# Supplementary material for: Chronic social defeat alters brain vascular-associated cell gene expression patterns leading to vascular dysfunction and immune system activation
Source: J Neuroinflammation. 2023 Jun 28;20:154. doi: 10.1186/s12974-023-02827-5 (PMC10303797; doi:10.1186/s12974-023-02827-5)
Supplement: Supplementary file 3 — Additional file 3: Table S2. Containing a full list of differentially expressed genes between across all cell clusters. [file 12974_2023_2827_MOESM3_ESM.xlsx]

## Sheet: Table S2. READ.ME
Table S2. Differentially expressed (DE) genes for all clusters identified by the scRNAseq pipeline. Capillary EC and Microglia clusters have been collapsed into single clusters.
Column1	gene number in spreadsheet
#Gene	gene ID
p_val	p value
avg_log2FC	average log2 fold change
pct.1	CSD gene expression value
pct.2	HC gene expression value
p_val_adj	adjusted p value
cluster_ID	cluster association

## Sheet: All_DE_Genes
Column1	#Gene	p_val	avg_log2FC	pct.1	pct.2	p_val_adj	cluster_ID
1	Ttr	1.79154e-155	-1.22679	0.871	0.997	3.00638e-151	Capillary EC
2	Apold1	5.94518e-78	1.51958	0.459	0.144	9.9766e-74	Capillary EC
3	Slc2a1	5.28108e-76	0.647805	0.974	0.897	8.86218e-72	Capillary EC
4	Tmem252	1.66575e-62	1.50684	0.345	0.092	2.7953e-58	Capillary EC
5	Cdkn1a	4.87831e-57	1.22228	0.404	0.142	8.18629e-53	Capillary EC
6	Gm42418	5.31059e-50	0.585647	0.998	0.993	8.9117e-46	Capillary EC
7	Nfkbia	2.20682e-48	0.713039	0.804	0.603	3.70326e-44	Capillary EC
8	Rps29	6.76068e-39	-0.504528	0.767	0.861	1.13451e-34	Capillary EC
9	mt-Co3	4.16621e-36	0.376974	0.997	0.999	6.99131e-32	Capillary EC
10	Hspa8	1.1535e-34	0.546153	0.794	0.634	1.93569e-30	Capillary EC
11	mt-Cytb	1.15537e-34	0.364764	0.997	0.982	1.93882e-30	Capillary EC
12	Tmcc3	3.15481e-34	0.949032	0.268	0.092	5.29409e-30	Capillary EC
13	Dusp1	1.69974e-32	0.756294	0.481	0.266	2.85233e-28	Capillary EC
14	Klf2	2.08646e-32	0.592896	0.82	0.669	3.50129e-28	Capillary EC
15	Trp53inp1	8.18417e-32	0.970419	0.262	0.096	1.37339e-27	Capillary EC
16	mt-Nd2	1.48657e-31	0.397124	0.987	0.94	2.49461e-27	Capillary EC
17	Hspa1a	1.13858e-30	0.906972	0.221	0.068	1.91065e-26	Capillary EC
18	mt-Atp6	2.67784e-30	0.321936	0.999	0.999	4.49368e-26	Capillary EC
19	Klf6	5.24484e-29	0.73109	0.519	0.311	8.80137e-25	Capillary EC
20	Cdc42ep3	7.69923e-29	0.860341	0.258	0.1	1.29201e-24	Capillary EC
21	mt-Co2	6.29396e-28	0.310558	1	0.995	1.05619e-23	Capillary EC
22	Tsc22d3	1.37795e-27	0.630545	0.614	0.418	2.31233e-23	Capillary EC
23	Lars2	3.59214e-27	0.832285	0.396	0.208	6.02797e-23	Capillary EC
24	S1pr1	2.69148e-26	0.572529	0.639	0.448	4.51658e-22	Capillary EC
25	Jund	8.50985e-26	0.707893	0.516	0.329	1.42804e-21	Capillary EC
26	Tfrc	2.57939e-25	-0.83645	0.345	0.491	4.32847e-21	Capillary EC
27	Zfp36	4.49508e-25	0.752321	0.349	0.177	7.54319e-21	Capillary EC
28	Clip1	6.98038e-25	0.718834	0.425	0.243	1.17138e-20	Capillary EC
29	Cebpd	1.22661e-24	0.804936	0.288	0.133	2.05837e-20	Capillary EC
30	Plat	4.04296e-24	0.736789	0.389	0.216	6.78449e-20	Capillary EC
31	Selenop	2.88294e-23	0.503915	0.816	0.694	4.83786e-19	Capillary EC
32	Fosb	8.49396e-23	0.85626	0.412	0.251	1.42537e-18	Capillary EC
33	Pim3	2.1773e-22	0.613597	0.411	0.238	3.65372e-18	Capillary EC
34	Slc38a2	6.98956e-22	0.617159	0.461	0.28	1.17292e-17	Capillary EC
35	Dnaja1	8.63333e-22	0.569493	0.548	0.369	1.44876e-17	Capillary EC
36	Sgms1	1.90122e-21	0.439132	0.777	0.618	3.19043e-17	Capillary EC
37	Mal	3.25639e-20	0.523631	0.664	0.504	5.46454e-16	Capillary EC
38	Gch1	3.3704e-20	0.638075	0.245	0.113	5.65588e-16	Capillary EC
39	Ddit4	1.50977e-19	0.729993	0.241	0.114	2.53354e-15	Capillary EC
40	Klf4	2.23454e-19	0.599866	0.57	0.4	3.74978e-15	Capillary EC
41	Gimap6	2.93462e-19	0.610916	0.362	0.209	4.92458e-15	Capillary EC
42	Maff	5.62846e-19	0.616532	0.114	0.029	9.44512e-15	Capillary EC
43	Junb	1.30335e-18	0.735523	0.457	0.305	2.18714e-14	Capillary EC
44	Ier2	1.67695e-18	0.618848	0.458	0.303	2.81408e-14	Capillary EC
45	Btg2	1.74593e-18	0.607509	0.422	0.268	2.92985e-14	Capillary EC
46	Rnf103	3.06956e-18	0.629973	0.209	0.091	5.15102e-14	Capillary EC
47	Mat2a	4.35849e-18	0.556373	0.372	0.22	7.31399e-14	Capillary EC
48	Snrk	7.00032e-18	0.549582	0.365	0.212	1.17472e-13	Capillary EC
49	Hsp90aa1	7.28401e-18	0.573641	0.45	0.294	1.22233e-13	Capillary EC
50	Igf1r	8.28848e-18	0.390534	0.871	0.765	1.39089e-13	Capillary EC
51	Plxna2	1.80465e-17	0.561196	0.34	0.196	3.02838e-13	Capillary EC
52	Jun	2.25705e-17	0.482584	0.649	0.502	3.78755e-13	Capillary EC
53	Cttnbp2nl	2.37734e-17	0.597244	0.274	0.144	3.98942e-13	Capillary EC
54	Acer2	2.62289e-17	0.6012	0.246	0.121	4.40147e-13	Capillary EC
55	Fam107a	5.31863e-17	0.592733	0.237	0.117	8.9252e-13	Capillary EC
56	Ndrg1	1.12776e-16	0.453348	0.625	0.472	1.89249e-12	Capillary EC
57	Mcf2l	2.45878e-16	0.533638	0.417	0.263	4.12608e-12	Capillary EC
58	Itm2a	4.72241e-16	-0.265933	0.93	0.936	7.92468e-12	Capillary EC
59	Synm	7.35989e-16	0.54312	0.375	0.233	1.23506e-11	Capillary EC
60	Mcl1	8.6411e-16	0.461927	0.457	0.305	1.45006e-11	Capillary EC
61	Hsp90ab1	1.79869e-15	0.383803	0.806	0.726	3.01838e-11	Capillary EC
62	Galnt15	2.35193e-15	0.584913	0.176	0.077	3.94678e-11	Capillary EC
63	mt-Nd3	2.95992e-15	0.460792	0.649	0.506	4.96705e-11	Capillary EC
64	Rhob	6.00066e-15	0.486755	0.411	0.262	1.00697e-10	Capillary EC
65	Ptn	6.54855e-15	-0.50052	0.612	0.675	1.09891e-10	Capillary EC
66	Fnbp1l	7.09021e-15	0.493363	0.469	0.32	1.18981e-10	Capillary EC
67	Flt1	1.11965e-14	0.258553	0.983	0.953	1.87888e-10	Capillary EC
68	Kbtbd11	1.72037e-14	0.562504	0.164	0.071	2.88695e-10	Capillary EC
69	1500015O10Rik	2.01257e-14	-0.70079	0.072	0.162	3.3773e-10	Capillary EC
70	Rpl38	2.616e-14	-0.414771	0.648	0.712	4.3899e-10	Capillary EC
71	Fos	3.04832e-14	0.62326	0.38	0.257	5.11539e-10	Capillary EC
72	Ccdc141	3.44072e-14	0.430852	0.707	0.57	5.77388e-10	Capillary EC
73	Gm10076	1.0569e-13	-0.594667	0.102	0.198	1.77358e-09	Capillary EC
74	Serinc3	1.24525e-13	0.329754	0.729	0.585	2.08966e-09	Capillary EC
75	Adgrg1	2.8205e-13	0.458964	0.277	0.16	4.73308e-09	Capillary EC
76	Adamts1	3.11861e-13	0.594543	0.231	0.125	5.23334e-09	Capillary EC
77	Sec14l1	3.72245e-13	0.415339	0.229	0.121	6.24664e-09	Capillary EC
78	Fam117b	4.57261e-13	0.46886	0.218	0.115	7.67329e-09	Capillary EC
79	Adgrl4	6.58372e-13	0.348421	0.719	0.585	1.10481e-08	Capillary EC
80	Tnfrsf12a	7.59734e-13	0.510662	0.148	0.065	1.27491e-08	Capillary EC
81	Enpp2	8.5854e-13	-0.517249	0.268	0.381	1.44072e-08	Capillary EC
82	Map3k6	2.05868e-12	0.514477	0.123	0.05	3.45467e-08	Capillary EC
83	Chka	2.18955e-12	0.512945	0.268	0.158	3.67429e-08	Capillary EC
84	Nr4a1	2.68924e-12	0.531538	0.128	0.053	4.51281e-08	Capillary EC
85	Timp3	2.83395e-12	0.372374	0.656	0.52	4.75565e-08	Capillary EC
86	Stx3	3.02744e-12	0.432516	0.199	0.103	5.08034e-08	Capillary EC
87	Sorbs1	3.30841e-12	0.409518	0.378	0.247	5.55185e-08	Capillary EC
88	Rps27	4.82787e-12	-0.401232	0.574	0.623	8.10164e-08	Capillary EC
89	Sik1	5.93039e-12	0.424943	0.131	0.056	9.95178e-08	Capillary EC
90	Cavin2	1.09607e-11	0.420496	0.51	0.386	1.83931e-07	Capillary EC
91	Klf9	1.28041e-11	0.421866	0.444	0.317	2.14866e-07	Capillary EC
92	Clic4	1.5739e-11	0.355602	0.495	0.357	2.64117e-07	Capillary EC
93	Sos1	3.40714e-11	0.480369	0.2	0.11	5.71753e-07	Capillary EC
94	Dock9	3.51328e-11	0.367777	0.45	0.321	5.89564e-07	Capillary EC
95	Rictor	3.61896e-11	0.39199	0.259	0.154	6.07298e-07	Capillary EC
96	Fzd4	3.73446e-11	0.433187	0.365	0.249	6.2668e-07	Capillary EC
97	Per1	4.84684e-11	0.42308	0.169	0.086	8.13348e-07	Capillary EC
98	Pnpla2	5.25799e-11	0.415304	0.225	0.129	8.82343e-07	Capillary EC
99	Gcnt2	8.6138e-11	0.44847	0.201	0.112	1.44548e-06	Capillary EC
100	Sgk1	8.76942e-11	0.352885	0.277	0.17	1.4716e-06	Capillary EC
101	Ccnl1	9.52575e-11	0.469476	0.262	0.162	1.59852e-06	Capillary EC
102	Lncpint	1.09827e-10	0.482879	0.144	0.07	1.843e-06	Capillary EC
103	Tob2	1.42345e-10	0.443942	0.13	0.06	2.38869e-06	Capillary EC
104	AY036118	1.57078e-10	0.288575	0.817	0.736	2.63593e-06	Capillary EC
105	Lrrn3	1.76872e-10	-0.679611	0.106	0.183	2.96808e-06	Capillary EC
106	Insr	1.89083e-10	0.40683	0.322	0.208	3.173e-06	Capillary EC
107	Klf13	2.0227e-10	0.398199	0.345	0.23	3.39429e-06	Capillary EC
108	Rsrp1	3.42128e-10	0.371571	0.474	0.352	5.74126e-06	Capillary EC
109	Parvb	3.44785e-10	0.384672	0.212	0.122	5.78584e-06	Capillary EC
110	Ctgf	3.50307e-10	0.499718	0.235	0.144	5.87849e-06	Capillary EC
111	mt-Nd4	4.2716e-10	0.199543	0.991	0.974	7.16817e-06	Capillary EC
112	Atp5k	7.15762e-10	-0.602068	0.178	0.26	1.20112e-05	Capillary EC
113	Clk1	7.81425e-10	0.352026	0.444	0.323	1.31131e-05	Capillary EC
114	Rnf125	7.94404e-10	0.505914	0.138	0.069	1.33309e-05	Capillary EC
115	Hspb1	8.16766e-10	0.336379	0.644	0.531	1.37061e-05	Capillary EC
116	Tinagl1	1.03495e-09	0.370736	0.339	0.229	1.73675e-05	Capillary EC
117	Dnajb1	1.29435e-09	0.362283	0.122	0.057	2.17206e-05	Capillary EC
118	Neat1	1.52293e-09	0.388191	0.37	0.257	2.55563e-05	Capillary EC
119	Itga1	1.87628e-09	0.336473	0.55	0.426	3.14859e-05	Capillary EC
120	Tmsb4x	1.88661e-09	-0.238191	0.909	0.931	3.16592e-05	Capillary EC
121	Spry1	2.25951e-09	0.367067	0.102	0.044	3.79168e-05	Capillary EC
122	Lrrc8a	2.53115e-09	0.365579	0.154	0.081	4.24753e-05	Capillary EC
123	Ucp2	2.79705e-09	0.380256	0.278	0.182	4.69373e-05	Capillary EC
124	Ppfibp1	2.93473e-09	0.398831	0.307	0.209	4.92478e-05	Capillary EC
125	Cldn5	3.09982e-09	-0.244383	0.858	0.897	5.2018e-05	Capillary EC
126	Gm26532	3.33233e-09	0.711184	0.113	0.053	5.59198e-05	Capillary EC
127	Bcl2l1	3.63514e-09	0.324195	0.284	0.184	6.10012e-05	Capillary EC
128	4430402I18Rik	3.92736e-09	0.492069	0.157	0.086	6.59051e-05	Capillary EC
129	Hipk1	4.21443e-09	0.405448	0.217	0.132	7.07224e-05	Capillary EC
130	Tcf4	4.23734e-09	0.254615	0.717	0.601	7.11068e-05	Capillary EC
131	Plk2	6.1651e-09	0.444974	0.224	0.14	0.000103456	Capillary EC
132	Grb14	6.36919e-09	-0.687091	0.131	0.203	0.000106881	Capillary EC
133	Sult1a1	6.92267e-09	0.366365	0.241	0.153	0.000116169	Capillary EC
134	Rpl35	7.13181e-09	-0.485034	0.278	0.355	0.000119679	Capillary EC
135	Hipk3	7.27267e-09	0.324282	0.177	0.099	0.000122043	Capillary EC
136	Rpl27	7.65544e-09	0.36055	0.205	0.124	0.000128466	Capillary EC
137	Notch1	7.77262e-09	0.318253	0.278	0.182	0.000130432	Capillary EC
138	Dusp6	8.31456e-09	0.393423	0.174	0.098	0.000139527	Capillary EC
139	Usp54	9.87159e-09	0.485083	0.148	0.081	0.000165655	Capillary EC
140	Xdh	1.00997e-08	0.411702	0.285	0.192	0.000169483	Capillary EC
141	Herpud1	1.04325e-08	0.298409	0.334	0.228	0.000175068	Capillary EC
142	Picalm	1.13583e-08	0.305101	0.316	0.215	0.000190604	Capillary EC
143	Sash1	1.18087e-08	0.326379	0.256	0.165	0.000198162	Capillary EC
144	Bhlhe40	1.18463e-08	0.334964	0.197	0.116	0.000198794	Capillary EC
145	Fry	1.21653e-08	0.284085	0.531	0.407	0.000204146	Capillary EC
146	Zhx3	1.23335e-08	0.38064	0.149	0.081	0.000206969	Capillary EC
147	Cyr61	1.32121e-08	0.363597	0.216	0.133	0.000221712	Capillary EC
148	Rassf1	1.34784e-08	0.319347	0.185	0.108	0.000226181	Capillary EC
149	Mxd4	1.60274e-08	0.294018	0.331	0.228	0.000268956	Capillary EC
150	8430408G22Rik	1.65703e-08	0.523681	0.127	0.065	0.000278066	Capillary EC
151	Ier3	1.92214e-08	0.472248	0.459	0.358	0.000322554	Capillary EC
152	Slc30a1	2.31091e-08	0.39039	0.41	0.307	0.000387795	Capillary EC
153	Net1	2.68058e-08	0.391377	0.353	0.255	0.000449829	Capillary EC
154	Atf4	2.89419e-08	0.349253	0.206	0.127	0.000485675	Capillary EC
155	Abcc4	2.96386e-08	0.345624	0.277	0.185	0.000497365	Capillary EC
156	mt-Co1	3.82847e-08	0.147826	0.998	0.989	0.000642455	Capillary EC
157	Id1	3.90674e-08	0.251063	0.748	0.647	0.00065559	Capillary EC
158	Pmp22	4.09397e-08	0.306905	0.135	0.072	0.000687009	Capillary EC
159	Egr1	4.41261e-08	0.386656	0.283	0.195	0.00074048	Capillary EC
160	Pecam1	4.87502e-08	0.307277	0.486	0.379	0.000818077	Capillary EC
161	Tnrc6c	4.94272e-08	0.357502	0.247	0.163	0.000829438	Capillary EC
162	Nostrin	4.94541e-08	0.292569	0.568	0.454	0.00082989	Capillary EC
163	Igfbp7	5.59535e-08	0.25674	0.837	0.765	0.000938956	Capillary EC
164	Rnf144b	6.29896e-08	0.260711	0.235	0.149	0.00105703	Capillary EC
165	Ahnak	6.94462e-08	0.280229	0.564	0.454	0.00116538	Capillary EC
166	Klhl2	7.01253e-08	0.35132	0.199	0.123	0.00117677	Capillary EC
167	Rpl6	8.74838e-08	-0.304422	0.62	0.648	0.00146807	Capillary EC
168	Pard3	9.10597e-08	0.31264	0.123	0.064	0.00152807	Capillary EC
169	Tubb2a	1.03497e-07	0.329151	0.16	0.092	0.00173678	Capillary EC
170	Atp10a	1.08558e-07	0.299465	0.388	0.285	0.00182172	Capillary EC
171	Rapgef6	1.12883e-07	0.35817	0.244	0.16	0.00189429	Capillary EC
172	Rasgrp2	1.395e-07	0.318709	0.245	0.162	0.00234096	Capillary EC
173	Nop53	1.47575e-07	0.357427	0.156	0.091	0.00247645	Capillary EC
174	Grasp	1.55179e-07	0.389918	0.28	0.196	0.00260406	Capillary EC
175	Gpr146	1.62573e-07	0.214673	0.224	0.143	0.00272814	Capillary EC
176	Pcnx	2.17555e-07	0.34065	0.16	0.094	0.00365079	Capillary EC
177	H3f3a	2.4079e-07	-0.272589	0.651	0.674	0.00404069	Capillary EC
178	Sema3c	2.5264e-07	0.276269	0.597	0.496	0.00423955	Capillary EC
179	Lrrc8c	2.61209e-07	0.351525	0.207	0.132	0.00438335	Capillary EC
180	Prkd2	2.68556e-07	0.383059	0.109	0.056	0.00450664	Capillary EC
181	Gsta4	2.7693e-07	-0.474511	0.33	0.396	0.00464717	Capillary EC
182	Pglyrp1	3.11511e-07	0.282843	0.769	0.693	0.00522747	Capillary EC
183	Paqr5	3.13286e-07	0.234871	0.472	0.361	0.00525725	Capillary EC
184	Qsox1	3.13602e-07	0.389648	0.133	0.075	0.00526255	Capillary EC
185	Cdc14a	3.18848e-07	0.272542	0.127	0.069	0.00535059	Capillary EC
186	Jag2	3.22293e-07	0.373417	0.206	0.133	0.0054084	Capillary EC
187	Ccnt1	3.53975e-07	0.345313	0.118	0.063	0.00594006	Capillary EC
188	Ndnf	3.75282e-07	-0.591219	0.173	0.24	0.00629761	Capillary EC
189	Zcchc6	3.82848e-07	0.348747	0.239	0.16	0.00642457	Capillary EC
190	Mark3	3.94956e-07	0.300943	0.215	0.139	0.00662776	Capillary EC
191	Pafah1b1	4.14451e-07	0.297484	0.306	0.215	0.00695491	Capillary EC
192	Ppp2r2d	5.04343e-07	0.316429	0.175	0.109	0.00846337	Capillary EC
193	Tanc1	5.32509e-07	0.257631	0.163	0.097	0.00893604	Capillary EC
194	Zbtb20	5.3573e-07	0.217359	0.684	0.575	0.00899009	Capillary EC
195	Cd200	5.74053e-07	-0.470042	0.396	0.445	0.00963318	Capillary EC
196	Eif4g2	5.79705e-07	0.205705	0.388	0.287	0.00972803	Capillary EC
197	Rbpms	7.65768e-07	0.216964	0.26	0.177	0.0128504	Capillary EC
198	Cyth3	8.19224e-07	0.299055	0.324	0.237	0.0137474	Capillary EC
199	Plcb1	9.06001e-07	0.290301	0.334	0.244	0.0152036	Capillary EC
200	Fryl	9.74785e-07	0.32376	0.239	0.164	0.0163579	Capillary EC
201	Nebl	9.96445e-07	0.242538	0.428	0.327	0.0167213	Capillary EC
202	Malat1	1.0446e-06	-0.136391	0.997	0.998	0.0175295	Capillary EC
203	Pik3ip1	1.07145e-06	0.252408	0.335	0.244	0.0179801	Capillary EC
204	Lmo2	1.09612e-06	-0.526181	0.278	0.336	0.018394	Capillary EC
205	Tgm2	1.16123e-06	0.258502	0.133	0.076	0.0194866	Capillary EC
206	Sf3b1	1.34128e-06	0.254812	0.421	0.318	0.022508	Capillary EC
207	Crk	1.51326e-06	0.231754	0.171	0.105	0.025394	Capillary EC
208	Aqp11	1.60863e-06	0.259712	0.263	0.183	0.0269944	Capillary EC
209	Dbi	1.73728e-06	-0.456091	0.297	0.357	0.0291532	Capillary EC
210	Cox7c	1.93335e-06	-0.446905	0.344	0.392	0.0324435	Capillary EC
211	Stt3b	1.96964e-06	0.288017	0.133	0.077	0.0330525	Capillary EC
212	Ism1	2.05143e-06	0.287344	0.106	0.057	0.0344251	Capillary EC
213	Ppp2r5a	2.24048e-06	0.280055	0.166	0.104	0.0375975	Capillary EC
214	Rpl24	2.29605e-06	-0.318693	0.566	0.601	0.03853	Capillary EC
215	Irf2bp2	2.63218e-06	0.210861	0.192	0.123	0.0441706	Capillary EC
216	Uqcrb	2.81546e-06	-0.427112	0.328	0.385	0.0472463	Capillary EC
1281	Fkbp5	1.213e-56	0.940699	0.408	0.126	2.03553e-52	Microglia
1282	Gm42418	4.13231e-41	0.438067	0.98	0.965	6.93443e-37	Microglia
1283	Rps29	2.31386e-40	-0.445804	0.978	0.982	3.88289e-36	Microglia
1284	Glul	3.30998e-40	0.569843	0.849	0.682	5.55448e-36	Microglia
1285	Ttr	1.23832e-38	-0.559093	0.914	0.999	2.07802e-34	Microglia
1286	Hspa8	2.36804e-29	0.455652	0.966	0.882	3.97381e-25	Microglia
1287	Cebpb	1.69539e-28	0.567066	0.769	0.596	2.84504e-24	Microglia
1288	Cx3cr1	1.1848e-26	-0.325439	0.96	0.979	1.98821e-22	Microglia
1289	mt-Nd2	1.32892e-23	0.325826	0.982	0.962	2.23007e-19	Microglia
1290	Ppp1r21	4.50498e-23	0.513237	0.368	0.184	7.55981e-19	Microglia
1291	mt-Cytb	9.46359e-23	0.304829	0.995	0.986	1.58808e-18	Microglia
1292	Hspa5	1.98939e-22	0.451248	0.978	0.898	3.33839e-18	Microglia
1293	Tsc22d3	4.77886e-22	0.512978	0.691	0.488	8.0194e-18	Microglia
1294	Ccnl1	7.62352e-21	0.38213	0.966	0.839	1.2793e-16	Microglia
1295	Ddit4	2.38473e-20	0.473294	0.127	0.028	4.00181e-16	Microglia
1296	Dnaja1	2.75402e-20	0.497045	0.681	0.494	4.62152e-16	Microglia
1297	Zfp36l2	2.09753e-19	0.471775	0.696	0.504	3.51986e-15	Microglia
1298	mt-Co3	2.82805e-19	0.245855	0.998	0.997	4.74575e-15	Microglia
1299	Cebpa	7.76302e-19	0.479726	0.48	0.297	1.30271e-14	Microglia
1300	Rcan1	8.71254e-19	0.4771	0.256	0.114	1.46205e-14	Microglia
1301	Rnaset2a	2.17703e-18	0.385327	0.264	0.121	3.65328e-14	Microglia
1302	Rnaset2b	2.63638e-18	0.323359	0.257	0.113	4.42411e-14	Microglia
1303	Ubc	9.69175e-18	0.265684	0.997	0.991	1.62637e-13	Microglia
1304	Cst3	2.07431e-17	-0.218246	0.999	1	3.4809e-13	Microglia
1305	Klf13	6.07751e-17	0.438308	0.449	0.277	1.01987e-12	Microglia
1306	Fosb	7.09252e-17	0.41784	0.872	0.753	1.1902e-12	Microglia
1307	Tagap	2.07633e-16	0.430838	0.457	0.293	3.48429e-12	Microglia
1308	Jmjd1c	6.94371e-16	0.310205	0.926	0.775	1.16522e-11	Microglia
1309	Ucp2	8.12598e-16	0.369791	0.67	0.54	1.36362e-11	Microglia
1310	Mycl	9.60569e-16	0.330375	0.104	0.025	1.61193e-11	Microglia
1311	Pik3r1	1.97084e-15	0.366417	0.619	0.438	3.30726e-11	Microglia
1312	Rpl35	7.65871e-15	-0.436052	0.589	0.658	1.28521e-10	Microglia
1313	Rnf169	7.89626e-15	0.305478	0.138	0.047	1.32507e-10	Microglia
1314	mt-Nd4	8.33707e-15	0.214456	0.989	0.979	1.39904e-10	Microglia
1315	Sult1a1	9.13369e-15	0.355083	0.293	0.155	1.53272e-10	Microglia
1316	Srgn	3.29708e-14	0.314935	0.841	0.699	5.53283e-10	Microglia
1317	Rbm26	7.54902e-14	0.356189	0.433	0.273	1.2668e-09	Microglia
1318	Adap2os	1.74942e-13	0.281536	0.215	0.102	2.9357e-09	Microglia
1319	Jade2	2.0341e-13	0.330046	0.21	0.101	3.41343e-09	Microglia
1320	Lars2	3.63055e-13	0.34762	0.291	0.16	6.09243e-09	Microglia
1321	Gm10076	3.65926e-13	-0.410345	0.185	0.313	6.14061e-09	Microglia
1322	Gpr34	4.90086e-13	-0.294288	0.918	0.913	8.22413e-09	Microglia
1323	mt-Atp6	9.7514e-13	0.194095	0.998	1	1.63638e-08	Microglia
1324	Eva1a	1.06148e-12	0.340721	0.144	0.058	1.78127e-08	Microglia
1325	mt-Co2	1.09754e-12	0.177016	0.996	0.994	1.84179e-08	Microglia
1326	Wnk1	1.30091e-12	0.333704	0.792	0.67	2.18306e-08	Microglia
1327	Rps27	1.31546e-12	-0.281951	0.897	0.915	2.20748e-08	Microglia
1328	Mlxip	2.38262e-12	0.264716	0.208	0.102	3.99827e-08	Microglia
1329	Hsp90ab1	2.48502e-12	0.281904	0.978	0.946	4.17011e-08	Microglia
1330	Neat1	2.57702e-12	0.31902	0.684	0.515	4.3245e-08	Microglia
1331	Dst	2.66793e-12	0.326888	0.632	0.476	4.47705e-08	Microglia
1332	P2ry12	4.59978e-12	-0.244219	0.94	0.949	7.7189e-08	Microglia
1333	Ccl12	4.78778e-12	-0.588026	0.364	0.464	8.03437e-08	Microglia
1334	Dirc2	9.28506e-12	0.373763	0.25	0.139	1.55813e-07	Microglia
1335	Chka	1.56614e-11	0.403613	0.508	0.364	2.62814e-07	Microglia
1336	Runx1	1.56646e-11	0.291522	0.651	0.507	2.62867e-07	Microglia
1337	Hspe1	2.36104e-11	0.322024	0.512	0.367	3.96206e-07	Microglia
1338	Top1	2.70639e-11	0.29729	0.685	0.506	4.54159e-07	Microglia
1339	Arid4a	3.35086e-11	0.308222	0.382	0.246	5.62308e-07	Microglia
1340	Cd9	3.46076e-11	-0.268581	0.865	0.905	5.80751e-07	Microglia
1341	Dusp6	6.88819e-11	0.339654	0.343	0.217	1.15591e-06	Microglia
1342	Rgs1	7.06942e-11	0.333203	0.466	0.325	1.18632e-06	Microglia
1343	Rpl6	7.63201e-11	-0.262625	0.928	0.93	1.28073e-06	Microglia
1344	Txnrd1	1.3019e-10	0.341653	0.358	0.237	2.18472e-06	Microglia
1345	Ccl4	2.14877e-10	-0.579964	0.838	0.858	3.60585e-06	Microglia
1346	Hsp90aa1	2.19184e-10	0.306989	0.838	0.723	3.67812e-06	Microglia
1347	Dnajb1	2.37673e-10	0.307934	0.448	0.315	3.9884e-06	Microglia
1348	Tlr7	2.57953e-10	0.275644	0.333	0.207	4.32872e-06	Microglia
1349	Tbc1d9	3.13376e-10	0.315332	0.249	0.146	5.25875e-06	Microglia
1350	mt-Nd1	3.15461e-10	0.214272	0.977	0.97	5.29374e-06	Microglia
1351	Plaur	3.16014e-10	0.368764	0.238	0.136	5.30303e-06	Microglia
1352	Fcgr3	3.19438e-10	0.251941	0.884	0.802	5.3605e-06	Microglia
1353	Brd2	3.39638e-10	0.347598	0.718	0.569	5.69946e-06	Microglia
1354	Hsph1	4.56004e-10	0.289855	0.106	0.041	7.65221e-06	Microglia
1355	Rpl36al	4.84479e-10	0.265603	0.329	0.208	8.13004e-06	Microglia
1356	Nrip1	4.87991e-10	0.297964	0.563	0.419	8.18897e-06	Microglia
1357	Vapa	4.91331e-10	0.291867	0.653	0.52	8.24502e-06	Microglia
1358	Tyrobp	5.13518e-10	-0.224487	0.958	0.977	8.61735e-06	Microglia
1359	Serinc3	5.40065e-10	0.184014	0.952	0.926	9.06282e-06	Microglia
1360	Ssh2	5.59709e-10	0.317254	0.647	0.504	9.39248e-06	Microglia
1361	Pabpc1	5.86334e-10	0.270209	0.855	0.719	9.83927e-06	Microglia
1362	Aff1	7.59091e-10	0.320299	0.196	0.106	1.27383e-05	Microglia
1363	Cacybp	8.85882e-10	0.240143	0.242	0.137	1.4866e-05	Microglia
1364	Ccnd3	1.00519e-09	0.231993	0.194	0.102	1.68682e-05	Microglia
1365	Brd1	1.02808e-09	0.249786	0.315	0.197	1.72523e-05	Microglia
1366	Sf3b1	1.1224e-09	0.322073	0.816	0.679	1.88351e-05	Microglia
1367	Cmklr1	1.15217e-09	0.192141	0.186	0.096	1.93346e-05	Microglia
1368	Filip1l	1.36664e-09	0.261958	0.217	0.122	2.29337e-05	Microglia
1369	Abl2	1.57087e-09	0.352319	0.236	0.139	2.63608e-05	Microglia
1370	B4galt1	1.93057e-09	0.27619	0.423	0.291	3.23969e-05	Microglia
1371	Map2k3	3.04913e-09	0.314707	0.43	0.306	5.11674e-05	Microglia
1372	Pag1	3.19245e-09	0.270625	0.51	0.376	5.35724e-05	Microglia
1373	Hspa1a	3.66544e-09	0.366551	0.315	0.204	6.15098e-05	Microglia
1374	Per1	3.70759e-09	0.257344	0.402	0.273	6.2217e-05	Microglia
1375	Ankrd44	3.97084e-09	0.193166	0.425	0.286	6.66346e-05	Microglia
1376	Anapc16	4.1791e-09	0.251646	0.273	0.166	7.01295e-05	Microglia
1377	Cdkn1a	4.36619e-09	0.290162	0.557	0.416	7.32691e-05	Microglia
1378	Mef2c	4.75222e-09	-0.249036	0.858	0.864	7.9747e-05	Microglia
1379	Ikzf1	5.12477e-09	0.273134	0.435	0.303	8.59987e-05	Microglia
1380	Pten	5.64557e-09	0.285761	0.446	0.321	9.47383e-05	Microglia
1381	AY036118	7.12701e-09	0.208791	0.563	0.43	0.000119598	Microglia
1382	Arid5b	7.28524e-09	0.251506	0.275	0.17	0.000122254	Microglia
1383	Fmnl1	1.00442e-08	0.239686	0.162	0.084	0.000168551	Microglia
1384	Kdm6b	1.16176e-08	0.229129	0.69	0.542	0.000194955	Microglia
1385	Supt20	1.17357e-08	0.232022	0.236	0.141	0.000196937	Microglia
1386	Prpf38b	1.45478e-08	0.267847	0.547	0.42	0.000244126	Microglia
1387	Rpl27	1.54779e-08	0.338944	0.388	0.292	0.000259734	Microglia
1388	Rpl29	1.77209e-08	0.219063	0.753	0.699	0.000297374	Microglia
1389	Klf4	1.79e-08	0.311498	0.728	0.592	0.00030038	Microglia
1390	1500015O10Rik	2.20548e-08	-0.36908	0.075	0.145	0.000370101	Microglia
1391	Nufip2	2.25446e-08	0.266949	0.412	0.291	0.000378322	Microglia
1392	Pcf11	2.3308e-08	0.269374	0.479	0.352	0.000391131	Microglia
1393	Sft2d1	2.5631e-08	0.214605	0.426	0.3	0.000430115	Microglia
1394	Tpt1	2.71496e-08	0.12812	0.994	0.981	0.000455598	Microglia
1395	Ube2d3	2.79348e-08	0.266323	0.832	0.693	0.000468774	Microglia
1396	Ftl1	3.00433e-08	0.172176	0.995	0.986	0.000504156	Microglia
1397	Cd83	3.18711e-08	-0.452167	0.575	0.655	0.000534829	Microglia
1398	Srsf3	3.25986e-08	0.288782	0.768	0.639	0.000547037	Microglia
1399	P2ry13	3.28994e-08	-0.412467	0.453	0.503	0.000552085	Microglia
1400	Slc1a3	3.36693e-08	0.229942	0.325	0.214	0.000565004	Microglia
1401	Dnajb9	3.89988e-08	0.237745	0.379	0.264	0.00065444	Microglia
1402	Osbpl11	3.98749e-08	0.228635	0.207	0.122	0.000669141	Microglia
1403	Tuba1b	5.25678e-08	0.24581	0.496	0.371	0.000882141	Microglia
1404	Spire1	5.53908e-08	0.24095	0.231	0.14	0.000929513	Microglia
1405	Rock1	7.19008e-08	0.268564	0.415	0.304	0.00120657	Microglia
1406	Snta1	7.46246e-08	0.197733	0.316	0.209	0.00125228	Microglia
1407	Fosl2	7.87708e-08	0.168094	0.197	0.114	0.00132185	Microglia
1408	2022-03-01	8.54097e-08	0.176174	0.319	0.209	0.00143326	Microglia
1409	Dusp2	9.35429e-08	0.370445	0.384	0.281	0.00156974	Microglia
1410	Rpl39	9.38606e-08	-0.234706	0.858	0.898	0.00157508	Microglia
1411	Adrb2	1.05264e-07	0.240358	0.448	0.325	0.00176643	Microglia
1412	Gpr183	1.09471e-07	-0.381485	0.345	0.415	0.00183704	Microglia
1413	Mras	1.17066e-07	0.199547	0.183	0.105	0.00196449	Microglia
1414	Pnpla2	1.30985e-07	0.257555	0.2	0.118	0.00219805	Microglia
1415	Hmox1	1.54249e-07	0.434187	0.205	0.127	0.00258845	Microglia
1416	Tmcc1	1.55477e-07	0.185769	0.148	0.078	0.00260906	Microglia
1417	Cpeb2	1.67848e-07	0.300547	0.257	0.171	0.00281666	Microglia
1418	N4bp1	1.742e-07	0.254497	0.358	0.249	0.00292325	Microglia
1419	Rps27rt	1.7881e-07	0.133487	0.228	0.137	0.00300061	Microglia
1420	Fam46a	1.86912e-07	0.250198	0.407	0.296	0.00313657	Microglia
1421	Cited2	1.92834e-07	0.175202	0.441	0.325	0.00323595	Microglia
1422	Eif5	2.00728e-07	0.250163	0.863	0.726	0.00336842	Microglia
1423	Frrs1	2.01611e-07	0.261881	0.308	0.207	0.00338324	Microglia
1424	Picalm	2.14367e-07	0.207159	0.827	0.729	0.0035973	Microglia
1425	Dynll1	2.37803e-07	0.243756	0.446	0.329	0.00399058	Microglia
1426	Akap8l	2.39405e-07	0.227359	0.268	0.177	0.00401746	Microglia
1427	Plk3	2.52377e-07	0.280342	0.196	0.118	0.00423513	Microglia
1428	Eif4a2	2.57059e-07	0.261619	0.516	0.39	0.00431371	Microglia
1429	Tmem119	2.82138e-07	0.155288	0.915	0.843	0.00473456	Microglia
1430	Zfp36l1	2.84971e-07	0.239269	0.695	0.591	0.0047821	Microglia
1431	Tmem104	2.93639e-07	0.186285	0.157	0.087	0.00492755	Microglia
1432	Plekho1	2.96576e-07	0.192477	0.627	0.496	0.00497685	Microglia
1433	Stat3	3.13406e-07	0.242626	0.473	0.355	0.00525926	Microglia
1434	Traf5	3.19837e-07	0.172857	0.149	0.081	0.00536719	Microglia
1435	Col27a1	3.38825e-07	0.229205	0.42	0.308	0.00568582	Microglia
1436	Gna12	3.49576e-07	0.152225	0.338	0.229	0.00586623	Microglia
1437	Baz1a	3.63435e-07	0.258289	0.342	0.24	0.0060988	Microglia
1438	Atp6ap2	3.81214e-07	0.224425	0.61	0.472	0.00639716	Microglia
1439	Zscan26	3.85777e-07	0.154239	0.175	0.101	0.00647373	Microglia
1440	Atg16l1	4.05944e-07	0.301385	0.143	0.081	0.00681215	Microglia
1441	Sgk1	4.08181e-07	0.308629	0.706	0.6	0.00684968	Microglia
1442	Adrb1	4.5686e-07	0.211186	0.113	0.056	0.00766656	Microglia
1443	Calr	4.58866e-07	0.219417	0.782	0.673	0.00770023	Microglia
1444	Irf2bp2	4.74899e-07	0.211464	0.496	0.369	0.00796927	Microglia
1445	Srsf5	4.85769e-07	0.193857	0.915	0.853	0.00815169	Microglia
1446	Rps21	5.05213e-07	-0.22258	0.869	0.907	0.00847799	Microglia
1447	Rassf2	5.32325e-07	0.133968	0.244	0.154	0.00893294	Microglia
1448	Phf3	5.81498e-07	0.253364	0.34	0.244	0.00975812	Microglia
1449	Snx17	6.35063e-07	0.175874	0.427	0.312	0.010657	Microglia
1450	Adamts1	6.72967e-07	-0.603613	0.204	0.28	0.0112931	Microglia
1451	Cd14	7.00027e-07	0.188053	0.798	0.674	0.0117472	Microglia
1452	Rin3	7.0294e-07	0.177522	0.121	0.062	0.011796	Microglia
1453	Lifr	8.59494e-07	0.166818	0.2	0.122	0.0144232	Microglia
1454	Pxn	8.91478e-07	0.177458	0.151	0.085	0.0149599	Microglia
1455	Ppp1r12a	8.9212e-07	0.286872	0.379	0.281	0.0149707	Microglia
1456	1700017B05Rik	8.9352e-07	0.226071	0.428	0.314	0.0149942	Microglia
1457	Chd1	9.57393e-07	0.304448	0.275	0.191	0.016066	Microglia
1458	Rilpl2	1.06361e-06	0.367944	0.275	0.19	0.0178485	Microglia
1459	Stk17b	1.16182e-06	0.2869	0.322	0.229	0.0194965	Microglia
1460	Uvrag	1.27753e-06	0.241311	0.282	0.195	0.0214383	Microglia
1461	Stip1	1.33523e-06	0.137465	0.118	0.061	0.0224066	Microglia
1462	Srsf2	1.54506e-06	0.253693	0.695	0.556	0.0259277	Microglia
1463	Ube2g2	1.55454e-06	0.162097	0.134	0.073	0.0260867	Microglia
1464	Rbm25	1.56319e-06	0.248107	0.661	0.532	0.0262319	Microglia
1465	Gab1	1.58752e-06	0.187725	0.136	0.075	0.0266402	Microglia
1466	Crybb1	1.65239e-06	0.230165	0.626	0.506	0.0277287	Microglia
1467	Acaa1a	1.68129e-06	0.164979	0.217	0.136	0.0282137	Microglia
1468	BC005537	1.82838e-06	0.202576	0.419	0.308	0.030682	Microglia
1469	Tspan33	1.83873e-06	0.122272	0.163	0.094	0.0308558	Microglia
1470	Kcnk6	2.10724e-06	0.153513	0.207	0.129	0.0353616	Microglia
1471	Ptov1	2.33852e-06	0.152101	0.253	0.165	0.0392427	Microglia
1472	Rps6kb1	2.58696e-06	0.246576	0.191	0.122	0.0434117	Microglia
2431	Cst3	6.15419e-22	-0.348373	1	1	1.03274e-17	Homeostatic Microglia
2432	Rps29	1.39332e-21	-0.650328	0.927	0.964	2.33812e-17	Homeostatic Microglia
2433	Tsc22d3	4.55763e-20	0.93381	0.691	0.425	7.64816e-16	Homeostatic Microglia
2434	Ubc	2.94064e-17	0.637095	0.951	0.91	4.9347e-13	Homeostatic Microglia
2435	Glul	7.68256e-17	0.792924	0.764	0.568	1.28921e-12	Homeostatic Microglia
2436	Hsp90ab1	1.1041e-14	0.622834	0.92	0.848	1.85279e-10	Homeostatic Microglia
2437	Hspa8	2.43034e-14	0.646827	0.866	0.776	4.07835e-10	Homeostatic Microglia
2438	Fkbp5	9.20923e-13	0.789217	0.353	0.138	1.5454e-08	Homeostatic Microglia
2439	Zfp36l2	2.69769e-12	0.677606	0.657	0.419	4.527e-08	Homeostatic Microglia
2440	Jmjd1c	1.08338e-11	0.6219	0.786	0.611	1.81802e-07	Homeostatic Microglia
2441	Ddit4	1.15246e-11	0.965301	0.178	0.036	1.93394e-07	Homeostatic Microglia
2442	Ccnl1	8.38429e-11	0.628546	0.798	0.64	1.40697e-06	Homeostatic Microglia
2443	Brd2	9.52696e-11	0.712525	0.635	0.421	1.59872e-06	Homeostatic Microglia
2444	Hspa5	1.29317e-10	0.59107	0.903	0.792	2.17007e-06	Homeostatic Microglia
2445	Srsf2	1.893e-09	0.598385	0.62	0.432	3.17665e-05	Homeostatic Microglia
2446	Eif5	1.91075e-09	0.618157	0.713	0.577	3.20643e-05	Homeostatic Microglia
2447	Cx3cr1	7.40068e-09	-0.341196	0.934	0.984	0.000124191	Homeostatic Microglia
2448	Rpl27a	1.05946e-08	-0.393578	0.791	0.903	0.000177789	Homeostatic Microglia
2449	Rps27	1.22635e-08	-0.447628	0.737	0.835	0.000205793	Homeostatic Microglia
2450	Ppp1r21	1.32285e-08	0.653864	0.248	0.102	0.000221988	Homeostatic Microglia
2451	Ftl1	1.73418e-08	0.435815	0.961	0.934	0.000291013	Homeostatic Microglia
2452	Rplp1	1.91616e-08	-0.367013	0.9	0.934	0.00032155	Homeostatic Microglia
2453	Ttr	2.61033e-08	-0.373761	0.954	0.995	0.000438039	Homeostatic Microglia
2454	Cebpa	2.7271e-08	0.729608	0.397	0.231	0.000457634	Homeostatic Microglia
2455	Rpl30	3.07506e-08	-0.448496	0.749	0.86	0.000516026	Homeostatic Microglia
2456	Klf6	3.17586e-08	0.5705	0.783	0.692	0.000532941	Homeostatic Microglia
2457	Tyrobp	4.40769e-08	-0.375193	0.91	0.959	0.000739654	Homeostatic Microglia
2458	Nufip2	5.24353e-08	0.62953	0.358	0.197	0.000879917	Homeostatic Microglia
2459	Rpl37a	5.35628e-08	-0.444524	0.667	0.794	0.000898838	Homeostatic Microglia
2460	Serf2	6.14026e-08	-0.555196	0.382	0.557	0.0010304	Homeostatic Microglia
2461	Neat1	6.71996e-08	0.698344	0.526	0.346	0.00112768	Homeostatic Microglia
2462	Tagap	6.77514e-08	0.607309	0.367	0.206	0.00113694	Homeostatic Microglia
2463	Nlrp3	1.00757e-07	0.764376	0.384	0.229	0.00169081	Homeostatic Microglia
2464	Fosb	1.20175e-07	0.625002	0.774	0.661	0.00201666	Homeostatic Microglia
2465	Rpl21	1.37949e-07	-0.426874	0.769	0.844	0.00231492	Homeostatic Microglia
2466	Ly86	1.39046e-07	-0.370194	0.869	0.95	0.00233332	Homeostatic Microglia
2467	Rps27a	1.5725e-07	-0.372173	0.852	0.887	0.00263881	Homeostatic Microglia
2468	Rpl26	1.71174e-07	-0.417045	0.754	0.835	0.00287247	Homeostatic Microglia
2469	Rbm26	2.01228e-07	0.617753	0.333	0.183	0.00337681	Homeostatic Microglia
2470	Aif1	2.42394e-07	-0.476883	0.594	0.744	0.00406761	Homeostatic Microglia
2471	Srsf5	2.66909e-07	0.487331	0.769	0.649	0.00447899	Homeostatic Microglia
2472	Rpl37	2.94823e-07	-0.526279	0.706	0.79	0.00494742	Homeostatic Microglia
2473	Cox4i1	3.17667e-07	-0.473303	0.606	0.713	0.00533078	Homeostatic Microglia
2474	Rpl38	3.42033e-07	-0.572118	0.516	0.643	0.00573966	Homeostatic Microglia
2475	Wnk1	4.09789e-07	0.505218	0.664	0.507	0.00687667	Homeostatic Microglia
2476	Rps24	4.14439e-07	-0.361726	0.861	0.9	0.0069547	Homeostatic Microglia
2477	Rpl11	4.50862e-07	-0.487158	0.749	0.812	0.00756591	Homeostatic Microglia
2478	Safb2	4.53445e-07	0.64263	0.292	0.152	0.00760926	Homeostatic Microglia
2479	Atf4	4.91828e-07	0.514977	0.55	0.382	0.00825336	Homeostatic Microglia
2480	Fau	5.3416e-07	-0.36841	0.886	0.914	0.00896374	Homeostatic Microglia
2481	Tmsb4x	7.35823e-07	-0.222323	0.971	0.977	0.0123479	Homeostatic Microglia
2482	Ccl3	1.53292e-06	0.492855	0.594	0.416	0.0257239	Homeostatic Microglia
2483	Rpl39	1.79875e-06	-0.44623	0.664	0.769	0.0301849	Homeostatic Microglia
2484	Rps21	2.09241e-06	-0.388224	0.73	0.821	0.0351127	Homeostatic Microglia
2485	Rilpl2	2.19307e-06	0.565637	0.241	0.118	0.0368019	Homeostatic Microglia
2486	Slc38a2	2.1972e-06	0.506789	0.584	0.441	0.0368713	Homeostatic Microglia
2487	Supt20	2.8447e-06	0.518019	0.219	0.102	0.0477369	Homeostatic Microglia
2488	Dnaja1	2.92803e-06	0.475719	0.55	0.403	0.0491353	Homeostatic Microglia
2489	Ucp2	2.94446e-06	0.586171	0.509	0.378	0.0494109	Homeostatic Microglia
4326	Chordc1	9.34742e-29	0.412524	0.627	0.344	1.56859e-24	Choroid Plexus Cell
4327	2810474O19Rik	5.10896e-27	0.505389	0.64	0.375	8.57334e-23	Choroid Plexus Cell
4328	Dnaja1	1.54717e-26	0.538963	0.88	0.802	2.59631e-22	Choroid Plexus Cell
4329	Gm42418	2.5364e-25	0.873152	0.994	0.975	4.25633e-21	Choroid Plexus Cell
4330	Hsph1	5.74469e-25	0.414013	0.644	0.397	9.64016e-21	Choroid Plexus Cell
4331	Hsp90ab1	3.60961e-24	0.301306	0.947	0.927	6.05728e-20	Choroid Plexus Cell
4332	Phlda3	2.99209e-23	0.331639	0.571	0.32	5.02103e-19	Choroid Plexus Cell
4333	Cish	6.24987e-23	0.227918	0.423	0.194	1.04879e-18	Choroid Plexus Cell
4334	Hsp90aa1	1.45421e-21	0.349221	0.941	0.875	2.44032e-17	Choroid Plexus Cell
4335	Klf9	2.92952e-21	0.357937	0.705	0.482	4.91604e-17	Choroid Plexus Cell
4336	Gm26648	1.87852e-20	0.142212	0.246	0.078	3.15235e-16	Choroid Plexus Cell
4337	Ahsa2	1.08727e-19	0.18672	0.406	0.189	1.82454e-15	Choroid Plexus Cell
4338	Nab2	2.25428e-19	0.227899	0.204	0.058	3.7829e-15	Choroid Plexus Cell
4339	Chka	2.30901e-19	0.227232	0.522	0.275	3.87475e-15	Choroid Plexus Cell
4340	Tnfrsf12a	1.49759e-18	0.381695	0.516	0.299	2.51311e-14	Choroid Plexus Cell
4341	Usp2	5.18695e-18	0.320624	0.781	0.59	8.70422e-14	Choroid Plexus Cell
4342	Cdkn1a	4.207e-17	0.114955	0.303	0.127	7.05976e-13	Choroid Plexus Cell
4343	Rabgap1l	5.64378e-17	0.248697	0.667	0.451	9.47083e-13	Choroid Plexus Cell
4344	Hspd1	1.16861e-16	0.396653	0.842	0.69	1.96104e-12	Choroid Plexus Cell
4345	Plk3	1.48708e-16	0.185578	0.354	0.164	2.49546e-12	Choroid Plexus Cell
4346	Hspa5	2.35226e-16	0.399507	0.918	0.879	3.94733e-12	Choroid Plexus Cell
4347	Nufip2	3.38691e-16	0.234245	0.604	0.358	5.68358e-12	Choroid Plexus Cell
4348	Cox8a	4.60664e-16	-0.219385	0.975	0.974	7.7304e-12	Choroid Plexus Cell
4349	Chdh	4.79854e-16	0.135648	0.309	0.136	8.05244e-12	Choroid Plexus Cell
4350	Dnajb1	4.94459e-16	0.384816	0.737	0.498	8.29752e-12	Choroid Plexus Cell
4351	Hspa1a	6.07285e-16	0.234577	0.411	0.207	1.01908e-11	Choroid Plexus Cell
4352	Ash1l	7.38604e-16	0.301253	0.659	0.454	1.23945e-11	Choroid Plexus Cell
4353	P4ha1	2.04185e-15	0.227146	0.617	0.398	3.42643e-11	Choroid Plexus Cell
4354	Csnk2a1	5.23906e-15	0.102587	0.44	0.232	8.79166e-11	Choroid Plexus Cell
4355	Manf	7.20868e-15	0.295392	0.829	0.734	1.20969e-10	Choroid Plexus Cell
4356	Luzp1	7.54389e-15	0.278627	0.627	0.419	1.26594e-10	Choroid Plexus Cell
4357	Hspa8	8.02795e-15	0.247954	0.945	0.924	1.34717e-10	Choroid Plexus Cell
4358	Jph1	1.13177e-14	0.200327	0.436	0.23	1.89923e-10	Choroid Plexus Cell
4359	Hmgcr	1.34806e-14	0.157789	0.442	0.242	2.26218e-10	Choroid Plexus Cell
4360	Slc16a6	1.97441e-14	0.314769	0.606	0.391	3.31326e-10	Choroid Plexus Cell
4361	Nfe2l1	3.20946e-14	0.351651	0.819	0.651	5.3858e-10	Choroid Plexus Cell
4362	Fam107a	4.3179e-14	0.199862	0.417	0.228	7.24586e-10	Choroid Plexus Cell
4363	Sgk1	5.13991e-14	0.339843	0.872	0.809	8.62528e-10	Choroid Plexus Cell
4364	Hspa4l	1.66947e-13	0.214883	0.648	0.451	2.80154e-09	Choroid Plexus Cell
4365	Mt3	2.3288e-13	-0.29686	0.92	0.928	3.90796e-09	Choroid Plexus Cell
4366	Mdm2	2.46501e-13	0.288592	0.619	0.423	4.13654e-09	Choroid Plexus Cell
4367	Gnl3	5.02301e-13	0.138369	0.389	0.206	8.42911e-09	Choroid Plexus Cell
4368	Mpp2	6.80641e-13	0.10019	0.16	0.052	1.14218e-08	Choroid Plexus Cell
4369	L3mbtl3	7.24245e-13	0.240709	0.581	0.384	1.21536e-08	Choroid Plexus Cell
4370	Lars2	7.75855e-13	0.328034	0.556	0.356	1.30196e-08	Choroid Plexus Cell
4371	Dbi	8.76937e-13	-0.2334	0.962	0.95	1.47159e-08	Choroid Plexus Cell
4372	Atp1b1	1.41499e-12	0.256085	0.943	0.897	2.37449e-08	Choroid Plexus Cell
4373	Atp5l	1.68336e-12	-0.267154	0.916	0.935	2.82485e-08	Choroid Plexus Cell
4374	Fam210b	2.22816e-12	0.178098	0.514	0.306	3.73908e-08	Choroid Plexus Cell
4375	Fbxl14	2.63551e-12	0.107332	0.356	0.187	4.42264e-08	Choroid Plexus Cell
4376	Esco1	3.0185e-12	0.140166	0.385	0.211	5.06535e-08	Choroid Plexus Cell
4377	Pex11a	4.02619e-12	0.188436	0.562	0.359	6.75635e-08	Choroid Plexus Cell
4378	Arhgef5	6.59485e-12	0.109539	0.408	0.23	1.10668e-07	Choroid Plexus Cell
4379	Safb2	8.58628e-12	0.137016	0.406	0.227	1.44086e-07	Choroid Plexus Cell
4380	Car14	1.09173e-11	0.299176	0.859	0.763	1.83203e-07	Choroid Plexus Cell
4381	Spry2	1.17555e-11	0.159517	0.318	0.164	1.97269e-07	Choroid Plexus Cell
4382	Ndufa4	1.59412e-11	-0.177511	0.962	0.959	2.67509e-07	Choroid Plexus Cell
4383	Acbd3	1.73667e-11	0.113117	0.425	0.244	2.9143e-07	Choroid Plexus Cell
4384	Nktr	2.07977e-11	0.216652	0.707	0.532	3.49006e-07	Choroid Plexus Cell
4385	Ccng1	2.52148e-11	0.145091	0.556	0.357	4.2313e-07	Choroid Plexus Cell
4386	Hspa1b	2.68376e-11	0.173965	0.194	0.079	4.50361e-07	Choroid Plexus Cell
4387	Dnajc3	2.75227e-11	0.302291	0.844	0.734	4.61859e-07	Choroid Plexus Cell
4388	Fxr1	2.78635e-11	0.181597	0.691	0.49	4.67577e-07	Choroid Plexus Cell
4389	Spty2d1	4.08967e-11	0.127126	0.364	0.198	6.86287e-07	Choroid Plexus Cell
4390	Ptpn11	4.39525e-11	0.17526	0.598	0.399	7.37567e-07	Choroid Plexus Cell
4391	Ndel1	5.23086e-11	0.106174	0.339	0.182	8.7779e-07	Choroid Plexus Cell
4392	Actn1	6.24193e-11	0.138315	0.657	0.455	1.04746e-06	Choroid Plexus Cell
4393	Cacybp	6.53545e-11	0.277338	0.829	0.699	1.09671e-06	Choroid Plexus Cell
4394	Ankhd1	6.6114e-11	0.165927	0.366	0.2	1.10946e-06	Choroid Plexus Cell
4395	Arl6ip6	6.66552e-11	0.185608	0.385	0.216	1.11854e-06	Choroid Plexus Cell
4396	Swt1	6.7312e-11	0.152251	0.457	0.281	1.12956e-06	Choroid Plexus Cell
4397	Rnd3	8.0212e-11	0.138533	0.303	0.162	1.34604e-06	Choroid Plexus Cell
4398	Kcnq1ot1	8.03502e-11	0.329095	0.745	0.619	1.34836e-06	Choroid Plexus Cell
4399	Mat2a	8.57444e-11	0.275664	0.697	0.505	1.43888e-06	Choroid Plexus Cell
4400	Wsb2	8.576e-11	0.213198	0.451	0.286	1.43914e-06	Choroid Plexus Cell
4401	Lncpint	1.13755e-10	0.109254	0.301	0.156	1.90892e-06	Choroid Plexus Cell
4402	Mlx	1.24906e-10	0.151385	0.434	0.256	2.09605e-06	Choroid Plexus Cell
4403	Mafg	1.41354e-10	0.193072	0.505	0.328	2.37206e-06	Choroid Plexus Cell
4404	Rbms1	1.44873e-10	0.221143	0.611	0.413	2.43112e-06	Choroid Plexus Cell
4405	Cpeb2	1.80614e-10	0.147621	0.467	0.284	3.03088e-06	Choroid Plexus Cell
4406	Phpt1	1.92133e-10	0.235733	0.364	0.213	3.22418e-06	Choroid Plexus Cell
4407	Mlec	2.05136e-10	0.19969	0.604	0.405	3.44239e-06	Choroid Plexus Cell
4408	Snx9	2.29784e-10	0.173644	0.486	0.304	3.856e-06	Choroid Plexus Cell
4409	Rest	2.35404e-10	0.170682	0.408	0.248	3.95031e-06	Choroid Plexus Cell
4410	Ddx50	2.67272e-10	0.169096	0.648	0.457	4.4851e-06	Choroid Plexus Cell
4411	AY036118	3.01301e-10	0.165606	0.728	0.501	5.05613e-06	Choroid Plexus Cell
4412	Naa15	3.33287e-10	0.145402	0.528	0.344	5.59288e-06	Choroid Plexus Cell
4413	Dsp	3.71296e-10	0.218108	0.408	0.242	6.23073e-06	Choroid Plexus Cell
4414	Zbtb7a	3.73322e-10	0.201242	0.545	0.363	6.26472e-06	Choroid Plexus Cell
4415	Tbpl1	3.98651e-10	0.113909	0.406	0.235	6.68976e-06	Choroid Plexus Cell
4416	Phf3	4.60472e-10	0.217466	0.606	0.408	7.72719e-06	Choroid Plexus Cell
4417	Ppig	5.31264e-10	0.16804	0.684	0.502	8.91515e-06	Choroid Plexus Cell
4418	Tra2b	5.54205e-10	0.169137	0.688	0.492	9.30012e-06	Choroid Plexus Cell
4419	Banp	5.79245e-10	0.106703	0.28	0.144	9.72031e-06	Choroid Plexus Cell
4420	Zranb1	5.80094e-10	0.187273	0.56	0.371	9.73455e-06	Choroid Plexus Cell
4421	Ahsa1	6.09515e-10	0.109314	0.516	0.34	1.02283e-05	Choroid Plexus Cell
4422	Tpm4	6.42941e-10	0.128778	0.326	0.181	1.07892e-05	Choroid Plexus Cell
4423	Slk	7.20801e-10	0.125987	0.625	0.435	1.20958e-05	Choroid Plexus Cell
4424	Ndufa7	7.7484e-10	-0.2741	0.861	0.851	1.30026e-05	Choroid Plexus Cell
4425	Creld2	7.9085e-10	0.136887	0.404	0.237	1.32713e-05	Choroid Plexus Cell
4426	Dnajb9	8.39945e-10	0.246697	0.705	0.513	1.40951e-05	Choroid Plexus Cell
4427	Gmps	9.03507e-10	0.155754	0.627	0.432	1.51617e-05	Choroid Plexus Cell
4428	Rrbp1	9.63972e-10	0.224454	0.747	0.581	1.61764e-05	Choroid Plexus Cell
4429	Fhad1	1.14038e-09	0.221988	0.802	0.672	1.91367e-05	Choroid Plexus Cell
4430	F11r	1.15951e-09	0.151503	0.299	0.159	1.94578e-05	Choroid Plexus Cell
4431	Pkn2	1.33359e-09	0.16525	0.571	0.391	2.2379e-05	Choroid Plexus Cell
4432	Slc39a14	1.41167e-09	0.133977	0.293	0.158	2.36893e-05	Choroid Plexus Cell
4433	Bmp2k	1.63511e-09	0.129345	0.328	0.185	2.74388e-05	Choroid Plexus Cell
4434	Tax1bp3	1.67126e-09	0.121537	0.459	0.283	2.80454e-05	Choroid Plexus Cell
4435	Paip2b	1.71519e-09	0.161017	0.383	0.232	2.87826e-05	Choroid Plexus Cell
4436	Rock1	1.97354e-09	0.148942	0.705	0.521	3.3118e-05	Choroid Plexus Cell
4437	Bzw1	2.01996e-09	0.140289	0.617	0.438	3.38969e-05	Choroid Plexus Cell
4438	Serpinh1	2.06139e-09	0.179585	0.686	0.512	3.45922e-05	Choroid Plexus Cell
4439	Ccnl1	2.29721e-09	0.130411	0.558	0.378	3.85495e-05	Choroid Plexus Cell
4440	Ldlr	2.36749e-09	0.162965	0.356	0.204	3.97289e-05	Choroid Plexus Cell
4441	Pdxk	2.41574e-09	0.100141	0.354	0.206	4.05385e-05	Choroid Plexus Cell
4442	Prpf38b	2.57747e-09	0.183018	0.587	0.414	4.32524e-05	Choroid Plexus Cell
4443	Ssfa2	2.64254e-09	0.253966	0.672	0.495	4.43445e-05	Choroid Plexus Cell
4444	Golga4	2.96861e-09	0.195075	0.619	0.428	4.98163e-05	Choroid Plexus Cell
4445	Rps27	2.97767e-09	-0.270287	0.884	0.891	4.99682e-05	Choroid Plexus Cell
4446	Picalm	3.06819e-09	0.15416	0.408	0.247	5.14874e-05	Choroid Plexus Cell
4447	Larp4	3.09877e-09	0.104124	0.518	0.347	5.20004e-05	Choroid Plexus Cell
4448	Nid2	3.61277e-09	0.100074	0.364	0.213	6.06258e-05	Choroid Plexus Cell
4449	Palmd	3.61836e-09	0.13325	0.627	0.447	6.07197e-05	Choroid Plexus Cell
4450	Top1	3.72273e-09	0.199168	0.787	0.654	6.24712e-05	Choroid Plexus Cell
4451	A2m	3.7319e-09	0.145666	0.562	0.373	6.2625e-05	Choroid Plexus Cell
4452	St3gal5	3.7985e-09	0.138698	0.581	0.402	6.37426e-05	Choroid Plexus Cell
4453	Pdzd2	3.96794e-09	0.113773	0.417	0.256	6.6586e-05	Choroid Plexus Cell
4454	Six3	4.08456e-09	0.112164	0.531	0.357	6.8543e-05	Choroid Plexus Cell
4455	Map3k2	4.57028e-09	0.136807	0.274	0.147	7.66939e-05	Choroid Plexus Cell
4456	1500015O10Rik	4.6631e-09	-0.136399	0.994	0.995	7.82516e-05	Choroid Plexus Cell
4457	Usp8	4.7182e-09	0.176161	0.474	0.301	7.91762e-05	Choroid Plexus Cell
4458	2022-09-07	5.03671e-09	0.20592	0.766	0.611	8.4521e-05	Choroid Plexus Cell
4459	Hes1	5.62936e-09	0.129362	0.617	0.434	9.44663e-05	Choroid Plexus Cell
4460	Srek1	5.93843e-09	0.147635	0.552	0.36	9.96528e-05	Choroid Plexus Cell
4461	Wapl	6.43405e-09	0.125051	0.581	0.408	0.00010797	Choroid Plexus Cell
4462	Arl4a	6.78614e-09	0.220905	0.821	0.724	0.000113878	Choroid Plexus Cell
4463	Gm26917	6.92589e-09	0.237357	0.366	0.212	0.000116223	Choroid Plexus Cell
4464	Arfgef2	6.93176e-09	0.120684	0.44	0.275	0.000116322	Choroid Plexus Cell
4465	Fau	7.1495e-09	-0.210979	0.928	0.915	0.000119976	Choroid Plexus Cell
4466	Zfp292	7.37743e-09	0.151479	0.516	0.342	0.000123801	Choroid Plexus Cell
4467	Qk	7.39547e-09	0.133447	0.52	0.347	0.000124103	Choroid Plexus Cell
4468	Herpud1	7.45861e-09	0.25047	0.771	0.638	0.000125163	Choroid Plexus Cell
4469	Akap9	7.83452e-09	0.247516	0.792	0.651	0.000131471	Choroid Plexus Cell
4470	Hspb1	9.53487e-09	0.161096	0.634	0.46	0.000160005	Choroid Plexus Cell
4471	Stat6	1.05041e-08	0.122116	0.139	0.055	0.000176269	Choroid Plexus Cell
4472	Prrc2c	1.13474e-08	0.21524	0.728	0.587	0.00019042	Choroid Plexus Cell
4473	Cldn1	1.17847e-08	0.137664	0.608	0.423	0.000197759	Choroid Plexus Cell
4474	Prlr	1.20556e-08	0.30789	0.884	0.851	0.000202306	Choroid Plexus Cell
4475	Eif4g1	1.29692e-08	0.159277	0.632	0.453	0.000217637	Choroid Plexus Cell
4476	Ubxn2a	1.30037e-08	0.227539	0.621	0.428	0.000218216	Choroid Plexus Cell
4477	Brwd3	1.32163e-08	0.17089	0.589	0.404	0.000221782	Choroid Plexus Cell
4478	Atp2a2	1.34171e-08	0.19422	0.714	0.558	0.000225152	Choroid Plexus Cell
4479	Sel1l	1.36059e-08	0.250297	0.446	0.284	0.00022832	Choroid Plexus Cell
4480	Luc7l3	1.3656e-08	0.189432	0.707	0.518	0.000229161	Choroid Plexus Cell
4481	Hspe1	1.38123e-08	0.214005	0.853	0.796	0.000231783	Choroid Plexus Cell
4482	Tc2n	1.43366e-08	0.111236	0.371	0.224	0.000240583	Choroid Plexus Cell
4483	Copb1	1.50013e-08	0.225458	0.621	0.441	0.000251738	Choroid Plexus Cell
4484	Rplp1	1.52845e-08	-0.182752	0.922	0.938	0.000256489	Choroid Plexus Cell
4485	Ankrd17	1.55429e-08	0.165177	0.558	0.378	0.000260825	Choroid Plexus Cell
4486	Map1b	1.63977e-08	0.214194	0.701	0.54	0.00027517	Choroid Plexus Cell
4487	Azin1	1.88814e-08	0.175184	0.581	0.401	0.000316849	Choroid Plexus Cell
4488	Mkln1	1.98367e-08	0.118282	0.581	0.394	0.00033288	Choroid Plexus Cell
4489	Rnaset2a	2.02328e-08	0.108028	0.377	0.234	0.000339527	Choroid Plexus Cell
4490	Adipor2	2.06145e-08	0.109271	0.516	0.343	0.000345932	Choroid Plexus Cell
4491	Tmf1	2.23544e-08	0.105845	0.564	0.395	0.000375128	Choroid Plexus Cell
4492	Dek	2.34384e-08	0.130508	0.703	0.528	0.00039332	Choroid Plexus Cell
4493	Mettl16	2.4181e-08	0.162657	0.402	0.248	0.000405782	Choroid Plexus Cell
4494	Zbtb11	2.46466e-08	0.10998	0.314	0.18	0.000413594	Choroid Plexus Cell
4495	Tax1bp1	2.473e-08	0.233825	0.867	0.766	0.000414995	Choroid Plexus Cell
4496	Clcn4	2.53065e-08	0.185926	0.552	0.371	0.000424669	Choroid Plexus Cell
4497	Aebp2	2.62447e-08	0.115072	0.467	0.304	0.000440413	Choroid Plexus Cell
4498	Tmem263	2.72437e-08	0.141608	0.284	0.159	0.000457177	Choroid Plexus Cell
4499	Atox1	2.82292e-08	-0.198694	0.886	0.883	0.000473714	Choroid Plexus Cell
4500	Plagl1	3.27046e-08	0.211536	0.333	0.202	0.000548815	Choroid Plexus Cell
4501	Ppfibp2	3.31057e-08	0.166688	0.621	0.449	0.000555547	Choroid Plexus Cell
4502	Tmx4	3.32358e-08	0.182985	0.68	0.505	0.00055773	Choroid Plexus Cell
4503	Atp5e	3.4637e-08	-0.24112	0.901	0.899	0.000581244	Choroid Plexus Cell
4504	Ccnt1	3.90897e-08	0.102259	0.335	0.199	0.000655964	Choroid Plexus Cell
4505	Paqr9	4.30223e-08	0.178412	0.463	0.309	0.000721958	Choroid Plexus Cell
4506	Csnk1g1	4.33002e-08	0.104109	0.261	0.144	0.00072662	Choroid Plexus Cell
4507	Pnn	4.5687e-08	0.114236	0.665	0.499	0.000766673	Choroid Plexus Cell
4508	Bcl2l2	4.66453e-08	0.111195	0.194	0.095	0.000782755	Choroid Plexus Cell
4509	Fgd4	4.74356e-08	0.101391	0.537	0.354	0.000796017	Choroid Plexus Cell
4510	Zdhhc20	4.7726e-08	0.100512	0.507	0.332	0.00080089	Choroid Plexus Cell
4511	Brd1	4.77456e-08	0.101139	0.488	0.326	0.000801219	Choroid Plexus Cell
4512	Ptges3	4.80361e-08	0.172072	0.735	0.576	0.000806093	Choroid Plexus Cell
4513	Eprs	4.8168e-08	0.203084	0.606	0.461	0.000808307	Choroid Plexus Cell
4514	Tpp2	4.93708e-08	0.110132	0.371	0.226	0.000828492	Choroid Plexus Cell
4515	Fndc3b	4.96475e-08	0.123882	0.429	0.285	0.000833134	Choroid Plexus Cell
4516	Fam122a	5.10137e-08	0.146279	0.627	0.438	0.000856061	Choroid Plexus Cell
4517	Kdm2a	5.20581e-08	0.127976	0.423	0.27	0.000873587	Choroid Plexus Cell
4518	Pycrl	5.50481e-08	0.119769	0.288	0.164	0.000923762	Choroid Plexus Cell
4519	Mier1	5.69156e-08	0.138031	0.469	0.307	0.000955101	Choroid Plexus Cell
4520	Slc3a2	5.85048e-08	0.140663	0.752	0.619	0.000981769	Choroid Plexus Cell
4521	Rce1	6.12422e-08	0.109734	0.333	0.196	0.00102771	Choroid Plexus Cell
4522	Rsrp1	6.13581e-08	-0.326247	0.764	0.738	0.00102965	Choroid Plexus Cell
4523	Bdp1	6.18485e-08	0.14133	0.339	0.201	0.00103788	Choroid Plexus Cell
4524	Enah	6.43181e-08	0.180071	0.587	0.418	0.00107932	Choroid Plexus Cell
4525	Rbm26	6.93315e-08	0.200849	0.402	0.255	0.00116345	Choroid Plexus Cell
4526	Akap17b	7.53836e-08	0.151105	0.457	0.304	0.00126501	Choroid Plexus Cell
4527	Macf1	7.88702e-08	0.159297	0.712	0.554	0.00132352	Choroid Plexus Cell
4528	Usp16	8.05656e-08	0.127456	0.505	0.353	0.00135197	Choroid Plexus Cell
4529	Cdk12	8.07277e-08	0.125526	0.434	0.283	0.00135469	Choroid Plexus Cell
4530	Maob	8.34016e-08	0.156086	0.629	0.456	0.00139956	Choroid Plexus Cell
4531	Atp2b2	8.5334e-08	0.204036	0.735	0.577	0.00143199	Choroid Plexus Cell
4532	Uqcr11	8.87124e-08	-0.217121	0.914	0.893	0.00148868	Choroid Plexus Cell
4533	Cltc	8.91617e-08	0.224211	0.745	0.573	0.00149622	Choroid Plexus Cell
4534	Frrs1	9.07562e-08	0.12836	0.469	0.311	0.00152298	Choroid Plexus Cell
4535	Cdk17	9.316e-08	0.109739	0.316	0.188	0.00156332	Choroid Plexus Cell
4536	Cox7b	9.42889e-08	-0.256819	0.912	0.919	0.00158226	Choroid Plexus Cell
4537	Fam104a	9.51372e-08	0.173495	0.648	0.466	0.0015965	Choroid Plexus Cell
4538	Ankrd12	1.07935e-07	0.205026	0.691	0.539	0.00181126	Choroid Plexus Cell
4539	1190005I06Rik	1.09273e-07	0.163858	0.518	0.36	0.00183372	Choroid Plexus Cell
4540	Adamts1	1.10609e-07	0.168757	0.657	0.497	0.00185613	Choroid Plexus Cell
4541	Cyr61	1.13309e-07	0.245099	0.568	0.409	0.00190144	Choroid Plexus Cell
4542	Stip1	1.15243e-07	0.109184	0.617	0.455	0.00193389	Choroid Plexus Cell
4543	Wwtr1	1.22889e-07	0.100816	0.248	0.138	0.0020622	Choroid Plexus Cell
4544	Cul1	1.2601e-07	0.149988	0.516	0.348	0.00211457	Choroid Plexus Cell
4545	Mob4	1.28765e-07	0.120193	0.648	0.492	0.0021608	Choroid Plexus Cell
4546	Atf4	1.33453e-07	0.160046	0.613	0.435	0.00223947	Choroid Plexus Cell
4547	Hdlbp	1.33534e-07	0.138574	0.749	0.628	0.00224083	Choroid Plexus Cell
4548	Dok7	1.37751e-07	0.121285	0.12	0.048	0.00231161	Choroid Plexus Cell
4549	Senp6	1.39624e-07	0.152079	0.579	0.425	0.00234303	Choroid Plexus Cell
4550	Nfix	1.45816e-07	0.194603	0.709	0.536	0.00244694	Choroid Plexus Cell
4551	Dnajc25	1.47339e-07	0.128237	0.465	0.305	0.0024725	Choroid Plexus Cell
4552	Tsc22d2	1.5932e-07	0.144399	0.328	0.199	0.00267355	Choroid Plexus Cell
4553	Kras	1.60463e-07	0.116975	0.495	0.33	0.00269274	Choroid Plexus Cell
4554	AC160336.1	1.6457e-07	0.423028	0.735	0.612	0.00276165	Choroid Plexus Cell
4555	Trip10	1.66083e-07	0.14947	0.394	0.25	0.00278705	Choroid Plexus Cell
4556	Ppp4r2	1.76469e-07	0.163546	0.608	0.442	0.00296133	Choroid Plexus Cell
4557	Irs2	1.79768e-07	0.174432	0.463	0.312	0.00301668	Choroid Plexus Cell
4558	Smc3	1.86158e-07	0.147576	0.615	0.442	0.00312392	Choroid Plexus Cell
4559	Helz	1.86332e-07	0.148227	0.463	0.31	0.00312684	Choroid Plexus Cell
4560	BC005561	1.92806e-07	0.112717	0.549	0.393	0.00323548	Choroid Plexus Cell
4561	Rps21	2.08563e-07	-0.156027	0.922	0.912	0.0034999	Choroid Plexus Cell
4562	Trip11	2.15209e-07	0.101286	0.636	0.471	0.00361142	Choroid Plexus Cell
4563	Kmt2e	2.16807e-07	0.108019	0.56	0.387	0.00363823	Choroid Plexus Cell
4564	2010107E04Rik	2.28345e-07	-0.202435	0.88	0.878	0.00383186	Choroid Plexus Cell
4565	Uqcrb	2.35689e-07	-0.187727	0.905	0.904	0.00395509	Choroid Plexus Cell
4566	Pum2	2.39616e-07	0.117248	0.467	0.315	0.00402099	Choroid Plexus Cell
4567	Desi2	2.44459e-07	0.147646	0.484	0.337	0.00410227	Choroid Plexus Cell
4568	Phactr2	2.45668e-07	0.204547	0.771	0.633	0.00412255	Choroid Plexus Cell
4569	Faf2	2.51018e-07	0.103622	0.451	0.298	0.00421234	Choroid Plexus Cell
4570	Dnajb2	2.62595e-07	0.141162	0.387	0.25	0.00440661	Choroid Plexus Cell
4571	Ap1b1	2.67163e-07	0.104885	0.404	0.253	0.00448326	Choroid Plexus Cell
4572	Vldlr	2.73096e-07	0.116954	0.688	0.519	0.00458282	Choroid Plexus Cell
4573	Kdm6b	2.74973e-07	0.125003	0.373	0.243	0.00461432	Choroid Plexus Cell
4574	Atp2c1	2.78565e-07	0.124303	0.701	0.541	0.0046746	Choroid Plexus Cell
4575	Thoc2	3.03843e-07	0.115487	0.476	0.328	0.00509879	Choroid Plexus Cell
4576	Rb1cc1	3.09592e-07	0.107912	0.562	0.401	0.00519526	Choroid Plexus Cell
4577	Nop58	3.11027e-07	0.113807	0.419	0.273	0.00521934	Choroid Plexus Cell
4578	Uqcrh	3.31886e-07	-0.151395	0.941	0.934	0.00556938	Choroid Plexus Cell
4579	Selenot	3.46643e-07	0.186436	0.64	0.477	0.00581701	Choroid Plexus Cell
4580	Rpl37a	3.47161e-07	-0.245618	0.897	0.883	0.00582571	Choroid Plexus Cell
4581	Dnm1l	3.49712e-07	0.144657	0.442	0.292	0.00586851	Choroid Plexus Cell
4582	Sfpq	3.79076e-07	0.118698	0.638	0.476	0.00636127	Choroid Plexus Cell
4583	Tsc22d3	3.82477e-07	0.208229	0.32	0.192	0.00641834	Choroid Plexus Cell
4584	St13	3.90908e-07	0.154225	0.821	0.733	0.00655982	Choroid Plexus Cell
4585	Nsrp1	4.02356e-07	0.244365	0.512	0.35	0.00675193	Choroid Plexus Cell
4586	Lman1	4.06724e-07	0.109965	0.625	0.459	0.00682524	Choroid Plexus Cell
4587	Mxd4	4.0715e-07	0.183012	0.661	0.495	0.00683238	Choroid Plexus Cell
4588	Rnf10	4.32144e-07	0.124542	0.678	0.515	0.00725181	Choroid Plexus Cell
4589	Col8a1	4.379e-07	0.221479	0.804	0.694	0.0073484	Choroid Plexus Cell
4590	Ptch1	4.40771e-07	0.190749	0.408	0.274	0.00739658	Choroid Plexus Cell
4591	Kif5a	4.52318e-07	0.134137	0.109	0.043	0.00759035	Choroid Plexus Cell
4592	Anp32e	4.92399e-07	0.137452	0.707	0.548	0.00826295	Choroid Plexus Cell
4593	Anapc5	5.05847e-07	0.111244	0.537	0.367	0.00848861	Choroid Plexus Cell
4594	Hmox1	5.18912e-07	0.237512	0.423	0.289	0.00870787	Choroid Plexus Cell
4595	Gcc2	5.22047e-07	0.130679	0.699	0.539	0.00876047	Choroid Plexus Cell
4596	Ube2q1	5.22566e-07	0.194152	0.543	0.39	0.00876919	Choroid Plexus Cell
4597	Smarca4	5.30812e-07	0.11293	0.573	0.409	0.00890756	Choroid Plexus Cell
4598	Wasl	5.71714e-07	0.106049	0.579	0.421	0.00959394	Choroid Plexus Cell
4599	Gabrb1	5.81459e-07	0.109997	0.297	0.176	0.00975746	Choroid Plexus Cell
4600	Cox5b	6.11079e-07	-0.235607	0.891	0.888	0.0102545	Choroid Plexus Cell
4601	Gas2l1	6.33959e-07	0.136552	0.326	0.2	0.0106385	Choroid Plexus Cell
4602	Ppp1cb	6.48176e-07	0.120293	0.587	0.402	0.010877	Choroid Plexus Cell
4603	Rnf4	6.5222e-07	0.10237	0.299	0.181	0.0109449	Choroid Plexus Cell
4604	Ctnnal1	7.2663e-07	0.144125	0.714	0.562	0.0121936	Choroid Plexus Cell
4605	Dync1i2	7.27867e-07	0.120192	0.651	0.488	0.0122143	Choroid Plexus Cell
4606	Cnih4	7.29009e-07	0.182265	0.712	0.551	0.0122335	Choroid Plexus Cell
4607	Rom1	7.73343e-07	0.132681	0.474	0.326	0.0129775	Choroid Plexus Cell
4608	Srpr	7.73591e-07	0.186259	0.697	0.536	0.0129816	Choroid Plexus Cell
4609	Cpne3	7.77854e-07	0.171531	0.507	0.341	0.0130532	Choroid Plexus Cell
4610	Nus1	7.91213e-07	0.122425	0.488	0.333	0.0132773	Choroid Plexus Cell
4611	Gzf1	7.94112e-07	0.100409	0.284	0.173	0.013326	Choroid Plexus Cell
4612	Homer1	7.99506e-07	0.102799	0.408	0.268	0.0134165	Choroid Plexus Cell
4613	Magt1	8.01339e-07	0.152497	0.547	0.373	0.0134473	Choroid Plexus Cell
4614	Cdv3	8.17239e-07	0.110344	0.665	0.505	0.0137141	Choroid Plexus Cell
4615	Slc12a2	8.81916e-07	0.192007	0.851	0.782	0.0147994	Choroid Plexus Cell
4616	Atg3	8.8843e-07	0.135051	0.608	0.437	0.0149087	Choroid Plexus Cell
4617	Sarnp	8.92139e-07	0.127725	0.615	0.463	0.014971	Choroid Plexus Cell
4618	Gtf2ird1	9.12832e-07	0.100608	0.371	0.237	0.0153182	Choroid Plexus Cell
4619	Prpf4b	9.15172e-07	0.149092	0.743	0.645	0.0153575	Choroid Plexus Cell
4620	Suz12	9.40857e-07	0.14339	0.499	0.349	0.0157885	Choroid Plexus Cell
4621	Mia2	9.69189e-07	0.184521	0.741	0.577	0.016264	Choroid Plexus Cell
4622	Bod1l	9.74607e-07	0.128592	0.678	0.528	0.0163549	Choroid Plexus Cell
4623	Mgll	9.91641e-07	0.10592	0.448	0.305	0.0166407	Choroid Plexus Cell
4624	Sash1	1.00575e-06	0.117729	0.371	0.243	0.0168774	Choroid Plexus Cell
4625	Ppp2r2a	1.04628e-06	0.119116	0.427	0.281	0.0175576	Choroid Plexus Cell
4626	Dmxl1	1.06371e-06	0.121969	0.472	0.329	0.0178502	Choroid Plexus Cell
4627	mt-Co3	1.07975e-06	0.187894	0.992	0.984	0.0181193	Choroid Plexus Cell
4628	Hnrnpa0	1.08372e-06	0.105444	0.522	0.367	0.0181858	Choroid Plexus Cell
4629	Slc35b1	1.09536e-06	0.120865	0.613	0.43	0.0183812	Choroid Plexus Cell
4630	Smo	1.10407e-06	0.127314	0.32	0.196	0.0185274	Choroid Plexus Cell
4631	Zwint	1.11229e-06	0.129663	0.634	0.461	0.0186653	Choroid Plexus Cell
4632	Zfp24	1.12156e-06	0.112127	0.415	0.275	0.0188209	Choroid Plexus Cell
4633	Gtpbp4	1.13508e-06	0.212773	0.465	0.32	0.0190477	Choroid Plexus Cell
4634	Pank3	1.14626e-06	0.141135	0.341	0.213	0.0192353	Choroid Plexus Cell
4635	Secisbp2l	1.18714e-06	0.127541	0.438	0.303	0.0199214	Choroid Plexus Cell
4636	Ndufa13	1.22013e-06	-0.144425	0.933	0.922	0.0204749	Choroid Plexus Cell
4637	Nt5dc2	1.2216e-06	0.193143	0.512	0.357	0.0204996	Choroid Plexus Cell
4638	Mllt10	1.26311e-06	0.145777	0.421	0.277	0.0211962	Choroid Plexus Cell
4639	Rbm25	1.27518e-06	0.141458	0.716	0.576	0.0213989	Choroid Plexus Cell
4640	Ids	1.2977e-06	0.111373	0.659	0.491	0.0217767	Choroid Plexus Cell
4641	Ube2d2a	1.41559e-06	0.106648	0.665	0.493	0.0237551	Choroid Plexus Cell
4642	Pdia3	1.47591e-06	0.151164	0.853	0.793	0.0247673	Choroid Plexus Cell
4643	Zfp106	1.47741e-06	0.156418	0.76	0.625	0.0247924	Choroid Plexus Cell
4644	Slc5a3	1.47899e-06	0.187789	0.642	0.487	0.024819	Choroid Plexus Cell
4645	Kif1c	1.5638e-06	0.100167	0.518	0.37	0.0262421	Choroid Plexus Cell
4646	Tbk1	1.60795e-06	0.119564	0.278	0.167	0.026983	Choroid Plexus Cell
4647	Ubtf	1.6311e-06	0.152142	0.514	0.35	0.0273714	Choroid Plexus Cell
4648	Msl1	1.70359e-06	0.105059	0.4	0.258	0.028588	Choroid Plexus Cell
4649	Trip12	1.73905e-06	0.127934	0.575	0.408	0.029183	Choroid Plexus Cell
4650	mt-Nd2	1.76961e-06	0.21108	0.966	0.93	0.0296958	Choroid Plexus Cell
4651	Rps27a	1.77807e-06	-0.185486	0.935	0.935	0.0298378	Choroid Plexus Cell
4652	Sumf2	1.8235e-06	0.128557	0.314	0.193	0.0306001	Choroid Plexus Cell
4653	Rps29	1.87185e-06	-0.20503	0.937	0.951	0.0314115	Choroid Plexus Cell
4654	Jagn1	1.91586e-06	0.107634	0.6	0.441	0.03215	Choroid Plexus Cell
4655	Rassf1	1.91885e-06	0.152461	0.314	0.195	0.0322002	Choroid Plexus Cell
4656	Orc2	1.93392e-06	0.127888	0.215	0.121	0.0324531	Choroid Plexus Cell
4657	Smarcc2	2.18517e-06	0.128675	0.316	0.201	0.0366693	Choroid Plexus Cell
4658	Nucks1	2.2195e-06	0.170944	0.758	0.627	0.0372454	Choroid Plexus Cell
4659	H2afx	2.23217e-06	0.111239	0.257	0.152	0.0374581	Choroid Plexus Cell
4660	Aqp1	2.24122e-06	0.230742	0.731	0.534	0.0376099	Choroid Plexus Cell
4661	Rhoq	2.29707e-06	0.110193	0.451	0.307	0.0385472	Choroid Plexus Cell
4662	Fundc1	2.31794e-06	0.176682	0.408	0.273	0.0388974	Choroid Plexus Cell
4663	Rap1b	2.44009e-06	0.166388	0.575	0.433	0.0409471	Choroid Plexus Cell
4664	Cenpb	2.46923e-06	0.105268	0.579	0.405	0.0414362	Choroid Plexus Cell
4665	Ncor1	2.48435e-06	0.118847	0.707	0.565	0.0416899	Choroid Plexus Cell
4666	Snx25	2.53089e-06	0.105864	0.234	0.134	0.0424708	Choroid Plexus Cell
4667	mt-Cytb	2.54396e-06	0.197746	0.979	0.955	0.0426901	Choroid Plexus Cell
4668	Casc4	2.69983e-06	0.118992	0.682	0.532	0.0453058	Choroid Plexus Cell
4669	Apc	2.70025e-06	0.113886	0.545	0.393	0.0453128	Choroid Plexus Cell
4670	Rpl30	2.73374e-06	-0.141692	0.918	0.888	0.0458749	Choroid Plexus Cell
4671	Rpl27a	2.89434e-06	-0.191639	0.912	0.902	0.04857	Choroid Plexus Cell
4672	Sms	2.97472e-06	0.140495	0.558	0.404	0.0499188	Choroid Plexus Cell
4673	Tm9sf3	2.97679e-06	0.105085	0.739	0.578	0.0499535	Choroid Plexus Cell
5325	Fkbp5	6.60465e-16	1.22618	0.412	0.129	1.10833e-11	IEG+ Microglia
5326	Cx3cr1	9.10548e-14	-0.569047	0.905	0.937	1.52799e-09	IEG+ Microglia
5327	Gm42418	4.66199e-13	0.627767	0.957	0.941	7.82328e-09	IEG+ Microglia
5328	Ppp1r21	4.98937e-10	0.88976	0.326	0.119	8.37266e-06	IEG+ Microglia
5329	Tagap	1.38901e-09	0.81185	0.511	0.29	2.33089e-05	IEG+ Microglia
5330	Zfp36l2	1.52292e-09	0.595206	0.745	0.556	2.55561e-05	IEG+ Microglia
5331	Glul	2.64817e-08	0.590007	0.76	0.612	0.000444389	IEG+ Microglia
5332	Cebpb	6.06652e-08	0.623899	0.615	0.423	0.00101802	IEG+ Microglia
5333	Ddit4	4.40712e-07	0.817299	0.169	0.042	0.00739559	IEG+ Microglia
5334	Hspa5	5.14056e-07	0.451526	0.929	0.888	0.00862637	IEG+ Microglia
5335	Cst3	5.19604e-07	-0.336334	1	1	0.00871947	IEG+ Microglia
5336	Ucp2	6.2625e-07	0.672874	0.535	0.392	0.0105091	IEG+ Microglia
5337	Srsf2	1.01425e-06	0.547202	0.723	0.559	0.0170202	IEG+ Microglia
7193	Ttr	6.34543e-37	-1.40876	0.861	1	1.06483e-32	Pericyte
7194	Gm42418	1.54696e-14	0.969154	0.988	0.946	2.59596e-10	Pericyte
7195	Cebpd	3.08753e-13	1.23156	0.51	0.212	5.18119e-09	Pericyte
7196	mt-Cytb	7.64807e-13	0.574018	1	0.987	1.28342e-08	Pericyte
7197	mt-Atp6	1.16577e-10	0.451575	1	1	1.95628e-06	Pericyte
7198	mt-Nd3	2.51472e-10	0.831479	0.759	0.475	4.21996e-06	Pericyte
7199	mt-Co3	7.35509e-10	0.436927	1	1	1.23426e-05	Pericyte
7200	mt-Nd2	2.32613e-07	0.422674	0.98	0.936	0.00390348	Pericyte
7201	Rps29	2.35467e-07	-0.697638	0.612	0.724	0.00395137	Pericyte
7202	Abcc9	3.05149e-07	0.669542	0.678	0.441	0.00512071	Pericyte
7203	Per1	3.33492e-07	0.747063	0.245	0.081	0.00559633	Pericyte
7204	Lars2	3.58211e-07	0.867935	0.347	0.148	0.00601113	Pericyte
7205	mt-Co2	7.07331e-07	0.334837	0.996	0.99	0.0118697	Pericyte
7206	Tbx3os1	1.36709e-06	0.859126	0.384	0.189	0.0229411	Pericyte
7207	Notch3	1.82928e-06	0.613662	0.637	0.428	0.0306972	Pericyte
7208	mt-Nd4	2.09943e-06	0.311631	0.984	0.973	0.0352306	Pericyte
8797	Ttr	7.10834e-22	-1.23232	0.866	0.997	1.19285e-17	Arterial EC
8798	Tmem252	2.47389e-21	1.88259	0.543	0.182	4.15143e-17	Arterial EC
8799	Slc2a1	1.18758e-16	0.575702	0.992	0.955	1.99288e-12	Arterial EC
8800	Nfkbia	1.35186e-16	0.716056	0.903	0.784	2.26856e-12	Arterial EC
8801	Apold1	4.62482e-15	1.04598	0.688	0.377	7.76091e-11	Arterial EC
8802	Cdkn1a	4.0364e-14	1.02155	0.611	0.312	6.77348e-10	Arterial EC
8803	Mat2a	5.47257e-11	0.854824	0.587	0.322	9.18351e-07	Arterial EC
8804	Tsc22d3	7.40443e-11	0.77974	0.781	0.579	1.24254e-06	Arterial EC
8805	Cldn5	8.68184e-11	-0.536707	0.919	0.952	1.4569e-06	Arterial EC
8806	Rasd1	8.69605e-11	0.963048	0.522	0.274	1.45928e-06	Arterial EC
8807	Mal	1.01654e-10	0.773931	0.842	0.719	1.70585e-06	Arterial EC
8808	Cdc42ep3	2.45266e-10	0.959785	0.372	0.137	4.1158e-06	Arterial EC
8809	Gimap6	3.03331e-10	0.801442	0.534	0.274	5.0902e-06	Arterial EC
8810	Gcnt2	3.35441e-10	0.827872	0.518	0.267	5.62904e-06	Arterial EC
8811	Gch1	3.52262e-10	0.819249	0.466	0.216	5.9113e-06	Arterial EC
8812	Dnaja1	3.81144e-10	0.78059	0.733	0.545	6.39597e-06	Arterial EC
8813	Pmp22	1.79664e-09	0.812216	0.441	0.199	3.01494e-05	Arterial EC
8814	Rps29	2.52827e-09	-0.436187	0.87	0.935	4.24268e-05	Arterial EC
8815	Slc38a2	5.2106e-09	0.746879	0.696	0.479	8.74391e-05	Arterial EC
8816	Acer2	8.35116e-09	0.864964	0.474	0.24	0.000140141	Arterial EC
8817	Tcim	2.49434e-08	0.998307	0.279	0.099	0.000418575	Arterial EC
8818	Gm42418	2.86212e-08	0.765724	1	0.993	0.000480292	Arterial EC
8819	Tnfrsf12a	5.03202e-08	0.786459	0.227	0.065	0.000844423	Arterial EC
8820	Timp3	8.73641e-08	0.567573	0.915	0.818	0.00146606	Arterial EC
8821	Adamts1	9.17856e-08	0.59202	0.64	0.39	0.00154025	Arterial EC
8822	Hspa8	1.07905e-07	0.407615	0.854	0.801	0.00181075	Arterial EC
8823	Klf6	1.24544e-07	0.671506	0.729	0.548	0.00208997	Arterial EC
8824	Hsp90ab1	4.2313e-07	0.397616	0.903	0.884	0.00710055	Arterial EC
8825	Trp53inp1	4.41469e-07	0.805557	0.231	0.079	0.00740828	Arterial EC
8826	Plscr2	6.50261e-07	-0.865368	0.174	0.346	0.010912	Arterial EC
8827	Tmcc3	6.59797e-07	0.705632	0.304	0.123	0.0110721	Arterial EC
8828	Klf4	7.69837e-07	0.458531	0.818	0.688	0.0129186	Arterial EC
8829	Hsph1	8.42859e-07	0.588223	0.15	0.031	0.014144	Arterial EC
8830	Angptl4	1.3072e-06	0.780577	0.235	0.086	0.0219361	Arterial EC
8831	Galnt15	1.40294e-06	0.503054	0.291	0.12	0.0235428	Arterial EC
8832	Rnf103	1.54388e-06	0.731588	0.393	0.219	0.0259078	Arterial EC
8833	Cyth3	1.6645e-06	0.627242	0.66	0.479	0.0279319	Arterial EC
8834	Hspa1a	1.70826e-06	0.622549	0.494	0.305	0.0286664	Arterial EC
8835	Nostrin	1.94697e-06	0.670287	0.522	0.339	0.0326721	Arterial EC
8836	Hsp90aa1	2.06291e-06	0.527011	0.66	0.514	0.0346177	Arterial EC
8837	Serinc3	2.14869e-06	0.444537	0.862	0.733	0.0360571	Arterial EC
8838	Synm	2.26275e-06	0.603251	0.401	0.216	0.0379713	Arterial EC
8839	Gkn3	2.32011e-06	-0.620822	0.648	0.771	0.0389338	Arterial EC
8840	Cebpd	2.36628e-06	0.672131	0.36	0.182	0.0397085	Arterial EC
8841	8430408G22Rik	2.64491e-06	0.710282	0.425	0.243	0.0443843	Arterial EC
11378	Ttr	1.03672e-25	-1.09345	0.879	1	1.73972e-21	IEG+ Capillary EC
11379	Tmem252	1.51047e-25	1.7424	0.646	0.206	2.53471e-21	IEG+ Capillary EC
11380	Slc2a1	2.58403e-21	0.716712	0.993	0.939	4.33626e-17	IEG+ Capillary EC
11381	Rps29	3.40404e-16	-0.581516	0.957	0.984	5.71231e-12	IEG+ Capillary EC
11382	Gm42418	2.45976e-14	0.63906	1	0.996	4.12773e-10	IEG+ Capillary EC
11383	Cdkn1a	2.11453e-13	0.7683	0.789	0.498	3.54839e-09	IEG+ Capillary EC
11384	Tnfrsf12a	1.53988e-12	0.999557	0.379	0.113	2.58408e-08	IEG+ Capillary EC
11385	Trp53inp1	2.05977e-11	0.794523	0.329	0.081	3.4565e-07	IEG+ Capillary EC
11386	Lars2	1.38527e-10	0.790864	0.4	0.138	2.32463e-06	IEG+ Capillary EC
11387	Tmcc3	1.67252e-10	1.02197	0.439	0.174	2.80666e-06	IEG+ Capillary EC
11388	Gch1	2.68283e-10	0.718885	0.514	0.231	4.50206e-06	IEG+ Capillary EC
11389	Hspa8	2.00571e-09	0.431768	0.943	0.87	3.36578e-05	IEG+ Capillary EC
11390	Plat	2.04711e-09	0.830985	0.636	0.393	3.43526e-05	IEG+ Capillary EC
11391	Nfkbia	3.00867e-09	0.421048	0.957	0.883	5.04886e-05	IEG+ Capillary EC
11392	Maff	5.46321e-09	0.762314	0.364	0.138	9.16782e-05	IEG+ Capillary EC
11393	Clip1	7.95683e-09	0.736359	0.543	0.291	0.000133524	IEG+ Capillary EC
11394	Hsp90aa1	9.3359e-09	0.717019	0.779	0.498	0.000156666	IEG+ Capillary EC
11395	Plxna2	1.10168e-08	0.6537	0.511	0.243	0.000184872	IEG+ Capillary EC
11396	Mat2a	1.14768e-08	0.574244	0.568	0.291	0.000192592	IEG+ Capillary EC
11397	Dnaja1	1.31212e-08	0.603083	0.818	0.591	0.000220187	IEG+ Capillary EC
11398	Tfrc	1.47857e-08	-1.02768	0.354	0.534	0.000248119	IEG+ Capillary EC
11399	Fzd4	2.22661e-08	0.659865	0.471	0.223	0.000373648	IEG+ Capillary EC
11400	mt-Atp6	3.24129e-08	0.311851	1	1	0.000543921	IEG+ Capillary EC
11401	mt-Co3	5.22958e-08	0.353143	1	1	0.000877576	IEG+ Capillary EC
11402	Fam107a	1.47949e-07	0.778851	0.357	0.15	0.00248273	IEG+ Capillary EC
11403	Map3k6	1.515e-07	0.676626	0.218	0.057	0.00254232	IEG+ Capillary EC
11404	Hsp90ab1	1.54074e-07	0.396627	0.975	0.919	0.00258552	IEG+ Capillary EC
11405	Tsc22d3	2.39696e-07	0.544935	0.789	0.632	0.00402233	IEG+ Capillary EC
11406	Swap70	2.61502e-07	0.6281	0.375	0.162	0.00438827	IEG+ Capillary EC
11407	Ndrg1	3.89368e-07	0.528051	0.793	0.591	0.00653398	IEG+ Capillary EC
11408	mt-Cytb	3.95147e-07	0.330141	1	1	0.00663095	IEG+ Capillary EC
11409	Fam117b	4.50646e-07	0.590288	0.314	0.126	0.0075623	IEG+ Capillary EC
11410	8430408G22Rik	5.02708e-07	0.838417	0.357	0.158	0.00843594	IEG+ Capillary EC
11411	Rpl4	6.88179e-07	0.427371	0.675	0.413	0.0115483	IEG+ Capillary EC
11412	Snrk	1.16581e-06	0.51797	0.568	0.34	0.0195634	IEG+ Capillary EC
11413	Hspb8	1.2359e-06	0.732057	0.182	0.045	0.0207396	IEG+ Capillary EC
11414	Klf3	1.27789e-06	0.528094	0.389	0.182	0.0214442	IEG+ Capillary EC
11415	Stt3b	1.85948e-06	0.600051	0.239	0.085	0.031204	IEG+ Capillary EC
11416	Crem	2.9151e-06	0.635089	0.271	0.109	0.0489183	IEG+ Capillary EC
13703	Ttr	6.72226e-09	-1.27159	0.915	0.996	0.000112806	Arterial SMC
13704	Hspa8	7.32905e-08	0.409354	0.96	0.89	0.00122989	Arterial SMC
13705	Tob2	7.74143e-07	0.495028	0.644	0.408	0.0129909	Arterial SMC
13706	Csde1	8.63231e-07	0.43711	0.769	0.569	0.0144859	Arterial SMC
13707	H3f3b	1.64838e-06	-0.35952	0.955	0.957	0.0276615	Arterial SMC
13708	Hsp90ab1	1.80236e-06	0.369117	0.968	0.922	0.0302455	Arterial SMC
13709	Gm42418	1.93434e-06	0.470199	1	0.961	0.0324602	Arterial SMC
13710	mt-Nd4l	2.36054e-06	-0.40003	0.951	0.949	0.0396123	Arterial SMC
16002	Tmem252	3.62119e-19	1.594	0.726	0.279	6.07671e-15	Arterial SMC / Pericyte Doublet
16003	Cdkn1a	2.32607e-15	1.11153	0.854	0.5	3.90339e-11	Arterial SMC / Pericyte Doublet
16004	Nfkbia	4.97291e-14	0.719338	0.981	0.901	8.34503e-10	Arterial SMC / Pericyte Doublet
16005	Hspa8	2.05432e-12	0.558659	0.994	0.924	3.44735e-08	Arterial SMC / Pericyte Doublet
16006	Hsp90aa1	2.57593e-11	0.651275	0.968	0.785	4.32267e-07	Arterial SMC / Pericyte Doublet
16007	Gch1	1.53023e-10	0.811882	0.522	0.186	2.56788e-06	Arterial SMC / Pericyte Doublet
16008	Dnaja1	4.88923e-10	0.635089	0.955	0.773	8.20462e-06	Arterial SMC / Pericyte Doublet
16009	Hsp90ab1	1.68533e-09	0.441322	0.994	0.977	2.82816e-05	Arterial SMC / Pericyte Doublet
16010	Ttr	1.98643e-09	-0.844763	0.955	0.988	3.33343e-05	Arterial SMC / Pericyte Doublet
16011	Map3k6	3.57386e-09	0.434481	0.344	0.081	5.9973e-05	Arterial SMC / Pericyte Doublet
16012	Zbtb16	4.35097e-09	0.59699	0.522	0.209	7.30136e-05	Arterial SMC / Pericyte Doublet
16013	Slc2a1	1.57507e-08	0.50839	0.975	0.953	0.000264312	Arterial SMC / Pericyte Doublet
16014	Neat1	2.10708e-08	0.679573	0.713	0.424	0.000353589	Arterial SMC / Pericyte Doublet
16015	Sema3g	5.45223e-08	0.654443	0.554	0.256	0.00091494	Arterial SMC / Pericyte Doublet
16016	Swap70	1.38047e-07	0.590058	0.599	0.308	0.00231657	Arterial SMC / Pericyte Doublet
16017	Rasd1	2.09228e-07	0.739461	0.707	0.483	0.00351105	Arterial SMC / Pericyte Doublet
16018	Selenop	2.23654e-07	0.564032	0.987	0.89	0.00375314	Arterial SMC / Pericyte Doublet
16019	Gimap6	2.30852e-07	0.510489	0.707	0.384	0.00387392	Arterial SMC / Pericyte Doublet
16020	Rnf103	2.67852e-07	0.661676	0.535	0.285	0.00449482	Arterial SMC / Pericyte Doublet
16021	Adamts1	2.7789e-07	0.587391	0.86	0.61	0.00466328	Arterial SMC / Pericyte Doublet
16022	Cttnbp2nl	3.32264e-07	0.381127	0.503	0.198	0.00557573	Arterial SMC / Pericyte Doublet
16023	Timp3	3.75199e-07	0.52456	0.981	0.89	0.00629622	Arterial SMC / Pericyte Doublet
16024	Mat2a	3.98169e-07	0.608847	0.796	0.547	0.00668167	Arterial SMC / Pericyte Doublet
16025	Tmem100	5.51191e-07	0.675829	0.503	0.233	0.00924954	Arterial SMC / Pericyte Doublet
16026	Ccnl1	8.2383e-07	0.637211	0.866	0.622	0.0138247	Arterial SMC / Pericyte Doublet
16027	Maff	1.14148e-06	0.523959	0.465	0.209	0.0191553	Arterial SMC / Pericyte Doublet
16028	Apold1	1.98073e-06	0.534518	0.892	0.674	0.0332387	Arterial SMC / Pericyte Doublet
16029	Plat	2.1406e-06	0.474386	0.854	0.587	0.0359213	Arterial SMC / Pericyte Doublet
16030	Acyp1	2.59711e-06	0.395207	0.217	0.047	0.0435821	Arterial SMC / Pericyte Doublet
16031	Angptl4	2.84753e-06	0.558148	0.287	0.087	0.0477844	Arterial SMC / Pericyte Doublet
19167	Ttr	5.34197e-21	-1.37258	0.837	1	8.96436e-17	Astrocyte
20971	Hspa8	9.32896e-07	0.498571	0.935	0.901	0.0156549	Ependymal Cell
20972	Lrp8	1.23719e-06	0.633369	0.506	0.197	0.0207612	Ependymal Cell
20973	Ttr	1.52656e-06	-0.773394	0.909	1	0.0256171	Ependymal Cell
25031	Rps29	8.70095e-08	-0.517992	0.986	1	0.00146011	T Cell
25032	Gm42418	2.94115e-06	0.742479	0.986	0.953	0.0493554	T Cell
27359	Icam1	1.07395e-10	1.93133	0.882	0.5	1.80219e-06	Venous EC
27360	Slc2a1	3.79985e-10	0.893746	0.953	0.958	6.37653e-06	Venous EC
27361	Vcam1	8.05215e-10	2.33018	0.835	0.542	1.35123e-05	Venous EC
27362	Lcn2	1.81816e-09	3.06869	0.471	0.042	3.05105e-05	Venous EC
27363	Nfkbia	8.23118e-09	0.98608	0.965	0.931	0.000138127	Venous EC
27364	Ptn	8.26294e-09	-1.24509	0.8	0.903	0.00013866	Venous EC
27365	Tmem252	4.41962e-08	1.47639	0.812	0.583	0.000741656	Venous EC
27366	Ttr	5.70596e-08	-1.13833	0.871	1	0.000957518	Venous EC
27367	Csf1	7.53831e-08	2.79486	0.553	0.181	0.001265	Venous EC
27368	Cdkn1a	1.05873e-07	1.28024	0.765	0.5	0.00177666	Venous EC
27369	Pglyrp1	1.23655e-06	0.94896	0.918	0.778	0.0207505	Venous EC
27370	Noct	1.96137e-06	1.61009	0.506	0.167	0.0329138	Venous EC
34525	Ttr	9.22062e-07	-0.182602	0.963	1	0.0154731	Fibroblast
34526	Fosl2	2.8754e-06	1.20368	0.352	0.042	0.048252	Fibroblast
42242	Ttr	1.33408e-08	-2.56728	0.818	1	0.000223872	Reactive Astrocyte
