# Supplementary material for: Chronic social defeat alters brain vascular-associated cell gene expression patterns leading to vascular dysfunction and immune system activation
Source: J Neuroinflammation. 2023 Jun 28;20:154. doi: 10.1186/s12974-023-02827-5 (PMC10303797; doi:10.1186/s12974-023-02827-5)
Supplement: Supplementary file 4 — Additional file 4: Table S3. Containing enriched pathways from Reactome for all clusters. [file 12974_2023_2827_MOESM4_ESM.xlsx]

## Sheet: Table S3. READ.ME
Table S3. Reactome pathways for all clusters (CSD vs. HC) identified by our scRNAseq analysis.
Legend	https://reactome.org/userguide/analysis#:~:text=Reactions%20ratio%3A%20Put%20simply%2C%20the,type%20selected%20with%20Results%20Type.
Pathway identifier	Reactome Pathway ID Code
Pathway name	Reactome Pathway Name
#Entities found	Observed Gene Count in Pathway
#Entities total	Background Genes in Pathway
Entities ratio	Proportion of Reactome Pathway Molecules Represented by this Pathway
Entities pValue	p-value
Entities FDR	False Discovery Rate
#Reactions found	Observed Reactions Found in Pathway
#Reactions total	Background Reactions in Pathway
Reactions ratio	Proportion of Reactome Reactions Represented by this Pathway
Species identifier	Species ID
Species name	Human
Submitted entities found	Genes Names in Pathway
Mapped entities	EMPTY
Found reaction identifiers	Reaction IDs

## Sheet: Capillary_EC_Upregulated
Pathway identifier	Pathway name	#Entities found	#Entities total	Entities ratio	Entities pValue	Entities FDR	#Reactions found	#Reactions total	Reactions ratio	Species identifier	Species name	Submitted entities found	Mapped entities	Found reaction identifiers
R-HSA-3371568	Attenuation phase	13	47	0.00329339	4.76008e-12	4.13651e-09	4	5	0.00036827	9606	Homo sapiens	Hspa8;Dnajb1;Hspb1;Hspa1a;Hsp90ab1;Hsp90aa1		R-HSA-3371554;R-HSA-5324617;R-HSA-5082369;R-HSA-5082384
R-HSA-3371571	HSF1-dependent transactivation	13	59	0.00413426	7.59959e-11	3.29822e-08	5	8	0.000589232	9606	Homo sapiens	Hspa8;Dnajb1;Hspb1;Hspa1a;Hsp90ab1;Hsp90aa1		R-HSA-3371554;R-HSA-5324617;R-HSA-5082356;R-HSA-5082369;R-HSA-5082384
R-HSA-6785807	Interleukin-4 and Interleukin-13 signaling	18	211	0.0147852	5.66864e-08	1.63824e-05	5	47	0.00346174	9606	Homo sapiens	Hspa8;Bcl2l1;S1pr1;Cebpd;Fos;Junb;Cdkn1a;Hsp90aa1;Mcl1		R-HSA-6790022;R-HSA-6797269;R-HSA-6790036;R-HSA-6790041;R-HSA-6790025
R-HSA-3371511	HSF1 activation	9	43	0.0030131	1.00232e-07	2.17503e-05	4	7	0.000515578	9606	Homo sapiens	Dnajb1;Hspb1;Hspa1a;Hsp90ab1;Hsp90aa1		R-HSA-3371586;R-HSA-4793819;R-HSA-5082409;R-HSA-5324632
R-HSA-3371497	HSP90 chaperone cycle for steroid hormone receptors (SHR) in the presence of ligand	10	72	0.0050452	8.09241e-07	0.000127676	16	16	0.00117846	9606	Homo sapiens	Hspa8;Tubb2a;Dnaja1;Dnajb1;Hspa1a;Hsp90ab1;Hsp90aa1		R-HSA-5618099;R-HSA-5618098;R-HSA-9725885;R-HSA-5618110;R-HSA-5618105;R-HSA-5618073;R-HSA-3371422;R-HSA-5618107;R-HSA-5618085;R-HSA-9705925;R-HSA-3371590;R-HSA-5618080;R-HSA-9690534;R-HSA-5618093;R-HSA-3371503;R-HSA-9678925
R-HSA-9031628	NGF-stimulated transcription	9	56	0.00392404	8.86637e-07	0.000127676	28	37	0.0027252	9606	Homo sapiens	Egr1;Jund;Id1;Fosb;Fos;Junb;Sgk1		R-HSA-9613202;R-HSA-9031624;R-HSA-9613207;R-HSA-9613460;R-HSA-9612501;R-HSA-9613210;R-HSA-9031616;R-HSA-9612509;R-HSA-9612483;R-HSA-9621386;R-HSA-9613451;R-HSA-9621385;R-HSA-9031575;R-HSA-9612493;R-HSA-9621042;R-HSA-9620723;R-HSA-9620663;R-HSA-9621048;R-HSA-9612514;R-HSA-9613219;R-HSA-9612516;R-HSA-9621035;R-HSA-9621032;R-HSA-9612073;R-HSA-9616105;R-HSA-9616110;R-HSA-9616367;R-HSA-9612076
R-HSA-3371556	Cellular response to heat stress	13	135	0.00945974	1.10679e-06	0.000137242	16	29	0.00213597	9606	Homo sapiens	Hspa8;Dnajb1;Hspb1;Hspa1a;Hsp90ab1;Hsp90aa1		R-HSA-5251955;R-HSA-5082409;R-HSA-5251959;R-HSA-5324632;R-HSA-5082369;R-HSA-3371518;R-HSA-3371554;R-HSA-3371586;R-HSA-4793819;R-HSA-5251942;R-HSA-3371467;R-HSA-5324617;R-HSA-5082356;R-HSA-5252041;R-HSA-5082384;R-HSA-5252079
R-HSA-198725	Nuclear Events (kinase and transcription factor activation)	10	80	0.00560577	2.05411e-06	0.000221844	29	48	0.00353539	9606	Homo sapiens	Egr1;Jund;Id1;Fosb;Fos;Junb;Sgk1;Dusp6		R-HSA-9613202;R-HSA-9031624;R-HSA-9613207;R-HSA-9613460;R-HSA-9612501;R-HSA-9613210;R-HSA-9031616;R-HSA-9612509;R-HSA-9612483;R-HSA-203797;R-HSA-9621386;R-HSA-9613451;R-HSA-9621385;R-HSA-9031575;R-HSA-9612493;R-HSA-9621042;R-HSA-9620723;R-HSA-9620663;R-HSA-9621048;R-HSA-9612514;R-HSA-9613219;R-HSA-9612516;R-HSA-9621035;R-HSA-9621032;R-HSA-9612073;R-HSA-9616105;R-HSA-9616110;R-HSA-9616367;R-HSA-96…
R-HSA-3371453	Regulation of HSF1-mediated heat shock response	11	113	0.00791816	6.75048e-06	0.000648046	7	14	0.00103116	9606	Homo sapiens	Hspa8;Dnajb1;Hspb1;Hspa1a		R-HSA-5251955;R-HSA-5251942;R-HSA-5251959;R-HSA-3371467;R-HSA-5252041;R-HSA-3371518;R-HSA-5252079
R-HSA-8868766	rRNA processing in the mitochondrion	7	40	0.00280289	8.56923e-06	0.000736954	1	6	0.000441924	9606	Homo sapiens	mt-Nd4;mt-Co1;mt-Co2;mt-Co3;mt-Atp6;mt-Nd2;mt-Nd3		R-HSA-6785722
R-HSA-187037	Signaling by NTRK1 (TRKA)	12	143	0.0100203	1.1294e-05	0.000892225	37	102	0.00751271	9606	Homo sapiens	Egr1;Jund;Id1;Fosb;Fos;Junb;Sgk1;Sos1;Crk;Dusp6		R-HSA-9613202;R-HSA-9031624;R-HSA-9613207;R-HSA-9613460;R-HSA-9612501;R-HSA-9613210;R-HSA-9031616;R-HSA-9612509;R-HSA-9612483;R-HSA-203797;R-HSA-9621386;R-HSA-9613451;R-HSA-9621385;R-HSA-9031575;R-HSA-9612493;R-HSA-5685366;R-HSA-9621042;R-HSA-5686071;R-HSA-9620723;R-HSA-169891;R-HSA-9620663;R-HSA-169895;R-HSA-9612980;R-HSA-9621048;R-HSA-169901;R-HSA-9612514;R-HSA-9613219;R-HSA-169904;R-HSA-169905…
R-HSA-6785470	tRNA processing in the mitochondrion	7	45	0.00315325	1.81462e-05	0.00130653	1	3	0.000220962	9606	Homo sapiens	mt-Nd4;mt-Co1;mt-Co2;mt-Co3;mt-Atp6;mt-Nd2;mt-Nd3		R-HSA-6785722
R-HSA-166520	Signaling by NTRKs	12	166	0.011632	4.75076e-05	0.0031355	43	164	0.0120793	9606	Homo sapiens	Egr1;Jund;Id1;Fosb;Fos;Junb;Sgk1;Sos1;Crk;Dusp6		R-HSA-9032073;R-HSA-9613202;R-HSA-9031624;R-HSA-9026891;R-HSA-9613207;R-HSA-9613460;R-HSA-9612501;R-HSA-9613210;R-HSA-9031616;R-HSA-9032067;R-HSA-9612509;R-HSA-9612483;R-HSA-203797;R-HSA-9621386;R-HSA-9613451;R-HSA-9621385;R-HSA-9036949;R-HSA-9031575;R-HSA-9612493;R-HSA-5685366;R-HSA-9621042;R-HSA-5686071;R-HSA-9028328;R-HSA-9620723;R-HSA-169891;R-HSA-9036970;R-HSA-9620663;R-HSA-169895;R-HSA-9612…
R-HSA-3700989	Transcriptional Regulation by TP53	22	487	0.0341251	6.13718e-05	0.00380505	34	259	0.0190764	9606	Homo sapiens	Btg2;Jun;Tnrc6c;Ddit4;Plk2;mt-Co1;Rictor;Fos;Trp53inp1;Ccnt1;mt-Co2;mt-Co3;Cdkn1a;Ndrg1;Sgk1;Hipk1		R-HSA-6797606;R-HSA-6801637;R-HSA-2318752;R-HSA-5632732;R-HSA-163214;R-HSA-6801641;R-HSA-2321904;R-HSA-6799409;R-HSA-5632386;R-HSA-6797616;R-HSA-5633295;R-HSA-6803388;R-HSA-187934;R-HSA-5632393;R-HSA-6806394;R-HSA-6799416;R-HSA-6799431;R-HSA-3215251;R-HSA-6795460;R-HSA-6798020;R-HSA-6801666;R-HSA-6798031;R-HSA-6806412;R-HSA-6801675;R-HSA-6803403;R-HSA-6803411;R-HSA-6795473;R-HSA-5632738;R-HSA-563…
R-HSA-9617828	FOXO-mediated transcription of cell cycle genes	5	27	0.00189195	0.000131435	0.00749178	7	22	0.00162039	9606	Homo sapiens	Klf4;Cdkn1a		R-HSA-9617840;R-HSA-9625409;R-HSA-6803411;R-HSA-9618004;R-HSA-6803403;R-HSA-9617838;R-HSA-9625406
R-HSA-2262752	Cellular responses to stress	33	952	0.0667087	0.000163612	0.00805538	86	381	0.0280622	9606	Homo sapiens	Jun;Tnrc6c;Tubb2a;Dnaja1;Dnajb1;mt-Co1;Hspa1a;Rpl27;Fos;Igfbp7;Hsp90ab1;Hsp90aa1;Hspa8;Herpud1;Id1;mt-Co2;Hspb1;mt-Co3;Cdkn1a;Atf4		R-HSA-8979082;R-HSA-5324632;R-HSA-163214;R-HSA-9655071;R-HSA-3209151;R-HSA-3371554;R-HSA-4793819;R-HSA-450325;R-HSA-1791118;R-HSA-9653894;R-HSA-9653893;R-HSA-3788705;R-HSA-5324617;R-HSA-1791107;R-HSA-5252041;R-HSA-9654792;R-HSA-187934;R-HSA-3788708;R-HSA-5251955;R-HSA-3222546;R-HSA-5251959;R-HSA-3209111;R-HSA-9635892;R-HSA-9725885;R-HSA-3209114;R-HSA-3786258;R-HSA-3371422;R-HSA-3222533;R-HSA-9690…
R-HSA-6791312	TP53 Regulates Transcription of Cell Cycle Genes	7	65	0.00455469	0.000177069	0.00805538	13	42	0.00309347	9606	Homo sapiens	Btg2;Plk2;Cdkn1a		R-HSA-6801637;R-HSA-6798020;R-HSA-6801666;R-HSA-6798031;R-HSA-6801675;R-HSA-6803403;R-HSA-6801641;R-HSA-6803411;R-HSA-69562;R-HSA-6798044;R-HSA-6803388;R-HSA-187934;R-HSA-6803801
R-HSA-69560	Transcriptional activation of p53 responsive genes	3	6	0.000420433	0.000179009	0.00805538	4	5	0.00036827	9606	Homo sapiens	Cdkn1a		R-HSA-6803411;R-HSA-6803388;R-HSA-6803403;R-HSA-6803801
R-HSA-69895	Transcriptional activation of cell cycle inhibitor p21	3	6	0.000420433	0.000179009	0.00805538	4	5	0.00036827	9606	Homo sapiens	Cdkn1a		R-HSA-6803411;R-HSA-6803388;R-HSA-6803403;R-HSA-6803801
R-HSA-9703648	Signaling by FLT3 ITD and TKD mutants	5	30	0.00210217	0.000213294	0.00917165	6	24	0.0017677	9606	Homo sapiens	Bcl2l1;Cdkn1a;Sos1		R-HSA-9695845;R-HSA-9698021;R-HSA-9698043;R-HSA-9698026;R-HSA-9698041;R-HSA-9695853
R-HSA-8953897	Cellular responses to stimuli	33	970	0.06797	0.000229671	0.00941652	86	412	0.0303454	9606	Homo sapiens	Jun;Tnrc6c;Tubb2a;Dnaja1;Dnajb1;mt-Co1;Hspa1a;Rpl27;Fos;Igfbp7;Hsp90ab1;Hsp90aa1;Hspa8;Herpud1;Id1;mt-Co2;Hspb1;mt-Co3;Cdkn1a;Atf4		R-HSA-8979082;R-HSA-5324632;R-HSA-163214;R-HSA-9655071;R-HSA-3209151;R-HSA-3371554;R-HSA-4793819;R-HSA-450325;R-HSA-1791118;R-HSA-9653894;R-HSA-9653893;R-HSA-3788705;R-HSA-5324617;R-HSA-1791107;R-HSA-5252041;R-HSA-9654792;R-HSA-187934;R-HSA-3788708;R-HSA-5251955;R-HSA-3222546;R-HSA-5251959;R-HSA-3209111;R-HSA-9635892;R-HSA-9725885;R-HSA-3209114;R-HSA-3786258;R-HSA-3371422;R-HSA-3222533;R-HSA-9690…
R-HSA-449147	Signaling by Interleukins	24	643	0.0450564	0.000484505	0.0188957	21	493	0.0363114	9606	Homo sapiens	Jun;Bcl2l1;Fos;Cebpd;Nfkbia;Hsp90aa1;Hspa8;S1pr1;Stx3;Cdkn1a;Junb;Sos1;Crk;Dusp6;Mcl1		R-HSA-6790022;R-HSA-209063;R-HSA-209125;R-HSA-209061;R-HSA-168136;R-HSA-9014052;R-HSA-168140;R-HSA-6790025;R-HSA-8983384;R-HSA-453111;R-HSA-450292;R-HSA-6797269;R-HSA-6790036;R-HSA-450325;R-HSA-912734;R-HSA-203797;R-HSA-9630923;R-HSA-168440;R-HSA-912790;R-HSA-209087;R-HSA-6790041
R-HSA-9702518	STAT5 activation downstream of FLT3 ITD mutants	4	21	0.00147152	0.000566941	0.0209768	4	14	0.00103116	9606	Homo sapiens	Bcl2l1;Cdkn1a		R-HSA-9698021;R-HSA-9698043;R-HSA-9698026;R-HSA-9698041
R-HSA-9682385	FLT3 signaling in disease	5	43	0.0030131	0.00107331	0.0386391	8	52	0.00383001	9606	Homo sapiens	Bcl2l1;Cdkn1a;Sos1		R-HSA-9703430;R-HSA-9703441;R-HSA-9695845;R-HSA-9698021;R-HSA-9698043;R-HSA-9698026;R-HSA-9698041;R-HSA-9695853
R-HSA-5663202	Diseases of signal transduction by growth factor receptors and second messengers	19	498	0.0348959	0.00146361	0.0497627	187	484	0.0356485	9606	Homo sapiens	Jag2;Fzd4;Bcl2l1;Rictor;Mark3;Ppp2r5a;Hsp90aa1;Notch1;Tcf4;Junb;Cdkn1a;Sos1;Dusp6;Ppfibp1;Nr4a1		R-HSA-9656211;R-HSA-9656209;R-HSA-1218833;R-HSA-9656215;R-HSA-9656214;R-HSA-9725342;R-HSA-4839746;R-HSA-1226014;R-HSA-1226012;R-HSA-2666278;R-HSA-1220610;R-HSA-5339713;R-HSA-1220611;R-HSA-1248002;R-HSA-9665409;R-HSA-9665408;R-HSA-1220614;R-HSA-1220612;R-HSA-9665413;R-HSA-1220613;R-HSA-9665412;R-HSA-1218824;R-HSA-1169421;R-HSA-2900748;R-HSA-2900747;R-HSA-2730752;R-HSA-4396393;R-HSA-2900743;R-HSA-4…
R-HSA-9006934	Signaling by Receptor Tyrosine Kinases	22	618	0.0433046	0.00151449	0.049978	158	746	0.0549459	9606	Homo sapiens	Egr1;Jund;Flt1;Insr;Rictor;Plat;Spry1;Fos;Hsp90aa1;Id1;Hspb1;Fosb;Junb;Igf1r;Sgk1;Sos1;Crk;Dusp6;Mxd4		R-HSA-9032073;R-HSA-9613202;R-HSA-5654615;R-HSA-9613207;R-HSA-194311;R-HSA-9613460;R-HSA-9613210;R-HSA-183051;R-HSA-9032067;R-HSA-8875661;R-HSA-9612440;R-HSA-5654618;R-HSA-8875659;R-HSA-177938;R-HSA-177936;R-HSA-5654597;R-HSA-8851859;R-HSA-177943;R-HSA-203797;R-HSA-9621386;R-HSA-9613451;R-HSA-177945;R-HSA-9621385;R-HSA-5218643;R-HSA-9036949;R-HSA-9031575;R-HSA-5654600;R-HSA-5685366;R-HSA-5654646;…
R-HSA-6804115	TP53 regulates transcription of additional cell cycle genes whose exact role in the p53 pathway remain uncertain	4	28	0.00196202	0.00162839	0.0521085	7	14	0.00103116	9606	Homo sapiens	Btg2;Plk2		R-HSA-6801637;R-HSA-6798020;R-HSA-6801666;R-HSA-6798031;R-HSA-6798044;R-HSA-6801675;R-HSA-6801641
R-HSA-2032785	YAP1- and WWTR1 (TAZ)-stimulated gene expression	3	18	0.0012613	0.00413991	0.128337	2	9	0.000662886	9606	Homo sapiens	Ctgf;Hipk1		R-HSA-1989766;R-HSA-2032800
R-HSA-399954	Sema3A PAK dependent Axon repulsion	3	19	0.00133137	0.00480686	0.139399	5	6	0.000441924	9606	Homo sapiens	Plxna2;Hsp90ab1;Hsp90aa1		R-HSA-399939;R-HSA-399952;R-HSA-419644;R-HSA-419645;R-HSA-399930
R-HSA-8866911	TFAP2 (AP-2) family regulates transcription of cell cycle factors	2	6	0.000420433	0.00517363	0.144862	3	4	0.000294616	9606	Homo sapiens	Cdkn1a		R-HSA-8865280;R-HSA-8865244;R-HSA-8865256
R-HSA-6804116	TP53 Regulates Transcription of Genes Involved in G1 Cell Cycle Arrest	3	20	0.00140144	0.00553507	0.154982	6	17	0.00125212	9606	Homo sapiens	Cdkn1a		R-HSA-6803411;R-HSA-69562;R-HSA-6803388;R-HSA-187934;R-HSA-6803403;R-HSA-6803801
R-HSA-163200	Respiratory electron transport, ATP synthesis by chemiosmotic coupling, and heat production by uncoupling proteins.	8	153	0.010721	0.00618126	0.160418	14	31	0.00228327	9606	Homo sapiens	mt-Nd4;mt-Co1;Ucp2;mt-Co2;mt-Co3;mt-Atp6;mt-Nd2;mt-Nd3		R-HSA-164834;R-HSA-164832;R-HSA-166214;R-HSA-6799202;R-HSA-170026;R-HSA-164840;R-HSA-6799179;R-HSA-163214;R-HSA-166220;R-HSA-166387;R-HSA-163217;R-HSA-6799199;R-HSA-6799197;R-HSA-6799196
R-HSA-8939211	ESR-mediated signaling	11	257	0.0180085	0.00636135	0.160418	24	111	0.00817559	9606	Homo sapiens	Jund;Jun;Tnrc6c;Ccnt1;Hspb1;Fosb;Fos;Igf1r;Hsp90ab1;Hsp90aa1		R-HSA-9624272;R-HSA-9012203;R-HSA-9032751;R-HSA-9011971;R-HSA-9625465;R-HSA-9009378;R-HSA-8939203;R-HSA-9634584;R-HSA-8939204;R-HSA-202127;R-HSA-9012196;R-HSA-9011975;R-HSA-9011961;R-HSA-9009371;R-HSA-9012315;R-HSA-9012186;R-HSA-9011997;R-HSA-9625479;R-HSA-9012319;R-HSA-9038161;R-HSA-9012208;R-HSA-9021072;R-HSA-9709547;R-HSA-9011958
R-HSA-9018519	Estrogen-dependent gene expression	8	154	0.0107911	0.0064167	0.160418	14	66	0.00486116	9606	Homo sapiens	Jund;Jun;Tnrc6c;Ccnt1;Fosb;Fos;Hsp90ab1;Hsp90aa1		R-HSA-9012203;R-HSA-9011971;R-HSA-9009378;R-HSA-9012196;R-HSA-9011975;R-HSA-9011961;R-HSA-9009371;R-HSA-9012315;R-HSA-9012186;R-HSA-9011997;R-HSA-9012319;R-HSA-9038161;R-HSA-9012208;R-HSA-9011958
R-HSA-381042	PERK regulates gene expression	4	42	0.00294303	0.00681655	0.163597	8	11	0.000810194	9606	Homo sapiens	Herpud1;Atf4		R-HSA-517731;R-HSA-1791118;R-HSA-1791180;R-HSA-1791107;R-HSA-1791056;R-HSA-1791095;R-HSA-381128;R-HSA-1791173
R-HSA-9613829	Chaperone Mediated Autophagy	3	23	0.00161166	0.00810108	0.188751	15	19	0.00139943	9606	Homo sapiens	Hspa8;Hsp90ab1;Hsp90aa1		R-HSA-9626256;R-HSA-9626039;R-HSA-9626235;R-HSA-9622840;R-HSA-9624158;R-HSA-9626242;R-HSA-9626276;R-HSA-9625188;R-HSA-9620197;R-HSA-9615721;R-HSA-9622831;R-HSA-9626060;R-HSA-9625196;R-HSA-9626253;R-HSA-9625197
R-HSA-373755	Semaphorin interactions	5	71	0.00497512	0.00888955	0.188751	22	41	0.00301981	9606	Homo sapiens	Itga1;Plxna2;Hsp90ab1;Rhob;Hsp90aa1		R-HSA-399942;R-HSA-399941;R-HSA-399939;R-HSA-434990;R-HSA-399951;R-HSA-419087;R-HSA-416588;R-HSA-399946;R-HSA-399947;R-HSA-399944;R-HSA-419049;R-HSA-416723;R-HSA-399952;R-HSA-399934;R-HSA-399935;R-HSA-419644;R-HSA-419645;R-HSA-399933;R-HSA-419197;R-HSA-399930;R-HSA-399931;R-HSA-399928
R-HSA-2660825	Signaling by NOTCH1 t(7;9)(NOTCH1:M1580_K2555) Translocation Mutant	2	8	0.000560577	0.00898813	0.188751	5	5	0.00036827	9606	Homo sapiens	Jag2;Notch1		R-HSA-2660815;R-HSA-2660816;R-HSA-2660819;R-HSA-2666278;R-HSA-2660822
R-HSA-2660826	Constitutive Signaling by NOTCH1 t(7;9)(NOTCH1:M1580_K2555) Translocation Mutant	2	8	0.000560577	0.00898813	0.188751	5	5	0.00036827	9606	Homo sapiens	Jag2;Notch1		R-HSA-2660815;R-HSA-2660816;R-HSA-2660819;R-HSA-2666278;R-HSA-2660822
R-HSA-8941855	RUNX3 regulates CDKN1A transcription	2	8	0.000560577	0.00898813	0.188751	3	6	0.000441924	9606	Homo sapiens	Cdkn1a		R-HSA-8878130;R-HSA-8878178;R-HSA-8878186
R-HSA-8951671	RUNX3 regulates YAP1-mediated transcription	2	9	0.00063065	0.0112456	0.224434	2	3	0.000220962	9606	Homo sapiens	Ctgf		R-HSA-8951695;R-HSA-1989766
R-HSA-400253	Circadian Clock	6	105	0.00735758	0.0113194	0.224434	10	59	0.00434558	9606	Homo sapiens	Per1;Bhlhe40;Sik1		R-HSA-5663174;R-HSA-549385;R-HSA-5663170;R-HSA-549533;R-HSA-400256;R-HSA-1856948;R-HSA-400382;R-HSA-879798;R-HSA-400267;R-HSA-400219
R-HSA-5675221	Negative regulation of MAPK pathway	4	49	0.00343354	0.0114904	0.224434	4	17	0.00125212	9606	Homo sapiens	Dusp1;Mark3;Dusp6;Ppp2r5a		R-HSA-5675431;R-HSA-5674019;R-HSA-5675376;R-HSA-5675373
R-HSA-5687128	MAPK6/MAPK4 signaling	6	106	0.00742765	0.0118123	0.224434	11	40	0.00294616	9606	Homo sapiens	Jun;Tnrc6c;Dnajb1;Hspb1;Cdc42ep3;Cdc14a		R-HSA-5692775;R-HSA-5692788;R-HSA-5690245;R-HSA-5692754;R-HSA-5687121;R-HSA-5687103;R-HSA-5692764;R-HSA-5692749;R-HSA-5690250;R-HSA-5692761;R-HSA-5687113
R-HSA-9725371	Nuclear events stimulated by ALK signaling in cancer	3	27	0.00189195	0.0124534	0.236615	2	9	0.000662886	9606	Homo sapiens	Junb		R-HSA-9725345;R-HSA-9725342
R-HSA-447041	CHL1 interactions	2	10	0.000700722	0.0137251	0.245087	2	5	0.00036827	9606	Homo sapiens	Hspa8;Itga1		R-HSA-445088;R-HSA-445087
R-HSA-5336415	Uptake and function of diphtheria toxin	2	10	0.000700722	0.0137251	0.245087	1	5	0.00036827	9606	Homo sapiens	Hsp90ab1;Hsp90aa1		R-HSA-5336420
R-HSA-5674400	Constitutive Signaling by AKT1 E17K in Cancer	3	29	0.00203209	0.0150432	0.245087	3	18	0.00132577	9606	Homo sapiens	Rictor;Cdkn1a;Nr4a1		R-HSA-2399988;R-HSA-2243938;R-HSA-2399969
R-HSA-111453	BH3-only proteins associate with and inactivate anti-apoptotic BCL-2 members	2	11	0.000770794	0.0164181	0.245087	2	4	0.000294616	9606	Homo sapiens	Bcl2l1		R-HSA-508162;R-HSA-6790025
R-HSA-8852276	The role of GTSE1 in G2/M progression after G2 checkpoint	5	83	0.00581599	0.0164227	0.245087	4	10	0.00073654	9606	Homo sapiens	Tubb2a;Cdkn1a;Hsp90ab1;Hsp90aa1		R-HSA-8852306;R-HSA-8852362;R-HSA-8852298;R-HSA-8852280
R-HSA-5663220	RHO GTPases Activate Formins	7	149	0.0104408	0.0172597	0.245087	11	27	0.00198866	9606	Homo sapiens	Clip1;Tubb2a;Mal;Pafah1b1;Ppp2r5a;Rhob		R-HSA-5666070;R-HSA-5666160;R-HSA-5666129;R-HSA-5666001;R-HSA-5666049;R-HSA-5665982;R-HSA-5665998;R-HSA-5666046;R-HSA-5665999;R-HSA-5666008;R-HSA-5666169
R-HSA-1280215	Cytokine Signaling in Immune system	29	1092	0.0765188	0.0178074	0.245087	32	708	0.052147	9606	Homo sapiens	Egr1;Jun;Eif4g2;Bcl2l1;Fos;Cebpd;Nfkbia;Hsp90aa1;Hspa8;S1pr1;Tnfrsf12a;Stx3;Cdkn1a;Junb;Sos1;Crk;Dusp6;Mcl1		R-HSA-5669023;R-HSA-168136;R-HSA-168140;R-HSA-8983384;R-HSA-450325;R-HSA-912734;R-HSA-203797;R-HSA-5668481;R-HSA-9607301;R-HSA-9630923;R-HSA-1015702;R-HSA-9607304;R-HSA-912790;R-HSA-1015699;R-HSA-5676598;R-HSA-5668534;R-HSA-6790022;R-HSA-1678842;R-HSA-209063;R-HSA-209125;R-HSA-209061;R-HSA-5668414;R-HSA-9014052;R-HSA-6790025;R-HSA-5668454;R-HSA-453111;R-HSA-450292;R-HSA-6797269;R-HSA-6790036;R-HS…
R-HSA-450408	AUF1 (hnRNP D0) binds and destabilizes mRNA	4	56	0.00392404	0.0178431	0.245087	2	4	0.000294616	9606	Homo sapiens	Hspa8;Eif4g2;Hspb1;Hspa1a		R-HSA-450551;R-HSA-450580
R-HSA-611105	Respiratory electron transport	6	118	0.00826852	0.0189543	0.245087	7	19	0.00139943	9606	Homo sapiens	mt-Nd4;mt-Co1;mt-Co2;mt-Co3;mt-Nd2;mt-Nd3		R-HSA-163217;R-HSA-6799202;R-HSA-6799199;R-HSA-6799197;R-HSA-6799196;R-HSA-6799179;R-HSA-163214
R-HSA-8878159	Transcriptional regulation by RUNX3	6	118	0.00826852	0.0189543	0.245087	15	47	0.00346174	9606	Homo sapiens	Ctgf;Notch1;Tcf4;Cdkn1a		R-HSA-8878243;R-HSA-4411367;R-HSA-8878178;R-HSA-8951695;R-HSA-8878220;R-HSA-8951428;R-HSA-8878186;R-HSA-1980047;R-HSA-8878130;R-HSA-1989766;R-HSA-4396347;R-HSA-8878237;R-HSA-8951442;R-HSA-8951443;R-HSA-4411357
R-HSA-450341	Activation of the AP-1 family of transcription factors	2	12	0.000840866	0.0193167	0.245087	4	5	0.00036827	9606	Homo sapiens	Jun;Fos		R-HSA-450292;R-HSA-450325;R-HSA-168440;R-HSA-168136
R-HSA-9703465	Signaling by FLT3 fusion proteins	3	32	0.00224231	0.0194562	0.245087	4	18	0.00132577	9606	Homo sapiens	Cdkn1a;Sos1		R-HSA-9703430;R-HSA-9703441;R-HSA-9698043;R-HSA-9698041
R-HSA-1912408	Pre-NOTCH Transcription and Translation	5	89	0.00623642	0.0214237	0.245087	22	28	0.00206231	9606	Homo sapiens	Jun;Tnrc6c;Notch1		R-HSA-1912413;R-HSA-1912412;R-HSA-1606682;R-HSA-1912415;R-HSA-9017835;R-HSA-1912409;R-HSA-1912410;R-HSA-1912406;R-HSA-1912401;R-HSA-1912368;R-HSA-9604831;R-HSA-9604829;R-HSA-9604834;R-HSA-1912364;R-HSA-1912367;R-HSA-1912366;R-HSA-1912363;R-HSA-1912362;R-HSA-4395227;R-HSA-1606561;R-HSA-4395231;R-HSA-1912416
R-HSA-74749	Signal attenuation	2	13	0.000910938	0.0224127	0.245087	5	7	0.000515578	9606	Homo sapiens	Insr;Sos1		R-HSA-110011;R-HSA-5686074;R-HSA-5686315;R-HSA-109823;R-HSA-109822
R-HSA-380994	ATF4 activates genes in response to endoplasmic reticulum stress	3	34	0.00238245	0.0227534	0.245087	7	7	0.000515578	9606	Homo sapiens	Herpud1;Atf4		R-HSA-517731;R-HSA-1791118;R-HSA-1791180;R-HSA-1791107;R-HSA-1791056;R-HSA-1791095;R-HSA-1791173
R-HSA-2559582	Senescence-Associated Secretory Phenotype (SASP)	5	91	0.00637657	0.0232884	0.245087	6	22	0.00162039	9606	Homo sapiens	Jun;Fos;Igfbp7;Cdkn1a		R-HSA-4568740;R-HSA-4568737;R-HSA-3797196;R-HSA-3788705;R-HSA-3797202;R-HSA-3788708
R-HSA-450282	MAPK targets/ Nuclear events mediated by MAP kinases	3	35	0.00245253	0.0245087	0.245087	5	16	0.00117846	9606	Homo sapiens	Jun;Fos;Dusp6		R-HSA-450292;R-HSA-450325;R-HSA-203797;R-HSA-168440;R-HSA-168136
R-HSA-5628897	TP53 Regulates Metabolic Genes	6	126	0.00882909	0.0250864	0.250864	7	34	0.00250424	9606	Homo sapiens	Tnrc6c;Ddit4;mt-Co1;mt-Co2;mt-Co3		R-HSA-2318752;R-HSA-2321904;R-HSA-5632386;R-HSA-5632738;R-HSA-5632732;R-HSA-163214;R-HSA-5632393
R-HSA-450531	Regulation of mRNA stability by proteins that bind AU-rich elements	5	93	0.00651671	0.025255	0.25255	6	26	0.001915	9606	Homo sapiens	Hspa8;Zfp36;Eif4g2;Hspb1;Hspa1a		R-HSA-450551;R-HSA-450580;R-HSA-450400;R-HSA-450463;R-HSA-450431;R-HSA-450394
R-HSA-5626467	RHO GTPases activate IQGAPs	3	36	0.0025226	0.0263352	0.263352	1	5	0.00036827	9606	Homo sapiens	Clip1;Tubb2a		R-HSA-5672329
R-HSA-2559583	Cellular Senescence	8	200	0.0140144	0.0264662	0.263704	22	90	0.00662886	9606	Homo sapiens	Jun;Tnrc6c;Id1;Fos;Cdkn1a;Igfbp7		R-HSA-4568740;R-HSA-3222546;R-HSA-8979082;R-HSA-4568737;R-HSA-3209111;R-HSA-168136;R-HSA-3209114;R-HSA-3797202;R-HSA-3786258;R-HSA-4647594;R-HSA-3209151;R-HSA-4647593;R-HSA-450292;R-HSA-450325;R-HSA-3222533;R-HSA-3797196;R-HSA-3788705;R-HSA-4647613;R-HSA-69562;R-HSA-187934;R-HSA-3788708;R-HSA-3209165
R-HSA-9725370	Signaling by ALK fusions and activated point mutants	4	66	0.00462476	0.0301218	0.263704	4	29	0.00213597	9606	Homo sapiens	Junb;Ppfibp1		R-HSA-9700181;R-HSA-9725345;R-HSA-9700179;R-HSA-9725342
R-HSA-9700206	Signaling by ALK in cancer	4	66	0.00462476	0.0301218	0.263704	4	37	0.0027252	9606	Homo sapiens	Junb;Ppfibp1		R-HSA-9700181;R-HSA-9725345;R-HSA-9700179;R-HSA-9725342
R-HSA-4791275	Signaling by WNT in cancer	3	38	0.00266274	0.030201	0.263704	10	16	0.00117846	9606	Homo sapiens	Fzd4;Tcf4;Ppp2r5a		R-HSA-5339713;R-HSA-4827388;R-HSA-5334052;R-HSA-4791278;R-HSA-5340587;R-HSA-4839635;R-HSA-4839746;R-HSA-4839634;R-HSA-4839638;R-HSA-4839734
R-HSA-2173796	SMAD2/SMAD3:SMAD4 heterotrimer regulates transcription	3	38	0.00266274	0.030201	0.263704	3	19	0.00139943	9606	Homo sapiens	Ccnt1;Junb		R-HSA-9736992;R-HSA-2176475;R-HSA-2187293
R-HSA-72312	rRNA processing	9	245	0.0171677	0.030799	0.263704	8	21	0.00154673	9606	Homo sapiens	mt-Nd4;mt-Co1;mt-Co2;mt-Co3;Rpl27;Sik1;mt-Atp6;mt-Nd2;mt-Nd3		R-HSA-6791222;R-HSA-6791221;R-HSA-6791218;R-HSA-6791228;R-HSA-6790907;R-HSA-6791227;R-HSA-6790906;R-HSA-6785722
R-HSA-354192	Integrin signaling	3	39	0.00273281	0.0322398	0.263704	3	24	0.0017677	9606	Homo sapiens	Rasgrp2;Sos1;Crk		R-HSA-354165;R-HSA-354173;R-HSA-372697
R-HSA-2691230	Signaling by NOTCH1 HD Domain Mutants in Cancer	2	16	0.00112115	0.03281	0.263704	6	6	0.000441924	9606	Homo sapiens	Jag2;Notch1		R-HSA-2691211;R-HSA-2691226;R-HSA-2691214;R-HSA-2730752;R-HSA-2737728;R-HSA-2691219
R-HSA-2691232	Constitutive Signaling by NOTCH1 HD Domain Mutants	2	16	0.00112115	0.03281	0.263704	6	6	0.000441924	9606	Homo sapiens	Jag2;Notch1		R-HSA-2691211;R-HSA-2691226;R-HSA-2691214;R-HSA-2730752;R-HSA-2737728;R-HSA-2691219
R-HSA-2428933	SHC-related events triggered by IGF1R	2	16	0.00112115	0.03281	0.263704	5	5	0.00036827	9606	Homo sapiens	Igf1r;Sos1		R-HSA-2404193;R-HSA-2404195;R-HSA-5686318;R-HSA-5686072;R-HSA-5686073
R-HSA-9634285	Constitutive Signaling by Overexpressed ERBB2	2	16	0.00112115	0.03281	0.263704	6	8	0.000589232	9606	Homo sapiens	Sos1;Hsp90aa1		R-HSA-9634418;R-HSA-9634402;R-HSA-1248694;R-HSA-9652277;R-HSA-9652264;R-HSA-1227964
R-HSA-8986944	Transcriptional Regulation by MECP2	5	100	0.00700722	0.0329629	0.263704	10	77	0.00567136	9606	Homo sapiens	Tnrc6c;Notch1;Sgk1		R-HSA-9615570;R-HSA-9615554;R-HSA-9615571;R-HSA-9022764;R-HSA-9021183;R-HSA-9021182;R-HSA-9023345;R-HSA-9022770;R-HSA-9023346;R-HSA-9615501
R-HSA-5619043	Defective SLC2A1 causes GLUT1 deficiency syndrome 1 (GLUT1DS1)	1	2	0.000140144	0.0345671	0.276537	1	1	7.3654e-05	9606	Homo sapiens	Slc2a1		R-HSA-5632804
R-HSA-5683057	MAPK family signaling cascades	12	380	0.0266274	0.0381676	0.305341	33	122	0.00898578	9606	Homo sapiens	Jun;Tnrc6c;Dusp1;Dnajb1;Bcl2l1;Hspb1;Cdc42ep3;Mark3;Sos1;Dusp6;Cdc14a;Ppp2r5a		R-HSA-5672980;R-HSA-5672978;R-HSA-5692754;R-HSA-5687121;R-HSA-9653595;R-HSA-5692764;R-HSA-5692761;R-HSA-9657603;R-HSA-5672966;R-HSA-5672965;R-HSA-5690245;R-HSA-9657606;R-HSA-5672961;R-HSA-5672972;R-HSA-5672973;R-HSA-9657608;R-HSA-5692749;R-HSA-5690250;R-HSA-5687113;R-HSA-5672969;R-HSA-5692788;R-HSA-5672948;R-HSA-5675376;R-HSA-9653108;R-HSA-5672958;R-HSA-5687103;R-HSA-5672957;R-HSA-9657599;R-HSA-5…
R-HSA-72306	tRNA processing	7	182	0.0127531	0.0435918	0.344574	1	54	0.00397731	9606	Homo sapiens	mt-Nd4;mt-Co1;mt-Co2;mt-Co3;mt-Atp6;mt-Nd2;mt-Nd3		R-HSA-6785722
R-HSA-416700	Other semaphorin interactions	2	19	0.00133137	0.0447197	0.344574	2	9	0.000662886	9606	Homo sapiens	Itga1;Plxna2		R-HSA-416723;R-HSA-434990
R-HSA-9614085	FOXO-mediated transcription	5	110	0.00770794	0.0462795	0.344574	7	85	0.00626059	9606	Homo sapiens	Klf4;Cdkn1a		R-HSA-9617840;R-HSA-9625409;R-HSA-6803411;R-HSA-9618004;R-HSA-6803403;R-HSA-9617838;R-HSA-9625406
R-HSA-9009391	Extra-nuclear estrogen signaling	5	111	0.00777801	0.0477636	0.344574	6	38	0.00279885	9606	Homo sapiens	Hspb1;Fos;Igf1r;Hsp90aa1		R-HSA-9624272;R-HSA-9625479;R-HSA-9021072;R-HSA-9625465;R-HSA-9634584;R-HSA-202127
R-HSA-9646399	Aggrephagy	3	47	0.00329339	0.0510398	0.344574	6	15	0.00110481	9606	Homo sapiens	Tubb2a;Hsp90aa1		R-HSA-9646354;R-HSA-9646679;R-HSA-9646390;R-HSA-9646347;R-HSA-9646383;R-HSA-9646685
R-HSA-176034	Interactions of Tat with host cellular proteins	1	3	0.000210217	0.0514017	0.344574	2	2	0.000147308	9606	Homo sapiens	Ccnt1		R-HSA-167234;R-HSA-167235
R-HSA-5619109	Defective SLC6A2 causes orthostatic intolerance (OI)	1	3	0.000210217	0.0514017	0.344574	1	1	7.3654e-05	9606	Homo sapiens	Net1		R-HSA-5659764
R-HSA-5339700	Signaling by TCF7L2 mutants	1	3	0.000210217	0.0514017	0.344574	1	1	7.3654e-05	9606	Homo sapiens	Tcf4		R-HSA-5334052
R-HSA-1912422	Pre-NOTCH Expression and Processing	5	114	0.00798823	0.0523839	0.344574	32	38	0.00279885	9606	Homo sapiens	Jun;Tnrc6c;Notch1		R-HSA-1912413;R-HSA-1912349;R-HSA-1912412;R-HSA-1606682;R-HSA-1912415;R-HSA-1912409;R-HSA-1912410;R-HSA-1912406;R-HSA-1912401;R-HSA-9604831;R-HSA-9604829;R-HSA-4395227;R-HSA-4395231;R-HSA-9017835;R-HSA-1912382;R-HSA-1912379;R-HSA-1912378;R-HSA-1912372;R-HSA-1912374;R-HSA-1912369;R-HSA-1912368;R-HSA-9604834;R-HSA-1912364;R-HSA-1912367;R-HSA-1912366;R-HSA-1912363;R-HSA-1912362;R-HSA-1606561;R-HSA-1…
R-HSA-4086398	Ca2+ pathway	4	81	0.00567585	0.0560226	0.344574	11	27	0.00198866	9606	Homo sapiens	Tnrc6c;Fzd4;Tcf4;Plcb1		R-HSA-8944362;R-HSA-4411383;R-HSA-4411365;R-HSA-398193;R-HSA-3965444;R-HSA-3965446;R-HSA-3965447;R-HSA-4518575;R-HSA-3965441;R-HSA-4518585;R-HSA-398040
R-HSA-5637810	Constitutive Signaling by EGFRvIII	2	22	0.00154159	0.0579601	0.344574	18	18	0.00132577	9606	Homo sapiens	Sos1;Hsp90aa1		R-HSA-5637808;R-HSA-1247999;R-HSA-5638137;R-HSA-5637798;R-HSA-5637766;R-HSA-1248002;R-HSA-5637764;R-HSA-5637796;R-HSA-5637765;R-HSA-5637794;R-HSA-5637795;R-HSA-5637792;R-HSA-5637806;R-HSA-1218824;R-HSA-5637770;R-HSA-1248655;R-HSA-5637800;R-HSA-5637801
R-HSA-5637812	Signaling by EGFRvIII in Cancer	2	22	0.00154159	0.0579601	0.344574	18	18	0.00132577	9606	Homo sapiens	Sos1;Hsp90aa1		R-HSA-5637808;R-HSA-1247999;R-HSA-5638137;R-HSA-5637798;R-HSA-5637766;R-HSA-1248002;R-HSA-5637764;R-HSA-5637796;R-HSA-5637765;R-HSA-5637794;R-HSA-5637795;R-HSA-5637792;R-HSA-5637806;R-HSA-1218824;R-HSA-5637770;R-HSA-1248655;R-HSA-5637800;R-HSA-5637801
R-HSA-190840	Microtubule-dependent trafficking of connexons from Golgi to the plasma membrane	2	22	0.00154159	0.0579601	0.344574	1	2	0.000147308	9606	Homo sapiens	Tubb2a		R-HSA-190520
R-HSA-166058	MyD88:MAL(TIRAP) cascade initiated on plasma membrane	5	118	0.00826852	0.0589365	0.344574	24	64	0.00471385	9606	Homo sapiens	Jun;Mal;Fos;Dusp6;Nfkbia		R-HSA-166082;R-HSA-2201316;R-HSA-166119;R-HSA-2559456;R-HSA-166091;R-HSA-168136;R-HSA-2201322;R-HSA-166286;R-HSA-937059;R-HSA-168140;R-HSA-166284;R-HSA-937022;R-HSA-2559414;R-HSA-450292;R-HSA-450325;R-HSA-2262775;R-HSA-203797;R-HSA-166362;R-HSA-9630923;R-HSA-166363;R-HSA-937079;R-HSA-166072;R-HSA-168440;R-HSA-2262777
R-HSA-168188	Toll Like Receptor TLR6:TLR2 Cascade	5	118	0.00826852	0.0589365	0.344574	24	66	0.00486116	9606	Homo sapiens	Jun;Mal;Fos;Dusp6;Nfkbia		R-HSA-166082;R-HSA-2201316;R-HSA-166119;R-HSA-2559456;R-HSA-166091;R-HSA-168136;R-HSA-2201322;R-HSA-166286;R-HSA-937059;R-HSA-168140;R-HSA-166284;R-HSA-937022;R-HSA-2559414;R-HSA-450292;R-HSA-450325;R-HSA-2262775;R-HSA-203797;R-HSA-166362;R-HSA-9630923;R-HSA-166363;R-HSA-937079;R-HSA-166072;R-HSA-168440;R-HSA-2262777
R-HSA-1428517	The citric acid (TCA) cycle and respiratory electron transport	8	238	0.0166772	0.0613796	0.344574	14	67	0.00493482	9606	Homo sapiens	mt-Nd4;mt-Co1;Ucp2;mt-Co2;mt-Co3;mt-Atp6;mt-Nd2;mt-Nd3		R-HSA-164834;R-HSA-164832;R-HSA-166214;R-HSA-6799202;R-HSA-170026;R-HSA-164840;R-HSA-6799179;R-HSA-163214;R-HSA-166220;R-HSA-166387;R-HSA-163217;R-HSA-6799199;R-HSA-6799197;R-HSA-6799196
R-HSA-9665348	Signaling by ERBB2 ECD mutants	2	23	0.00161166	0.06264	0.344574	8	15	0.00110481	9606	Homo sapiens	Sos1;Hsp90aa1		R-HSA-9665409;R-HSA-9665408;R-HSA-9665413;R-HSA-9665412;R-HSA-9665389;R-HSA-9665405;R-HSA-9665388;R-HSA-9665404
R-HSA-432142	Platelet sensitization by LDL	2	23	0.00161166	0.06264	0.344574	4	9	0.000662886	9606	Homo sapiens	Pecam1;Ppp2r5a		R-HSA-210294;R-HSA-210277;R-HSA-432143;R-HSA-435244
R-HSA-190872	Transport of connexons to the plasma membrane	2	23	0.00161166	0.06264	0.344574	1	3	0.000220962	9606	Homo sapiens	Tubb2a		R-HSA-190520
R-HSA-9648025	EML4 and NUDC in mitotic spindle formation	5	121	0.00847873	0.0641448	0.344574	2	5	0.00036827	9606	Homo sapiens	Clip1;Tubb2a;Pafah1b1;Ppp2r5a		R-HSA-9648114;R-HSA-9648017
R-HSA-168179	Toll Like Receptor TLR1:TLR2 Cascade	5	121	0.00847873	0.0641448	0.344574	24	66	0.00486116	9606	Homo sapiens	Jun;Mal;Fos;Dusp6;Nfkbia		R-HSA-166082;R-HSA-2201316;R-HSA-166119;R-HSA-2559456;R-HSA-166091;R-HSA-168136;R-HSA-2201322;R-HSA-166286;R-HSA-937059;R-HSA-168140;R-HSA-166284;R-HSA-937022;R-HSA-2559414;R-HSA-450292;R-HSA-450325;R-HSA-2262775;R-HSA-203797;R-HSA-166362;R-HSA-9630923;R-HSA-166363;R-HSA-937079;R-HSA-166072;R-HSA-168440;R-HSA-2262777
R-HSA-181438	Toll Like Receptor 2 (TLR2) Cascade	5	121	0.00847873	0.0641448	0.344574	24	68	0.00500847	9606	Homo sapiens	Jun;Mal;Fos;Dusp6;Nfkbia		R-HSA-166082;R-HSA-2201316;R-HSA-166119;R-HSA-2559456;R-HSA-166091;R-HSA-168136;R-HSA-2201322;R-HSA-166286;R-HSA-937059;R-HSA-168140;R-HSA-166284;R-HSA-937022;R-HSA-2559414;R-HSA-450292;R-HSA-450325;R-HSA-2262775;R-HSA-203797;R-HSA-166362;R-HSA-9630923;R-HSA-166363;R-HSA-937079;R-HSA-166072;R-HSA-168440;R-HSA-2262777
R-HSA-416482	G alpha (12/13) signalling events	4	86	0.00602621	0.0666591	0.344574	2	15	0.00110481	9606	Homo sapiens	Net1;Mcf2l;Sos1;Rhob		R-HSA-419166;R-HSA-419049
R-HSA-9013418	RHOBTB2 GTPase cycle	2	24	0.00168173	0.0674432	0.344574	1	2	0.000147308	9606	Homo sapiens	Hsp90ab1;Hsp90aa1		R-HSA-9018785
R-HSA-76009	Platelet Aggregation (Plug Formation)	3	53	0.00371383	0.0679171	0.344574	3	27	0.00198866	9606	Homo sapiens	Rasgrp2;Sos1;Crk		R-HSA-354165;R-HSA-354173;R-HSA-372697
R-HSA-9665230	Drug resistance in ERBB2 KD mutants	1	4	0.000280289	0.0679439	0.344574	8	8	0.000589232	9606	Homo sapiens	Hsp90aa1		R-HSA-9665315;R-HSA-9665232;R-HSA-9665280;R-HSA-9665286;R-HSA-9665284;R-HSA-9665304;R-HSA-9665311;R-HSA-9665278
R-HSA-9652282	Drug-mediated inhibition of ERBB2 signaling	1	4	0.000280289	0.0679439	0.344574	3	3	0.000220962	9606	Homo sapiens	Hsp90aa1		R-HSA-9652277;R-HSA-9652264;R-HSA-9665726
R-HSA-9665245	Resistance of ERBB2 KD mutants to tesevatinib	1	4	0.000280289	0.0679439	0.344574	1	1	7.3654e-05	9606	Homo sapiens	Hsp90aa1		R-HSA-9665315
R-HSA-9665247	Resistance of ERBB2 KD mutants to osimertinib	1	4	0.000280289	0.0679439	0.344574	1	1	7.3654e-05	9606	Homo sapiens	Hsp90aa1		R-HSA-9665280
R-HSA-9665737	Drug resistance in ERBB2 TMD/JMD mutants	1	4	0.000280289	0.0679439	0.344574	1	1	7.3654e-05	9606	Homo sapiens	Hsp90aa1		R-HSA-9665708
R-HSA-5619089	Defective SLC6A5 causes hyperekplexia 3 (HKPX3)	1	4	0.000280289	0.0679439	0.344574	1	1	7.3654e-05	9606	Homo sapiens	Net1		R-HSA-5660840
R-HSA-9665249	Resistance of ERBB2 KD mutants to afatinib	1	4	0.000280289	0.0679439	0.344574	1	1	7.3654e-05	9606	Homo sapiens	Hsp90aa1		R-HSA-9665311
R-HSA-9665246	Resistance of ERBB2 KD mutants to neratinib	1	4	0.000280289	0.0679439	0.344574	1	1	7.3654e-05	9606	Homo sapiens	Hsp90aa1		R-HSA-9665286
R-HSA-9665250	Resistance of ERBB2 KD mutants to AEE788	1	4	0.000280289	0.0679439	0.344574	1	1	7.3654e-05	9606	Homo sapiens	Hsp90aa1		R-HSA-9665278
R-HSA-9665244	Resistance of ERBB2 KD mutants to sapitinib	1	4	0.000280289	0.0679439	0.344574	1	1	7.3654e-05	9606	Homo sapiens	Hsp90aa1		R-HSA-9665304
R-HSA-9665251	Resistance of ERBB2 KD mutants to lapatinib	1	4	0.000280289	0.0679439	0.344574	1	1	7.3654e-05	9606	Homo sapiens	Hsp90aa1		R-HSA-9665284
R-HSA-9665233	Resistance of ERBB2 KD mutants to trastuzumab	1	4	0.000280289	0.0679439	0.344574	1	1	7.3654e-05	9606	Homo sapiens	Hsp90aa1		R-HSA-9665232
R-HSA-194306	Neurophilin interactions with VEGF and VEGFR	1	4	0.000280289	0.0679439	0.344574	1	2	0.000147308	9606	Homo sapiens	Flt1		R-HSA-195418
R-HSA-170834	Signaling by TGF-beta Receptor Complex	4	87	0.00609628	0.0689039	0.344574	9	88	0.00648155	9606	Homo sapiens	Ccnt1;Pard3;Junb		R-HSA-2160931;R-HSA-2160932;R-HSA-2134532;R-HSA-9736992;R-HSA-2160935;R-HSA-2134519;R-HSA-2176475;R-HSA-2134506;R-HSA-2187293
R-HSA-389977	Post-chaperonin tubulin folding pathway	2	25	0.0017518	0.072364	0.344574	6	9	0.000662886	9606	Homo sapiens	Tubb2a		R-HSA-389956;R-HSA-389974;R-HSA-389969;R-HSA-389955;R-HSA-389964;R-HSA-389976
R-HSA-9663891	Selective autophagy	4	89	0.00623642	0.0735091	0.344574	11	48	0.00353539	9606	Homo sapiens	Hspa8;Tubb2a;Hsp90aa1		R-HSA-9613666;R-HSA-9646354;R-HSA-9646679;R-HSA-9646390;R-HSA-9646347;R-HSA-9613530;R-HSA-9613352;R-HSA-9613513;R-HSA-9646383;R-HSA-9646685;R-HSA-9613565
R-HSA-76002	Platelet activation, signaling and aggregation	9	293	0.0205311	0.0764585	0.344574	9	116	0.00854386	9606	Homo sapiens	Abcc4;Selenop;Pecam1;Timp3;Rasgrp2;Qsox1;Sos1;Crk;Rhob		R-HSA-354165;R-HSA-429157;R-HSA-481044;R-HSA-442291;R-HSA-481009;R-HSA-481007;R-HSA-354173;R-HSA-392831;R-HSA-372697
R-HSA-1236382	Constitutive Signaling by Ligand-Responsive EGFR Cancer Variants	2	26	0.00182188	0.077397	0.344574	23	23	0.00169404	9606	Homo sapiens	Sos1;Hsp90aa1		R-HSA-1218833;R-HSA-1225947;R-HSA-1226014;R-HSA-1225950;R-HSA-1225951;R-HSA-1226012;R-HSA-1225949;R-HSA-1220610;R-HSA-1220611;R-HSA-1247842;R-HSA-1247841;R-HSA-1226016;R-HSA-1225952;R-HSA-1220614;R-HSA-1225956;R-HSA-1220612;R-HSA-1247844;R-HSA-1225957;R-HSA-1220613;R-HSA-1218824;R-HSA-1225960;R-HSA-1225961;R-HSA-1169421
R-HSA-5637815	Signaling by Ligand-Responsive EGFR Variants in Cancer	2	26	0.00182188	0.077397	0.344574	23	23	0.00169404	9606	Homo sapiens	Sos1;Hsp90aa1		R-HSA-1218833;R-HSA-1225947;R-HSA-1226014;R-HSA-1225950;R-HSA-1225951;R-HSA-1226012;R-HSA-1225949;R-HSA-1220610;R-HSA-1220611;R-HSA-1247842;R-HSA-1247841;R-HSA-1226016;R-HSA-1225952;R-HSA-1220614;R-HSA-1225956;R-HSA-1220612;R-HSA-1247844;R-HSA-1225957;R-HSA-1220613;R-HSA-1218824;R-HSA-1225960;R-HSA-1225961;R-HSA-1169421
R-HSA-2173793	Transcriptional activity of SMAD2/SMAD3:SMAD4 heterotrimer	3	57	0.00399411	0.0803973	0.344574	3	44	0.00324077	9606	Homo sapiens	Ccnt1;Junb		R-HSA-9736992;R-HSA-2176475;R-HSA-2187293
R-HSA-9006931	Signaling by Nuclear Receptors	11	387	0.0271179	0.0825069	0.344574	32	192	0.0141416	9606	Homo sapiens	Jund;Jun;Tnrc6c;Ccnt1;Hspb1;Fosb;Fos;Igf1r;Hsp90ab1;Hsp90aa1		R-HSA-9624272;R-HSA-9618392;R-HSA-9011971;R-HSA-8939203;R-HSA-9634584;R-HSA-8939204;R-HSA-202127;R-HSA-9011975;R-HSA-9624925;R-HSA-9009371;R-HSA-9012315;R-HSA-9012186;R-HSA-9011997;R-HSA-9625479;R-HSA-9012319;R-HSA-9038161;R-HSA-9038545;R-HSA-9021072;R-HSA-9012203;R-HSA-9618486;R-HSA-9032751;R-HSA-9625465;R-HSA-9009378;R-HSA-9657791;R-HSA-9012196;R-HSA-9605052;R-HSA-9011961;R-HSA-9618405;R-HSA-90…
R-HSA-844455	The NLRP1 inflammasome	1	5	0.000350361	0.0841988	0.344574	1	4	0.000294616	9606	Homo sapiens	Bcl2l1		R-HSA-879201
R-HSA-975871	MyD88 cascade initiated on plasma membrane	4	94	0.00658678	0.0856844	0.344574	7	58	0.00427193	9606	Homo sapiens	Jun;Fos;Dusp6;Nfkbia		R-HSA-450292;R-HSA-450325;R-HSA-203797;R-HSA-9630923;R-HSA-168440;R-HSA-168136;R-HSA-168140
R-HSA-168176	Toll Like Receptor 5 (TLR5) Cascade	4	94	0.00658678	0.0856844	0.344574	7	59	0.00434558	9606	Homo sapiens	Jun;Fos;Dusp6;Nfkbia		R-HSA-450292;R-HSA-450325;R-HSA-203797;R-HSA-9630923;R-HSA-168440;R-HSA-168136;R-HSA-168140
R-HSA-168142	Toll Like Receptor 10 (TLR10) Cascade	4	94	0.00658678	0.0856844	0.344574	7	59	0.00434558	9606	Homo sapiens	Jun;Fos;Dusp6;Nfkbia		R-HSA-450292;R-HSA-450325;R-HSA-203797;R-HSA-9630923;R-HSA-168440;R-HSA-168136;R-HSA-168140
R-HSA-6799198	Complex I biogenesis	3	59	0.00413426	0.0869839	0.344574	5	13	0.000957502	9606	Homo sapiens	mt-Nd4;mt-Nd2;mt-Nd3		R-HSA-6799202;R-HSA-6799199;R-HSA-6799197;R-HSA-6799196;R-HSA-6799179
R-HSA-429947	Deadenylation of mRNA	2	28	0.00196202	0.087778	0.344574	4	4	0.000294616	9606	Homo sapiens	Zcchc6;Eif4g2		R-HSA-430021;R-HSA-429955;R-HSA-8941312;R-HSA-429992
R-HSA-112409	RAF-independent MAPK1/3 activation	2	28	0.00196202	0.087778	0.344574	2	12	0.000883848	9606	Homo sapiens	Dusp1;Dusp6		R-HSA-5675376;R-HSA-5675373
R-HSA-6803205	TP53 regulates transcription of several additional cell death genes whose specific roles in p53-dependent apoptosis remain uncertain	2	28	0.00196202	0.087778	0.344574	2	19	0.00139943	9606	Homo sapiens	Ndrg1		R-HSA-5633314;R-HSA-5633295
R-HSA-162582	Signal Transduction	62	2997	0.210006	0.0884299	0.344574	463	2454	0.180747	9606	Homo sapiens	Picalm;Mcf2l;Flt1;Pard3;Rictor;Pafah1b1;Mark3;Plcb1;Hsp90aa1;Rhob;Ier3;Clip1;Tubb2a;Bcl2l1;Cdc42ep3;Fos;Hsp90ab1;Dock9;Notch1;Mal;Rasgrp2;Sgk1;Sos1;Crk;Fnbp1l;Nr4a1;Jund;Insr;Eif4g2;Ppp2r5a;Dusp1;Id1;S1pr1;Hspb1;Fosb;Dusp6;Cdc14a;Egr1;Jag2;Tnrc6c;Jun;Fzd4;Dnajb1;Plat;Spry1;Nfkbia;Net1;Ccnt1;Tcf4;Igf1r;Junb;Cdkn1a;Mxd4		R-HSA-5654615;R-HSA-114688;R-HSA-1606682;R-HSA-9613460;R-HSA-9612440;R-HSA-5654618;R-HSA-5654597;R-HSA-203797;R-HSA-9613451;R-HSA-9036949;R-HSA-5654600;R-HSA-5685366;R-HSA-5654646;R-HSA-5654647;R-HSA-9036970;R-HSA-9620663;R-HSA-2428930;R-HSA-9014433;R-HSA-9017507;R-HSA-9665726;R-HSA-9612448;R-HSA-2187293;R-HSA-5672980;R-HSA-5672978;R-HSA-5138441;R-HSA-9612501;R-HSA-5138432;R-HSA-5138433;R-HSA-961…
R-HSA-2500257	Resolution of Sister Chromatid Cohesion	5	134	0.00938967	0.0895847	0.344574	4	8	0.000589232	9606	Homo sapiens	Clip1;Tubb2a;Pafah1b1;Ppp2r5a		R-HSA-2484822;R-HSA-1638803;R-HSA-2468287;R-HSA-1638821
R-HSA-389957	Prefoldin mediated transfer of substrate to CCT/TriC	2	29	0.00203209	0.0931157	0.344574	2	2	0.000147308	9606	Homo sapiens	Tubb2a		R-HSA-389970;R-HSA-389980
R-HSA-9648895	Response of EIF2AK1 (HRI) to heme deficiency	2	29	0.00203209	0.0931157	0.344574	14	20	0.00147308	9606	Homo sapiens	Atf4		R-HSA-9635927;R-HSA-9654774;R-HSA-9655071;R-HSA-381128;R-HSA-9653724;R-HSA-9654752;R-HSA-1791118;R-HSA-9653894;R-HSA-9653893;R-HSA-9635915;R-HSA-9654792;R-HSA-9635912;R-HSA-9653742;R-HSA-9655086
R-HSA-9634638	Estrogen-dependent nuclear events downstream of ESR-membrane signaling	2	29	0.00203209	0.0931157	0.344574	2	12	0.000883848	9606	Homo sapiens	Fos		R-HSA-9625479;R-HSA-9625465
R-HSA-380320	Recruitment of NuMA to mitotic centrosomes	4	97	0.006797	0.0934317	0.344574	2	2	0.000147308	9606	Homo sapiens	Tubb2a;Pafah1b1;Hsp90aa1		R-HSA-380316;R-HSA-380508
R-HSA-194138	Signaling by VEGF	5	138	0.00966996	0.0983277	0.344574	21	86	0.00633424	9606	Homo sapiens	Flt1;Hspb1;Rictor;Crk;Hsp90aa1		R-HSA-202144;R-HSA-5218828;R-HSA-5218826;R-HSA-194311;R-HSA-5218855;R-HSA-5218822;R-HSA-5218916;R-HSA-202127;R-HSA-5218851;R-HSA-1497784;R-HSA-202129;R-HSA-198640;R-HSA-5218811;R-HSA-5218809;R-HSA-5218839;R-HSA-195418;R-HSA-5218838;R-HSA-202137;R-HSA-202111;R-HSA-3928647;R-HSA-5218643
R-HSA-389960	Formation of tubulin folding intermediates by CCT/TriC	2	30	0.00210217	0.098545	0.344574	2	2	0.000147308	9606	Homo sapiens	Tubb2a		R-HSA-389954;R-HSA-389961
R-HSA-9665686	Signaling by ERBB2 TMD/JMD mutants	2	30	0.00210217	0.098545	0.344574	8	13	0.000957502	9606	Homo sapiens	Sos1;Hsp90aa1		R-HSA-9665699;R-HSA-9665698;R-HSA-9665697;R-HSA-9665696;R-HSA-9665703;R-HSA-9665702;R-HSA-9665700;R-HSA-9665707
R-HSA-2644607	Loss of Function of FBXW7 in Cancer and NOTCH1 Signaling	1	6	0.000420433	0.100171	0.344574	1	1	7.3654e-05	9606	Homo sapiens	Notch1		R-HSA-2220978
R-HSA-2644605	FBXW7 Mutants and NOTCH1 in Cancer	1	6	0.000420433	0.100171	0.344574	1	1	7.3654e-05	9606	Homo sapiens	Notch1		R-HSA-2220978
R-HSA-5083630	Defective LFNG causes SCDO3	1	6	0.000420433	0.100171	0.344574	1	1	7.3654e-05	9606	Homo sapiens	Notch1		R-HSA-5096538
R-HSA-6811436	COPI-independent Golgi-to-ER retrograde traffic	3	63	0.00441455	0.10081	0.344574	3	7	0.000515578	9606	Homo sapiens	Tubb2a;Pafah1b1		R-HSA-8849350;R-HSA-8848484;R-HSA-8849353
R-HSA-168928	DDX58/IFIH1-mediated induction of interferon-alpha/beta	4	100	0.00700722	0.101499	0.344574	4	53	0.00390366	9606	Homo sapiens	Rnf125;Nfkbia;Hsp90ab1;Hsp90aa1		R-HSA-936412;R-HSA-9709831;R-HSA-9709852;R-HSA-168140
R-HSA-975138	TRAF6 mediated induction of NFkB and MAP kinases upon TLR7/8 or 9 activation	4	101	0.00707729	0.104258	0.344574	7	48	0.00353539	9606	Homo sapiens	Jun;Fos;Dusp6;Nfkbia		R-HSA-450292;R-HSA-450325;R-HSA-203797;R-HSA-9630923;R-HSA-168440;R-HSA-168136;R-HSA-168140
R-HSA-193648	NRAGE signals death through JNK	3	64	0.00448462	0.104396	0.344574	1	7	0.000515578	9606	Homo sapiens	Net1;Mcf2l;Sos1		R-HSA-205039
R-HSA-114608	Platelet degranulation	5	141	0.00988018	0.105158	0.344574	4	11	0.000810194	9606	Homo sapiens	Abcc4;Selenop;Pecam1;Timp3;Qsox1		R-HSA-429157;R-HSA-481044;R-HSA-481009;R-HSA-481007
R-HSA-168164	Toll Like Receptor 3 (TLR3) Cascade	4	102	0.00714736	0.107051	0.344574	7	61	0.00449289	9606	Homo sapiens	Jun;Fos;Dusp6;Nfkbia		R-HSA-450292;R-HSA-450325;R-HSA-203797;R-HSA-9630923;R-HSA-168440;R-HSA-168136;R-HSA-168140
R-HSA-975155	MyD88 dependent cascade initiated on endosome	4	102	0.00714736	0.107051	0.344574	7	63	0.0046402	9606	Homo sapiens	Jun;Fos;Dusp6;Nfkbia		R-HSA-450292;R-HSA-450325;R-HSA-203797;R-HSA-9630923;R-HSA-168440;R-HSA-168136;R-HSA-168140
R-HSA-212436	Generic Transcription Pathway	34	1555	0.108962	0.108635	0.344574	92	830	0.0611328	9606	Homo sapiens	Jun;Btg2;Tnrc6c;Ddit4;Plk2;mt-Co1;Rictor;Fos;Klf4;Ctgf;Trp53inp1;Notch1;Ccnt1;mt-Co2;mt-Co3;Tcf4;Ndrg1;Cdkn1a;Junb;Sgk1;Hipk1;Nr4a1		R-HSA-8937097;R-HSA-6801637;R-HSA-8938507;R-HSA-2318752;R-HSA-212356;R-HSA-8865280;R-HSA-8951695;R-HSA-5632732;R-HSA-8878220;R-HSA-163214;R-HSA-8936068;R-HSA-8951428;R-HSA-6801641;R-HSA-3209151;R-HSA-1980047;R-HSA-382096;R-HSA-1989766;R-HSA-8878237;R-HSA-8951442;R-HSA-8951443;R-HSA-187934;R-HSA-6806394;R-HSA-4411357;R-HSA-9615501;R-HSA-6799431;R-HSA-3215251;R-HSA-9617840;R-HSA-6795460;R-HSA-67980…
R-HSA-1643713	Signaling by EGFR in Cancer	2	32	0.00224231	0.109659	0.344574	40	42	0.00309347	9606	Homo sapiens	Sos1;Hsp90aa1		R-HSA-1218833;R-HSA-1225947;R-HSA-1226014;R-HSA-1225950;R-HSA-1225951;R-HSA-1226012;R-HSA-1225949;R-HSA-1220610;R-HSA-5637766;R-HSA-1220611;R-HSA-1248002;R-HSA-5637764;R-HSA-5637765;R-HSA-1220614;R-HSA-1220612;R-HSA-1220613;R-HSA-1218824;R-HSA-1169421;R-HSA-5637770;R-HSA-1248655;R-HSA-5637808;R-HSA-1247999;R-HSA-5638137;R-HSA-5637798;R-HSA-1247842;R-HSA-1247841;R-HSA-1226016;R-HSA-1225952;R-HSA-5…
R-HSA-2122948	Activated NOTCH1 Transmits Signal to the Nucleus	2	32	0.00224231	0.109659	0.344574	19	21	0.00154673	9606	Homo sapiens	Jag2;Notch1		R-HSA-157632;R-HSA-1980122;R-HSA-157926;R-HSA-1980123;R-HSA-1980118;R-HSA-157353;R-HSA-1980112;R-HSA-373706;R-HSA-1980044;R-HSA-1980109;R-HSA-1912398;R-HSA-1980074;R-HSA-1980138;R-HSA-1980042;R-HSA-1980041;R-HSA-1980039;R-HSA-1980130;R-HSA-1980128;R-HSA-1912386
R-HSA-9022699	MECP2 regulates neuronal receptors and channels	2	32	0.00224231	0.109659	0.344574	2	26	0.001915	9606	Homo sapiens	Notch1		R-HSA-9023345;R-HSA-9023346
R-HSA-168181	Toll Like Receptor 7/8 (TLR7/8) Cascade	4	103	0.00721743	0.109877	0.344574	7	66	0.00486116	9606	Homo sapiens	Jun;Fos;Dusp6;Nfkbia		R-HSA-450292;R-HSA-450325;R-HSA-203797;R-HSA-9630923;R-HSA-168440;R-HSA-168136;R-HSA-168140
R-HSA-1257604	PIP3 activates AKT signaling	9	319	0.022353	0.112852	0.344574	33	86	0.00633424	9606	Homo sapiens	Egr1;Jun;Tnrc6c;Insr;Rictor;Cdkn1a;Ppp2r5a;Nr4a1;Ier3		R-HSA-8857925;R-HSA-8944650;R-HSA-8944522;R-HSA-2318752;R-HSA-8948621;R-HSA-8944078;R-HSA-8948623;R-HSA-8944706;R-HSA-8948612;R-HSA-8948569;R-HSA-8944538;R-HSA-198613;R-HSA-6811454;R-HSA-8944599;R-HSA-8944104;R-HSA-8948651;R-HSA-8944684;R-HSA-8948524;R-HSA-8945709;R-HSA-8944047;R-HSA-8948641;R-HSA-8944483;R-HSA-8948582;R-HSA-8948583;R-HSA-8944632;R-HSA-8948536;R-HSA-8944569;R-HSA-8948602;R-HSA-19…
R-HSA-1483213	Synthesis of PE	2	33	0.00231238	0.115335	0.344574	1	9	0.000662886	9606	Homo sapiens	Chka		R-HSA-1483222
R-HSA-74713	IRS activation	1	7	0.000490505	0.115866	0.344574	3	3	0.000220962	9606	Homo sapiens	Insr		R-HSA-74707;R-HSA-74711;R-HSA-74712
R-HSA-426496	Post-transcriptional silencing by small RNAs	1	7	0.000490505	0.115866	0.344574	2	3	0.000220962	9606	Homo sapiens	Tnrc6c		R-HSA-426522;R-HSA-426489
R-HSA-168138	Toll Like Receptor 9 (TLR9) Cascade	4	106	0.00742765	0.118554	0.344574	7	68	0.00500847	9606	Homo sapiens	Jun;Fos;Dusp6;Nfkbia		R-HSA-450292;R-HSA-450325;R-HSA-203797;R-HSA-9630923;R-HSA-168440;R-HSA-168136;R-HSA-168140
R-HSA-9619483	Activation of AMPK downstream of NMDARs	2	34	0.00238245	0.121084	0.344574	1	3	0.000220962	9606	Homo sapiens	Tubb2a		R-HSA-9619542
R-HSA-622312	Inflammasomes	2	34	0.00238245	0.121084	0.344574	8	28	0.00206231	9606	Homo sapiens	Bcl2l1;Hsp90ab1		R-HSA-873951;R-HSA-844440;R-HSA-1296421;R-HSA-844612;R-HSA-874087;R-HSA-879201;R-HSA-844610;R-HSA-1306876
R-HSA-937061	TRIF(TICAM1)-mediated TLR4 signaling	4	107	0.00749772	0.12151	0.344574	7	58	0.00427193	9606	Homo sapiens	Jun;Fos;Dusp6;Nfkbia		R-HSA-450292;R-HSA-450325;R-HSA-203797;R-HSA-9630923;R-HSA-168440;R-HSA-168136;R-HSA-168140
R-HSA-166166	MyD88-independent TLR4 cascade	4	107	0.00749772	0.12151	0.344574	7	60	0.00441924	9606	Homo sapiens	Jun;Fos;Dusp6;Nfkbia		R-HSA-450292;R-HSA-450325;R-HSA-203797;R-HSA-9630923;R-HSA-168440;R-HSA-168136;R-HSA-168140
R-HSA-76005	Response to elevated platelet cytosolic Ca2+	5	148	0.0103707	0.121972	0.344574	4	14	0.00103116	9606	Homo sapiens	Abcc4;Selenop;Pecam1;Timp3;Qsox1		R-HSA-429157;R-HSA-481044;R-HSA-481009;R-HSA-481007
R-HSA-450294	MAP kinase activation	3	69	0.00483498	0.123053	0.344574	5	32	0.00235693	9606	Homo sapiens	Jun;Fos;Dusp6		R-HSA-450292;R-HSA-450325;R-HSA-203797;R-HSA-168440;R-HSA-168136
R-HSA-9664565	Signaling by ERBB2 KD Mutants	2	35	0.00245253	0.126902	0.344574	8	17	0.00125212	9606	Homo sapiens	Sos1;Hsp90aa1		R-HSA-9649393;R-HSA-9665121;R-HSA-9665009;R-HSA-9664567;R-HSA-9664983;R-HSA-9665000;R-HSA-9664991;R-HSA-9664588
R-HSA-69580	p53-Dependent G1/S DNA damage checkpoint	3	70	0.00490505	0.126922	0.344574	6	22	0.00162039	9606	Homo sapiens	Cdkn1a		R-HSA-6803411;R-HSA-69562;R-HSA-6803388;R-HSA-187934;R-HSA-6803403;R-HSA-6803801
R-HSA-69563	p53-Dependent G1 DNA Damage Response	3	70	0.00490505	0.126922	0.344574	6	22	0.00162039	9606	Homo sapiens	Cdkn1a		R-HSA-6803411;R-HSA-69562;R-HSA-6803388;R-HSA-187934;R-HSA-6803403;R-HSA-6803801
R-HSA-186797	Signaling by PDGF	3	70	0.00490505	0.126922	0.344574	5	31	0.00228327	9606	Homo sapiens	Plat;Sos1;Crk		R-HSA-186834;R-HSA-382052;R-HSA-382061;R-HSA-186826;R-HSA-382056
R-HSA-8957275	Post-translational protein phosphorylation	4	109	0.00763787	0.127518	0.344574	1	1	7.3654e-05	9606	Homo sapiens	Igfbp7;Qsox1;Pnpla2;Cyr61		R-HSA-8952289
R-HSA-166016	Toll Like Receptor 4 (TLR4) Cascade	5	151	0.0105809	0.129542	0.344574	24	95	0.00699713	9606	Homo sapiens	Jun;Mal;Fos;Dusp6;Nfkbia		R-HSA-166082;R-HSA-2201316;R-HSA-166119;R-HSA-2559456;R-HSA-166091;R-HSA-168136;R-HSA-2201322;R-HSA-166286;R-HSA-937059;R-HSA-168140;R-HSA-166284;R-HSA-937022;R-HSA-2559414;R-HSA-450292;R-HSA-450325;R-HSA-2262775;R-HSA-203797;R-HSA-166362;R-HSA-9630923;R-HSA-166363;R-HSA-937079;R-HSA-166072;R-HSA-168440;R-HSA-2262777
R-HSA-193704	p75 NTR receptor-mediated signalling	4	110	0.00770794	0.130568	0.344574	3	50	0.0036827	9606	Homo sapiens	Net1;Mcf2l;Sos1;Nfkbia		R-HSA-209536;R-HSA-193705;R-HSA-205039
R-HSA-5603029	IkBA variant leads to EDA-ID	1	8	0.000560577	0.131289	0.344574	2	2	0.000147308	9606	Homo sapiens	Nfkbia		R-HSA-5228811;R-HSA-9630921
R-HSA-9652817	Signaling by MAPK mutants	1	8	0.000560577	0.131289	0.344574	1	1	7.3654e-05	9606	Homo sapiens	Dusp6		R-HSA-9652816
R-HSA-5340588	Signaling by RNF43 mutants	1	8	0.000560577	0.131289	0.344574	1	1	7.3654e-05	9606	Homo sapiens	Fzd4		R-HSA-5340587
R-HSA-8937144	Aryl hydrocarbon receptor signalling	1	8	0.000560577	0.131289	0.344574	3	5	0.00036827	9606	Homo sapiens	Hsp90ab1		R-HSA-8937169;R-HSA-8936849;R-HSA-8937191
R-HSA-167826	The fatty acid cycling model	1	8	0.000560577	0.131289	0.344574	3	6	0.000441924	9606	Homo sapiens	Ucp2		R-HSA-166387;R-HSA-166214;R-HSA-166220
R-HSA-446388	Regulation of cytoskeletal remodeling and cell spreading by IPP complex components	1	8	0.000560577	0.131289	0.344574	2	5	0.00036827	9606	Homo sapiens	Parvb		R-HSA-430308;R-HSA-432946
R-HSA-195399	VEGF binds to VEGFR leading to receptor dimerization	1	8	0.000560577	0.131289	0.344574	1	3	0.000220962	9606	Homo sapiens	Flt1		R-HSA-194311
R-HSA-5653890	Lactose synthesis	1	8	0.000560577	0.131289	0.344574	1	3	0.000220962	9606	Homo sapiens	Slc2a1		R-HSA-5653873
R-HSA-194313	VEGF ligand-receptor interactions	1	8	0.000560577	0.131289	0.344574	1	4	0.000294616	9606	Homo sapiens	Flt1		R-HSA-194311
R-HSA-435368	Zinc efflux and compartmentalization by the SLC30 family	1	8	0.000560577	0.131289	0.344574	1	7	0.000515578	9606	Homo sapiens	Slc30a1		R-HSA-435366
R-HSA-1227990	Signaling by ERBB2 in Cancer	2	36	0.0025226	0.132785	0.344574	39	62	0.00456655	9606	Homo sapiens	Sos1;Hsp90aa1		R-HSA-9665232;R-HSA-9664983;R-HSA-9665304;R-HSA-9665311;R-HSA-9664991;R-HSA-9665409;R-HSA-9665280;R-HSA-9665408;R-HSA-9665286;R-HSA-9665413;R-HSA-9665412;R-HSA-9665284;R-HSA-9664588;R-HSA-9634418;R-HSA-9649393;R-HSA-9665009;R-HSA-9664567;R-HSA-1248694;R-HSA-9652277;R-HSA-9665278;R-HSA-9665405;R-HSA-1227964;R-HSA-9665404;R-HSA-9665315;R-HSA-9665699;R-HSA-9665698;R-HSA-9634402;R-HSA-9665697;R-HSA-9…
R-HSA-9706574	RHOBTB GTPase Cycle	2	36	0.0025226	0.132785	0.344574	1	4	0.000294616	9606	Homo sapiens	Hsp90ab1;Hsp90aa1		R-HSA-9018785
R-HSA-5223345	Miscellaneous transport and binding events	2	36	0.0025226	0.132785	0.344574	1	13	0.000957502	9606	Homo sapiens	Lrrc8a;Lrrc8c		R-HSA-8941543
R-HSA-69615	G1/S DNA Damage Checkpoints	3	72	0.0050452	0.134788	0.344574	6	26	0.001915	9606	Homo sapiens	Cdkn1a		R-HSA-6803411;R-HSA-69562;R-HSA-6803388;R-HSA-187934;R-HSA-6803403;R-HSA-6803801
R-HSA-389958	Cooperation of Prefoldin and TriC/CCT in actin and tubulin folding	2	37	0.00259267	0.138728	0.344574	4	6	0.000441924	9606	Homo sapiens	Tubb2a		R-HSA-389970;R-HSA-389954;R-HSA-389980;R-HSA-389961
R-HSA-1474151	Tetrahydrobiopterin (BH4) synthesis, recycling, salvage and regulation	2	37	0.00259267	0.138728	0.344574	4	16	0.00117846	9606	Homo sapiens	Gch1;Hsp90aa1		R-HSA-1497796;R-HSA-1474146;R-HSA-1474158;R-HSA-1497784
R-HSA-186763	Downstream signal transduction	2	37	0.00259267	0.138728	0.344574	4	16	0.00117846	9606	Homo sapiens	Crk;Sos1		R-HSA-186834;R-HSA-382052;R-HSA-186826;R-HSA-382056
R-HSA-9013026	RHOB GTPase cycle	3	75	0.00525541	0.146892	0.344574	6	6	0.000441924	9606	Homo sapiens	Net1;Mcf2l;Rhob		R-HSA-9013021;R-HSA-9013023;R-HSA-9013022;R-HSA-9013024;R-HSA-9690494;R-HSA-9690493
R-HSA-9006936	Signaling by TGFB family members	4	116	0.00812837	0.149483	0.344574	9	113	0.0083229	9606	Homo sapiens	Ccnt1;Pard3;Junb		R-HSA-2160931;R-HSA-2160932;R-HSA-2134532;R-HSA-9736992;R-HSA-2160935;R-HSA-2134519;R-HSA-2176475;R-HSA-2134506;R-HSA-2187293
R-HSA-9668328	Sealing of the nuclear envelope (NE) by ESCRT-III	2	39	0.00273281	0.150783	0.344574	1	7	0.000515578	9606	Homo sapiens	Tubb2a		R-HSA-9668419
R-HSA-9619665	EGR2 and SOX10-mediated initiation of Schwann cell myelination	2	39	0.00273281	0.150783	0.344574	2	26	0.001915	9606	Homo sapiens	Pmp22		R-HSA-9615626;R-HSA-9618559
R-HSA-448424	Interleukin-17 signaling	3	77	0.00539556	0.155151	0.344574	5	35	0.00257789	9606	Homo sapiens	Jun;Fos;Dusp6		R-HSA-450292;R-HSA-450325;R-HSA-203797;R-HSA-168440;R-HSA-168136
R-HSA-8951430	RUNX3 regulates WNT signaling	1	10	0.000700722	0.161334	0.344574	5	5	0.00036827	9606	Homo sapiens	Tcf4		R-HSA-4411367;R-HSA-8951442;R-HSA-8951443;R-HSA-8951428;R-HSA-4411357
R-HSA-4411364	Binding of TCF/LEF:CTNNB1 to target gene promoters	1	10	0.000700722	0.161334	0.344574	4	4	0.000294616	9606	Homo sapiens	Tcf4		R-HSA-4411351;R-HSA-4411367;R-HSA-4411357;R-HSA-4411372
R-HSA-203641	NOSTRIN mediated eNOS trafficking	1	10	0.000700722	0.161334	0.344574	4	4	0.000294616	9606	Homo sapiens	Nostrin		R-HSA-203716;R-HSA-203625;R-HSA-203662;R-HSA-203565
R-HSA-112412	SOS-mediated signalling	1	10	0.000700722	0.161334	0.344574	2	2	0.000147308	9606	Homo sapiens	Sos1		R-HSA-74736;R-HSA-109817
R-HSA-1912399	Pre-NOTCH Processing in the Endoplasmic Reticulum	1	10	0.000700722	0.161334	0.344574	2	2	0.000147308	9606	Homo sapiens	Notch1		R-HSA-1912349;R-HSA-1912353
R-HSA-5666185	RHO GTPases Activate Rhotekin and Rhophilins	1	10	0.000700722	0.161334	0.344574	2	6	0.000441924	9606	Homo sapiens	Rhob		R-HSA-5666178;R-HSA-5667037
R-HSA-5673000	RAF activation	2	41	0.00287296	0.163035	0.344574	8	12	0.000883848	9606	Homo sapiens	Mark3;Ppp2r5a		R-HSA-5672966;R-HSA-5672948;R-HSA-9653108;R-HSA-5672961;R-HSA-5672958;R-HSA-5672957;R-HSA-5672954;R-HSA-5672969
R-HSA-202131	Metabolism of nitric oxide: NOS3 activation and regulation	2	41	0.00287296	0.163035	0.344574	12	26	0.001915	9606	Homo sapiens	Nostrin;Hsp90aa1		R-HSA-202129;R-HSA-1497796;R-HSA-202144;R-HSA-1497810;R-HSA-203716;R-HSA-203625;R-HSA-202137;R-HSA-202127;R-HSA-202111;R-HSA-203662;R-HSA-1497784;R-HSA-203565
R-HSA-190861	Gap junction assembly	2	41	0.00287296	0.163035	0.344574	3	16	0.00117846	9606	Homo sapiens	Tubb2a		R-HSA-190520;R-HSA-191737;R-HSA-190877
R-HSA-1660661	Sphingolipid de novo biosynthesis	3	80	0.00560577	0.167803	0.344574	3	32	0.00235693	9606	Homo sapiens	Acer2;Sgms1;Prkd2		R-HSA-429798;R-HSA-429698;R-HSA-428205
R-HSA-5602358	Diseases associated with the TLR signaling cascade	2	42	0.00294303	0.169227	0.344574	6	15	0.00110481	9606	Homo sapiens	Mal;Nfkbia		R-HSA-5228811;R-HSA-5602353;R-HSA-5602672;R-HSA-5602383;R-HSA-9630921;R-HSA-5602606
R-HSA-5260271	Diseases of Immune System	2	42	0.00294303	0.169227	0.344574	6	15	0.00110481	9606	Homo sapiens	Mal;Nfkbia		R-HSA-5228811;R-HSA-5602353;R-HSA-5602672;R-HSA-5602383;R-HSA-9630921;R-HSA-5602606
R-HSA-2559585	Oncogene Induced Senescence	2	42	0.00294303	0.169227	0.344574	5	19	0.00139943	9606	Homo sapiens	Tnrc6c;Id1		R-HSA-8979082;R-HSA-3209111;R-HSA-3209114;R-HSA-3209165;R-HSA-3209151
R-HSA-187687	Signalling to ERKs	2	42	0.00294303	0.169227	0.344574	8	32	0.00235693	9606	Homo sapiens	Crk;Sos1		R-HSA-5685366;R-HSA-5686071;R-HSA-169891;R-HSA-169904;R-HSA-169905;R-HSA-169895;R-HSA-9612980;R-HSA-169901
R-HSA-68877	Mitotic Prometaphase	6	211	0.0147852	0.170116	0.344574	9	20	0.00147308	9606	Homo sapiens	Clip1;Tubb2a;Pafah1b1;Ppp2r5a;Hsp90aa1		R-HSA-9648114;R-HSA-9648017;R-HSA-2484822;R-HSA-375302;R-HSA-380316;R-HSA-380508;R-HSA-1638803;R-HSA-2468287;R-HSA-1638821
R-HSA-9612973	Autophagy	5	166	0.011632	0.17038	0.344574	28	108	0.00795463	9606	Homo sapiens	Hspa8;Tubb2a;Hsp90ab1;Hsp90aa1		R-HSA-9646354;R-HSA-9626256;R-HSA-9646679;R-HSA-9613530;R-HSA-9631065;R-HSA-9624158;R-HSA-9631068;R-HSA-9646685;R-HSA-9626242;R-HSA-9646347;R-HSA-9613513;R-HSA-9626060;R-HSA-9626253;R-HSA-9626039;R-HSA-9646390;R-HSA-9626235;R-HSA-9622840;R-HSA-9613565;R-HSA-9613666;R-HSA-9626276;R-HSA-9625188;R-HSA-9620197;R-HSA-9613352;R-HSA-9615721;R-HSA-9646383;R-HSA-9622831;R-HSA-9625196;R-HSA-9625197
R-HSA-204998	Cell death signalling via NRAGE, NRIF and NADE	3	81	0.00567585	0.172086	0.344574	1	17	0.00125212	9606	Homo sapiens	Net1;Mcf2l;Sos1		R-HSA-205039
R-HSA-69275	G2/M Transition	6	212	0.0148553	0.17265	0.344574	16	78	0.00574501	9606	Homo sapiens	Tubb2a;Pafah1b1;Cdkn1a;Hsp90ab1;Hsp90aa1		R-HSA-380455;R-HSA-380294;R-HSA-380303;R-HSA-8853419;R-HSA-8852362;R-HSA-8852298;R-HSA-3000319;R-HSA-380311;R-HSA-380272;R-HSA-8852306;R-HSA-2574845;R-HSA-8853405;R-HSA-3000310;R-HSA-380283;R-HSA-2574840;R-HSA-8852280
R-HSA-6804757	Regulation of TP53 Degradation	2	43	0.0030131	0.175458	0.344574	3	30	0.00220962	9606	Homo sapiens	Rictor;Sgk1		R-HSA-6795460;R-HSA-6795473;R-HSA-6795290
R-HSA-1368108	BMAL1:CLOCK,NPAS2 activates circadian gene expression	2	43	0.0030131	0.175458	0.344574	2	20	0.00147308	9606	Homo sapiens	Bhlhe40		R-HSA-5663170;R-HSA-879798
R-HSA-8875656	MET receptor recycling	1	11	0.000770794	0.175966	0.344574	2	2	0.000147308	9606	Homo sapiens	Crk		R-HSA-8875661;R-HSA-8875659
R-HSA-167827	The proton buffering model	1	11	0.000770794	0.175966	0.344574	1	1	7.3654e-05	9606	Homo sapiens	Ucp2		R-HSA-170026
R-HSA-4755510	SUMOylation of immune response proteins	1	11	0.000770794	0.175966	0.344574	1	5	0.00036827	9606	Homo sapiens	Nfkbia		R-HSA-4656914
R-HSA-1462054	Alpha-defensins	1	11	0.000770794	0.175966	0.344574	1	12	0.000883848	9606	Homo sapiens	Plat		R-HSA-1461993
R-HSA-1236394	Signaling by ERBB4	3	82	0.00574592	0.1764	0.344574	4	52	0.00383001	9606	Homo sapiens	Sos1;Mxd4		R-HSA-9612448;R-HSA-9612440;R-HSA-1250383;R-HSA-1250380
R-HSA-453274	Mitotic G2-G2/M phases	6	214	0.0149954	0.177765	0.344574	16	80	0.00589232	9606	Homo sapiens	Tubb2a;Pafah1b1;Cdkn1a;Hsp90ab1;Hsp90aa1		R-HSA-380455;R-HSA-380294;R-HSA-380303;R-HSA-8853419;R-HSA-8852362;R-HSA-8852298;R-HSA-3000319;R-HSA-380311;R-HSA-380272;R-HSA-8852306;R-HSA-2574845;R-HSA-8853405;R-HSA-3000310;R-HSA-380283;R-HSA-2574840;R-HSA-8852280
R-HSA-5633008	TP53 Regulates Transcription of Cell Death Genes	3	83	0.00581599	0.180744	0.344574	3	68	0.00500847	9606	Homo sapiens	Trp53inp1;Ndrg1		R-HSA-5633314;R-HSA-5633295;R-HSA-6799416
R-HSA-5218920	VEGFR2 mediated vascular permeability	2	44	0.00308318	0.181725	0.344574	7	15	0.00110481	9606	Homo sapiens	Rictor;Hsp90aa1		R-HSA-202129;R-HSA-202144;R-HSA-198640;R-HSA-202137;R-HSA-202111;R-HSA-202127;R-HSA-1497784
R-HSA-194315	Signaling by Rho GTPases	16	709	0.0496812	0.186299	0.344574	42	203	0.0149518	9606	Homo sapiens	Mcf2l;Picalm;Clip1;Tubb2a;Cdc42ep3;Pafah1b1;Hsp90ab1;Ppp2r5a;Rhob;Hsp90aa1;Net1;Dock9;Mal;Sos1;Fnbp1l		R-HSA-5666070;R-HSA-5623632;R-HSA-5666129;R-HSA-5666001;R-HSA-419087;R-HSA-8981443;R-HSA-5667037;R-HSA-419083;R-HSA-5666008;R-HSA-5623622;R-HSA-9013021;R-HSA-5666178;R-HSA-9013023;R-HSA-5666049;R-HSA-9013022;R-HSA-5665998;R-HSA-5665999;R-HSA-8980691;R-HSA-9013143;R-HSA-5672329;R-HSA-9696268;R-HSA-5666160;R-HSA-5623667;R-HSA-9018785;R-HSA-9014433;R-HSA-5665982;R-HSA-5666046;R-HSA-9013024;R-HSA-901…
R-HSA-4420097	VEGFA-VEGFR2 Pathway	4	127	0.00889917	0.186628	0.344574	19	79	0.00581866	9606	Homo sapiens	Hspb1;Rictor;Crk;Hsp90aa1		R-HSA-202144;R-HSA-5218828;R-HSA-5218826;R-HSA-5218855;R-HSA-5218822;R-HSA-5218916;R-HSA-202127;R-HSA-5218851;R-HSA-1497784;R-HSA-202129;R-HSA-198640;R-HSA-5218811;R-HSA-5218809;R-HSA-5218839;R-HSA-5218838;R-HSA-202137;R-HSA-202111;R-HSA-3928647;R-HSA-5218643
R-HSA-381426	Regulation of Insulin-like Growth Factor (IGF) transport and uptake by Insulin-like Growth Factor Binding Proteins (IGFBPs)	4	127	0.00889917	0.186628	0.344574	1	14	0.00103116	9606	Homo sapiens	Igfbp7;Qsox1;Pnpla2;Cyr61		R-HSA-8952289
R-HSA-170984	ARMS-mediated activation	1	12	0.000840866	0.190344	0.344574	6	6	0.000441924	9606	Homo sapiens	Crk		R-HSA-169891;R-HSA-169904;R-HSA-169905;R-HSA-169895;R-HSA-9612980;R-HSA-169901
R-HSA-9613354	Lipophagy	1	12	0.000840866	0.190344	0.344574	5	5	0.00036827	9606	Homo sapiens	Hspa8		R-HSA-9613666;R-HSA-9613530;R-HSA-9613352;R-HSA-9613513;R-HSA-9613565
R-HSA-176974	Unwinding of DNA	1	12	0.000840866	0.190344	0.344574	2	4	0.000294616	9606	Homo sapiens	Ccnl1		R-HSA-176942;R-HSA-169468
R-HSA-198693	AKT phosphorylates targets in the nucleus	1	12	0.000840866	0.190344	0.344574	1	4	0.000294616	9606	Homo sapiens	Nr4a1		R-HSA-199863
R-HSA-2465910	MASTL Facilitates Mitotic Progression	1	12	0.000840866	0.190344	0.344574	1	4	0.000294616	9606	Homo sapiens	Ppp2r2d		R-HSA-2430552
R-HSA-8851680	Butyrophilin (BTN) family interactions	1	12	0.000840866	0.190344	0.344574	1	8	0.000589232	9606	Homo sapiens	Xdh		R-HSA-8851044
R-HSA-6806003	Regulation of TP53 Expression and Degradation	2	46	0.00322332	0.194354	0.344574	3	35	0.00257789	9606	Homo sapiens	Rictor;Sgk1		R-HSA-6795460;R-HSA-6795473;R-HSA-6795290
R-HSA-373760	L1CAM interactions	4	130	0.00910938	0.197241	0.344574	4	54	0.00397731	9606	Homo sapiens	Hspa8;Tubb2a;Itga1		R-HSA-445077;R-HSA-445088;R-HSA-445087;R-HSA-445071
R-HSA-9006925	Intracellular signaling by second messengers	9	366	0.0256464	0.198631	0.344574	33	114	0.00839655	9606	Homo sapiens	Egr1;Jun;Tnrc6c;Insr;Rictor;Cdkn1a;Ppp2r5a;Nr4a1;Ier3		R-HSA-8857925;R-HSA-8944650;R-HSA-8944522;R-HSA-2318752;R-HSA-8948621;R-HSA-8944078;R-HSA-8948623;R-HSA-8944706;R-HSA-8948612;R-HSA-8948569;R-HSA-8944538;R-HSA-198613;R-HSA-6811454;R-HSA-8944599;R-HSA-8944104;R-HSA-8948651;R-HSA-8944684;R-HSA-8948524;R-HSA-8945709;R-HSA-8944047;R-HSA-8948641;R-HSA-8944483;R-HSA-8948582;R-HSA-8948583;R-HSA-8944632;R-HSA-8948536;R-HSA-8944569;R-HSA-8948602;R-HSA-19…
R-HSA-1251985	Nuclear signaling by ERBB4	2	47	0.00329339	0.200711	0.344574	2	34	0.00250424	9606	Homo sapiens	Mxd4		R-HSA-9612448;R-HSA-9612440
R-HSA-8875555	MET activates RAP1 and RAC1	1	13	0.000910938	0.204472	0.344574	5	5	0.00036827	9606	Homo sapiens	Crk		R-HSA-8875591;R-HSA-8875558;R-HSA-8875540;R-HSA-8875568;R-HSA-8875576
R-HSA-2179392	EGFR Transactivation by Gastrin	1	13	0.000910938	0.204472	0.344574	2	6	0.000441924	9606	Homo sapiens	Sos1		R-HSA-2179415;R-HSA-2179407
R-HSA-5578768	Physiological factors	1	13	0.000910938	0.204472	0.344574	1	4	0.000294616	9606	Homo sapiens	Hipk1		R-HSA-2032800
R-HSA-8853884	Transcriptional Regulation by VENTX	2	48	0.00336346	0.207091	0.344574	4	13	0.000957502	9606	Homo sapiens	Tnrc6c;Tcf4		R-HSA-8853956;R-HSA-3209114;R-HSA-8853965;R-HSA-3209151
R-HSA-6796648	TP53 Regulates Transcription of DNA Repair Genes	3	89	0.00623642	0.207375	0.344574	5	17	0.00125212	9606	Homo sapiens	Jun;Ccnt1;Fos		R-HSA-6797606;R-HSA-6797616;R-HSA-6797712;R-HSA-6806412;R-HSA-6806394
R-HSA-9716542	Signaling by Rho GTPases, Miro GTPases and RHOBTB3	16	725	0.0508023	0.209789	0.344574	42	212	0.0156146	9606	Homo sapiens	Mcf2l;Picalm;Clip1;Tubb2a;Cdc42ep3;Pafah1b1;Hsp90ab1;Ppp2r5a;Rhob;Hsp90aa1;Net1;Dock9;Mal;Sos1;Fnbp1l		R-HSA-5666070;R-HSA-5623632;R-HSA-5666129;R-HSA-5666001;R-HSA-419087;R-HSA-8981443;R-HSA-5667037;R-HSA-419083;R-HSA-5666008;R-HSA-5623622;R-HSA-9013021;R-HSA-5666178;R-HSA-9013023;R-HSA-5666049;R-HSA-9013022;R-HSA-5665998;R-HSA-5665999;R-HSA-8980691;R-HSA-9013143;R-HSA-5672329;R-HSA-9696268;R-HSA-5666160;R-HSA-5623667;R-HSA-9018785;R-HSA-9014433;R-HSA-5665982;R-HSA-5666046;R-HSA-9013024;R-HSA-901…
R-HSA-445355	Smooth Muscle Contraction	2	49	0.00343354	0.213493	0.344574	4	11	0.000810194	9606	Homo sapiens	Itga1;Sorbs1		R-HSA-445700;R-HSA-445699;R-HSA-445704;R-HSA-445705
R-HSA-9609736	Assembly and cell surface presentation of NMDA receptors	2	49	0.00343354	0.213493	0.344574	2	23	0.00169404	9606	Homo sapiens	Tubb2a		R-HSA-9610627;R-HSA-9610408
R-HSA-9679191	Potential therapeutics for SARS	3	91	0.00637657	0.216444	0.344574	2	34	0.00250424	9606	Homo sapiens	S1pr1;Hsp90ab1;Hsp90aa1		R-HSA-9678854;R-HSA-9678925
R-HSA-210990	PECAM1 interactions	1	14	0.00098101	0.218355	0.344574	7	7	0.000515578	9606	Homo sapiens	Pecam1		R-HSA-210291;R-HSA-210290;R-HSA-210304;R-HSA-210294;R-HSA-210277;R-HSA-210283;R-HSA-210285
R-HSA-5467340	AXIN missense mutants destabilize the destruction complex	1	14	0.00098101	0.218355	0.344574	1	1	7.3654e-05	9606	Homo sapiens	Ppp2r5a		R-HSA-4839734
R-HSA-5467337	APC truncation mutants have impaired AXIN binding	1	14	0.00098101	0.218355	0.344574	1	1	7.3654e-05	9606	Homo sapiens	Ppp2r5a		R-HSA-4791278
R-HSA-5467348	Truncations of AMER1 destabilize the destruction complex	1	14	0.00098101	0.218355	0.344574	1	1	7.3654e-05	9606	Homo sapiens	Ppp2r5a		R-HSA-4839746
R-HSA-9034864	Activated NTRK3 signals through RAS	1	14	0.00098101	0.218355	0.344574	2	4	0.000294616	9606	Homo sapiens	Sos1		R-HSA-9036970;R-HSA-9036949
R-HSA-4839744	Signaling by APC mutants	1	14	0.00098101	0.218355	0.344574	1	2	0.000147308	9606	Homo sapiens	Ppp2r5a		R-HSA-4791278
R-HSA-192905	vRNP Assembly	1	14	0.00098101	0.218355	0.344574	1	2	0.000147308	9606	Homo sapiens	Hsp90aa1		R-HSA-192830
R-HSA-75205	Dissolution of Fibrin Clot	1	14	0.00098101	0.218355	0.344574	8	19	0.00139943	9606	Homo sapiens	Plat		R-HSA-158784;R-HSA-158800;R-HSA-158756;R-HSA-158747;R-HSA-158795;R-HSA-158744;R-HSA-158750;R-HSA-158781
R-HSA-9662834	CD163 mediating an anti-inflammatory response	1	14	0.00098101	0.218355	0.344574	1	9	0.000662886	9606	Homo sapiens	Plk2		R-HSA-9662823
R-HSA-512988	Interleukin-3, Interleukin-5 and GM-CSF signaling	2	50	0.00350361	0.219914	0.344574	3	38	0.00279885	9606	Homo sapiens	Crk;Sos1		R-HSA-453111;R-HSA-912734;R-HSA-912790
R-HSA-69620	Cell Cycle Checkpoints	7	280	0.0196202	0.225341	0.344574	12	56	0.00412462	9606	Homo sapiens	Clip1;Pafah1b1;Cdkn1a;Ccnl1;Ppp2r5a		R-HSA-141409;R-HSA-6803411;R-HSA-141431;R-HSA-176298;R-HSA-69562;R-HSA-6803388;R-HSA-187934;R-HSA-141422;R-HSA-176318;R-HSA-6803403;R-HSA-141439;R-HSA-6803801
R-HSA-442660	Na+/Cl- dependent neurotransmitter transporters	2	51	0.00357368	0.22635	0.344574	2	15	0.00110481	9606	Homo sapiens	Net1		R-HSA-443997;R-HSA-444120
R-HSA-141424	Amplification of signal from the kinetochores	3	94	0.00658678	0.230197	0.344574	4	4	0.000294616	9606	Homo sapiens	Clip1;Pafah1b1;Ppp2r5a		R-HSA-141409;R-HSA-141431;R-HSA-141422;R-HSA-141439
R-HSA-141444	Amplification of signal from unattached kinetochores via a MAD2 inhibitory signal	3	94	0.00658678	0.230197	0.344574	4	4	0.000294616	9606	Homo sapiens	Clip1;Pafah1b1;Ppp2r5a		R-HSA-141409;R-HSA-141431;R-HSA-141422;R-HSA-141439
R-HSA-73857	RNA Polymerase II Transcription	34	1694	0.118702	0.231135	0.344574	113	891	0.0656257	9606	Homo sapiens	Jun;Btg2;Tnrc6c;Ddit4;Plk2;mt-Co1;Rictor;Fos;Klf4;Ctgf;Trp53inp1;Notch1;Ccnt1;mt-Co2;mt-Co3;Tcf4;Ndrg1;Cdkn1a;Junb;Sgk1;Hipk1;Nr4a1		R-HSA-112385;R-HSA-8937097;R-HSA-113411;R-HSA-113413;R-HSA-113412;R-HSA-113414;R-HSA-8951695;R-HSA-112392;R-HSA-112395;R-HSA-8878220;R-HSA-8936068;R-HSA-8951428;R-HSA-112396;R-HSA-113429;R-HSA-6810238;R-HSA-8878237;R-HSA-8951442;R-HSA-8951443;R-HSA-187934;R-HSA-6810235;R-HSA-6806394;R-HSA-6810234;R-HSA-6810233;R-HSA-9615501;R-HSA-6799431;R-HSA-9617840;R-HSA-8878243;R-HSA-8937134;R-HSA-112430;R-HS…
R-HSA-5339716	Signaling by GSK3beta mutants	1	15	0.00105108	0.231996	0.344574	1	1	7.3654e-05	9606	Homo sapiens	Ppp2r5a		R-HSA-5339713
R-HSA-9026519	Activated NTRK2 signals through RAS	1	15	0.00105108	0.231996	0.344574	2	4	0.000294616	9606	Homo sapiens	Sos1		R-HSA-9028328;R-HSA-9026891
R-HSA-209560	NF-kB is activated and signals survival	1	15	0.00105108	0.231996	0.344574	2	4	0.000294616	9606	Homo sapiens	Nfkbia		R-HSA-209536;R-HSA-193705
R-HSA-428540	Activation of RAC1	1	15	0.00105108	0.231996	0.344574	2	4	0.000294616	9606	Homo sapiens	Sos1		R-HSA-428535;R-HSA-428515
R-HSA-202670	ERKs are inactivated	1	15	0.00105108	0.231996	0.344574	1	2	0.000147308	9606	Homo sapiens	Dusp6		R-HSA-203797
R-HSA-4839735	Signaling by AXIN mutants	1	15	0.00105108	0.231996	0.344574	1	2	0.000147308	9606	Homo sapiens	Ppp2r5a		R-HSA-4839734
R-HSA-4839748	Signaling by AMER1 mutants	1	15	0.00105108	0.231996	0.344574	1	2	0.000147308	9606	Homo sapiens	Ppp2r5a		R-HSA-4839746
R-HSA-381183	ATF6 (ATF6-alpha) activates chaperone genes	1	15	0.00105108	0.231996	0.344574	2	5	0.00036827	9606	Homo sapiens	Atf4		R-HSA-1791150;R-HSA-1791107
R-HSA-168330	Viral RNP Complexes in the Host Cell Nucleus	1	15	0.00105108	0.231996	0.344574	1	3	0.000220962	9606	Homo sapiens	Hspa1a		R-HSA-192746
R-HSA-190828	Gap junction trafficking	2	52	0.00364375	0.2328	0.344574	3	20	0.00147308	9606	Homo sapiens	Tubb2a		R-HSA-190520;R-HSA-191737;R-HSA-190877
R-HSA-8864260	Transcriptional regulation by the AP-2 (TFAP2) family of transcription factors	2	52	0.00364375	0.2328	0.344574	3	44	0.00324077	9606	Homo sapiens	Cdkn1a		R-HSA-8865280;R-HSA-8865244;R-HSA-8865256
R-HSA-168898	Toll-like Receptor Cascades	5	188	0.0131736	0.237762	0.344574	24	185	0.013626	9606	Homo sapiens	Jun;Mal;Fos;Dusp6;Nfkbia		R-HSA-166082;R-HSA-2201316;R-HSA-166119;R-HSA-2559456;R-HSA-166091;R-HSA-168136;R-HSA-2201322;R-HSA-166286;R-HSA-937059;R-HSA-168140;R-HSA-166284;R-HSA-937022;R-HSA-2559414;R-HSA-450292;R-HSA-450325;R-HSA-2262775;R-HSA-203797;R-HSA-166362;R-HSA-9630923;R-HSA-166363;R-HSA-937079;R-HSA-166072;R-HSA-168440;R-HSA-2262777
R-HSA-390466	Chaperonin-mediated protein folding	3	96	0.00672693	0.239455	0.344574	5	19	0.00139943	9606	Homo sapiens	Tubb2a;Sik1		R-HSA-390470;R-HSA-389970;R-HSA-389954;R-HSA-389980;R-HSA-389961
R-HSA-4839743	Signaling by CTNNB1 phospho-site mutants	1	16	0.00112115	0.2454	0.344574	4	4	0.000294616	9606	Homo sapiens	Ppp2r5a		R-HSA-4827388;R-HSA-4839635;R-HSA-4839634;R-HSA-4839638
R-HSA-179812	GRB2 events in EGFR signaling	1	16	0.00112115	0.2454	0.344574	3	3	0.000220962	9606	Homo sapiens	Sos1		R-HSA-177938;R-HSA-109813;R-HSA-177943
R-HSA-3000484	Scavenging by Class F Receptors	1	16	0.00112115	0.2454	0.344574	2	2	0.000147308	9606	Homo sapiens	Hsp90aa1		R-HSA-2247514;R-HSA-2197645
R-HSA-5358749	S37 mutants of beta-catenin aren't phosphorylated	1	16	0.00112115	0.2454	0.344574	1	1	7.3654e-05	9606	Homo sapiens	Ppp2r5a		R-HSA-4839635
R-HSA-5358752	T41 mutants of beta-catenin aren't phosphorylated	1	16	0.00112115	0.2454	0.344574	1	1	7.3654e-05	9606	Homo sapiens	Ppp2r5a		R-HSA-4839638
R-HSA-5358751	S45 mutants of beta-catenin aren't phosphorylated	1	16	0.00112115	0.2454	0.344574	1	1	7.3654e-05	9606	Homo sapiens	Ppp2r5a		R-HSA-4827388
R-HSA-5358747	S33 mutants of beta-catenin aren't phosphorylated	1	16	0.00112115	0.2454	0.344574	1	1	7.3654e-05	9606	Homo sapiens	Ppp2r5a		R-HSA-4839634
R-HSA-4641265	Repression of WNT target genes	1	16	0.00112115	0.2454	0.344574	5	7	0.000515578	9606	Homo sapiens	Tcf4		R-HSA-5334050;R-HSA-8944349;R-HSA-8944352;R-HSA-4641231;R-HSA-5229348
R-HSA-8941856	RUNX3 regulates NOTCH signaling	1	16	0.00112115	0.2454	0.344574	5	7	0.000515578	9606	Homo sapiens	Notch1		R-HSA-1980047;R-HSA-8878243;R-HSA-4396347;R-HSA-8878237;R-HSA-8878220
R-HSA-8851805	MET activates RAS signaling	1	16	0.00112115	0.2454	0.344574	6	10	0.00073654	9606	Homo sapiens	Sos1		R-HSA-8851877;R-HSA-8851859;R-HSA-8851827;R-HSA-8851900;R-HSA-8851804;R-HSA-8851899
R-HSA-9028731	Activated NTRK2 signals through FRS2 and FRS3	1	16	0.00112115	0.2454	0.344574	2	7	0.000515578	9606	Homo sapiens	Sos1		R-HSA-9032073;R-HSA-9032067
R-HSA-75892	Platelet Adhesion to exposed collagen	1	16	0.00112115	0.2454	0.344574	1	6	0.000441924	9606	Homo sapiens	Itga1		R-HSA-114563
R-HSA-198323	AKT phosphorylates targets in the cytosol	1	16	0.00112115	0.2454	0.344574	1	9	0.000662886	9606	Homo sapiens	Cdkn1a		R-HSA-198613
R-HSA-8983432	Interleukin-15 signaling	1	16	0.00112115	0.2454	0.344574	1	17	0.00125212	9606	Homo sapiens	Sos1		R-HSA-8983384
R-HSA-8955332	Carboxyterminal post-translational modifications of tubulin	2	55	0.00385397	0.252207	0.344574	6	6	0.000441924	9606	Homo sapiens	Tubb2a		R-HSA-8955706;R-HSA-8955869;R-HSA-8955712;R-HSA-8865774;R-HSA-8867370;R-HSA-8866105
R-HSA-437239	Recycling pathway of L1	2	55	0.00385397	0.252207	0.344574	2	14	0.00103116	9606	Homo sapiens	Tubb2a		R-HSA-445077;R-HSA-445071
R-HSA-1483191	Synthesis of PC	2	55	0.00385397	0.252207	0.344574	1	18	0.00132577	9606	Homo sapiens	Chka		R-HSA-1483004
R-HSA-9661069	Defective binding of RB1 mutants to E2F1,(E2F2, E2F3)	1	17	0.00119123	0.258571	0.344574	1	1	7.3654e-05	9606	Homo sapiens	Cdkn1a		R-HSA-9659782
R-HSA-2559584	Formation of Senescence-Associated Heterochromatin Foci (SAHF)	1	17	0.00119123	0.258571	0.344574	1	2	0.000147308	9606	Homo sapiens	Cdkn1a		R-HSA-4647594
R-HSA-9659787	Aberrant regulation of mitotic G1/S transition in cancer due to RB1 defects	1	17	0.00119123	0.258571	0.344574	1	2	0.000147308	9606	Homo sapiens	Cdkn1a		R-HSA-9659782
R-HSA-8853334	Signaling by FGFR3 fusions in cancer	1	17	0.00119123	0.258571	0.344574	2	9	0.000662886	9606	Homo sapiens	Sos1		R-HSA-8853314;R-HSA-8853307
R-HSA-381033	ATF6 (ATF6-alpha) activates chaperones	1	17	0.00119123	0.258571	0.344574	2	10	0.00073654	9606	Homo sapiens	Atf4		R-HSA-1791150;R-HSA-1791107
R-HSA-5676594	TNF receptor superfamily (TNFSF) members mediating non-canonical NF-kB pathway	1	17	0.00119123	0.258571	0.344574	2	12	0.000883848	9606	Homo sapiens	Tnfrsf12a		R-HSA-5676598;R-HSA-5669023
R-HSA-5620924	Intraflagellar transport	2	56	0.00392404	0.258688	0.344574	6	12	0.000883848	9606	Homo sapiens	Tubb2a		R-HSA-5624949;R-HSA-5625424;R-HSA-5625426;R-HSA-5625421;R-HSA-5624952;R-HSA-5625416
R-HSA-157858	Gap junction trafficking and regulation	2	56	0.00392404	0.258688	0.344574	3	24	0.0017677	9606	Homo sapiens	Tubb2a		R-HSA-190520;R-HSA-191737;R-HSA-190877
R-HSA-2467813	Separation of Sister Chromatids	5	195	0.0136641	0.26061	0.344574	2	8	0.000589232	9606	Homo sapiens	Clip1;Tubb2a;Pafah1b1;Ppp2r5a		R-HSA-2467809;R-HSA-2467811
R-HSA-391251	Protein folding	3	102	0.00714736	0.26757	0.344574	11	28	0.00206231	9606	Homo sapiens	Tubb2a;Sik1		R-HSA-389956;R-HSA-390470;R-HSA-389974;R-HSA-389969;R-HSA-389955;R-HSA-389970;R-HSA-389954;R-HSA-389980;R-HSA-389964;R-HSA-389961;R-HSA-389976
R-HSA-399956	CRMPs in Sema3A signaling	1	18	0.0012613	0.271513	0.344574	5	5	0.00036827	9606	Homo sapiens	Plxna2		R-HSA-399951;R-HSA-399946;R-HSA-399947;R-HSA-399931;R-HSA-399944
R-HSA-1482883	Acyl chain remodeling of DAG and TAG	1	18	0.0012613	0.271513	0.344574	4	8	0.000589232	9606	Homo sapiens	Pnpla2		R-HSA-1482647;R-HSA-1482654;R-HSA-1482811;R-HSA-1482777
R-HSA-166187	Mitochondrial Uncoupling	1	18	0.0012613	0.271513	0.344574	4	9	0.000662886	9606	Homo sapiens	Ucp2		R-HSA-166387;R-HSA-166214;R-HSA-170026;R-HSA-166220
R-HSA-5655291	Signaling by FGFR4 in disease	1	18	0.0012613	0.271513	0.344574	2	15	0.00110481	9606	Homo sapiens	Sos1		R-HSA-5655348;R-HSA-5655347
R-HSA-1433559	Regulation of KIT signaling	1	18	0.0012613	0.271513	0.344574	1	8	0.000589232	9606	Homo sapiens	Sos1		R-HSA-205244
R-HSA-435354	Zinc transporters	1	18	0.0012613	0.271513	0.344574	1	13	0.000957502	9606	Homo sapiens	Slc30a1		R-HSA-435366
R-HSA-1632852	Macroautophagy	4	150	0.0105108	0.271915	0.344574	11	87	0.0064079	9606	Homo sapiens	Hspa8;Tubb2a;Hsp90aa1		R-HSA-9613666;R-HSA-9646354;R-HSA-9646679;R-HSA-9646390;R-HSA-9646347;R-HSA-9613530;R-HSA-9613352;R-HSA-9613513;R-HSA-9646383;R-HSA-9646685;R-HSA-9613565
R-HSA-8948700	Competing endogenous RNAs (ceRNAs) regulate PTEN translation	1	19	0.00133137	0.28423	0.344574	11	11	0.000810194	9606	Homo sapiens	Tnrc6c		R-HSA-8948536;R-HSA-8948602;R-HSA-8948651;R-HSA-8948524;R-HSA-8948621;R-HSA-8948623;R-HSA-8948641;R-HSA-8948594;R-HSA-8948612;R-HSA-8948582;R-HSA-8948583
R-HSA-2173791	TGF-beta receptor signaling in EMT (epithelial to mesenchymal transition)	1	19	0.00133137	0.28423	0.344574	6	6	0.000441924	9606	Homo sapiens	Pard3		R-HSA-2160931;R-HSA-2160932;R-HSA-2134532;R-HSA-2160935;R-HSA-2134519;R-HSA-2134506
R-HSA-450513	Tristetraprolin (TTP, ZFP36) binds and destabilizes mRNA	1	19	0.00133137	0.28423	0.344574	4	4	0.000294616	9606	Homo sapiens	Zfp36		R-HSA-450400;R-HSA-450463;R-HSA-450431;R-HSA-450394
R-HSA-196299	Beta-catenin phosphorylation cascade	1	19	0.00133137	0.28423	0.344574	4	4	0.000294616	9606	Homo sapiens	Ppp2r5a		R-HSA-195283;R-HSA-195318;R-HSA-195287;R-HSA-195300
R-HSA-180336	SHC1 events in EGFR signaling	1	19	0.00133137	0.28423	0.344574	2	4	0.000294616	9606	Homo sapiens	Sos1		R-HSA-177936;R-HSA-177945
R-HSA-419408	Lysosphingolipid and LPA receptors	1	19	0.00133137	0.28423	0.344574	2	5	0.00036827	9606	Homo sapiens	S1pr1		R-HSA-9690449;R-HSA-9678854
R-HSA-446353	Cell-extracellular matrix interactions	1	19	0.00133137	0.28423	0.344574	3	10	0.00073654	9606	Homo sapiens	Parvb		R-HSA-446391;R-HSA-430308;R-HSA-432946
R-HSA-9673770	Signaling by PDGFRA extracellular domain mutants	1	19	0.00133137	0.28423	0.344574	2	7	0.000515578	9606	Homo sapiens	Sos1		R-HSA-9672163;R-HSA-9672158
R-HSA-9673767	Signaling by PDGFRA transmembrane, juxtamembrane and kinase domain mutants	1	19	0.00133137	0.28423	0.344574	2	7	0.000515578	9606	Homo sapiens	Sos1		R-HSA-9672164;R-HSA-9672170
R-HSA-9027284	Erythropoietin activates RAS	1	19	0.00133137	0.28423	0.344574	2	8	0.000589232	9606	Homo sapiens	Sos1		R-HSA-9029149;R-HSA-9029158
R-HSA-1810476	RIP-mediated NFkB activation via ZBP1	1	19	0.00133137	0.28423	0.344574	1	4	0.000294616	9606	Homo sapiens	Nfkbia		R-HSA-168140
R-HSA-193639	p75NTR signals via NF-kB	1	19	0.00133137	0.28423	0.344574	2	13	0.000957502	9606	Homo sapiens	Nfkbia		R-HSA-209536;R-HSA-193705
R-HSA-8876725	Protein methylation	1	19	0.00133137	0.28423	0.344574	1	9	0.000662886	9606	Homo sapiens	Hspa8		R-HSA-8932221
R-HSA-5339562	Uptake and actions of bacterial toxins	2	60	0.00420433	0.284612	0.344574	1	66	0.00486116	9606	Homo sapiens	Hsp90ab1;Hsp90aa1		R-HSA-5336420
R-HSA-74160	Gene expression (Transcription)	36	1855	0.129984	0.289194	0.344574	119	1006	0.0740959	9606	Homo sapiens	Jun;Btg2;Tnrc6c;Ddit4;Plk2;mt-Co1;Rictor;Fos;Klf4;Sf3b1;Hsp90aa1;Ctgf;Trp53inp1;Notch1;Ccnt1;mt-Co2;mt-Co3;Tcf4;Ndrg1;Cdkn1a;Junb;Sgk1;Hipk1;Nr4a1		R-HSA-112385;R-HSA-8937097;R-HSA-113411;R-HSA-113413;R-HSA-113412;R-HSA-113414;R-HSA-8951695;R-HSA-112392;R-HSA-112395;R-HSA-8878220;R-HSA-8936068;R-HSA-8951428;R-HSA-112396;R-HSA-5601883;R-HSA-113429;R-HSA-6810238;R-HSA-8878237;R-HSA-8951442;R-HSA-8951443;R-HSA-187934;R-HSA-426522;R-HSA-6810235;R-HSA-6806394;R-HSA-6810234;R-HSA-6810233;R-HSA-9615501;R-HSA-6799431;R-HSA-5250930;R-HSA-9617840;R-HS…
R-HSA-432722	Golgi Associated Vesicle Biogenesis	2	61	0.0042744	0.291084	0.344574	4	7	0.000515578	9606	Homo sapiens	Hspa8;Picalm		R-HSA-421831;R-HSA-421836;R-HSA-421835;R-HSA-421833
R-HSA-177929	Signaling by EGFR	2	61	0.0042744	0.291084	0.344574	9	49	0.00360904	9606	Homo sapiens	Spry1;Sos1		R-HSA-177938;R-HSA-177936;R-HSA-183089;R-HSA-109813;R-HSA-177943;R-HSA-183051;R-HSA-177945;R-HSA-182990;R-HSA-182988
R-HSA-381119	Unfolded Protein Response (UPR)	4	155	0.0108612	0.291349	0.344574	9	94	0.00692347	9606	Homo sapiens	Herpud1;Atf4		R-HSA-517731;R-HSA-1791118;R-HSA-1791150;R-HSA-1791180;R-HSA-1791107;R-HSA-1791056;R-HSA-1791095;R-HSA-381128;R-HSA-1791173
R-HSA-9012999	RHO GTPase cycle	10	460	0.0322332	0.292775	0.344574	16	91	0.00670251	9606	Homo sapiens	Net1;Mcf2l;Picalm;Dock9;Cdc42ep3;Sos1;Fnbp1l;Hsp90ab1;Rhob;Hsp90aa1		R-HSA-9018785;R-HSA-9014433;R-HSA-9013024;R-HSA-9017507;R-HSA-9013157;R-HSA-9690494;R-HSA-9013159;R-HSA-9690493;R-HSA-9018746;R-HSA-9013021;R-HSA-9013023;R-HSA-9013022;R-HSA-8980691;R-HSA-9013109;R-HSA-9013143;R-HSA-9696268
R-HSA-5099900	WNT5A-dependent internalization of FZD4	1	20	0.00140144	0.296726	0.344574	5	5	0.00036827	9606	Homo sapiens	Fzd4		R-HSA-5138459;R-HSA-5099899;R-HSA-5138441;R-HSA-5138432;R-HSA-5138433
R-HSA-399955	SEMA3A-Plexin repulsion signaling by inhibiting Integrin adhesion	1	20	0.00140144	0.296726	0.344574	6	8	0.000589232	9606	Homo sapiens	Plxna2		R-HSA-399942;R-HSA-399941;R-HSA-399934;R-HSA-399935;R-HSA-399933;R-HSA-399928
R-HSA-9603798	Class I peroxisomal membrane protein import	1	20	0.00140144	0.296726	0.344574	3	6	0.000441924	9606	Homo sapiens	Pmp22		R-HSA-9603784;R-HSA-9603775;R-HSA-9603804
R-HSA-354194	GRB2:SOS provides linkage to MAPK signaling for Integrins	1	20	0.00140144	0.296726	0.344574	1	2	0.000147308	9606	Homo sapiens	Sos1		R-HSA-354165
R-HSA-434316	Fatty Acids bound to GPR40 (FFAR1) regulate insulin secretion	1	20	0.00140144	0.296726	0.344574	2	5	0.00036827	9606	Homo sapiens	Plcb1		R-HSA-400023;R-HSA-399998
R-HSA-169893	Prolonged ERK activation events	1	20	0.00140144	0.296726	0.344574	6	19	0.00139943	9606	Homo sapiens	Crk		R-HSA-169891;R-HSA-169904;R-HSA-169905;R-HSA-169895;R-HSA-9612980;R-HSA-169901
R-HSA-399997	Acetylcholine regulates insulin secretion	1	20	0.00140144	0.296726	0.344574	2	7	0.000515578	9606	Homo sapiens	Plcb1		R-HSA-400023;R-HSA-399998
R-HSA-210744	Regulation of gene expression in late stage (branching morphogenesis) pancreatic bud precursor cells	1	20	0.00140144	0.296726	0.344574	1	4	0.000294616	9606	Homo sapiens	Notch1		R-HSA-1980047
R-HSA-388844	Receptor-type tyrosine-protein phosphatases	1	20	0.00140144	0.296726	0.344574	1	6	0.000441924	9606	Homo sapiens	Ppfibp1		R-HSA-388824
R-HSA-8849471	PTK6 Regulates RHO GTPases, RAS GTPase and MAP kinases	1	20	0.00140144	0.296726	0.344574	2	13	0.000957502	9606	Homo sapiens	Crk		R-HSA-8848611;R-HSA-8848618
R-HSA-9664420	Killing mechanisms	1	20	0.00140144	0.296726	0.344574	1	9	0.000662886	9606	Homo sapiens	Jun		R-HSA-9673789
R-HSA-9673324	WNT5:FZD7-mediated leishmania damping	1	20	0.00140144	0.296726	0.344574	1	9	0.000662886	9606	Homo sapiens	Jun		R-HSA-9673789
R-HSA-9675108	Nervous system development	13	621	0.0435148	0.300172	0.344574	36	324	0.0238639	9606	Homo sapiens	Hspa8;Tubb2a;Itga1;Eif4g2;Pmp22;Rpl27;Sos1;Plxna2;Hsp90ab1;Rhob;Hsp90aa1		R-HSA-399942;R-HSA-399941;R-HSA-399939;R-HSA-399951;R-HSA-419087;R-HSA-445071;R-HSA-416588;R-HSA-399946;R-HSA-399947;R-HSA-399944;R-HSA-445077;R-HSA-416723;R-HSA-399952;R-HSA-9615626;R-HSA-445087;R-HSA-9014610;R-HSA-8853734;R-HSA-428515;R-HSA-445088;R-HSA-434990;R-HSA-9618559;R-HSA-419049;R-HSA-392053;R-HSA-428535;R-HSA-392054;R-HSA-8854899;R-HSA-9014652;R-HSA-399934;R-HSA-399935;R-HSA-419644;R-H…
R-HSA-381340	Transcriptional regulation of white adipocyte differentiation	3	109	0.00763787	0.300812	0.344574	5	18	0.00132577	9606	Homo sapiens	Cebpd;Klf4		R-HSA-381377;R-HSA-381283;R-HSA-977271;R-HSA-381337;R-HSA-977392
R-HSA-9012852	Signaling by NOTCH3	2	63	0.00441455	0.304005	0.344574	6	37	0.0027252	9606	Homo sapiens	Jag2;Notch1		R-HSA-9021451;R-HSA-9021450;R-HSA-9013069;R-HSA-157124;R-HSA-9016751;R-HSA-9013284
R-HSA-8953854	Metabolism of RNA	16	783	0.0548665	0.304795	0.344574	36	187	0.0137733	9606	Homo sapiens	mt-Nd4;Zfp36;mt-Co1;Eif4g2;Hspa1a;Rpl27;mt-Atp6;mt-Nd2;mt-Nd3;Sf3b1;Hspa8;Zcchc6;Hspb1;mt-Co2;mt-Co3;Sik1		R-HSA-72130;R-HSA-430021;R-HSA-429955;R-HSA-75079;R-HSA-8941312;R-HSA-75081;R-HSA-75080;R-HSA-72139;R-HSA-75083;R-HSA-927813;R-HSA-75082;R-HSA-72143;R-HSA-6791222;R-HSA-450580;R-HSA-6791221;R-HSA-927836;R-HSA-6791218;R-HSA-927832;R-HSA-927830;R-HSA-450463;R-HSA-6791228;R-HSA-450394;R-HSA-6790907;R-HSA-6791227;R-HSA-6790906;R-HSA-6785722;R-HSA-927889;R-HSA-72160;R-HSA-927789;R-HSA-450400;R-HSA-429…
R-HSA-157118	Signaling by NOTCH	6	259	0.0181487	0.30584	0.344574	77	154	0.0113427	9606	Homo sapiens	Jag2;Jun;Tnrc6c;Notch1		R-HSA-1912349;R-HSA-1606682;R-HSA-9021451;R-HSA-1980061;R-HSA-9021450;R-HSA-4396371;R-HSA-1980047;R-HSA-1980044;R-HSA-1980042;R-HSA-1980041;R-HSA-4396379;R-HSA-4395227;R-HSA-1980039;R-HSA-4395231;R-HSA-4396382;R-HSA-1912382;R-HSA-1912379;R-HSA-9016751;R-HSA-1912378;R-HSA-1912372;R-HSA-9604664;R-HSA-1912374;R-HSA-157353;R-HSA-1912369;R-HSA-2172172;R-HSA-9013284;R-HSA-1912368;R-HSA-1980078;R-HSA-19…
R-HSA-9013148	CDC42 GTPase cycle	4	159	0.0111415	0.30703	0.344574	2	6	0.000441924	9606	Homo sapiens	Mcf2l;Dock9;Cdc42ep3;Fnbp1l		R-HSA-9013157;R-HSA-9013159
R-HSA-73887	Death Receptor Signalling	4	159	0.0111415	0.30703	0.344574	3	93	0.00684982	9606	Homo sapiens	Net1;Mcf2l;Sos1;Nfkbia		R-HSA-209536;R-HSA-193705;R-HSA-205039
R-HSA-1963640	GRB2 events in ERBB2 signaling	1	21	0.00147152	0.309005	0.344574	4	4	0.000294616	9606	Homo sapiens	Sos1		R-HSA-1250498;R-HSA-1306969;R-HSA-1250488;R-HSA-1306972
R-HSA-1250347	SHC1 events in ERBB4 signaling	1	21	0.00147152	0.309005	0.344574	2	4	0.000294616	9606	Homo sapiens	Sos1		R-HSA-1250383;R-HSA-1250380
R-HSA-432047	Passive transport by Aquaporins	1	21	0.00147152	0.309005	0.344574	2	8	0.000589232	9606	Homo sapiens	Aqp11		R-HSA-507870;R-HSA-507868
R-HSA-964975	Vitamins B6 activation to pyridoxal phosphate	1	21	0.00147152	0.309005	0.344574	1	6	0.000441924	9606	Homo sapiens	Xdh		R-HSA-3204311
R-HSA-69618	Mitotic Spindle Checkpoint	3	111	0.00777801	0.310358	0.344574	4	7	0.000515578	9606	Homo sapiens	Clip1;Pafah1b1;Ppp2r5a		R-HSA-141409;R-HSA-141431;R-HSA-141422;R-HSA-141439
R-HSA-109606	Intrinsic Pathway for Apoptosis	2	64	0.00448462	0.31045	0.344574	2	62	0.00456655	9606	Homo sapiens	Bcl2l1		R-HSA-508162;R-HSA-6790025
R-HSA-8856828	Clathrin-mediated endocytosis	4	161	0.0112816	0.314904	0.344574	18	35	0.00257789	9606	Homo sapiens	Hspa8;Picalm;Fzd4;Fnbp1l		R-HSA-8868071;R-HSA-8868230;R-HSA-8868236;R-HSA-8867756;R-HSA-8868651;R-HSA-8866283;R-HSA-8867754;R-HSA-8868648;R-HSA-8868072;R-HSA-8868661;R-HSA-8868660;R-HSA-8868659;R-HSA-8868658;R-HSA-8869438;R-HSA-8866269;R-HSA-8867613;R-HSA-8871194;R-HSA-8871193
R-HSA-429914	Deadenylation-dependent mRNA decay	2	65	0.00455469	0.316883	0.344574	4	10	0.00073654	9606	Homo sapiens	Zcchc6;Eif4g2		R-HSA-430021;R-HSA-429955;R-HSA-8941312;R-HSA-429992
R-HSA-4641263	Regulation of FZD by ubiquitination	1	22	0.00154159	0.32107	0.344574	3	6	0.000441924	9606	Homo sapiens	Fzd4		R-HSA-4641236;R-HSA-4641253;R-HSA-4641249
R-HSA-372708	p130Cas linkage to MAPK signaling for integrins	1	22	0.00154159	0.32107	0.344574	1	3	0.000220962	9606	Homo sapiens	Crk		R-HSA-372697
R-HSA-176407	Conversion from APC/C:Cdc20 to APC/C:Cdh1 in late anaphase	1	22	0.00154159	0.32107	0.344574	1	3	0.000220962	9606	Homo sapiens	Cdc14a		R-HSA-174124
R-HSA-2559580	Oxidative Stress Induced Senescence	3	114	0.00798823	0.324693	0.344574	8	40	0.00294616	9606	Homo sapiens	Jun;Tnrc6c;Fos		R-HSA-450292;R-HSA-450325;R-HSA-3222546;R-HSA-3222533;R-HSA-3209111;R-HSA-168136;R-HSA-3209114;R-HSA-3209151
R-HSA-9633012	Response of EIF2AK4 (GCN2) to amino acid deficiency	3	115	0.0080583	0.329473	0.344574	15	16	0.00117846	9606	Homo sapiens	Rpl27;Atf4		R-HSA-9633008;R-HSA-9635927;R-HSA-9635892;R-HSA-9644926;R-HSA-381128;R-HSA-9635804;R-HSA-9635936;R-HSA-1791118;R-HSA-9635915;R-HSA-9635912;R-HSA-9633742;R-HSA-9635918;R-HSA-9634669;R-HSA-1791173;R-HSA-9633005
R-HSA-201722	Formation of the beta-catenin:TCF transactivating complex	2	67	0.00469484	0.329705	0.344574	13	13	0.000957502	9606	Homo sapiens	Tcf4		R-HSA-3299569;R-HSA-4411367;R-HSA-3322422;R-HSA-3451153;R-HSA-3364026;R-HSA-3322427;R-HSA-3322424;R-HSA-4411372;R-HSA-201712;R-HSA-4411351;R-HSA-3364014;R-HSA-4411357;R-HSA-3451147
R-HSA-1912420	Pre-NOTCH Processing in Golgi	1	23	0.00161166	0.332925	0.344574	8	8	0.000589232	9606	Homo sapiens	Notch1		R-HSA-1912382;R-HSA-1912379;R-HSA-1912378;R-HSA-1912372;R-HSA-1912374;R-HSA-1912369;R-HSA-1912352;R-HSA-1912355
R-HSA-163210	Formation of ATP by chemiosmotic coupling	1	23	0.00161166	0.332925	0.344574	3	3	0.000220962	9606	Homo sapiens	mt-Atp6		R-HSA-164834;R-HSA-164832;R-HSA-164840
R-HSA-418217	G beta:gamma signalling through PLC beta	1	23	0.00161166	0.332925	0.344574	2	2	0.000147308	9606	Homo sapiens	Plcb1		R-HSA-398193;R-HSA-398040
R-HSA-5625900	RHO GTPases activate CIT	1	23	0.00161166	0.332925	0.344574	5	6	0.000441924	9606	Homo sapiens	Rhob		R-HSA-5671970;R-HSA-5625901;R-HSA-5671919;R-HSA-8981443;R-HSA-5671993
R-HSA-500657	Presynaptic function of Kainate receptors	1	23	0.00161166	0.332925	0.344574	1	2	0.000147308	9606	Homo sapiens	Plcb1		R-HSA-500717
R-HSA-2979096	NOTCH2 Activation and Transmission of Signal to the Nucleus	1	23	0.00161166	0.332925	0.344574	3	11	0.000810194	9606	Homo sapiens	Jag2		R-HSA-1980061;R-HSA-2172172;R-HSA-157629
R-HSA-210993	Tie2 Signaling	1	23	0.00161166	0.332925	0.344574	2	14	0.00103116	9606	Homo sapiens	Sos1		R-HSA-210977;R-HSA-210974
R-HSA-1606322	ZBP1(DAI) mediated induction of type I IFNs	1	23	0.00161166	0.332925	0.344574	1	11	0.000810194	9606	Homo sapiens	Nfkbia		R-HSA-168140
R-HSA-3858494	Beta-catenin independent WNT signaling	4	166	0.011632	0.33466	0.344574	18	51	0.00375635	9606	Homo sapiens	Tnrc6c;Fzd4;Tcf4;Plcb1		R-HSA-8944362;R-HSA-5099886;R-HSA-4411365;R-HSA-5138441;R-HSA-4518575;R-HSA-5138432;R-HSA-5138433;R-HSA-4411383;R-HSA-5138459;R-HSA-5099899;R-HSA-398193;R-HSA-3965444;R-HSA-3965446;R-HSA-3965447;R-HSA-3965441;R-HSA-4518585;R-HSA-398040;R-HSA-4608825
R-HSA-2644603	Signaling by NOTCH1 in Cancer	2	68	0.00476491	0.336092	0.344574	39	39	0.0028725	9606	Homo sapiens	Jag2;Notch1		R-HSA-2769000;R-HSA-2769007;R-HSA-2220964;R-HSA-2220967;R-HSA-2220966;R-HSA-2220971;R-HSA-2768993;R-HSA-2768999;R-HSA-2666278;R-HSA-2220976;R-HSA-2220979;R-HSA-2220978;R-HSA-2220981;R-HSA-2220982;R-HSA-2220985;R-HSA-2769008;R-HSA-2769015;R-HSA-2220988;R-HSA-2900748;R-HSA-2691211;R-HSA-2691214;R-HSA-2900747;R-HSA-2660815;R-HSA-2730752;R-HSA-2737728;R-HSA-4396393;R-HSA-2900743;R-HSA-4396392;R-HSA-2…
R-HSA-2894858	Signaling by NOTCH1 HD+PEST Domain Mutants in Cancer	2	68	0.00476491	0.336092	0.344574	21	21	0.00154673	9606	Homo sapiens	Jag2;Notch1		R-HSA-2900748;R-HSA-2220964;R-HSA-2220967;R-HSA-2900747;R-HSA-2220966;R-HSA-2220971;R-HSA-4396393;R-HSA-2900743;R-HSA-4396392;R-HSA-2220976;R-HSA-2900765;R-HSA-4396402;R-HSA-4396401;R-HSA-2220979;R-HSA-2220981;R-HSA-2220982;R-HSA-2900756;R-HSA-2220985;R-HSA-2220957;R-HSA-2769015;R-HSA-2220988
R-HSA-2644602	Signaling by NOTCH1 PEST Domain Mutants in Cancer	2	68	0.00476491	0.336092	0.344574	21	21	0.00154673	9606	Homo sapiens	Jag2;Notch1		R-HSA-2769000;R-HSA-2769007;R-HSA-2220964;R-HSA-2220967;R-HSA-2220966;R-HSA-2220971;R-HSA-4396393;R-HSA-2768993;R-HSA-4396392;R-HSA-2768999;R-HSA-2220944;R-HSA-4396402;R-HSA-4396401;R-HSA-2220979;R-HSA-2220981;R-HSA-2220982;R-HSA-2220985;R-HSA-2769008;R-HSA-2220957;R-HSA-2769015;R-HSA-2220988
R-HSA-2894862	Constitutive Signaling by NOTCH1 HD+PEST Domain Mutants	2	68	0.00476491	0.336092	0.344574	21	21	0.00154673	9606	Homo sapiens	Jag2;Notch1		R-HSA-2900748;R-HSA-2220964;R-HSA-2220967;R-HSA-2900747;R-HSA-2220966;R-HSA-2220971;R-HSA-4396393;R-HSA-2900743;R-HSA-4396392;R-HSA-2220976;R-HSA-2900765;R-HSA-4396402;R-HSA-4396401;R-HSA-2220979;R-HSA-2220981;R-HSA-2220982;R-HSA-2900756;R-HSA-2220985;R-HSA-2220957;R-HSA-2769015;R-HSA-2220988
R-HSA-2644606	Constitutive Signaling by NOTCH1 PEST Domain Mutants	2	68	0.00476491	0.336092	0.344574	21	21	0.00154673	9606	Homo sapiens	Jag2;Notch1		R-HSA-2769000;R-HSA-2769007;R-HSA-2220964;R-HSA-2220967;R-HSA-2220966;R-HSA-2220971;R-HSA-4396393;R-HSA-2768993;R-HSA-4396392;R-HSA-2768999;R-HSA-2220944;R-HSA-4396402;R-HSA-4396401;R-HSA-2220979;R-HSA-2220981;R-HSA-2220982;R-HSA-2220985;R-HSA-2769008;R-HSA-2220957;R-HSA-2769015;R-HSA-2220988
R-HSA-1227986	Signaling by ERBB2	2	68	0.00476491	0.336092	0.344574	13	46	0.00338808	9606	Homo sapiens	Sos1;Hsp90aa1		R-HSA-1963582;R-HSA-1250486;R-HSA-9652277;R-HSA-1306969;R-HSA-1250488;R-HSA-1250463;R-HSA-9665726;R-HSA-1306972;R-HSA-1918092;R-HSA-1250498;R-HSA-1918095;R-HSA-1963589;R-HSA-9652264
R-HSA-8978934	Metabolism of cofactors	2	68	0.00476491	0.336092	0.344574	4	28	0.00206231	9606	Homo sapiens	Gch1;Hsp90aa1		R-HSA-1497796;R-HSA-1474146;R-HSA-1474158;R-HSA-1497784
R-HSA-983189	Kinesins	2	68	0.00476491	0.336092	0.344574	2	14	0.00103116	9606	Homo sapiens	Tubb2a		R-HSA-983259;R-HSA-983266
R-HSA-109582	Hemostasis	16	803	0.056268	0.340287	0.344574	36	334	0.0246004	9606	Homo sapiens	Selenop;Tubb2a;Plat;Timp3;Qsox1;Ppp2r5a;Rhob;Maff;Abcc4;Dock9;Pecam1;Itga1;Rasgrp2;Sos1;Crk		R-HSA-1011598;R-HSA-158784;R-HSA-114563;R-HSA-210304;R-HSA-1008200;R-HSA-158795;R-HSA-432143;R-HSA-202702;R-HSA-158800;R-HSA-1008220;R-HSA-481044;R-HSA-983259;R-HSA-158747;R-HSA-158744;R-HSA-158750;R-HSA-372697;R-HSA-210974;R-HSA-210977;R-HSA-429157;R-HSA-158756;R-HSA-210277;R-HSA-481007;R-HSA-210283;R-HSA-435244;R-HSA-983266;R-HSA-210285;R-HSA-354165;R-HSA-210291;R-HSA-210290;R-HSA-442291;R-HSA-…
R-HSA-2428928	IRS-related events triggered by IGF1R	2	69	0.00483498	0.342462	0.344574	5	12	0.000883848	9606	Homo sapiens	Igf1r;Sos1		R-HSA-74736;R-HSA-2428930;R-HSA-109817;R-HSA-2428926;R-HSA-2428922
R-HSA-5627117	RHO GTPases Activate ROCKs	1	24	0.00168173	0.344574	0.344574	4	7	0.000515578	9606	Homo sapiens	Rhob		R-HSA-419087;R-HSA-419197;R-HSA-419083;R-HSA-419049
R-HSA-844456	The NLRP3 inflammasome	1	24	0.00168173	0.344574	0.344574	7	18	0.00132577	9606	Homo sapiens	Hsp90ab1		R-HSA-873951;R-HSA-844440;R-HSA-1296421;R-HSA-844612;R-HSA-874087;R-HSA-844610;R-HSA-1306876
R-HSA-912631	Regulation of signaling by CBL	1	24	0.00168173	0.344574	0.344574	2	7	0.000515578	9606	Homo sapiens	Crk		R-HSA-912734;R-HSA-912790
R-HSA-881907	Gastrin-CREB signalling pathway via PKC and MAPK	1	24	0.00168173	0.344574	0.344574	2	9	0.000662886	9606	Homo sapiens	Sos1		R-HSA-2179415;R-HSA-2179407
R-HSA-392517	Rap1 signalling	1	24	0.00168173	0.344574	0.344574	1	7	0.000515578	9606	Homo sapiens	Rasgrp2		R-HSA-354173
R-HSA-449836	Other interleukin signaling	1	24	0.00168173	0.344574	0.344574	1	17	0.00125212	9606	Homo sapiens	Stx3		R-HSA-9014052
R-HSA-8943724	Regulation of PTEN gene transcription	2	70	0.00490505	0.348811	0.348811	3	15	0.00110481	9606	Homo sapiens	Egr1;Jun		R-HSA-8944104;R-HSA-8944078;R-HSA-8944047
R-HSA-195258	RHO GTPase Effectors	7	326	0.0228435	0.350512	0.350512	26	113	0.0083229	9606	Homo sapiens	Clip1;Tubb2a;Mal;Pafah1b1;Ppp2r5a;Rhob		R-HSA-5666070;R-HSA-5623632;R-HSA-5666129;R-HSA-5666001;R-HSA-419087;R-HSA-8981443;R-HSA-5667037;R-HSA-419083;R-HSA-5666008;R-HSA-5623622;R-HSA-5666178;R-HSA-5666049;R-HSA-5665998;R-HSA-5665999;R-HSA-5672329;R-HSA-5666160;R-HSA-5623667;R-HSA-5665982;R-HSA-5666046;R-HSA-5666169;R-HSA-419049;R-HSA-5671993;R-HSA-5671970;R-HSA-5625901;R-HSA-5671919;R-HSA-419197
R-HSA-380284	Loss of proteins required for interphase microtubule organization from the centrosome	2	71	0.00497512	0.355141	0.355141	3	3	0.000220962	9606	Homo sapiens	Pafah1b1;Hsp90aa1		R-HSA-380294;R-HSA-380272;R-HSA-380303
R-HSA-380259	Loss of Nlp from mitotic centrosomes	2	71	0.00497512	0.355141	0.355141	2	2	0.000147308	9606	Homo sapiens	Pafah1b1;Hsp90aa1		R-HSA-380272;R-HSA-380303
R-HSA-2559586	DNA Damage/Telomere Stress Induced Senescence	2	71	0.00497512	0.355141	0.355141	6	18	0.00132577	9606	Homo sapiens	Cdkn1a		R-HSA-4647613;R-HSA-69562;R-HSA-3786258;R-HSA-187934;R-HSA-4647594;R-HSA-4647593
R-HSA-168643	Nucleotide-binding domain, leucine rich repeat containing receptor (NLR) signaling pathways	2	71	0.00497512	0.355141	0.355141	8	46	0.00338808	9606	Homo sapiens	Bcl2l1;Hsp90ab1		R-HSA-873951;R-HSA-844440;R-HSA-1296421;R-HSA-844612;R-HSA-874087;R-HSA-879201;R-HSA-844610;R-HSA-1306876
R-HSA-389513	CTLA4 inhibitory signaling	1	25	0.0017518	0.356021	0.356021	4	5	0.00036827	9606	Homo sapiens	Ppp2r5a		R-HSA-388833;R-HSA-389532;R-HSA-390329;R-HSA-388809
R-HSA-416572	Sema4D induced cell migration and growth-cone collapse	1	25	0.0017518	0.356021	0.356021	4	7	0.000515578	9606	Homo sapiens	Rhob		R-HSA-419087;R-HSA-416588;R-HSA-419197;R-HSA-419049
R-HSA-977347	Serine biosynthesis	1	25	0.0017518	0.356021	0.356021	1	7	0.000515578	9606	Homo sapiens	Serinc3		R-HSA-8932980
R-HSA-74751	Insulin receptor signalling cascade	2	72	0.0050452	0.361448	0.361448	16	25	0.00184135	9606	Homo sapiens	Insr;Sos1		R-HSA-5686074;R-HSA-109807;R-HSA-74736;R-HSA-74707;R-HSA-109813;R-HSA-74740;R-HSA-74711;R-HSA-74743;R-HSA-74742;R-HSA-109817;R-HSA-74712;R-HSA-110011;R-HSA-74746;R-HSA-5686315;R-HSA-109823;R-HSA-109822
R-HSA-2428924	IGF1R signaling cascade	2	72	0.0050452	0.361448	0.361448	10	17	0.00125212	9606	Homo sapiens	Igf1r;Sos1		R-HSA-74736;R-HSA-2404193;R-HSA-2404195;R-HSA-2428930;R-HSA-109817;R-HSA-5686318;R-HSA-2428926;R-HSA-5686072;R-HSA-5686073;R-HSA-2428922
R-HSA-156584	Cytosolic sulfonation of small molecules	2	72	0.0050452	0.361448	0.361448	7	24	0.0017677	9606	Homo sapiens	Sult1a1		R-HSA-158849;R-HSA-176646;R-HSA-158468;R-HSA-176474;R-HSA-176585;R-HSA-158860;R-HSA-176669
R-HSA-5602498	MyD88 deficiency (TLR2/4)	1	26	0.00182188	0.367268	0.367268	2	2	0.000147308	9606	Homo sapiens	Mal		R-HSA-5602383;R-HSA-5602606
R-HSA-5654704	SHC-mediated cascade:FGFR3	1	26	0.00182188	0.367268	0.367268	2	4	0.000294616	9606	Homo sapiens	Sos1		R-HSA-5654646;R-HSA-5654647
R-HSA-167044	Signalling to RAS	1	26	0.00182188	0.367268	0.367268	2	10	0.00073654	9606	Homo sapiens	Sos1		R-HSA-5685366;R-HSA-5686071
R-HSA-198753	ERK/MAPK targets	1	26	0.00182188	0.367268	0.367268	1	7	0.000515578	9606	Homo sapiens	Dusp6		R-HSA-203797
R-HSA-422085	Synthesis, secretion, and deacylation of Ghrelin	1	26	0.00182188	0.367268	0.367268	1	8	0.000589232	9606	Homo sapiens	Klf4		R-HSA-422088
R-HSA-389357	CD28 dependent PI3K/Akt signaling	1	26	0.00182188	0.367268	0.367268	1	9	0.000662886	9606	Homo sapiens	Rictor		R-HSA-198640
R-HSA-196836	Vitamin C (ascorbate) metabolism	1	26	0.00182188	0.367268	0.367268	1	9	0.000662886	9606	Homo sapiens	Slc2a1		R-HSA-198818
R-HSA-9013695	NOTCH4 Intracellular Domain Regulates Transcription	1	26	0.00182188	0.367268	0.367268	1	9	0.000662886	9606	Homo sapiens	Notch1		R-HSA-9604664
R-HSA-2404192	Signaling by Type 1 Insulin-like Growth Factor 1 Receptor (IGF1R)	2	73	0.00511527	0.367732	0.367732	12	19	0.00139943	9606	Homo sapiens	Igf1r;Sos1		R-HSA-74736;R-HSA-2404199;R-HSA-2404193;R-HSA-2404195;R-HSA-2428930;R-HSA-109817;R-HSA-5686318;R-HSA-2428926;R-HSA-2404200;R-HSA-5686072;R-HSA-5686073;R-HSA-2428922
R-HSA-913709	O-linked glycosylation of mucins	2	73	0.00511527	0.367732	0.367732	1	17	0.00125212	9606	Homo sapiens	Galnt15		R-HSA-913675
R-HSA-2871796	FCERI mediated MAPK activation	3	124	0.00868895	0.372378	0.372378	14	20	0.00147308	9606	Homo sapiens	Jun;Fos;Sos1		R-HSA-2730889;R-HSA-2730856;R-HSA-2730892;R-HSA-168136;R-HSA-2730851;R-HSA-2730841;R-HSA-2730840;R-HSA-450292;R-HSA-450325;R-HSA-2396599;R-HSA-2730844;R-HSA-2396561;R-HSA-2424477;R-HSA-2396606
R-HSA-2219528	PI3K/AKT Signaling in Cancer	3	124	0.00868895	0.372378	0.372378	3	21	0.00154673	9606	Homo sapiens	Rictor;Cdkn1a;Nr4a1		R-HSA-2399988;R-HSA-2243938;R-HSA-2399969
R-HSA-8854518	AURKA Activation by TPX2	2	74	0.00518534	0.373993	0.373993	2	2	0.000147308	9606	Homo sapiens	Pafah1b1;Hsp90aa1		R-HSA-8853405;R-HSA-8853419
R-HSA-5603041	IRAK4 deficiency (TLR2/4)	1	27	0.00189195	0.378319	0.378319	2	2	0.000147308	9606	Homo sapiens	Mal		R-HSA-5602353;R-HSA-5602672
R-HSA-5654719	SHC-mediated cascade:FGFR4	1	27	0.00189195	0.378319	0.378319	2	4	0.000294616	9606	Homo sapiens	Sos1		R-HSA-5654423;R-HSA-5654426
R-HSA-5654706	FRS-mediated FGFR3 signaling	1	27	0.00189195	0.378319	0.378319	2	9	0.000662886	9606	Homo sapiens	Sos1		R-HSA-5654416;R-HSA-5654413
R-HSA-9671555	Signaling by PDGFR in disease	1	27	0.00189195	0.378319	0.378319	4	24	0.0017677	9606	Homo sapiens	Sos1		R-HSA-9672163;R-HSA-9672164;R-HSA-9672170;R-HSA-9672158
R-HSA-947581	Molybdenum cofactor biosynthesis	1	27	0.00189195	0.378319	0.378319	1	6	0.000441924	9606	Homo sapiens	Mal		R-HSA-947499
R-HSA-9034015	Signaling by NTRK3 (TRKC)	1	27	0.00189195	0.378319	0.378319	2	19	0.00139943	9606	Homo sapiens	Sos1		R-HSA-9036970;R-HSA-9036949
R-HSA-5633007	Regulation of TP53 Activity	4	178	0.0124728	0.382201	0.382201	6	98	0.00721809	9606	Homo sapiens	Trp53inp1;Rictor;Sgk1;Hipk1		R-HSA-6799431;R-HSA-3215251;R-HSA-6795460;R-HSA-6799409;R-HSA-6795473;R-HSA-6795290
R-HSA-77387	Insulin receptor recycling	1	28	0.00196202	0.389179	0.389179	3	6	0.000441924	9606	Homo sapiens	Insr		R-HSA-74726;R-HSA-74733;R-HSA-74734
R-HSA-350054	Notch-HLH transcription pathway	1	28	0.00196202	0.389179	0.389179	1	2	0.000147308	9606	Homo sapiens	Notch1		R-HSA-212356
R-HSA-400451	Free fatty acids regulate insulin secretion	1	28	0.00196202	0.389179	0.389179	2	7	0.000515578	9606	Homo sapiens	Plcb1		R-HSA-400023;R-HSA-399998
R-HSA-5654712	FRS-mediated FGFR4 signaling	1	28	0.00196202	0.389179	0.389179	2	9	0.000662886	9606	Homo sapiens	Sos1		R-HSA-5654663;R-HSA-5654664
R-HSA-9013507	NOTCH3 Activation and Transmission of Signal to the Nucleus	1	28	0.00196202	0.389179	0.389179	3	15	0.00110481	9606	Homo sapiens	Jag2		R-HSA-9013069;R-HSA-157124;R-HSA-9013284
R-HSA-9670439	Signaling by phosphorylated juxtamembrane, extracellular and kinase domain KIT mutants	1	28	0.00196202	0.389179	0.389179	2	11	0.000810194	9606	Homo sapiens	Sos1		R-HSA-9670436;R-HSA-9670428
R-HSA-189200	Cellular hexose transport	1	28	0.00196202	0.389179	0.389179	3	17	0.00125212	9606	Homo sapiens	Slc2a1		R-HSA-5339524;R-HSA-450092;R-HSA-450088
R-HSA-166208	mTORC1-mediated signalling	1	28	0.00196202	0.389179	0.389179	1	8	0.000589232	9606	Homo sapiens	Eif4g2		R-HSA-165766
R-HSA-9669938	Signaling by KIT in disease	1	28	0.00196202	0.389179	0.389179	2	25	0.00184135	9606	Homo sapiens	Sos1		R-HSA-9670436;R-HSA-9670428
R-HSA-6811558	PI5P, PP2A and IER3 Regulate PI3K/AKT Signaling	3	129	0.00903931	0.396013	0.396013	3	7	0.000515578	9606	Homo sapiens	Insr;Ppp2r5a;Ier3		R-HSA-8857925;R-HSA-6811472;R-HSA-6811454
R-HSA-2454202	Fc epsilon receptor (FCERI) signaling	5	235	0.016467	0.397381	0.397381	28	65	0.00478751	9606	Homo sapiens	Jun;Rasgrp2;Fos;Sos1;Nfkbia		R-HSA-2730856;R-HSA-2730858;R-HSA-2730860;R-HSA-2730848;R-HSA-168136;R-HSA-2730851;R-HSA-450325;R-HSA-2396599;R-HSA-2396606;R-HSA-2730871;R-HSA-2730870;R-HSA-2730889;R-HSA-2730888;R-HSA-5607728;R-HSA-2730892;R-HSA-2730885;R-HSA-202541;R-HSA-2730841;R-HSA-2730840;R-HSA-450292;R-HSA-2730842;R-HSA-2730844;R-HSA-2396561;R-HSA-2730847;R-HSA-2730833;R-HSA-5607724;R-HSA-2424477;R-HSA-2730837
R-HSA-3906995	Diseases associated with O-glycosylation of proteins	2	78	0.00546563	0.398773	0.398773	2	9	0.000662886	9606	Homo sapiens	Adamts1;Notch1		R-HSA-5096538;R-HSA-6785565
R-HSA-8943723	Regulation of PTEN mRNA translation	1	29	0.00203209	0.399849	0.399849	24	24	0.0017677	9606	Homo sapiens	Tnrc6c		R-HSA-8944650;R-HSA-8944522;R-HSA-2318752;R-HSA-8948651;R-HSA-8944684;R-HSA-8948524;R-HSA-8948621;R-HSA-8945709;R-HSA-8948623;R-HSA-8948641;R-HSA-8944706;R-HSA-8944483;R-HSA-8948612;R-HSA-8948582;R-HSA-8948583;R-HSA-8944632;R-HSA-8948536;R-HSA-8948569;R-HSA-8944569;R-HSA-8944538;R-HSA-8948602;R-HSA-8944497;R-HSA-8948594;R-HSA-8944599
R-HSA-912526	Interleukin receptor SHC signaling	1	29	0.00203209	0.399849	0.399849	1	6	0.000441924	9606	Homo sapiens	Sos1		R-HSA-453111
R-HSA-5654688	SHC-mediated cascade:FGFR1	1	30	0.00210217	0.410334	0.410334	2	4	0.000294616	9606	Homo sapiens	Sos1		R-HSA-5654597;R-HSA-5654600
R-HSA-420029	Tight junction interactions	1	30	0.00210217	0.410334	0.410334	1	3	0.000220962	9606	Homo sapiens	Pard3		R-HSA-419981
R-HSA-933542	TRAF6 mediated NF-kB activation	1	30	0.00210217	0.410334	0.410334	1	4	0.000294616	9606	Homo sapiens	Nfkbia		R-HSA-168140
R-HSA-8862803	Deregulated CDK5 triggers multiple neurodegenerative pathways in Alzheimer's disease models	1	30	0.00210217	0.410334	0.410334	1	22	0.00162039	9606	Homo sapiens	Jun		R-HSA-8868666
R-HSA-8863678	Neurodegenerative Diseases	1	30	0.00210217	0.410334	0.410334	1	22	0.00162039	9606	Homo sapiens	Jun		R-HSA-8868666
R-HSA-199992	trans-Golgi Network Vesicle Budding	2	80	0.00560577	0.410992	0.410992	5	19	0.00139943	9606	Homo sapiens	Hspa8;Picalm		R-HSA-421831;R-HSA-432688;R-HSA-421836;R-HSA-421835;R-HSA-421833
R-HSA-5173105	O-linked glycosylation	3	133	0.0093196	0.414752	0.414752	3	28	0.00206231	9606	Homo sapiens	Adamts1;Galnt15		R-HSA-5173005;R-HSA-5173192;R-HSA-913675
R-HSA-380270	Recruitment of mitotic centrosome proteins and complexes	2	81	0.00567585	0.417057	0.417057	3	3	0.000220962	9606	Homo sapiens	Pafah1b1;Hsp90aa1		R-HSA-380311;R-HSA-380455;R-HSA-380283
R-HSA-1445148	Translocation of SLC2A4 (GLUT4) to the plasma membrane	2	81	0.00567585	0.417057	0.417057	1	15	0.00110481	9606	Homo sapiens	Tubb2a		R-HSA-2316347
R-HSA-8949613	Cristae formation	1	31	0.00217224	0.420636	0.420636	1	2	0.000147308	9606	Homo sapiens	mt-Atp6		R-HSA-8949580
R-HSA-400685	Sema4D in semaphorin signaling	1	31	0.00217224	0.420636	0.420636	4	13	0.000957502	9606	Homo sapiens	Rhob		R-HSA-419087;R-HSA-416588;R-HSA-419197;R-HSA-419049
R-HSA-5654693	FRS-mediated FGFR1 signaling	1	31	0.00217224	0.420636	0.420636	2	9	0.000662886	9606	Homo sapiens	Sos1		R-HSA-5654586;R-HSA-5654392
R-HSA-5601884	PIWI-interacting RNA (piRNA) biogenesis	1	31	0.00217224	0.420636	0.420636	1	15	0.00110481	9606	Homo sapiens	Hsp90aa1		R-HSA-5601883
R-HSA-3000157	Laminin interactions	1	31	0.00217224	0.420636	0.420636	1	15	0.00110481	9606	Homo sapiens	Itga1		R-HSA-216051
R-HSA-380287	Centrosome maturation	2	83	0.00581599	0.42909	0.42909	6	6	0.000441924	9606	Homo sapiens	Pafah1b1;Hsp90aa1		R-HSA-380311;R-HSA-380455;R-HSA-380294;R-HSA-380272;R-HSA-380303;R-HSA-380283
R-HSA-1169408	ISG15 antiviral mechanism	2	83	0.00581599	0.42909	0.42909	1	16	0.00117846	9606	Homo sapiens	Eif4g2		R-HSA-1678842
R-HSA-8934593	Regulation of RUNX1 Expression and Activity	1	32	0.00224231	0.430759	0.430759	11	19	0.00139943	9606	Homo sapiens	Tnrc6c		R-HSA-8938440;R-HSA-8935864;R-HSA-8935785;R-HSA-8939129;R-HSA-8935930;R-HSA-8936058;R-HSA-8938507;R-HSA-8937134;R-HSA-8936068;R-HSA-8935766;R-HSA-8938487
R-HSA-525793	Myogenesis	1	32	0.00224231	0.430759	0.430759	2	14	0.00103116	9606	Homo sapiens	Tcf4		R-HSA-448962;R-HSA-448963
R-HSA-210500	Glutamate Neurotransmitter Release Cycle	1	32	0.00224231	0.430759	0.430759	1	8	0.000589232	9606	Homo sapiens	Slc38a2		R-HSA-212642
R-HSA-199418	Negative regulation of the PI3K/AKT network	3	137	0.00959989	0.433305	0.433305	3	10	0.00073654	9606	Homo sapiens	Insr;Ppp2r5a;Ier3		R-HSA-8857925;R-HSA-6811472;R-HSA-6811454
R-HSA-1980143	Signaling by NOTCH1	2	84	0.00588606	0.435058	0.435058	35	39	0.0028725	9606	Homo sapiens	Jag2;Notch1		R-HSA-157632;R-HSA-1980122;R-HSA-1980123;R-HSA-1980118;R-HSA-1980112;R-HSA-373706;R-HSA-4396371;R-HSA-1980047;R-HSA-1912396;R-HSA-1980044;R-HSA-1980109;R-HSA-1912398;R-HSA-1852623;R-HSA-1980042;R-HSA-1912393;R-HSA-1980041;R-HSA-1912394;R-HSA-4396379;R-HSA-1980039;R-HSA-1912388;R-HSA-1912391;R-HSA-9667657;R-HSA-1912385;R-HSA-4396382;R-HSA-1912386;R-HSA-157926;R-HSA-157353;R-HSA-1980078;R-HSA-19800…
R-HSA-5654699	SHC-mediated cascade:FGFR2	1	33	0.00231238	0.440706	0.440706	2	4	0.000294616	9606	Homo sapiens	Sos1		R-HSA-5654406;R-HSA-5654402
R-HSA-4641262	Disassembly of the destruction complex and recruitment of AXIN to the membrane	1	33	0.00231238	0.440706	0.440706	2	7	0.000515578	9606	Homo sapiens	Ppp2r5a		R-HSA-201685;R-HSA-3601585
R-HSA-5655332	Signaling by FGFR3 in disease	1	33	0.00231238	0.440706	0.440706	4	28	0.00206231	9606	Homo sapiens	Sos1		R-HSA-8853314;R-HSA-5655295;R-HSA-5655277;R-HSA-8853307
R-HSA-901032	ER Quality Control Compartment (ERQC)	1	33	0.00231238	0.440706	0.440706	1	9	0.000662886	9606	Homo sapiens	Rnf103		R-HSA-8867288
R-HSA-9006115	Signaling by NTRK2 (TRKB)	1	33	0.00231238	0.440706	0.440706	4	38	0.00279885	9606	Homo sapiens	Sos1		R-HSA-9032073;R-HSA-9028328;R-HSA-9026891;R-HSA-9032067
R-HSA-8853338	Signaling by FGFR3 point mutants in cancer	1	33	0.00231238	0.440706	0.440706	2	19	0.00139943	9606	Homo sapiens	Sos1		R-HSA-5655295;R-HSA-5655277
R-HSA-425410	Metal ion SLC transporters	1	33	0.00231238	0.440706	0.440706	1	20	0.00147308	9606	Homo sapiens	Slc30a1		R-HSA-435366
R-HSA-9734009	Defective Intrinsic Pathway for Apoptosis	1	33	0.00231238	0.440706	0.440706	1	24	0.0017677	9606	Homo sapiens	Jun		R-HSA-8868666
R-HSA-6803204	TP53 Regulates Transcription of Genes Involved in Cytochrome C Release	1	33	0.00231238	0.440706	0.440706	1	25	0.00184135	9606	Homo sapiens	Trp53inp1		R-HSA-6799416
R-HSA-983231	Factors involved in megakaryocyte development and platelet production	4	194	0.013594	0.4449	0.4449	6	43	0.00316712	9606	Homo sapiens	Maff;Dock9;Tubb2a		R-HSA-1011598;R-HSA-1008220;R-HSA-983259;R-HSA-1008200;R-HSA-983266;R-HSA-1008240
R-HSA-68882	Mitotic Anaphase	5	249	0.017448	0.44551	0.44551	3	32	0.00235693	9606	Homo sapiens	Clip1;Tubb2a;Pafah1b1;Ppp2r5a		R-HSA-9668419;R-HSA-2467809;R-HSA-2467811
R-HSA-216083	Integrin cell surface interactions	2	86	0.00602621	0.446892	0.446892	8	55	0.00405097	9606	Homo sapiens	Pecam1;Itga1		R-HSA-4084910;R-HSA-2484965;R-HSA-114563;R-HSA-210304;R-HSA-2467436;R-HSA-216040;R-HSA-2327695;R-HSA-4084912
R-HSA-2555396	Mitotic Metaphase and Anaphase	5	250	0.017518	0.448918	0.448918	3	33	0.00243058	9606	Homo sapiens	Clip1;Tubb2a;Pafah1b1;Ppp2r5a		R-HSA-9668419;R-HSA-2467809;R-HSA-2467811
R-HSA-5654700	FRS-mediated FGFR2 signaling	1	34	0.00238245	0.45048	0.45048	2	9	0.000662886	9606	Homo sapiens	Sos1		R-HSA-5654615;R-HSA-5654618
R-HSA-451326	Activation of kainate receptors upon glutamate binding	1	34	0.00238245	0.45048	0.45048	1	6	0.000441924	9606	Homo sapiens	Plcb1		R-HSA-500717
R-HSA-422475	Axon guidance	11	585	0.0409922	0.453817	0.453817	34	298	0.0219489	9606	Homo sapiens	Hspa8;Tubb2a;Itga1;Eif4g2;Rpl27;Sos1;Plxna2;Hsp90ab1;Rhob;Hsp90aa1		R-HSA-399942;R-HSA-399941;R-HSA-399939;R-HSA-399951;R-HSA-419087;R-HSA-445071;R-HSA-416588;R-HSA-399946;R-HSA-399947;R-HSA-399944;R-HSA-445077;R-HSA-416723;R-HSA-399952;R-HSA-445087;R-HSA-9014610;R-HSA-8853734;R-HSA-428515;R-HSA-445088;R-HSA-434990;R-HSA-419049;R-HSA-392053;R-HSA-428535;R-HSA-392054;R-HSA-8854899;R-HSA-9014652;R-HSA-399934;R-HSA-399935;R-HSA-419644;R-HSA-419645;R-HSA-399933;R-HSA…
R-HSA-6806834	Signaling by MET	2	88	0.00616635	0.458586	0.458586	13	51	0.00375635	9606	Homo sapiens	Crk;Sos1		R-HSA-8875591;R-HSA-8875558;R-HSA-8851877;R-HSA-8875661;R-HSA-8875659;R-HSA-8875540;R-HSA-8851859;R-HSA-8851827;R-HSA-8875568;R-HSA-8851900;R-HSA-8851804;R-HSA-8851899;R-HSA-8875576
R-HSA-2995410	Nuclear Envelope (NE) Reassembly	2	88	0.00616635	0.458586	0.458586	1	24	0.0017677	9606	Homo sapiens	Tubb2a		R-HSA-9668419
R-HSA-9615710	Late endosomal microautophagy	1	35	0.00245253	0.460083	0.460083	3	3	0.000220962	9606	Homo sapiens	Hspa8		R-HSA-9631065;R-HSA-9615721;R-HSA-9631068
R-HSA-5654708	Downstream signaling of activated FGFR3	1	35	0.00245253	0.460083	0.460083	4	23	0.00169404	9606	Homo sapiens	Sos1		R-HSA-5654646;R-HSA-5654647;R-HSA-5654416;R-HSA-5654413
R-HSA-9006335	Signaling by Erythropoietin	1	35	0.00245253	0.460083	0.460083	2	24	0.0017677	9606	Homo sapiens	Sos1		R-HSA-9029149;R-HSA-9029158
R-HSA-1592389	Activation of Matrix Metalloproteinases	1	35	0.00245253	0.460083	0.460083	2	27	0.00198866	9606	Homo sapiens	Plat		R-HSA-1592316;R-HSA-1604722
R-HSA-68962	Activation of the pre-replicative complex	1	36	0.0025226	0.46952	0.46952	8	9	0.000662886	9606	Homo sapiens	Ccnl1		R-HSA-68960;R-HSA-68914;R-HSA-68917;R-HSA-68916;R-HSA-68919;R-HSA-68918;R-HSA-68954;R-HSA-68940
R-HSA-2424491	DAP12 signaling	1	36	0.0025226	0.46952	0.46952	11	17	0.00125212	9606	Homo sapiens	Sos1		R-HSA-2424484;R-HSA-2424485;R-HSA-2424486;R-HSA-2396599;R-HSA-2424487;R-HSA-2396561;R-HSA-2424481;R-HSA-2396594;R-HSA-2424476;R-HSA-2424477;R-HSA-2396606
R-HSA-1250196	SHC1 events in ERBB2 signaling	1	36	0.0025226	0.46952	0.46952	2	6	0.000441924	9606	Homo sapiens	Sos1		R-HSA-1250486;R-HSA-1250463
R-HSA-9687139	Aberrant regulation of mitotic cell cycle due to RB1 defects	1	36	0.0025226	0.46952	0.46952	1	3	0.000220962	9606	Homo sapiens	Cdkn1a		R-HSA-9659782
R-HSA-5654716	Downstream signaling of activated FGFR4	1	36	0.0025226	0.46952	0.46952	4	23	0.00169404	9606	Homo sapiens	Sos1		R-HSA-5654423;R-HSA-5654663;R-HSA-5654426;R-HSA-5654664
R-HSA-8863795	Downregulation of ERBB2 signaling	1	36	0.0025226	0.46952	0.46952	2	14	0.00103116	9606	Homo sapiens	Hsp90aa1		R-HSA-1918092;R-HSA-1918095
R-HSA-9013508	NOTCH3 Intracellular Domain Regulates Transcription	1	36	0.0025226	0.46952	0.46952	3	22	0.00162039	9606	Homo sapiens	Notch1		R-HSA-9021451;R-HSA-9021450;R-HSA-9016751
R-HSA-6798695	Neutrophil degranulation	9	480	0.0336346	0.469987	0.469987	6	10	0.00073654	9606	Homo sapiens	Hspa8;Pecam1;Hspa1a;Plat;Qsox1;Hsp90ab1;Pglyrp1;Hsp90aa1		R-HSA-6798743;R-HSA-6800434;R-HSA-6798751;R-HSA-6798749;R-HSA-6798748;R-HSA-6798745
R-HSA-195253	Degradation of beta-catenin by the destruction complex	2	91	0.00637657	0.475857	0.475857	17	23	0.00169404	9606	Homo sapiens	Tcf4;Ppp2r5a		R-HSA-195300;R-HSA-2130279;R-HSA-8944352;R-HSA-195275;R-HSA-4641231;R-HSA-2130282;R-HSA-195304;R-HSA-5229348;R-HSA-2130286;R-HSA-5229343;R-HSA-195283;R-HSA-195251;R-HSA-195280;R-HSA-5334050;R-HSA-195318;R-HSA-195287;R-HSA-8944349
R-HSA-69278	Cell Cycle, Mitotic	11	596	0.041763	0.478368	0.478368	59	350	0.0257789	9606	Homo sapiens	Ppp2r2d;Clip1;Tubb2a;Pafah1b1;Cdkn1a;Ccnl1;Hsp90ab1;Cdc14a;Ppp2r5a;Hsp90aa1		R-HSA-187520;R-HSA-9648017;R-HSA-375302;R-HSA-380294;R-HSA-8942607;R-HSA-1638803;R-HSA-380303;R-HSA-8852362;R-HSA-187916;R-HSA-380311;R-HSA-380316;R-HSA-2468287;R-HSA-8853405;R-HSA-69019;R-HSA-187934;R-HSA-187552;R-HSA-380455;R-HSA-9018017;R-HSA-8853419;R-HSA-176942;R-HSA-174124;R-HSA-68914;R-HSA-187574;R-HSA-68917;R-HSA-187575;R-HSA-68916;R-HSA-187828;R-HSA-68919;R-HSA-68918;R-HSA-69562;R-HSA-16…
R-HSA-203615	eNOS activation	1	37	0.00259267	0.478792	0.478792	8	20	0.00147308	9606	Homo sapiens	Hsp90aa1		R-HSA-202129;R-HSA-1497796;R-HSA-202144;R-HSA-1497810;R-HSA-202137;R-HSA-202111;R-HSA-202127;R-HSA-1497784
R-HSA-888590	GABA synthesis, release, reuptake and degradation	1	37	0.00259267	0.478792	0.478792	2	10	0.00073654	9606	Homo sapiens	Hspa8		R-HSA-888589;R-HSA-917744
R-HSA-182971	EGFR downregulation	1	37	0.00259267	0.478792	0.478792	4	22	0.00162039	9606	Homo sapiens	Spry1		R-HSA-183089;R-HSA-183051;R-HSA-182990;R-HSA-182988
R-HSA-936440	Negative regulators of DDX58/IFIH1 signaling	1	37	0.00259267	0.478792	0.478792	1	13	0.000957502	9606	Homo sapiens	Rnf125		R-HSA-936412
R-HSA-2565942	Regulation of PLK1 Activity at G2/M Transition	2	92	0.00644664	0.481539	0.481539	4	12	0.000883848	9606	Homo sapiens	Pafah1b1;Hsp90aa1		R-HSA-3000319;R-HSA-2574845;R-HSA-3000310;R-HSA-2574840
R-HSA-8856688	Golgi-to-ER retrograde transport	3	148	0.0103707	0.483122	0.483122	5	18	0.00132577	9606	Homo sapiens	Tubb2a;Pafah1b1		R-HSA-8849350;R-HSA-8848484;R-HSA-6811426;R-HSA-6811423;R-HSA-8849353
R-HSA-6802957	Oncogenic MAPK signaling	2	93	0.00651671	0.487184	0.487184	28	46	0.00338808	9606	Homo sapiens	Mark3;Dusp6		R-HSA-6802919;R-HSA-9656211;R-HSA-6802918;R-HSA-9656209;R-HSA-9652816;R-HSA-9656215;R-HSA-6802914;R-HSA-6803234;R-HSA-9656214;R-HSA-6803233;R-HSA-6802912;R-HSA-6802926;R-HSA-6802925;R-HSA-6802922;R-HSA-6802921;R-HSA-6803240;R-HSA-6802935;R-HSA-6802934;R-HSA-6802933;R-HSA-8936731;R-HSA-6802932;R-HSA-6802943;R-HSA-6802942;R-HSA-8936676;R-HSA-6802911;R-HSA-6802910;R-HSA-6803230;R-HSA-6803227
R-HSA-9675126	Diseases of mitotic cell cycle	1	38	0.00266274	0.487902	0.487902	1	5	0.00036827	9606	Homo sapiens	Cdkn1a		R-HSA-9659782
R-HSA-1980145	Signaling by NOTCH2	1	38	0.00266274	0.487902	0.487902	3	20	0.00147308	9606	Homo sapiens	Jag2		R-HSA-1980061;R-HSA-2172172;R-HSA-157629
R-HSA-69190	DNA strand elongation	1	38	0.00266274	0.487902	0.487902	2	15	0.00110481	9606	Homo sapiens	Ccnl1		R-HSA-176942;R-HSA-169468
R-HSA-5675482	Regulation of necroptotic cell death	1	38	0.00266274	0.487902	0.487902	2	18	0.00132577	9606	Homo sapiens	Hsp90aa1		R-HSA-9688459;R-HSA-9698844
R-HSA-446728	Cell junction organization	2	94	0.00658678	0.49279	0.49279	4	37	0.0027252	9606	Homo sapiens	Pard3;Parvb		R-HSA-446391;R-HSA-430308;R-HSA-432946;R-HSA-419981
R-HSA-1169410	Antiviral mechanism by IFN-stimulated genes	2	94	0.00658678	0.49279	0.49279	1	31	0.00228327	9606	Homo sapiens	Eif4g2		R-HSA-1678842
R-HSA-167243	Tat-mediated HIV elongation arrest and recovery	1	39	0.00273281	0.496854	0.496854	3	3	0.000220962	9606	Homo sapiens	Ccnt1		R-HSA-167090;R-HSA-167459;R-HSA-167148
R-HSA-167238	Pausing and recovery of Tat-mediated HIV elongation	1	39	0.00273281	0.496854	0.496854	2	2	0.000147308	9606	Homo sapiens	Ccnt1		R-HSA-167076;R-HSA-167150
R-HSA-5083635	Defective B3GALTL causes PpS	1	39	0.00273281	0.496854	0.496854	1	1	7.3654e-05	9606	Homo sapiens	Adamts1		R-HSA-6785565
R-HSA-445989	TAK1 activates NFkB by phosphorylation and activation of IKKs complex	1	39	0.00273281	0.496854	0.496854	2	5	0.00036827	9606	Homo sapiens	Nfkbia		R-HSA-9630923;R-HSA-168140
R-HSA-176187	Activation of ATR in response to replication stress	1	39	0.00273281	0.496854	0.496854	2	9	0.000662886	9606	Homo sapiens	Ccnl1		R-HSA-176298;R-HSA-176318
R-HSA-9022692	Regulation of MECP2 expression and activity	1	39	0.00273281	0.496854	0.496854	3	14	0.00103116	9606	Homo sapiens	Tnrc6c		R-HSA-9021183;R-HSA-9021182;R-HSA-9615501
R-HSA-397795	G-protein beta:gamma signalling	1	39	0.00273281	0.496854	0.496854	2	15	0.00110481	9606	Homo sapiens	Plcb1		R-HSA-398193;R-HSA-398040
R-HSA-1855204	Synthesis of IP3 and IP4 in the cytosol	1	39	0.00273281	0.496854	0.496854	1	12	0.000883848	9606	Homo sapiens	Plcb1		R-HSA-1855177
R-HSA-389356	CD28 co-stimulation	1	39	0.00273281	0.496854	0.496854	1	19	0.00139943	9606	Homo sapiens	Rictor		R-HSA-198640
R-HSA-6804756	Regulation of TP53 Activity through Phosphorylation	2	95	0.00665686	0.498358	0.498358	3	26	0.001915	9606	Homo sapiens	Trp53inp1;Hipk1		R-HSA-6799431;R-HSA-3215251;R-HSA-6799409
R-HSA-5673001	RAF/MAP kinase cascade	6	322	0.0225632	0.500132	0.500132	22	75	0.00552405	9606	Homo sapiens	Dusp1;Bcl2l1;Mark3;Sos1;Dusp6;Ppp2r5a		R-HSA-5672980;R-HSA-5672948;R-HSA-5672978;R-HSA-5675376;R-HSA-9653108;R-HSA-9653595;R-HSA-5672958;R-HSA-5672957;R-HSA-9657599;R-HSA-5672954;R-HSA-9657603;R-HSA-5672966;R-HSA-5675431;R-HSA-5672965;R-HSA-9657606;R-HSA-5674019;R-HSA-5672961;R-HSA-5672972;R-HSA-5675373;R-HSA-5672973;R-HSA-9657608;R-HSA-5672969
R-HSA-438064	Post NMDA receptor activation events	2	96	0.00672693	0.503887	0.503887	1	39	0.0028725	9606	Homo sapiens	Tubb2a		R-HSA-9619542
R-HSA-5617833	Cilium Assembly	4	210	0.0147152	0.505564	0.505564	16	50	0.0036827	9606	Homo sapiens	Tubb2a;Pafah1b1;Hsp90aa1		R-HSA-5624949;R-HSA-5626228;R-HSA-5625424;R-HSA-5626227;R-HSA-5625426;R-HSA-5626681;R-HSA-5617816;R-HSA-5624952;R-HSA-5618328;R-HSA-5618331;R-HSA-5638009;R-HSA-5625421;R-HSA-5626220;R-HSA-5626223;R-HSA-5625416;R-HSA-5626699
R-HSA-167287	HIV elongation arrest and recovery	1	40	0.00280289	0.50565	0.50565	3	3	0.000220962	9606	Homo sapiens	Ccnt1		R-HSA-167284;R-HSA-167288;R-HSA-167481
R-HSA-167290	Pausing and recovery of HIV elongation	1	40	0.00280289	0.50565	0.50565	2	2	0.000147308	9606	Homo sapiens	Ccnt1		R-HSA-167282;R-HSA-167292
R-HSA-390471	Association of TriC/CCT with target proteins during biosynthesis	1	40	0.00280289	0.50565	0.50565	1	2	0.000147308	9606	Homo sapiens	Sik1		R-HSA-390470
R-HSA-114508	Effects of PIP2 hydrolysis	1	40	0.00280289	0.50565	0.50565	1	9	0.000662886	9606	Homo sapiens	Rasgrp2		R-HSA-392831
R-HSA-74752	Signaling by Insulin receptor	2	97	0.006797	0.509376	0.509376	22	34	0.00250424	9606	Homo sapiens	Insr;Sos1		R-HSA-74726;R-HSA-5686074;R-HSA-74733;R-HSA-109807;R-HSA-74734;R-HSA-74736;R-HSA-74707;R-HSA-109813;R-HSA-74740;R-HSA-74711;R-HSA-74743;R-HSA-74742;R-HSA-109817;R-HSA-74712;R-HSA-74715;R-HSA-110011;R-HSA-74746;R-HSA-5686315;R-HSA-74716;R-HSA-109823;R-HSA-109822;R-HSA-74718
R-HSA-388841	Costimulation by the CD28 family	2	97	0.006797	0.509376	0.509376	5	35	0.00257789	9606	Homo sapiens	Rictor;Ppp2r5a		R-HSA-198640;R-HSA-388833;R-HSA-389532;R-HSA-390329;R-HSA-388809
R-HSA-5173214	O-glycosylation of TSR domain-containing proteins	1	41	0.00287296	0.514293	0.514293	2	2	0.000147308	9606	Homo sapiens	Adamts1		R-HSA-5173005;R-HSA-5173192
R-HSA-901042	Calnexin/calreticulin cycle	1	41	0.00287296	0.514293	0.514293	1	13	0.000957502	9606	Homo sapiens	Rnf103		R-HSA-8867288
R-HSA-5620912	Anchoring of the basal body to the plasma membrane	2	99	0.00693715	0.520235	0.520235	8	9	0.000662886	9606	Homo sapiens	Pafah1b1;Hsp90aa1		R-HSA-5626228;R-HSA-5626227;R-HSA-5626220;R-HSA-5626223;R-HSA-5626681;R-HSA-5617816;R-HSA-5626699;R-HSA-5638009
R-HSA-5684996	MAPK1/MAPK3 signaling	6	329	0.0230537	0.520969	0.520969	22	82	0.00603963	9606	Homo sapiens	Dusp1;Bcl2l1;Mark3;Sos1;Dusp6;Ppp2r5a		R-HSA-5672980;R-HSA-5672948;R-HSA-5672978;R-HSA-5675376;R-HSA-9653108;R-HSA-9653595;R-HSA-5672958;R-HSA-5672957;R-HSA-9657599;R-HSA-5672954;R-HSA-9657603;R-HSA-5672966;R-HSA-5675431;R-HSA-5672965;R-HSA-9657606;R-HSA-5674019;R-HSA-5672961;R-HSA-5672972;R-HSA-5675373;R-HSA-5672973;R-HSA-9657608;R-HSA-5672969
R-HSA-5654696	Downstream signaling of activated FGFR2	1	42	0.00294303	0.522786	0.522786	4	23	0.00169404	9606	Homo sapiens	Sos1		R-HSA-5654406;R-HSA-5654615;R-HSA-5654402;R-HSA-5654618
R-HSA-5654687	Downstream signaling of activated FGFR1	1	42	0.00294303	0.522786	0.522786	4	24	0.0017677	9606	Homo sapiens	Sos1		R-HSA-5654597;R-HSA-5654586;R-HSA-5654392;R-HSA-5654600
R-HSA-112310	Neurotransmitter release cycle	2	100	0.00700722	0.525605	0.525605	3	37	0.0027252	9606	Homo sapiens	Hspa8;Slc38a2		R-HSA-888589;R-HSA-212642;R-HSA-917744
R-HSA-2029482	Regulation of actin dynamics for phagocytic cup formation	3	158	0.0110714	0.526547	0.526547	4	24	0.0017677	9606	Homo sapiens	Crk;Hsp90ab1;Hsp90aa1		R-HSA-2197697;R-HSA-2029467;R-HSA-419644;R-HSA-419645
R-HSA-9707564	Cytoprotection by HMOX1	3	158	0.0110714	0.526547	0.526547	2	37	0.0027252	9606	Homo sapiens	mt-Co1;mt-Co2;mt-Co3		R-HSA-9709406;R-HSA-163214
R-HSA-428157	Sphingolipid metabolism	3	158	0.0110714	0.526547	0.526547	3	64	0.00471385	9606	Homo sapiens	Acer2;Sgms1;Prkd2		R-HSA-429798;R-HSA-429698;R-HSA-428205
R-HSA-201681	TCF dependent signaling in response to WNT	4	216	0.0151356	0.527565	0.527565	21	71	0.00522943	9606	Homo sapiens	Fzd4;Tcf4;Ppp2r5a		R-HSA-4641253;R-HSA-3299569;R-HSA-3361751;R-HSA-4411367;R-HSA-3322422;R-HSA-3451153;R-HSA-4641249;R-HSA-3601585;R-HSA-3364026;R-HSA-3322427;R-HSA-3322424;R-HSA-4411372;R-HSA-4641236;R-HSA-201712;R-HSA-4411351;R-HSA-201685;R-HSA-3364042;R-HSA-3364014;R-HSA-5665608;R-HSA-4411357;R-HSA-3451147
R-HSA-1640170	Cell Cycle	13	734	0.051433	0.529598	0.529598	69	449	0.0330706	9606	Homo sapiens	Ppp2r2d;Clip1;Tubb2a;Pafah1b1;Cdkn1a;Ccnl1;Hsp90ab1;Cdc14a;Ppp2r5a;Hsp90aa1		R-HSA-187520;R-HSA-9648017;R-HSA-375302;R-HSA-380294;R-HSA-8942607;R-HSA-1638803;R-HSA-380303;R-HSA-8852362;R-HSA-187916;R-HSA-380311;R-HSA-380316;R-HSA-2468287;R-HSA-8853405;R-HSA-69019;R-HSA-187934;R-HSA-187552;R-HSA-380455;R-HSA-9018017;R-HSA-176298;R-HSA-8853419;R-HSA-176942;R-HSA-6803403;R-HSA-174124;R-HSA-68914;R-HSA-6803411;R-HSA-187574;R-HSA-68917;R-HSA-187575;R-HSA-68916;R-HSA-187828;R-H…
R-HSA-195721	Signaling by WNT	6	332	0.023264	0.529796	0.529796	56	157	0.0115637	9606	Homo sapiens	Tnrc6c;Fzd4;Tcf4;Ppp2r5a;Plcb1		R-HSA-3322422;R-HSA-3601585;R-HSA-4641231;R-HSA-3364026;R-HSA-3322427;R-HSA-3322424;R-HSA-4641236;R-HSA-4411351;R-HSA-3364014;R-HSA-5665608;R-HSA-4411357;R-HSA-4641253;R-HSA-5099886;R-HSA-4411367;R-HSA-3451153;R-HSA-4411365;R-HSA-4641249;R-HSA-4411372;R-HSA-195251;R-HSA-4411383;R-HSA-5099899;R-HSA-3965444;R-HSA-3965446;R-HSA-3965447;R-HSA-3965441;R-HSA-3451147;R-HSA-3299569;R-HSA-5138441;R-HSA-21…
R-HSA-975956	Nonsense Mediated Decay (NMD) independent of the Exon Junction Complex (EJC)	2	101	0.00707729	0.530933	0.530933	1	1	7.3654e-05	9606	Homo sapiens	Eif4g2;Rpl27		R-HSA-927789
R-HSA-9696264	RND3 GTPase cycle	1	43	0.0030131	0.53113	0.53113	1	2	0.000147308	9606	Homo sapiens	Picalm		R-HSA-9696268
R-HSA-432720	Lysosome Vesicle Biogenesis	1	43	0.0030131	0.53113	0.53113	1	8	0.000589232	9606	Homo sapiens	Hspa8		R-HSA-432688
R-HSA-8853659	RET signaling	1	43	0.0030131	0.53113	0.53113	2	24	0.0017677	9606	Homo sapiens	Sos1		R-HSA-8853734;R-HSA-8854899
R-HSA-114604	GPVI-mediated activation cascade	1	43	0.0030131	0.53113	0.53113	1	25	0.00184135	9606	Homo sapiens	Rhob		R-HSA-442291
R-HSA-6811442	Intra-Golgi and retrograde Golgi-to-ER traffic	4	219	0.0153458	0.538387	0.538387	7	48	0.00353539	9606	Homo sapiens	Cyth3;Tubb2a;Pafah1b1		R-HSA-8849350;R-HSA-8848484;R-HSA-6811426;R-HSA-6811423;R-HSA-8847883;R-HSA-8849353;R-HSA-8847880
R-HSA-168256	Immune System	47	2684	0.188074	0.538804	0.538804	129	1623	0.11954	9606	Homo sapiens	Rnf125;Eif4g2;Rictor;Hspa1a;Cebpd;Qsox1;Ppp2r5a;Hsp90aa1;Pecam1;S1pr1;Stx3;Xdh;Dusp6;Klhl2;Mcl1;Egr1;Jun;Tubb2a;Bcl2l1;Plat;Fos;Nfkbia;Hsp90ab1;Pglyrp1;Hspa8;Rnf144b;Mal;Tnfrsf12a;Rasgrp2;Cdkn1a;Junb;Sos1;Crk		R-HSA-6801766;R-HSA-8863895;R-HSA-1168640;R-HSA-1168643;R-HSA-1168642;R-HSA-450325;R-HSA-203797;R-HSA-9607301;R-HSA-9607304;R-HSA-198955;R-HSA-202541;R-HSA-937022;R-HSA-5668454;R-HSA-1296421;R-HSA-419644;R-HSA-419645;R-HSA-2730856;R-HSA-2730858;R-HSA-2730860;R-HSA-844612;R-HSA-2730848;R-HSA-1112666;R-HSA-2730851;R-HSA-844610;R-HSA-912734;R-HSA-6800434;R-HSA-9630923;R-HSA-2730871;R-HSA-2730870;R-H…
R-HSA-6802948	Signaling by high-kinase activity BRAF mutants	1	44	0.00308318	0.53933	0.53933	4	6	0.000441924	9606	Homo sapiens	Mark3		R-HSA-6802912;R-HSA-6802911;R-HSA-6802910;R-HSA-6803227
R-HSA-3769402	Deactivation of the beta-catenin transactivating complex	1	44	0.00308318	0.53933	0.53933	3	14	0.00103116	9606	Homo sapiens	Tcf4		R-HSA-3361751;R-HSA-3364042;R-HSA-5665608
R-HSA-381771	Synthesis, secretion, and inactivation of Glucagon-like Peptide-1 (GLP-1)	1	44	0.00308318	0.53933	0.53933	1	7	0.000515578	9606	Homo sapiens	Tcf4		R-HSA-381799
R-HSA-3899300	SUMOylation of transcription cofactors	1	44	0.00308318	0.53933	0.53933	1	27	0.00198866	9606	Homo sapiens	Mal		R-HSA-3900070
R-HSA-8875878	MET promotes cell motility	1	45	0.00315325	0.547386	0.547386	5	12	0.000883848	9606	Homo sapiens	Crk		R-HSA-8875591;R-HSA-8875558;R-HSA-8875540;R-HSA-8875568;R-HSA-8875576
R-HSA-452723	Transcriptional regulation of pluripotent stem cells	1	45	0.00315325	0.547386	0.547386	2	35	0.00257789	9606	Homo sapiens	Klf4		R-HSA-452838;R-HSA-480204
R-HSA-425366	Transport of bile salts and organic acids, metal ions and amine compounds	3	163	0.0114218	0.547495	0.547495	3	67	0.00493482	9606	Homo sapiens	Net1;Slc30a1		R-HSA-435366;R-HSA-443997;R-HSA-444120
R-HSA-5213460	RIPK1-mediated regulated necrosis	1	46	0.00322332	0.555302	0.555302	2	34	0.00250424	9606	Homo sapiens	Hsp90aa1		R-HSA-9688459;R-HSA-9698844
R-HSA-9648002	RAS processing	1	46	0.00322332	0.555302	0.555302	1	21	0.00154673	9606	Homo sapiens	Bcl2l1		R-HSA-9653595
R-HSA-422356	Regulation of insulin secretion	2	106	0.00742765	0.556963	0.556963	3	34	0.00250424	9606	Homo sapiens	Slc2a1;Plcb1		R-HSA-400023;R-HSA-399998;R-HSA-499981
R-HSA-6811434	COPI-dependent Golgi-to-ER retrograde traffic	2	107	0.00749772	0.562045	0.562045	2	11	0.000810194	9606	Homo sapiens	Tubb2a		R-HSA-6811426;R-HSA-6811423
R-HSA-6807878	COPI-mediated anterograde transport	2	107	0.00749772	0.562045	0.562045	2	12	0.000883848	9606	Homo sapiens	Tubb2a		R-HSA-6809006;R-HSA-6809003
R-HSA-379726	Mitochondrial tRNA aminoacylation	1	47	0.00329339	0.56308	0.56308	1	21	0.00154673	9606	Homo sapiens	Lars2		R-HSA-380200
R-HSA-451927	Interleukin-2 family signaling	1	47	0.00329339	0.56308	0.56308	2	59	0.00434558	9606	Homo sapiens	Sos1		R-HSA-8983384;R-HSA-453111
R-HSA-400508	Incretin synthesis, secretion, and inactivation	1	48	0.00336346	0.570723	0.570723	1	14	0.00103116	9606	Homo sapiens	Tcf4		R-HSA-381799
R-HSA-9607240	FLT3 Signaling	1	48	0.00336346	0.570723	0.570723	2	43	0.00316712	9606	Homo sapiens	Sos1		R-HSA-9607301;R-HSA-9607304
R-HSA-167200	Formation of HIV-1 elongation complex containing HIV-1 Tat	1	49	0.00343354	0.578232	0.578232	5	5	0.00036827	9606	Homo sapiens	Ccnt1		R-HSA-170706;R-HSA-167234;R-HSA-170704;R-HSA-167191;R-HSA-167196
R-HSA-5674135	MAP2K and MAPK activation	1	49	0.00343354	0.578232	0.578232	8	12	0.000883848	9606	Homo sapiens	Mark3		R-HSA-9657603;R-HSA-5672980;R-HSA-5672978;R-HSA-9657606;R-HSA-5672972;R-HSA-5672973;R-HSA-9657608;R-HSA-9657599
R-HSA-9656223	Signaling by RAF1 mutants	1	49	0.00343354	0.578232	0.578232	4	7	0.000515578	9606	Homo sapiens	Mark3		R-HSA-9656211;R-HSA-9656209;R-HSA-9656215;R-HSA-9656214
R-HSA-6811438	Intra-Golgi traffic	1	49	0.00343354	0.578232	0.578232	2	10	0.00073654	9606	Homo sapiens	Cyth3		R-HSA-8847883;R-HSA-8847880
R-HSA-5655302	Signaling by FGFR1 in disease	1	49	0.00343354	0.578232	0.578232	2	35	0.00257789	9606	Homo sapiens	Sos1		R-HSA-5655266;R-HSA-5655326
R-HSA-6807070	PTEN Regulation	3	171	0.0119823	0.579861	0.579861	27	56	0.00412462	9606	Homo sapiens	Egr1;Jun;Tnrc6c		R-HSA-8944650;R-HSA-8944522;R-HSA-2318752;R-HSA-8948621;R-HSA-8944078;R-HSA-8948623;R-HSA-8944706;R-HSA-8948612;R-HSA-8948569;R-HSA-8944538;R-HSA-8944599;R-HSA-8944104;R-HSA-8948651;R-HSA-8944684;R-HSA-8948524;R-HSA-8945709;R-HSA-8944047;R-HSA-8948641;R-HSA-8944483;R-HSA-8948582;R-HSA-8948583;R-HSA-8944632;R-HSA-8948536;R-HSA-8944569;R-HSA-8948602;R-HSA-8944497;R-HSA-8948594
R-HSA-167152	Formation of HIV elongation complex in the absence of HIV Tat	1	50	0.00350361	0.585611	0.585611	2	2	0.000147308	9606	Homo sapiens	Ccnt1		R-HSA-167077;R-HSA-167084
R-HSA-165159	MTOR signalling	1	50	0.00350361	0.585611	0.585611	1	29	0.00213597	9606	Homo sapiens	Eif4g2		R-HSA-165766
R-HSA-442755	Activation of NMDA receptors and postsynaptic events	2	113	0.00791816	0.591658	0.591658	3	71	0.00522943	9606	Homo sapiens	Tubb2a		R-HSA-9610627;R-HSA-9619542;R-HSA-9610408
R-HSA-69231	Cyclin D associated events in G1	1	51	0.00357368	0.592861	0.592861	8	15	0.00110481	9606	Homo sapiens	Cdkn1a		R-HSA-8941915;R-HSA-8942607;R-HSA-9018017;R-HSA-69227;R-HSA-8942803;R-HSA-1226094;R-HSA-8942836;R-HSA-1226095
R-HSA-69236	G1 Phase	1	51	0.00357368	0.592861	0.592861	8	15	0.00110481	9606	Homo sapiens	Cdkn1a		R-HSA-8941915;R-HSA-8942607;R-HSA-9018017;R-HSA-69227;R-HSA-8942803;R-HSA-1226094;R-HSA-8942836;R-HSA-1226095
R-HSA-5654743	Signaling by FGFR4	1	51	0.00357368	0.592861	0.592861	4	41	0.00301981	9606	Homo sapiens	Sos1		R-HSA-5654423;R-HSA-5654663;R-HSA-5654426;R-HSA-5654664
R-HSA-1433557	Signaling by SCF-KIT	1	51	0.00357368	0.592861	0.592861	3	39	0.0028725	9606	Homo sapiens	Sos1		R-HSA-205286;R-HSA-1433471;R-HSA-205244
R-HSA-1461973	Defensins	1	51	0.00357368	0.592861	0.592861	1	19	0.00139943	9606	Homo sapiens	Plat		R-HSA-1461993
R-HSA-68886	M Phase	7	416	0.02915	0.599092	0.599092	13	91	0.00670251	9606	Homo sapiens	Ppp2r2d;Clip1;Tubb2a;Pafah1b1;Ppp2r5a;Hsp90aa1		R-HSA-9648114;R-HSA-9648017;R-HSA-375302;R-HSA-2467809;R-HSA-2467811;R-HSA-1638803;R-HSA-9668419;R-HSA-2484822;R-HSA-380316;R-HSA-380508;R-HSA-2468287;R-HSA-1638821;R-HSA-2430552
R-HSA-9711097	Cellular response to starvation	3	176	0.0123327	0.599338	0.599338	15	28	0.00206231	9606	Homo sapiens	Rpl27;Atf4		R-HSA-9633008;R-HSA-9635927;R-HSA-9635892;R-HSA-9644926;R-HSA-381128;R-HSA-9635804;R-HSA-9635936;R-HSA-1791118;R-HSA-9635915;R-HSA-9635912;R-HSA-9633742;R-HSA-9635918;R-HSA-9634669;R-HSA-1791173;R-HSA-9633005
R-HSA-167246	Tat-mediated elongation of the HIV-1 transcript	1	52	0.00364375	0.599985	0.599985	8	8	0.000589232	9606	Homo sapiens	Ccnt1		R-HSA-170706;R-HSA-167234;R-HSA-170704;R-HSA-167191;R-HSA-167192;R-HSA-167196;R-HSA-167197;R-HSA-167181
R-HSA-167169	HIV Transcription Elongation	1	52	0.00364375	0.599985	0.599985	8	15	0.00110481	9606	Homo sapiens	Ccnt1		R-HSA-170706;R-HSA-167234;R-HSA-170704;R-HSA-167191;R-HSA-167192;R-HSA-167196;R-HSA-167197;R-HSA-167181
R-HSA-156581	Methylation	1	52	0.00364375	0.599985	0.599985	1	13	0.000957502	9606	Homo sapiens	Mat2a		R-HSA-5603114
R-HSA-8856825	Cargo recognition for clathrin-mediated endocytosis	2	115	0.0080583	0.601193	0.601193	3	15	0.00110481	9606	Homo sapiens	Picalm;Fzd4		R-HSA-8866269;R-HSA-8867613;R-HSA-8866283
R-HSA-2172127	DAP12 interactions	1	53	0.00371383	0.606984	0.606984	11	33	0.00243058	9606	Homo sapiens	Sos1		R-HSA-2424484;R-HSA-2424485;R-HSA-2424486;R-HSA-2396599;R-HSA-2424487;R-HSA-2396561;R-HSA-2424481;R-HSA-2396594;R-HSA-2424476;R-HSA-2424477;R-HSA-2396606
R-HSA-5654741	Signaling by FGFR3	1	53	0.00371383	0.606984	0.606984	4	43	0.00316712	9606	Homo sapiens	Sos1		R-HSA-5654646;R-HSA-5654647;R-HSA-5654416;R-HSA-5654413
R-HSA-6802955	Paradoxical activation of RAF signaling by kinase inactive BRAF	1	54	0.0037839	0.613862	0.613862	5	7	0.000515578	9606	Homo sapiens	Mark3		R-HSA-6802918;R-HSA-8936731;R-HSA-6803234;R-HSA-6802943;R-HSA-6802942
R-HSA-9649948	Signaling downstream of RAS mutants	1	54	0.0037839	0.613862	0.613862	5	7	0.000515578	9606	Homo sapiens	Mark3		R-HSA-6803233;R-HSA-6802926;R-HSA-6802925;R-HSA-6802922;R-HSA-6803240
R-HSA-6802946	Signaling by moderate kinase activity BRAF mutants	1	54	0.0037839	0.613862	0.613862	5	7	0.000515578	9606	Homo sapiens	Mark3		R-HSA-6802919;R-HSA-6802914;R-HSA-6803230;R-HSA-8936676;R-HSA-6802921
R-HSA-6802949	Signaling by RAS mutants	1	54	0.0037839	0.613862	0.613862	5	9	0.000662886	9606	Homo sapiens	Mark3		R-HSA-6803233;R-HSA-6802926;R-HSA-6802925;R-HSA-6802922;R-HSA-6803240
R-HSA-9660826	Purinergic signaling in leishmaniasis infection	1	54	0.0037839	0.613862	0.613862	5	23	0.00169404	9606	Homo sapiens	Hsp90ab1		R-HSA-873951;R-HSA-844612;R-HSA-874087;R-HSA-844610;R-HSA-1306876
R-HSA-9664424	Cell recruitment (pro-inflammatory response)	1	54	0.0037839	0.613862	0.613862	5	23	0.00169404	9606	Homo sapiens	Hsp90ab1		R-HSA-873951;R-HSA-844612;R-HSA-874087;R-HSA-844610;R-HSA-1306876
R-HSA-168274	Export of Viral Ribonucleoproteins from Nucleus	1	54	0.0037839	0.613862	0.613862	1	5	0.00036827	9606	Homo sapiens	Hspa1a		R-HSA-192746
R-HSA-418346	Platelet homeostasis	2	118	0.00826852	0.61518	0.61518	4	30	0.00220962	9606	Homo sapiens	Pecam1;Ppp2r5a		R-HSA-210294;R-HSA-210277;R-HSA-432143;R-HSA-435244
R-HSA-2672351	Stimuli-sensing channels	2	119	0.00833859	0.619759	0.619759	1	28	0.00206231	9606	Homo sapiens	Tsc22d3;Sgk1		R-HSA-2682349
R-HSA-72706	GTP hydrolysis and joining of the 60S ribosomal subunit	2	120	0.00840866	0.624296	0.624296	3	3	0.000220962	9606	Homo sapiens	Eif4g2;Rpl27		R-HSA-72672;R-HSA-72619;R-HSA-72671
R-HSA-156827	L13a-mediated translational silencing of Ceruloplasmin expression	2	120	0.00840866	0.624296	0.624296	2	3	0.000220962	9606	Homo sapiens	Eif4g2;Rpl27		R-HSA-156823;R-HSA-156826
R-HSA-211000	Gene Silencing by RNA	2	120	0.00840866	0.624296	0.624296	3	40	0.00294616	9606	Homo sapiens	Tnrc6c;Hsp90aa1		R-HSA-426522;R-HSA-5601883;R-HSA-426489
R-HSA-5619102	SLC transporter disorders	3	183	0.0128232	0.6256	0.6256	3	65	0.00478751	9606	Homo sapiens	Net1;Slc2a1		R-HSA-5632804;R-HSA-5659764;R-HSA-5660840
R-HSA-72165	mRNA Splicing - Minor Pathway	1	56	0.00392404	0.627259	0.627259	5	5	0.00036827	9606	Homo sapiens	Sf3b1		R-HSA-75079;R-HSA-75081;R-HSA-75080;R-HSA-75083;R-HSA-75082
R-HSA-2122947	NOTCH1 Intracellular Domain Regulates Transcription	1	57	0.00399411	0.633783	0.633783	16	18	0.00132577	9606	Homo sapiens	Notch1		R-HSA-4396371;R-HSA-1980078;R-HSA-1980047;R-HSA-1912396;R-HSA-1852623;R-HSA-1912393;R-HSA-1912394;R-HSA-4396347;R-HSA-4396379;R-HSA-1912388;R-HSA-1912391;R-HSA-9667657;R-HSA-1912385;R-HSA-1980067;R-HSA-4396382;R-HSA-1980065
R-HSA-532668	N-glycan trimming in the ER and Calnexin/Calreticulin cycle	1	57	0.00399411	0.633783	0.633783	1	18	0.00132577	9606	Homo sapiens	Rnf103		R-HSA-8867288
R-HSA-6803157	Antimicrobial peptides	2	123	0.00861888	0.637655	0.637655	3	58	0.00427193	9606	Homo sapiens	Plat;Pglyrp1		R-HSA-6801766;R-HSA-6789072;R-HSA-1461993
R-HSA-5655253	Signaling by FGFR2 in disease	1	58	0.00406419	0.640194	0.640194	2	28	0.00206231	9606	Homo sapiens	Sos1		R-HSA-5655233;R-HSA-5655241
R-HSA-927802	Nonsense-Mediated Decay (NMD)	2	124	0.00868895	0.642025	0.642025	6	6	0.000441924	9606	Homo sapiens	Eif4g2;Rpl27		R-HSA-927836;R-HSA-927789;R-HSA-927832;R-HSA-927830;R-HSA-927813;R-HSA-927889
R-HSA-975957	Nonsense Mediated Decay (NMD) enhanced by the Exon Junction Complex (EJC)	2	124	0.00868895	0.642025	0.642025	5	5	0.00036827	9606	Homo sapiens	Eif4g2;Rpl27		R-HSA-927836;R-HSA-927832;R-HSA-927830;R-HSA-927813;R-HSA-927889
R-HSA-5610787	Hedgehog 'off' state	2	124	0.00868895	0.642025	0.642025	2	32	0.00235693	9606	Homo sapiens	Tubb2a		R-HSA-5610733;R-HSA-5610767
R-HSA-9013409	RHOJ GTPase cycle	1	59	0.00413426	0.646492	0.646492	1	3	0.000220962	9606	Homo sapiens	Fnbp1l		R-HSA-9017507
R-HSA-9013149	RAC1 GTPase cycle	3	191	0.0133838	0.654146	0.654146	1	6	0.000441924	9606	Homo sapiens	Mcf2l;Dock9;Sos1		R-HSA-9013143
R-HSA-2980736	Peptide hormone metabolism	2	127	0.00889917	0.654886	0.654886	2	63	0.0046402	9606	Homo sapiens	Tcf4;Klf4		R-HSA-381799;R-HSA-422088
R-HSA-2029480	Fcgamma receptor (FCGR) dependent phagocytosis	3	193	0.0135239	0.661035	0.661035	4	42	0.00309347	9606	Homo sapiens	Crk;Hsp90ab1;Hsp90aa1		R-HSA-2197697;R-HSA-2029467;R-HSA-419644;R-HSA-419645
R-HSA-5250924	B-WICH complex positively regulates rRNA expression	1	62	0.00434447	0.664737	0.664737	3	3	0.000220962	9606	Homo sapiens	Sf3b1		R-HSA-5250930;R-HSA-5250947;R-HSA-5250938
R-HSA-72649	Translation initiation complex formation	1	62	0.00434447	0.664737	0.664737	2	2	0.000147308	9606	Homo sapiens	Eif4g2		R-HSA-156808;R-HSA-157849
R-HSA-187577	SCF(Skp2)-mediated degradation of p27/p21	1	62	0.00434447	0.664737	0.664737	4	7	0.000515578	9606	Homo sapiens	Cdkn1a		R-HSA-187520;R-HSA-187552;R-HSA-187574;R-HSA-187575
R-HSA-5654736	Signaling by FGFR1	1	62	0.00434447	0.664737	0.664737	4	48	0.00353539	9606	Homo sapiens	Sos1		R-HSA-5654597;R-HSA-5654586;R-HSA-5654392;R-HSA-5654600
R-HSA-72613	Eukaryotic Translation Initiation	2	130	0.00910938	0.667378	0.667378	13	21	0.00154673	9606	Homo sapiens	Eif4g2;Rpl27		R-HSA-72673;R-HSA-72672;R-HSA-72647;R-HSA-72619;R-HSA-156808;R-HSA-72621;R-HSA-156823;R-HSA-72631;R-HSA-156826;R-HSA-72697;R-HSA-72635;R-HSA-157849;R-HSA-72671
R-HSA-72737	Cap-dependent Translation Initiation	2	130	0.00910938	0.667378	0.667378	11	18	0.00132577	9606	Homo sapiens	Eif4g2;Rpl27		R-HSA-72673;R-HSA-72672;R-HSA-72647;R-HSA-72631;R-HSA-72697;R-HSA-72619;R-HSA-72635;R-HSA-156808;R-HSA-157849;R-HSA-72621;R-HSA-72671
R-HSA-112382	Formation of RNA Pol II elongation complex	1	63	0.00441455	0.670607	0.670607	2	2	0.000147308	9606	Homo sapiens	Ccnt1		R-HSA-112379;R-HSA-112381
R-HSA-9013406	RHOQ GTPase cycle	1	63	0.00441455	0.670607	0.670607	1	5	0.00036827	9606	Homo sapiens	Cdc42ep3		R-HSA-9018746
R-HSA-72702	Ribosomal scanning and start codon recognition	1	64	0.00448462	0.676375	0.676375	2	2	0.000147308	9606	Homo sapiens	Eif4g2		R-HSA-72697;R-HSA-72621
R-HSA-1500931	Cell-Cell communication	2	133	0.0093196	0.679503	0.679503	4	60	0.00441924	9606	Homo sapiens	Pard3;Parvb		R-HSA-446391;R-HSA-430308;R-HSA-432946;R-HSA-419981
R-HSA-112399	IRS-mediated signalling	1	65	0.00455469	0.682043	0.682043	2	9	0.000662886	9606	Homo sapiens	Sos1		R-HSA-74736;R-HSA-109817
R-HSA-168255	Influenza Infection	3	200	0.0140144	0.684366	0.684366	4	59	0.00434558	9606	Homo sapiens	Hspa1a;Rpl27;Hsp90aa1		R-HSA-192704;R-HSA-192746;R-HSA-192841;R-HSA-192830
R-HSA-72662	Activation of the mRNA upon binding of the cap-binding complex and eIFs, and subsequent binding to 43S	1	66	0.00462476	0.687612	0.687612	5	6	0.000441924	9606	Homo sapiens	Eif4g2		R-HSA-72647;R-HSA-72631;R-HSA-72635;R-HSA-156808;R-HSA-157849
R-HSA-75955	RNA Polymerase II Transcription Elongation	1	66	0.00462476	0.687612	0.687612	5	8	0.000589232	9606	Homo sapiens	Ccnt1		R-HSA-112385;R-HSA-113412;R-HSA-112379;R-HSA-112381;R-HSA-112396
R-HSA-4608870	Asymmetric localization of PCP proteins	1	66	0.00462476	0.687612	0.687612	2	7	0.000515578	9606	Homo sapiens	Fzd4		R-HSA-5099886;R-HSA-4608825
R-HSA-9029569	NR1H3 & NR1H2 regulate gene expression linked to cholesterol transport and efflux	1	66	0.00462476	0.687612	0.687612	8	40	0.00294616	9606	Homo sapiens	Tnrc6c		R-HSA-9618486;R-HSA-9618405;R-HSA-9038545;R-HSA-9618392;R-HSA-9657791;R-HSA-9618479;R-HSA-9605052;R-HSA-9624925
R-HSA-112043	PLC beta mediated events	1	67	0.00469484	0.693083	0.693083	3	32	0.00235693	9606	Homo sapiens	Plcb1		R-HSA-112037;R-HSA-111879;R-HSA-111870
R-HSA-421270	Cell-cell junction organization	1	67	0.00469484	0.693083	0.693083	1	21	0.00154673	9606	Homo sapiens	Pard3		R-HSA-419981
R-HSA-186712	Regulation of beta-cell development	1	67	0.00469484	0.693083	0.693083	1	26	0.001915	9606	Homo sapiens	Notch1		R-HSA-1980047
R-HSA-379724	tRNA Aminoacylation	1	68	0.00476491	0.698459	0.698459	1	42	0.00309347	9606	Homo sapiens	Lars2		R-HSA-380200
R-HSA-983712	Ion channel transport	3	206	0.0144349	0.703398	0.703398	3	45	0.00331443	9606	Homo sapiens	Tsc22d3;Atp10a;Sgk1		R-HSA-2682349;R-HSA-947591;R-HSA-939763
R-HSA-445717	Aquaporin-mediated transport	1	69	0.00483498	0.703742	0.703742	2	25	0.00184135	9606	Homo sapiens	Aqp11		R-HSA-507870;R-HSA-507868
R-HSA-1442490	Collagen degradation	1	69	0.00483498	0.703742	0.703742	2	34	0.00250424	9606	Homo sapiens	Plat		R-HSA-1454822;R-HSA-1474197
R-HSA-352230	Amino acid transport across the plasma membrane	1	69	0.00483498	0.703742	0.703742	1	36	0.00265154	9606	Homo sapiens	Slc38a2		R-HSA-352108
R-HSA-375165	NCAM signaling for neurite out-growth	1	70	0.00490505	0.708932	0.708932	2	23	0.00169404	9606	Homo sapiens	Sos1		R-HSA-392053;R-HSA-392054
R-HSA-1852241	Organelle biogenesis and maintenance	5	338	0.0236844	0.710662	0.710662	17	86	0.00633424	9606	Homo sapiens	Tubb2a;Pafah1b1;mt-Atp6;Hsp90aa1		R-HSA-5624949;R-HSA-5626228;R-HSA-8949580;R-HSA-5625424;R-HSA-5626227;R-HSA-5625426;R-HSA-5626681;R-HSA-5617816;R-HSA-5624952;R-HSA-5618328;R-HSA-5618331;R-HSA-5638009;R-HSA-5625421;R-HSA-5626220;R-HSA-5626223;R-HSA-5625416;R-HSA-5626699
R-HSA-6790901	rRNA modification in the nucleus and cytosol	1	71	0.00497512	0.714031	0.714031	2	8	0.000589232	9606	Homo sapiens	Sik1		R-HSA-6790907;R-HSA-6790906
R-HSA-936837	Ion transport by P-type ATPases	1	71	0.00497512	0.714031	0.714031	2	16	0.00117846	9606	Homo sapiens	Atp10a		R-HSA-947591;R-HSA-939763
R-HSA-8848021	Signaling by PTK6	1	71	0.00497512	0.714031	0.714031	2	53	0.00390366	9606	Homo sapiens	Crk		R-HSA-8848611;R-HSA-8848618
R-HSA-9006927	Signaling by Non-Receptor Tyrosine Kinases	1	71	0.00497512	0.714031	0.714031	2	53	0.00390366	9606	Homo sapiens	Crk		R-HSA-8848611;R-HSA-8848618
R-HSA-9616222	Transcriptional regulation of granulopoiesis	1	71	0.00497512	0.714031	0.714031	1	27	0.00198866	9606	Homo sapiens	Cdkn1a		R-HSA-9624668
R-HSA-1169091	Activation of NF-kappaB in B cells	1	72	0.0050452	0.719042	0.719042	4	10	0.00073654	9606	Homo sapiens	Nfkbia		R-HSA-1168640;R-HSA-1168643;R-HSA-1168642;R-HSA-1168638
R-HSA-389661	Glyoxylate metabolism and glycine degradation	1	72	0.0050452	0.719042	0.719042	1	23	0.00169404	9606	Homo sapiens	Pmp22		R-HSA-8953430
R-HSA-1266738	Developmental Biology	20	1263	0.0885012	0.72016	0.72016	49	556	0.0409516	9606	Homo sapiens	Jun;Tubb2a;Eif4g2;Pmp22;Rpl27;Cebpd;Klf4;Plxna2;Hsp90ab1;Rhob;Hsp90aa1;Hspa8;Notch1;Itga1;Tcf4;Cdkn1a;Sos1		R-HSA-419087;R-HSA-445071;R-HSA-1980047;R-HSA-445077;R-HSA-9615626;R-HSA-445087;R-HSA-381337;R-HSA-445088;R-HSA-5617661;R-HSA-434990;R-HSA-399934;R-HSA-399935;R-HSA-419644;R-HSA-419645;R-HSA-399933;R-HSA-399930;R-HSA-399931;R-HSA-399928;R-HSA-399942;R-HSA-399941;R-HSA-381377;R-HSA-448962;R-HSA-399939;R-HSA-448963;R-HSA-399951;R-HSA-416588;R-HSA-480204;R-HSA-399946;R-HSA-399947;R-HSA-9624668;R-HSA…
R-HSA-9711123	Cellular response to chemical stress	3	212	0.0148553	0.721548	0.721548	2	71	0.00522943	9606	Homo sapiens	mt-Co1;mt-Co2;mt-Co3		R-HSA-9709406;R-HSA-163214
R-HSA-112315	Transmission across Chemical Synapses	5	343	0.0240348	0.722573	0.722573	7	163	0.0120056	9606	Homo sapiens	Hspa8;Tubb2a;Slc38a2;Plcb1		R-HSA-888589;R-HSA-212642;R-HSA-9610627;R-HSA-9619542;R-HSA-9610408;R-HSA-500717;R-HSA-917744
R-HSA-6802952	Signaling by BRAF and RAF1 fusions	1	73	0.00511527	0.723965	0.723965	4	5	0.00036827	9606	Homo sapiens	Mark3		R-HSA-6802935;R-HSA-6802934;R-HSA-6802933;R-HSA-6802932
R-HSA-68949	Orc1 removal from chromatin	1	73	0.00511527	0.723965	0.723965	1	4	0.000294616	9606	Homo sapiens	Ccnl1		R-HSA-68944
R-HSA-112040	G-protein mediated events	1	73	0.00511527	0.723965	0.723965	3	41	0.00301981	9606	Homo sapiens	Plcb1		R-HSA-112037;R-HSA-111879;R-HSA-111870
R-HSA-163685	Integration of energy metabolism	2	145	0.0101605	0.72444	0.72444	3	62	0.00456655	9606	Homo sapiens	Slc2a1;Plcb1		R-HSA-400023;R-HSA-399998;R-HSA-499981
R-HSA-397014	Muscle contraction	3	213	0.0149254	0.724488	0.724488	5	42	0.00309347	9606	Homo sapiens	Itga1;Sorbs1;Hipk1		R-HSA-445700;R-HSA-445699;R-HSA-445704;R-HSA-445705;R-HSA-2032800
R-HSA-8878166	Transcriptional regulation by RUNX2	2	147	0.0103006	0.731391	0.731391	2	84	0.00618693	9606	Homo sapiens	Cdkn1a		R-HSA-9008456;R-HSA-9008433
R-HSA-1474228	Degradation of the extracellular matrix	2	148	0.0103707	0.734811	0.734811	5	105	0.00773367	9606	Homo sapiens	Adamts1;Plat		R-HSA-1454822;R-HSA-1474197;R-HSA-1592316;R-HSA-1604722;R-HSA-1592310
R-HSA-9679506	SARS-CoV Infections	3	217	0.0152057	0.736006	0.736006	2	256	0.0188554	9606	Homo sapiens	S1pr1;Hsp90ab1;Hsp90aa1		R-HSA-9678854;R-HSA-9678925
R-HSA-2132295	MHC class II antigen presentation	2	149	0.0104408	0.738194	0.738194	1	26	0.001915	9606	Homo sapiens	Tubb2a		R-HSA-2213248
R-HSA-69206	G1/S Transition	2	150	0.0105108	0.74154	0.74154	15	61	0.00449289	9606	Homo sapiens	Cdkn1a;Ccnl1		R-HSA-68960;R-HSA-187520;R-HSA-187552;R-HSA-68940;R-HSA-68914;R-HSA-187574;R-HSA-68917;R-HSA-187575;R-HSA-68916;R-HSA-187828;R-HSA-198613;R-HSA-68919;R-HSA-68918;R-HSA-69562;R-HSA-68954
R-HSA-5218859	Regulated Necrosis	1	77	0.00539556	0.742813	0.742813	2	57	0.00419828	9606	Homo sapiens	Hsp90aa1		R-HSA-9688459;R-HSA-9698844
R-HSA-9013408	RHOG GTPase cycle	1	78	0.00546563	0.747321	0.747321	1	6	0.000441924	9606	Homo sapiens	Mcf2l		R-HSA-9014433
R-HSA-8936459	RUNX1 regulates genes involved in megakaryocyte differentiation and platelet function	1	78	0.00546563	0.747321	0.747321	1	33	0.00243058	9606	Homo sapiens	Tnrc6c		R-HSA-8937097
R-HSA-1834949	Cytosolic sensors of pathogen-associated DNA	1	78	0.00546563	0.747321	0.747321	1	50	0.0036827	9606	Homo sapiens	Nfkbia		R-HSA-168140
R-HSA-1483206	Glycerophospholipid biosynthesis	3	222	0.015556	0.749867	0.749867	6	133	0.00979598	9606	Homo sapiens	Chka;Pnpla2		R-HSA-1483222;R-HSA-1482647;R-HSA-1482654;R-HSA-1483004;R-HSA-1482811;R-HSA-1482777
R-HSA-9013106	RHOC GTPase cycle	1	79	0.0055357	0.751751	0.751751	1	6	0.000441924	9606	Homo sapiens	Mcf2l		R-HSA-9013109
R-HSA-8980692	RHOA GTPase cycle	2	154	0.0107911	0.754561	0.754561	1	6	0.000441924	9606	Homo sapiens	Net1;Mcf2l		R-HSA-8980691
R-HSA-5250913	Positive epigenetic regulation of rRNA expression	1	80	0.00560577	0.756103	0.756103	3	7	0.000515578	9606	Homo sapiens	Sf3b1		R-HSA-5250930;R-HSA-5250947;R-HSA-5250938
R-HSA-5625740	RHO GTPases activate PKNs	1	80	0.00560577	0.756103	0.756103	3	20	0.00147308	9606	Homo sapiens	Rhob		R-HSA-5623622;R-HSA-5623632;R-HSA-5623667
R-HSA-74259	Purine catabolism	1	80	0.00560577	0.756103	0.756103	4	33	0.00243058	9606	Homo sapiens	Xdh		R-HSA-9727349;R-HSA-74258;R-HSA-74247;R-HSA-9727347
R-HSA-167172	Transcription of the HIV genome	1	81	0.00567585	0.760379	0.760379	20	47	0.00346174	9606	Homo sapiens	Ccnt1		R-HSA-167234;R-HSA-167459;R-HSA-167076;R-HSA-167077;R-HSA-167150;R-HSA-167148;R-HSA-167084;R-HSA-167181;R-HSA-170706;R-HSA-167090;R-HSA-167282;R-HSA-170704;R-HSA-167191;R-HSA-167284;R-HSA-167192;R-HSA-167288;R-HSA-167481;R-HSA-167196;R-HSA-167292;R-HSA-167197
R-HSA-1226099	Signaling by FGFR in disease	1	82	0.00574592	0.76458	0.76458	10	106	0.00780732	9606	Homo sapiens	Sos1		R-HSA-5655348;R-HSA-5655266;R-HSA-5655347;R-HSA-8853314;R-HSA-5655233;R-HSA-5655326;R-HSA-5655295;R-HSA-5655277;R-HSA-8853307;R-HSA-5655241
R-HSA-112314	Neurotransmitter receptors and postsynaptic signal transmission	3	232	0.0162567	0.775843	0.775843	4	109	0.00802828	9606	Homo sapiens	Tubb2a;Plcb1		R-HSA-9610627;R-HSA-9619542;R-HSA-9610408;R-HSA-500717
R-HSA-9024446	NR1H2 and NR1H3-mediated signaling	1	85	0.00595613	0.776749	0.776749	8	60	0.00441924	9606	Homo sapiens	Tnrc6c		R-HSA-9618486;R-HSA-9618405;R-HSA-9038545;R-HSA-9618392;R-HSA-9657791;R-HSA-9618479;R-HSA-9605052;R-HSA-9624925
R-HSA-383280	Nuclear Receptor transcription pathway	1	86	0.00602621	0.780665	0.780665	2	2	0.000147308	9606	Homo sapiens	Nr4a1		R-HSA-382096;R-HSA-376419
R-HSA-376176	Signaling by ROBO receptors	3	235	0.016467	0.783193	0.783193	4	60	0.00441924	9606	Homo sapiens	Eif4g2;Rpl27;Sos1		R-HSA-428535;R-HSA-428515;R-HSA-9014652;R-HSA-9014610
R-HSA-199977	ER to Golgi Anterograde Transport	2	164	0.0114918	0.784668	0.784668	2	39	0.0028725	9606	Homo sapiens	Tubb2a		R-HSA-6809006;R-HSA-6809003
R-HSA-674695	RNA Polymerase II Pre-transcription Events	1	88	0.00616635	0.788292	0.788292	7	17	0.00125212	9606	Homo sapiens	Ccnt1		R-HSA-113411;R-HSA-113429;R-HSA-113413;R-HSA-113414;R-HSA-112392;R-HSA-112395;R-HSA-112430
R-HSA-69202	Cyclin E associated events during G1/S transition	1	88	0.00616635	0.788292	0.788292	7	20	0.00147308	9606	Homo sapiens	Cdkn1a		R-HSA-187520;R-HSA-187552;R-HSA-187574;R-HSA-187575;R-HSA-187828;R-HSA-198613;R-HSA-69562
R-HSA-5654738	Signaling by FGFR2	1	88	0.00616635	0.788292	0.788292	4	46	0.00338808	9606	Homo sapiens	Sos1		R-HSA-5654406;R-HSA-5654615;R-HSA-5654402;R-HSA-5654618
R-HSA-5357801	Programmed Cell Death	3	238	0.0166772	0.790344	0.790344	4	197	0.0145098	9606	Homo sapiens	Bcl2l1;Hsp90aa1		R-HSA-508162;R-HSA-9688459;R-HSA-6790025;R-HSA-9698844
R-HSA-69656	Cyclin A:Cdk2-associated events at S phase entry	1	90	0.0063065	0.795654	0.795654	8	19	0.00139943	9606	Homo sapiens	Cdkn1a		R-HSA-187520;R-HSA-187552;R-HSA-187574;R-HSA-187575;R-HSA-187828;R-HSA-198613;R-HSA-187934;R-HSA-187916
R-HSA-9645723	Diseases of programmed cell death	1	90	0.0063065	0.795654	0.795654	1	28	0.00206231	9606	Homo sapiens	Jun		R-HSA-8868666
R-HSA-1483249	Inositol phosphate metabolism	1	90	0.0063065	0.795654	0.795654	1	71	0.00522943	9606	Homo sapiens	Plcb1		R-HSA-1855177
R-HSA-5358351	Signaling by Hedgehog	2	168	0.0117721	0.795777	0.795777	2	82	0.00603963	9606	Homo sapiens	Tubb2a		R-HSA-5610733;R-HSA-5610767
R-HSA-196854	Metabolism of vitamins and cofactors	5	379	0.0265574	0.798042	0.798042	7	206	0.0151727	9606	Homo sapiens	Gch1;Mal;Slc2a1;Xdh;Hsp90aa1		R-HSA-198818;R-HSA-1497796;R-HSA-1474146;R-HSA-947499;R-HSA-3204311;R-HSA-1474158;R-HSA-1497784
R-HSA-1168372	Downstream signaling events of B Cell Receptor (BCR)	1	91	0.00637657	0.79924	0.79924	4	15	0.00110481	9606	Homo sapiens	Nfkbia		R-HSA-1168640;R-HSA-1168643;R-HSA-1168642;R-HSA-1168638
R-HSA-9013694	Signaling by NOTCH4	1	92	0.00644664	0.802762	0.802762	1	20	0.00147308	9606	Homo sapiens	Notch1		R-HSA-9604664
R-HSA-174143	APC/C-mediated degradation of cell cycle proteins	1	92	0.00644664	0.802762	0.802762	1	40	0.00294616	9606	Homo sapiens	Cdc14a		R-HSA-174124
R-HSA-453276	Regulation of mitotic cell cycle	1	92	0.00644664	0.802762	0.802762	1	40	0.00294616	9606	Homo sapiens	Cdc14a		R-HSA-174124
R-HSA-69052	Switching of origins to a post-replicative state	1	93	0.00651671	0.806223	0.806223	2	9	0.000662886	9606	Homo sapiens	Ccnl1		R-HSA-68944;R-HSA-69019
R-HSA-6794362	Protein-protein interactions at synapses	1	93	0.00651671	0.806223	0.806223	1	33	0.00243058	9606	Homo sapiens	Ppfibp1		R-HSA-388824
R-HSA-453279	Mitotic G1 phase and G1/S transition	2	173	0.0121225	0.80895	0.80895	23	99	0.00729174	9606	Homo sapiens	Cdkn1a;Ccnl1		R-HSA-68960;R-HSA-187520;R-HSA-187552;R-HSA-8942607;R-HSA-9018017;R-HSA-69227;R-HSA-68940;R-HSA-8941915;R-HSA-68914;R-HSA-187574;R-HSA-68917;R-HSA-187575;R-HSA-68916;R-HSA-187828;R-HSA-198613;R-HSA-68919;R-HSA-68918;R-HSA-8942803;R-HSA-69562;R-HSA-68954;R-HSA-1226094;R-HSA-8942836;R-HSA-1226095
R-HSA-6807505	RNA polymerase II transcribes snRNA genes	1	94	0.00658678	0.809624	0.809624	9	11	0.000810194	9606	Homo sapiens	Ccnt1		R-HSA-6814885;R-HSA-6814549;R-HSA-6814559;R-HSA-6810238;R-HSA-6814555;R-HSA-6810235;R-HSA-6814554;R-HSA-6810234;R-HSA-6810233
R-HSA-2871837	FCERI mediated NF-kB activation	2	175	0.0122626	0.814005	0.814005	4	19	0.00139943	9606	Homo sapiens	Rasgrp2;Nfkbia		R-HSA-5607728;R-HSA-5607724;R-HSA-202541;R-HSA-2730871
R-HSA-168273	Influenza Viral RNA Transcription and Replication	2	176	0.0123327	0.816487	0.816487	3	14	0.00103116	9606	Homo sapiens	Rpl27;Hsp90aa1		R-HSA-192704;R-HSA-192841;R-HSA-192830
R-HSA-156902	Peptide chain elongation	1	97	0.006797	0.819472	0.819472	4	5	0.00036827	9606	Homo sapiens	Rpl27		R-HSA-156915;R-HSA-156912;R-HSA-156923;R-HSA-156907
R-HSA-4086400	PCP/CE pathway	1	99	0.00693715	0.825755	0.825755	7	24	0.0017677	9606	Homo sapiens	Fzd4		R-HSA-5099886;R-HSA-5138459;R-HSA-5099899;R-HSA-5138441;R-HSA-5138432;R-HSA-4608825;R-HSA-5138433
R-HSA-373080	Class B/2 (Secretin family receptors)	1	99	0.00693715	0.825755	0.825755	1	20	0.00147308	9606	Homo sapiens	Fzd4		R-HSA-201708
R-HSA-69242	S Phase	2	180	0.012613	0.826124	0.826124	12	54	0.00397731	9606	Homo sapiens	Cdkn1a;Ccnl1		R-HSA-68944;R-HSA-187520;R-HSA-187552;R-HSA-187574;R-HSA-187575;R-HSA-187828;R-HSA-198613;R-HSA-69019;R-HSA-176942;R-HSA-187934;R-HSA-187916;R-HSA-169468
R-HSA-196849	Metabolism of water-soluble vitamins and cofactors	3	256	0.0179385	0.829245	0.829245	3	144	0.0106062	9606	Homo sapiens	Mal;Slc2a1;Xdh		R-HSA-198818;R-HSA-947499;R-HSA-3204311
R-HSA-1474244	Extracellular matrix organization	4	329	0.0230537	0.831911	0.831911	14	319	0.0234956	9606	Homo sapiens	Adamts1;Pecam1;Itga1;Plat		R-HSA-2484965;R-HSA-114563;R-HSA-1474197;R-HSA-210304;R-HSA-1592316;R-HSA-2467436;R-HSA-1604722;R-HSA-216040;R-HSA-2327695;R-HSA-1592310;R-HSA-4084912;R-HSA-1454822;R-HSA-4084910;R-HSA-216051
R-HSA-9010553	Regulation of expression of SLITs and ROBOs	2	183	0.0128232	0.833051	0.833051	2	20	0.00147308	9606	Homo sapiens	Eif4g2;Rpl27		R-HSA-9014652;R-HSA-9014610
R-HSA-3108232	SUMO E3 ligases SUMOylate target proteins	2	183	0.0128232	0.833051	0.833051	2	131	0.00964867	9606	Homo sapiens	Mal;Nfkbia		R-HSA-4656914;R-HSA-3900070
R-HSA-156842	Eukaryotic Translation Elongation	1	102	0.00714736	0.834772	0.834772	4	9	0.000662886	9606	Homo sapiens	Rpl27		R-HSA-156915;R-HSA-156912;R-HSA-156923;R-HSA-156907
R-HSA-68867	Assembly of the pre-replicative complex	1	102	0.00714736	0.834772	0.834772	1	18	0.00132577	9606	Homo sapiens	Ccnl1		R-HSA-68849
R-HSA-72163	mRNA Splicing - Major Pathway	2	185	0.0129634	0.837531	0.837531	7	9	0.000662886	9606	Homo sapiens	Hspa8;Sf3b1		R-HSA-72160;R-HSA-72130;R-HSA-156661;R-HSA-72139;R-HSA-72124;R-HSA-72143;R-HSA-72127
R-HSA-983695	Antigen activates B Cell Receptor (BCR) leading to generation of second messengers	1	103	0.00721743	0.837673	0.837673	6	25	0.00184135	9606	Homo sapiens	Sos1		R-HSA-9606162;R-HSA-9606163;R-HSA-9606151;R-HSA-983703;R-HSA-1112666;R-HSA-9606159
R-HSA-909733	Interferon alpha/beta signaling	2	186	0.0130334	0.83973	0.83973	2	22	0.00162039	9606	Homo sapiens	Egr1		R-HSA-1015702;R-HSA-1015699
R-HSA-5668541	TNFR2 non-canonical NF-kB pathway	1	104	0.00728751	0.840524	0.840524	6	43	0.00316712	9606	Homo sapiens	Tnfrsf12a		R-HSA-5676598;R-HSA-5668454;R-HSA-5668534;R-HSA-5668481;R-HSA-5668414;R-HSA-5669023
R-HSA-156580	Phase II - Conjugation of compounds	3	263	0.018429	0.842622	0.842622	8	72	0.00530309	9606	Homo sapiens	Sult1a1;Mat2a		R-HSA-158849;R-HSA-176646;R-HSA-158468;R-HSA-176474;R-HSA-176585;R-HSA-158860;R-HSA-5603114;R-HSA-176669
R-HSA-72764	Eukaryotic Translation Termination	1	106	0.00742765	0.846076	0.846076	3	5	0.00036827	9606	Homo sapiens	Rpl27		R-HSA-141671;R-HSA-141691;R-HSA-141673
R-HSA-72689	Formation of a pool of free 40S subunits	1	106	0.00742765	0.846076	0.846076	1	2	0.000147308	9606	Homo sapiens	Rpl27		R-HSA-72673
R-HSA-6791226	Major pathway of rRNA processing in the nucleolus and cytosol	2	189	0.0132436	0.846166	0.846166	5	7	0.000515578	9606	Homo sapiens	Sik1;Rpl27		R-HSA-6791222;R-HSA-6791221;R-HSA-6791218;R-HSA-6791228;R-HSA-6791227
R-HSA-983705	Signaling by the B Cell Receptor (BCR)	2	189	0.0132436	0.846166	0.846166	10	44	0.00324077	9606	Homo sapiens	Sos1;Nfkbia		R-HSA-9606162;R-HSA-1168640;R-HSA-9606163;R-HSA-1168643;R-HSA-1168642;R-HSA-9606151;R-HSA-983703;R-HSA-1112666;R-HSA-9606159;R-HSA-1168638
R-HSA-2730905	Role of LAT2/NTAL/LAB on calcium mobilization	1	107	0.00749772	0.84878	0.84878	5	7	0.000515578	9606	Homo sapiens	Sos1		R-HSA-2730842;R-HSA-2730860;R-HSA-2730848;R-HSA-2730837;R-HSA-2730870
R-HSA-190236	Signaling by FGFR	1	107	0.00749772	0.84878	0.84878	16	142	0.0104589	9606	Homo sapiens	Sos1		R-HSA-5654646;R-HSA-5654647;R-HSA-5654423;R-HSA-5654615;R-HSA-5654416;R-HSA-5654426;R-HSA-5654586;R-HSA-5654618;R-HSA-5654392;R-HSA-5654406;R-HSA-5654663;R-HSA-5654597;R-HSA-5654402;R-HSA-5654413;R-HSA-5654664;R-HSA-5654600
R-HSA-2990846	SUMOylation	2	192	0.0134539	0.852367	0.852367	2	140	0.0103116	9606	Homo sapiens	Mal;Nfkbia		R-HSA-4656914;R-HSA-3900070
R-HSA-109581	Apoptosis	2	192	0.0134539	0.852367	0.852367	2	141	0.0103852	9606	Homo sapiens	Bcl2l1		R-HSA-508162;R-HSA-6790025
R-HSA-9020702	Interleukin-1 signaling	1	109	0.00763787	0.854046	0.854046	6	47	0.00346174	9606	Homo sapiens	Nfkbia		R-HSA-209063;R-HSA-209125;R-HSA-209061;R-HSA-9630923;R-HSA-209087;R-HSA-168140
R-HSA-9609646	HCMV Infection	3	270	0.0189195	0.855086	0.855086	4	31	0.00228327	9606	Homo sapiens	Tubb2a;Cebpd		R-HSA-9624033;R-HSA-9614343;R-HSA-9698926;R-HSA-9614367
R-HSA-425407	SLC-mediated transmembrane transport	5	416	0.02915	0.857856	0.857856	7	191	0.0140679	9606	Homo sapiens	Net1;Slc2a1;Slc38a2;Slc30a1		R-HSA-435366;R-HSA-5339524;R-HSA-352108;R-HSA-450092;R-HSA-443997;R-HSA-450088;R-HSA-444120
R-HSA-72172	mRNA Splicing	2	196	0.0137341	0.860283	0.860283	12	14	0.00103116	9606	Homo sapiens	Hspa8;Sf3b1		R-HSA-72160;R-HSA-72130;R-HSA-75079;R-HSA-156661;R-HSA-75081;R-HSA-75080;R-HSA-72139;R-HSA-75083;R-HSA-75082;R-HSA-72124;R-HSA-72143;R-HSA-72127
R-HSA-168249	Innate Immune System	19	1334	0.0934763	0.860499	0.860499	80	710	0.0522943	9606	Homo sapiens	Rnf125;Jun;Bcl2l1;Hspa1a;Plat;Fos;Qsox1;Nfkbia;Hsp90ab1;Pglyrp1;Hsp90aa1;Hspa8;Pecam1;Mal;Rasgrp2;Sos1;Crk;Dusp6		R-HSA-2424484;R-HSA-6801766;R-HSA-2424485;R-HSA-2424486;R-HSA-2424487;R-HSA-2424481;R-HSA-2029467;R-HSA-9709852;R-HSA-166286;R-HSA-166284;R-HSA-2559414;R-HSA-450325;R-HSA-9709831;R-HSA-2396599;R-HSA-844440;R-HSA-2396594;R-HSA-203797;R-HSA-2396606;R-HSA-2730889;R-HSA-2730888;R-HSA-2730892;R-HSA-2730885;R-HSA-202541;R-HSA-937022;R-HSA-2396561;R-HSA-1296421;R-HSA-6789072;R-HSA-2424476;R-HSA-2424477;…
R-HSA-2408557	Selenocysteine synthesis	1	112	0.00784808	0.861604	0.861604	2	7	0.000515578	9606	Homo sapiens	Rpl27		R-HSA-2408529;R-HSA-5333615
R-HSA-112316	Neuronal System	6	489	0.0342653	0.862314	0.862314	8	216	0.0159093	9606	Homo sapiens	Hspa8;Tubb2a;Slc38a2;Ppfibp1;Plcb1		R-HSA-888589;R-HSA-212642;R-HSA-9610627;R-HSA-9619542;R-HSA-9610408;R-HSA-500717;R-HSA-388824;R-HSA-917744
R-HSA-111885	Opioid Signalling	1	113	0.00791816	0.864036	0.864036	3	59	0.00434558	9606	Homo sapiens	Plcb1		R-HSA-112037;R-HSA-111879;R-HSA-111870
R-HSA-192823	Viral mRNA Translation	1	114	0.00798823	0.866426	0.866426	2	2	0.000147308	9606	Homo sapiens	Rpl27		R-HSA-192704;R-HSA-192841
R-HSA-5619115	Disorders of transmembrane transporters	3	278	0.0194801	0.868271	0.868271	3	87	0.0064079	9606	Homo sapiens	Net1;Slc2a1		R-HSA-5632804;R-HSA-5659764;R-HSA-5660840
R-HSA-5619507	Activation of HOX genes during differentiation	1	116	0.00812837	0.871079	0.871079	2	43	0.00316712	9606	Homo sapiens	Jun		R-HSA-5617661;R-HSA-5617672
R-HSA-5617472	Activation of anterior HOX genes in hindbrain development during early embryogenesis	1	116	0.00812837	0.871079	0.871079	2	43	0.00316712	9606	Homo sapiens	Jun		R-HSA-5617661;R-HSA-5617672
R-HSA-3781865	Diseases of glycosylation	2	202	0.0141546	0.871432	0.871432	2	77	0.00567136	9606	Homo sapiens	Adamts1;Notch1		R-HSA-5096538;R-HSA-6785565
R-HSA-416476	G alpha (q) signalling events	3	284	0.0199005	0.877457	0.877457	5	35	0.00257789	9606	Homo sapiens	Rasgrp2;Sos1;Plcb1		R-HSA-114688;R-HSA-2179415;R-HSA-392831;R-HSA-398188;R-HSA-2179407
R-HSA-1799339	SRP-dependent cotranslational protein targeting to membrane	1	119	0.00833859	0.877759	0.877759	5	5	0.00036827	9606	Homo sapiens	Rpl27		R-HSA-1799326;R-HSA-1799330;R-HSA-1799329;R-HSA-1799335;R-HSA-1799332
R-HSA-69002	DNA Replication Pre-Initiation	1	120	0.00840866	0.879908	0.879908	9	27	0.00198866	9606	Homo sapiens	Ccnl1		R-HSA-68849;R-HSA-68960;R-HSA-68914;R-HSA-68917;R-HSA-68916;R-HSA-68919;R-HSA-68918;R-HSA-68954;R-HSA-68940
R-HSA-5607764	CLEC7A (Dectin-1) signaling	1	120	0.00840866	0.879908	0.879908	3	45	0.00331443	9606	Homo sapiens	Nfkbia		R-HSA-5607728;R-HSA-5607724;R-HSA-202541
R-HSA-8868773	rRNA processing in the nucleus and cytosol	2	207	0.0145049	0.880094	0.880094	7	15	0.00110481	9606	Homo sapiens	Sik1;Rpl27		R-HSA-6791222;R-HSA-6791221;R-HSA-6791218;R-HSA-6791228;R-HSA-6790907;R-HSA-6791227;R-HSA-6790906
R-HSA-382556	ABC-family proteins mediated transport	1	122	0.00854881	0.884094	0.884094	1	27	0.00198866	9606	Homo sapiens	Abcc4		R-HSA-1454916
R-HSA-202424	Downstream TCR signaling	1	124	0.00868895	0.888134	0.888134	3	24	0.0017677	9606	Homo sapiens	Nfkbia		R-HSA-5607728;R-HSA-5607724;R-HSA-202541
R-HSA-1643685	Disease	36	2431	0.170345	0.890416	0.890416	241	1632	0.120203	9606	Homo sapiens	Rictor;Hspa1a;Cebpd;Mark3;Ppp2r5a;Hsp90aa1;S1pr1;Slc2a1;Dusp6;Adamts1;Jag2;Jun;Plk2;Tubb2a;Fzd4;Bcl2l1;Rpl27;Nfkbia;Hsp90ab1;Net1;Notch1;Ccnt1;Mal;Tcf4;Cdkn1a;Junb;Sos1;Crk;Ppfibp1;Nr4a1		R-HSA-1220610;R-HSA-5339713;R-HSA-1220611;R-HSA-1220614;R-HSA-1220612;R-HSA-1220613;R-HSA-5096538;R-HSA-5602383;R-HSA-1169421;R-HSA-167459;R-HSA-5659764;R-HSA-9665699;R-HSA-9665698;R-HSA-9665697;R-HSA-9665696;R-HSA-9665703;R-HSA-9665702;R-HSA-9665700;R-HSA-9665707;R-HSA-167481;R-HSA-9665708;R-HSA-2769000;R-HSA-9665232;R-HSA-2769007;R-HSA-2768993;R-HSA-2768999;R-HSA-2769008;R-HSA-9630921;R-HSA-276…
R-HSA-9609690	HCMV Early Events	2	215	0.0150655	0.892842	0.892842	2	12	0.000883848	9606	Homo sapiens	Tubb2a		R-HSA-9614343;R-HSA-9614367
R-HSA-1592230	Mitochondrial biogenesis	1	128	0.00896924	0.895799	0.895799	1	36	0.00265154	9606	Homo sapiens	mt-Atp6		R-HSA-8949580
R-HSA-2871809	FCERI mediated Ca+2 mobilization	1	129	0.00903931	0.897632	0.897632	5	11	0.000810194	9606	Homo sapiens	Sos1		R-HSA-2730888;R-HSA-2730858;R-HSA-2730847;R-HSA-2730833;R-HSA-2730885
R-HSA-948021	Transport to the Golgi and subsequent modification	2	219	0.0153458	0.898735	0.898735	2	60	0.00441924	9606	Homo sapiens	Tubb2a		R-HSA-6809006;R-HSA-6809003
R-HSA-199991	Membrane Trafficking	8	667	0.0467381	0.903529	0.903529	36	219	0.0161302	9606	Homo sapiens	Hspa8;Cyth3;Picalm;Tubb2a;Fzd4;Pafah1b1;Fnbp1l		R-HSA-8868230;R-HSA-8849350;R-HSA-421831;R-HSA-6811426;R-HSA-6809006;R-HSA-421836;R-HSA-8868236;R-HSA-6809003;R-HSA-8847883;R-HSA-421835;R-HSA-8849353;R-HSA-421833;R-HSA-8847880;R-HSA-2316347;R-HSA-8866269;R-HSA-8867613;R-HSA-8871194;R-HSA-8871193;R-HSA-190877;R-HSA-8868071;R-HSA-8848484;R-HSA-8867756;R-HSA-8868651;R-HSA-8866283;R-HSA-8867754;R-HSA-8868648;R-HSA-8868072;R-HSA-8868661;R-HSA-886866…
R-HSA-69239	Synthesis of DNA	1	133	0.0093196	0.904649	0.904649	4	26	0.001915	9606	Homo sapiens	Ccnl1		R-HSA-68944;R-HSA-69019;R-HSA-176942;R-HSA-169468
R-HSA-68875	Mitotic Prophase	1	135	0.00945974	0.907975	0.907975	1	34	0.00250424	9606	Homo sapiens	Ppp2r2d		R-HSA-2430552
R-HSA-5576891	Cardiac conduction	1	138	0.00966996	0.912749	0.912749	1	27	0.00198866	9606	Homo sapiens	Hipk1		R-HSA-2032800
R-HSA-212165	Epigenetic regulation of gene expression	1	139	0.00974003	0.914285	0.914285	3	34	0.00250424	9606	Homo sapiens	Sf3b1		R-HSA-5250930;R-HSA-5250947;R-HSA-5250938
R-HSA-1483257	Phospholipid metabolism	3	315	0.0220727	0.91644	0.91644	6	218	0.0160566	9606	Homo sapiens	Chka;Pnpla2		R-HSA-1483222;R-HSA-1482647;R-HSA-1482654;R-HSA-1483004;R-HSA-1482811;R-HSA-1482777
R-HSA-913531	Interferon Signaling	4	394	0.0276084	0.91745	0.91745	3	69	0.00508212	9606	Homo sapiens	Egr1;Eif4g2		R-HSA-1678842;R-HSA-1015702;R-HSA-1015699
R-HSA-382551	Transport of small molecules	12	961	0.0673394	0.919194	0.919194	14	443	0.0326287	9606	Homo sapiens	Tsc22d3;Net1;Abcc4;Atp10a;Aqp11;Slc2a1;Slc38a2;Slc30a1;Lrrc8a;Sgk1;Lrrc8c		R-HSA-435366;R-HSA-2682349;R-HSA-352108;R-HSA-947591;R-HSA-450092;R-HSA-450088;R-HSA-8941543;R-HSA-1454916;R-HSA-5339524;R-HSA-507870;R-HSA-443997;R-HSA-507868;R-HSA-939763;R-HSA-444120
R-HSA-8956319	Nucleotide catabolism	1	144	0.0100904	0.92157	0.92157	4	63	0.0046402	9606	Homo sapiens	Xdh		R-HSA-9727349;R-HSA-74258;R-HSA-74247;R-HSA-9727347
R-HSA-202403	TCR signaling	1	147	0.0103006	0.925642	0.925642	3	52	0.00383001	9606	Homo sapiens	Nfkbia		R-HSA-5607728;R-HSA-5607724;R-HSA-202541
R-HSA-9658195	Leishmania infection	4	406	0.0284493	0.928122	0.928122	9	95	0.00699713	9606	Homo sapiens	Jun;Plk2;Crk;Hsp90ab1		R-HSA-873951;R-HSA-9662823;R-HSA-844612;R-HSA-9666426;R-HSA-874087;R-HSA-9673789;R-HSA-844610;R-HSA-1306876;R-HSA-9666428
R-HSA-162909	Host Interactions of HIV factors	1	151	0.0105809	0.930745	0.930745	2	54	0.00397731	9606	Homo sapiens	Ccnt1		R-HSA-167234;R-HSA-167235
R-HSA-69481	G2/M Checkpoints	1	154	0.0107911	0.934342	0.934342	2	24	0.0017677	9606	Homo sapiens	Ccnl1		R-HSA-176298;R-HSA-176318
R-HSA-9664407	Parasite infection	1	157	0.0110013	0.937752	0.937752	2	27	0.00198866	9606	Homo sapiens	Crk		R-HSA-9666426;R-HSA-9666428
R-HSA-9664422	FCGR3A-mediated phagocytosis	1	157	0.0110013	0.937752	0.937752	2	27	0.00198866	9606	Homo sapiens	Crk		R-HSA-9666426;R-HSA-9666428
R-HSA-9664417	Leishmania phagocytosis	1	157	0.0110013	0.937752	0.937752	2	27	0.00198866	9606	Homo sapiens	Crk		R-HSA-9666426;R-HSA-9666428
R-HSA-72766	Translation	3	339	0.0237545	0.938485	0.938485	26	99	0.00729174	9606	Homo sapiens	Lars2;Eif4g2;Rpl27		R-HSA-1799326;R-HSA-72647;R-HSA-156808;R-HSA-156823;R-HSA-156826;R-HSA-157849;R-HSA-72671;R-HSA-72673;R-HSA-72672;R-HSA-141671;R-HSA-156907;R-HSA-72619;R-HSA-141673;R-HSA-72621;R-HSA-380200;R-HSA-156915;R-HSA-156912;R-HSA-72631;R-HSA-72697;R-HSA-156923;R-HSA-1799330;R-HSA-141691;R-HSA-1799329;R-HSA-72635;R-HSA-1799335;R-HSA-1799332
R-HSA-72203	Processing of Capped Intron-Containing Pre-mRNA	2	256	0.0179385	0.940595	0.940595	12	32	0.00235693	9606	Homo sapiens	Hspa8;Sf3b1		R-HSA-72160;R-HSA-72130;R-HSA-75079;R-HSA-156661;R-HSA-75081;R-HSA-75080;R-HSA-72139;R-HSA-75083;R-HSA-75082;R-HSA-72124;R-HSA-72143;R-HSA-72127
R-HSA-202733	Cell surface interactions at the vascular wall	2	257	0.0180085	0.941459	0.941459	10	65	0.00478751	9606	Homo sapiens	Pecam1;Sos1		R-HSA-210291;R-HSA-210290;R-HSA-210977;R-HSA-210304;R-HSA-210294;R-HSA-210277;R-HSA-210283;R-HSA-210974;R-HSA-202702;R-HSA-210285
R-HSA-1280218	Adaptive Immune System	12	1005	0.0704225	0.943207	0.943207	27	264	0.0194446	9606	Homo sapiens	Rnf144b;Tubb2a;Rictor;Mal;Rasgrp2;Sos1;Xdh;Klhl2;Nfkbia;Ppp2r5a		R-HSA-9606162;R-HSA-9606163;R-HSA-1112666;R-HSA-388809;R-HSA-8863895;R-HSA-1168640;R-HSA-1168643;R-HSA-1168642;R-HSA-9606151;R-HSA-983703;R-HSA-389532;R-HSA-9606159;R-HSA-2213248;R-HSA-8851044;R-HSA-983147;R-HSA-388833;R-HSA-5607728;R-HSA-198955;R-HSA-983140;R-HSA-202541;R-HSA-1168638;R-HSA-198640;R-HSA-354173;R-HSA-5607724;R-HSA-983157;R-HSA-983156;R-HSA-390329
R-HSA-162599	Late Phase of HIV Life Cycle	1	164	0.0114918	0.94504	0.94504	20	78	0.00574501	9606	Homo sapiens	Ccnt1		R-HSA-167234;R-HSA-167459;R-HSA-167076;R-HSA-167077;R-HSA-167150;R-HSA-167148;R-HSA-167084;R-HSA-167181;R-HSA-170706;R-HSA-167090;R-HSA-167282;R-HSA-170704;R-HSA-167191;R-HSA-167284;R-HSA-167192;R-HSA-167288;R-HSA-167481;R-HSA-167196;R-HSA-167292;R-HSA-167197
R-HSA-425393	Transport of inorganic cations/anions and amino acids/oligopeptides	1	165	0.0115619	0.946009	0.946009	1	75	0.00552405	9606	Homo sapiens	Slc38a2		R-HSA-352108
R-HSA-446652	Interleukin-1 family signaling	1	167	0.0117021	0.947897	0.947897	6	80	0.00589232	9606	Homo sapiens	Nfkbia		R-HSA-209063;R-HSA-209125;R-HSA-209061;R-HSA-9630923;R-HSA-209087;R-HSA-168140
R-HSA-2173782	Binding and Uptake of Ligands by Scavenger Receptors	1	168	0.0117721	0.948816	0.948816	2	33	0.00243058	9606	Homo sapiens	Hsp90aa1		R-HSA-2247514;R-HSA-2197645
R-HSA-9609507	Protein localization	1	170	0.0119123	0.950606	0.950606	3	53	0.00390366	9606	Homo sapiens	Pmp22		R-HSA-9603784;R-HSA-9603775;R-HSA-9603804
R-HSA-1236974	ER-Phagosome pathway	1	173	0.0121225	0.953175	0.953175	1	10	0.00073654	9606	Homo sapiens	Mal		R-HSA-8863895
R-HSA-69306	DNA Replication	1	174	0.0121926	0.954001	0.954001	13	53	0.00390366	9606	Homo sapiens	Ccnl1		R-HSA-68960;R-HSA-176942;R-HSA-68940;R-HSA-68849;R-HSA-68944;R-HSA-68914;R-HSA-68917;R-HSA-68916;R-HSA-68919;R-HSA-68918;R-HSA-69019;R-HSA-68954;R-HSA-169468
R-HSA-9610379	HCMV Late Events	1	175	0.0122626	0.954813	0.954813	2	19	0.00139943	9606	Homo sapiens	Cebpd		R-HSA-9624033;R-HSA-9698926
R-HSA-5653656	Vesicle-mediated transport	9	827	0.0579497	0.957248	0.957248	38	252	0.0185608	9606	Homo sapiens	Hspa8;Cyth3;Picalm;Tubb2a;Fzd4;Pafah1b1;Fnbp1l;Hsp90aa1		R-HSA-8868230;R-HSA-8849350;R-HSA-421831;R-HSA-6811426;R-HSA-6809006;R-HSA-421836;R-HSA-8868236;R-HSA-6809003;R-HSA-8847883;R-HSA-421835;R-HSA-8849353;R-HSA-421833;R-HSA-8847880;R-HSA-2316347;R-HSA-8866269;R-HSA-8867613;R-HSA-8871194;R-HSA-8871193;R-HSA-190877;R-HSA-8868071;R-HSA-8848484;R-HSA-8867756;R-HSA-2197645;R-HSA-8868651;R-HSA-8866283;R-HSA-8867754;R-HSA-8868648;R-HSA-8868072;R-HSA-886866…
R-HSA-162587	HIV Life Cycle	1	179	0.0125429	0.95792	0.95792	20	117	0.00861751	9606	Homo sapiens	Ccnt1		R-HSA-167234;R-HSA-167459;R-HSA-167076;R-HSA-167077;R-HSA-167150;R-HSA-167148;R-HSA-167084;R-HSA-167181;R-HSA-170706;R-HSA-167090;R-HSA-167282;R-HSA-170704;R-HSA-167191;R-HSA-167284;R-HSA-167192;R-HSA-167288;R-HSA-167481;R-HSA-167196;R-HSA-167292;R-HSA-167197
R-HSA-2408522	Selenoamino acid metabolism	1	180	0.012613	0.958663	0.958663	2	33	0.00243058	9606	Homo sapiens	Rpl27		R-HSA-2408529;R-HSA-5333615
R-HSA-1236975	Antigen processing-Cross presentation	1	195	0.0136641	0.96836	0.96836	1	23	0.00169404	9606	Homo sapiens	Mal		R-HSA-8863895
R-HSA-5621481	C-type lectin receptors (CLRs)	1	203	0.0142247	0.972567	0.972567	3	68	0.00500847	9606	Homo sapiens	Nfkbia		R-HSA-5607728;R-HSA-5607724;R-HSA-202541
R-HSA-5689880	Ub-specific processing proteases	1	206	0.0144349	0.973997	0.973997	1	40	0.00294616	9606	Homo sapiens	Nfkbia		R-HSA-6781897
R-HSA-983168	Antigen processing: Ubiquitination & Proteasome degradation	2	315	0.0220727	0.97541	0.97541	4	9	0.000662886	9606	Homo sapiens	Rnf144b;Klhl2		R-HSA-983147;R-HSA-983157;R-HSA-983156;R-HSA-983140
R-HSA-446203	Asparagine N-linked glycosylation	3	421	0.0295004	0.979524	0.979524	3	144	0.0106062	9606	Homo sapiens	Rnf103;Tubb2a		R-HSA-6809006;R-HSA-6809003;R-HSA-8867288
R-HSA-8951664	Neddylation	1	241	0.0168874	0.986087	0.986087	3	31	0.00228327	9606	Homo sapiens	Klhl2		R-HSA-8956040;R-HSA-8955289;R-HSA-8955241
R-HSA-372790	Signaling by GPCR	8	865	0.0606124	0.986334	0.986334	15	355	0.0261472	9606	Homo sapiens	Net1;Mcf2l;Fzd4;S1pr1;Rasgrp2;Sos1;Plcb1;Rhob		R-HSA-114688;R-HSA-9690449;R-HSA-112037;R-HSA-111879;R-HSA-398188;R-HSA-2179407;R-HSA-419049;R-HSA-201708;R-HSA-9678854;R-HSA-2179415;R-HSA-398193;R-HSA-419166;R-HSA-392831;R-HSA-398040;R-HSA-111870
R-HSA-211859	Biological oxidations	4	549	0.0384696	0.98793	0.98793	11	188	0.0138469	9606	Homo sapiens	Sult1a1;Mat2a;Hsp90ab1		R-HSA-158849;R-HSA-176646;R-HSA-158468;R-HSA-176474;R-HSA-8937169;R-HSA-8936849;R-HSA-176585;R-HSA-158860;R-HSA-5603114;R-HSA-8937191;R-HSA-176669
R-HSA-15869	Metabolism of nucleotides	1	256	0.0179385	0.989363	0.989363	4	141	0.0103852	9606	Homo sapiens	Xdh		R-HSA-9727349;R-HSA-74258;R-HSA-74247;R-HSA-9727347
R-HSA-8878171	Transcriptional regulation by RUNX1	1	261	0.0182888	0.990274	0.990274	12	132	0.00972232	9606	Homo sapiens	Tnrc6c		R-HSA-8938440;R-HSA-8935864;R-HSA-8937097;R-HSA-8935785;R-HSA-8939129;R-HSA-8935930;R-HSA-8936058;R-HSA-8938507;R-HSA-8937134;R-HSA-8936068;R-HSA-8935766;R-HSA-8938487
R-HSA-983169	Class I MHC mediated antigen processing & presentation	3	474	0.0332142	0.9903	0.9903	5	48	0.00353539	9606	Homo sapiens	Rnf144b;Mal;Klhl2		R-HSA-8863895;R-HSA-983147;R-HSA-983157;R-HSA-983156;R-HSA-983140
R-HSA-162906	HIV Infection	1	264	0.0184991	0.990783	0.990783	21	160	0.0117846	9606	Homo sapiens	Ccnt1		R-HSA-167234;R-HSA-167235;R-HSA-167459;R-HSA-167076;R-HSA-167077;R-HSA-167150;R-HSA-167148;R-HSA-167084;R-HSA-167181;R-HSA-170706;R-HSA-167090;R-HSA-167282;R-HSA-170704;R-HSA-167191;R-HSA-167284;R-HSA-167192;R-HSA-167288;R-HSA-167481;R-HSA-167196;R-HSA-167292;R-HSA-167197
R-HSA-5688426	Deubiquitination	1	289	0.0202509	0.994114	0.994114	1	77	0.00567136	9606	Homo sapiens	Nfkbia		R-HSA-6781897
R-HSA-5668914	Diseases of metabolism	2	409	0.0286595	0.994314	0.994314	2	190	0.0139943	9606	Homo sapiens	Adamts1;Notch1		R-HSA-5096538;R-HSA-6785565
R-HSA-388396	GPCR downstream signalling	6	786	0.0550767	0.994748	0.994748	12	168	0.0123739	9606	Homo sapiens	Net1;Mcf2l;Rasgrp2;Sos1;Plcb1;Rhob		R-HSA-114688;R-HSA-112037;R-HSA-111879;R-HSA-2179415;R-HSA-398193;R-HSA-419166;R-HSA-398188;R-HSA-392831;R-HSA-2179407;R-HSA-398040;R-HSA-419049;R-HSA-111870
R-HSA-9664433	Leishmania parasite growth and survival	1	297	0.0208114	0.994901	0.994901	1	40	0.00294616	9606	Homo sapiens	Plk2		R-HSA-9662823
R-HSA-9662851	Anti-inflammatory response favouring Leishmania parasite infection	1	297	0.0208114	0.994901	0.994901	1	40	0.00294616	9606	Homo sapiens	Plk2		R-HSA-9662823
R-HSA-211945	Phase I - Functionalization of compounds	1	299	0.0209516	0.995081	0.995081	3	98	0.00721809	9606	Homo sapiens	Hsp90ab1		R-HSA-8937169;R-HSA-8936849;R-HSA-8937191
R-HSA-198933	Immunoregulatory interactions between a Lymphoid and a non-Lymphoid cell	1	316	0.0221428	0.996376	0.996376	1	44	0.00324077	9606	Homo sapiens	Mal		R-HSA-198955
R-HSA-5663205	Infectious disease	12	1357	0.0950879	0.998131	0.998131	41	752	0.0553878	9606	Homo sapiens	Jun;Ccnt1;Plk2;Tubb2a;S1pr1;Hspa1a;Rpl27;Cebpd;Crk;Hsp90ab1;Hsp90aa1		R-HSA-167234;R-HSA-167235;R-HSA-192704;R-HSA-844612;R-HSA-192841;R-HSA-9614367;R-HSA-844610;R-HSA-167181;R-HSA-170706;R-HSA-873951;R-HSA-170704;R-HSA-9678854;R-HSA-167191;R-HSA-9614343;R-HSA-167192;R-HSA-9678925;R-HSA-167196;R-HSA-167197;R-HSA-167459;R-HSA-167076;R-HSA-167077;R-HSA-192746;R-HSA-9666426;R-HSA-874087;R-HSA-167150;R-HSA-9673789;R-HSA-167148;R-HSA-167084;R-HSA-1306876;R-HSA-9666428;R…
R-HSA-597592	Post-translational protein modification	14	1598	0.111975	0.999281	0.999281	20	526	0.038742	9606	Homo sapiens	Adamts1;Hspa8;Rnf103;Tubb2a;Mal;Galnt15;Igfbp7;Qsox1;Pnpla2;Klhl2;Nfkbia;Cyr61		R-HSA-8956040;R-HSA-8955241;R-HSA-5173005;R-HSA-5173192;R-HSA-913675;R-HSA-8955712;R-HSA-8952289;R-HSA-8865774;R-HSA-6809006;R-HSA-6809003;R-HSA-8867370;R-HSA-6781897;R-HSA-8955289;R-HSA-8955706;R-HSA-4656914;R-HSA-8932221;R-HSA-8955869;R-HSA-3900070;R-HSA-8866105;R-HSA-8867288
R-HSA-373076	Class A/1 (Rhodopsin-like receptors)	1	412	0.0288697	0.999359	0.999359	2	160	0.0117846	9606	Homo sapiens	S1pr1		R-HSA-9690449;R-HSA-9678854
R-HSA-71291	Metabolism of amino acids and derivatives	3	665	0.046598	0.999446	0.999446	4	285	0.0209914	9606	Homo sapiens	Serinc3;Pmp22;Rpl27		R-HSA-2408529;R-HSA-8932980;R-HSA-5333615;R-HSA-8953430
R-HSA-418594	G alpha (i) signalling events	1	426	0.0298507	0.999503	0.999503	3	74	0.00545039	9606	Homo sapiens	Plcb1		R-HSA-112037;R-HSA-111879;R-HSA-111870
R-HSA-71387	Metabolism of carbohydrates	1	456	0.0319529	0.999712	0.999712	1	243	0.0178979	9606	Homo sapiens	Slc2a1		R-HSA-5653873
R-HSA-500792	GPCR ligand binding	2	606	0.0424637	0.999774	0.999774	3	187	0.0137733	9606	Homo sapiens	Fzd4;S1pr1		R-HSA-9690449;R-HSA-9678854;R-HSA-201708
R-HSA-392499	Metabolism of proteins	20	2205	0.154509	0.999866	0.999866	59	798	0.0587759	9606	Homo sapiens	Adamts1;Lars2;Rnf103;Tubb2a;Eif4g2;Rpl27;Klf4;Igfbp7;Qsox1;Pnpla2;Nfkbia;Hspa8;Mal;Galnt15;Tcf4;Sik1;Klhl2;Cyr61		R-HSA-8956040;R-HSA-1799326;R-HSA-5173192;R-HSA-913675;R-HSA-156808;R-HSA-8955289;R-HSA-156823;R-HSA-156826;R-HSA-157849;R-HSA-3900070;R-HSA-72619;R-HSA-72621;R-HSA-380200;R-HSA-8867370;R-HSA-6781897;R-HSA-8955706;R-HSA-72631;R-HSA-1799330;R-HSA-1799329;R-HSA-72635;R-HSA-1799335;R-HSA-8866105;R-HSA-1799332;R-HSA-389956;R-HSA-5173005;R-HSA-390470;R-HSA-389955;R-HSA-72647;R-HSA-389954;R-HSA-8955712…
R-HSA-556833	Metabolism of lipids	6	1444	0.101184	1	1	9	954	0.0702659	9606	Homo sapiens	Acer2;Sgms1;Prkd2;Chka;Pnpla2		R-HSA-1483222;R-HSA-429798;R-HSA-1482647;R-HSA-429698;R-HSA-1482654;R-HSA-1483004;R-HSA-428205;R-HSA-1482811;R-HSA-1482777
R-HSA-1430728	Metabolism	29	3646	0.255483	1	1	64	2260	0.166458	9606	Homo sapiens	mt-Nd4;Mat2a;mt-Co1;Prkd2;Pnpla2;mt-Nd2;Plcb1;Nostrin;mt-Nd3;Hsp90aa1;Sgms1;Ucp2;Slc2a1;Xdh;Acer2;Serinc3;Gch1;Sult1a1;Pmp22;Rpl27;mt-Atp6;Hsp90ab1;mt-Co2;mt-Co3;Mal;Chka		R-HSA-1482647;R-HSA-158849;R-HSA-429698;R-HSA-176646;R-HSA-6799202;R-HSA-74247;R-HSA-158468;R-HSA-1482654;R-HSA-499981;R-HSA-202127;R-HSA-163214;R-HSA-203662;R-HSA-158860;R-HSA-1482777;R-HSA-400023;R-HSA-202129;R-HSA-163217;R-HSA-74258;R-HSA-8936849;R-HSA-202137;R-HSA-176669;R-HSA-198818;R-HSA-202144;R-HSA-947499;R-HSA-5653873;R-HSA-170026;R-HSA-428205;R-HSA-6799179;R-HSA-1482811;R-HSA-1497784;R-…

## Sheet: Capillary_EC_Downregulated
Pathway identifier	Pathway name	#Entities found	#Entities total	Entities ratio	Entities pValue	Entities FDR	#Reactions found	#Reactions total	Reactions ratio	Species identifier	Species name	Submitted entities found	Mapped entities	Found reaction identifiers
R-HSA-156902	Peptide chain elongation	7	97	0.006797	1.94368e-09	1.35561e-07	4	5	0.00036827	9606	Homo sapiens	Rps27;Rps29;Rpl35;Rpl24;Rpl38;Rpl6		R-HSA-156915;R-HSA-156912;R-HSA-156923;R-HSA-156907
R-HSA-975956	Nonsense Mediated Decay (NMD) independent of the Exon Junction Complex (EJC)	7	101	0.00707729	2.56331e-09	1.35561e-07	1	1	7.3654e-05	9606	Homo sapiens	Rps27;Rps29;Rpl35;Rpl24;Rpl38;Rpl6		R-HSA-927789
R-HSA-156842	Eukaryotic Translation Elongation	7	102	0.00714736	2.7421e-09	1.35561e-07	4	9	0.000662886	9606	Homo sapiens	Rps27;Rps29;Rpl35;Rpl24;Rpl38;Rpl6		R-HSA-156915;R-HSA-156912;R-HSA-156923;R-HSA-156907
R-HSA-72689	Formation of a pool of free 40S subunits	7	106	0.00742765	3.56739e-09	1.35561e-07	2	2	0.000147308	9606	Homo sapiens	Rps27;Rps29;Rpl35;Rpl24;Rpl38;Rpl6		R-HSA-72673;R-HSA-72676
R-HSA-72764	Eukaryotic Translation Termination	7	106	0.00742765	3.56739e-09	1.35561e-07	3	5	0.00036827	9606	Homo sapiens	Rps27;Rps29;Rpl35;Rpl24;Rpl38;Rpl6		R-HSA-141671;R-HSA-141691;R-HSA-141673
R-HSA-2408557	Selenocysteine synthesis	7	112	0.00784808	5.19667e-09	1.41439e-07	2	7	0.000515578	9606	Homo sapiens	Rps27;Rps29;Rpl35;Rpl24;Rpl38;Rpl6		R-HSA-2408529;R-HSA-5333615
R-HSA-192823	Viral mRNA Translation	7	114	0.00798823	5.86403e-09	1.41439e-07	2	2	0.000147308	9606	Homo sapiens	Rps27;Rps29;Rpl35;Rpl24;Rpl38;Rpl6		R-HSA-192704;R-HSA-192841
R-HSA-9633012	Response of EIF2AK4 (GCN2) to amino acid deficiency	7	115	0.0080583	6.22412e-09	1.41439e-07	4	16	0.00117846	9606	Homo sapiens	Rps27;Rps29;Rpl35;Rpl24;Rpl38;Rpl6		R-HSA-9633008;R-HSA-9633742;R-HSA-9634669;R-HSA-9633005
R-HSA-1799339	SRP-dependent cotranslational protein targeting to membrane	7	119	0.00833859	7.85864e-09	1.41439e-07	5	5	0.00036827	9606	Homo sapiens	Rps27;Rps29;Rpl35;Rpl24;Rpl38;Rpl6		R-HSA-1799326;R-HSA-1799330;R-HSA-1799329;R-HSA-1799335;R-HSA-1799332
R-HSA-72706	GTP hydrolysis and joining of the 60S ribosomal subunit	7	120	0.00840866	8.31992e-09	1.41439e-07	3	3	0.000220962	9606	Homo sapiens	Rps27;Rps29;Rpl35;Rpl24;Rpl38;Rpl6		R-HSA-72672;R-HSA-72619;R-HSA-72671
R-HSA-156827	L13a-mediated translational silencing of Ceruloplasmin expression	7	120	0.00840866	8.31992e-09	1.41439e-07	2	3	0.000220962	9606	Homo sapiens	Rps27;Rps29;Rpl35;Rpl24;Rpl38;Rpl6		R-HSA-156823;R-HSA-156826
R-HSA-927802	Nonsense-Mediated Decay (NMD)	7	124	0.00868895	1.04022e-08	1.45631e-07	5	6	0.000441924	9606	Homo sapiens	Rps27;Rps29;Rpl35;Rpl24;Rpl38;Rpl6		R-HSA-927836;R-HSA-927789;R-HSA-927832;R-HSA-927813;R-HSA-927889
R-HSA-975957	Nonsense Mediated Decay (NMD) enhanced by the Exon Junction Complex (EJC)	7	124	0.00868895	1.04022e-08	1.45631e-07	4	5	0.00036827	9606	Homo sapiens	Rps27;Rps29;Rpl35;Rpl24;Rpl38;Rpl6		R-HSA-927836;R-HSA-927832;R-HSA-927813;R-HSA-927889
R-HSA-72613	Eukaryotic Translation Initiation	7	130	0.00910938	1.43471e-08	1.72166e-07	12	21	0.00154673	9606	Homo sapiens	Rps27;Rps29;Rpl35;Rpl24;Rpl38;Rpl6		R-HSA-72673;R-HSA-72672;R-HSA-72691;R-HSA-72676;R-HSA-156823;R-HSA-156826;R-HSA-72697;R-HSA-72619;R-HSA-156808;R-HSA-157849;R-HSA-72621;R-HSA-72671
R-HSA-72737	Cap-dependent Translation Initiation	7	130	0.00910938	1.43471e-08	1.72166e-07	10	18	0.00132577	9606	Homo sapiens	Rps27;Rps29;Rpl35;Rpl24;Rpl38;Rpl6		R-HSA-72673;R-HSA-72672;R-HSA-72691;R-HSA-72676;R-HSA-72697;R-HSA-72619;R-HSA-156808;R-HSA-157849;R-HSA-72621;R-HSA-72671
R-HSA-9711097	Cellular response to starvation	7	176	0.0123327	1.11417e-07	1.22559e-06	4	28	0.00206231	9606	Homo sapiens	Rps27;Rps29;Rpl35;Rpl24;Rpl38;Rpl6		R-HSA-9633008;R-HSA-9633742;R-HSA-9634669;R-HSA-9633005
R-HSA-168273	Influenza Viral RNA Transcription and Replication	7	176	0.0123327	1.11417e-07	1.22559e-06	2	14	0.00103116	9606	Homo sapiens	Rps27;Rps29;Rpl35;Rpl24;Rpl38;Rpl6		R-HSA-192704;R-HSA-192841
R-HSA-2408522	Selenoamino acid metabolism	7	180	0.012613	1.29596e-07	1.29596e-06	2	33	0.00243058	9606	Homo sapiens	Rps27;Rps29;Rpl35;Rpl24;Rpl38;Rpl6		R-HSA-2408529;R-HSA-5333615
R-HSA-9010553	Regulation of expression of SLITs and ROBOs	7	183	0.0128232	1.44821e-07	1.44821e-06	2	20	0.00147308	9606	Homo sapiens	Rps27;Rps29;Rpl35;Rpl24;Rpl38;Rpl6		R-HSA-9014652;R-HSA-9014610
R-HSA-6791226	Major pathway of rRNA processing in the nucleolus and cytosol	7	189	0.0132436	1.79839e-07	1.61855e-06	3	7	0.000515578	9606	Homo sapiens	Rps27;Rps29;Rpl35;Rpl24;Rpl38;Rpl6		R-HSA-6791223;R-HSA-6791221;R-HSA-6791218
R-HSA-168255	Influenza Infection	7	200	0.0140144	2.62716e-07	2.36444e-06	2	59	0.00434558	9606	Homo sapiens	Rps27;Rps29;Rpl35;Rpl24;Rpl38;Rpl6		R-HSA-192704;R-HSA-192841
R-HSA-8868773	rRNA processing in the nucleus and cytosol	7	207	0.0145049	3.30653e-07	2.64523e-06	3	15	0.00110481	9606	Homo sapiens	Rps27;Rps29;Rpl35;Rpl24;Rpl38;Rpl6		R-HSA-6791223;R-HSA-6791221;R-HSA-6791218
R-HSA-376176	Signaling by ROBO receptors	7	235	0.016467	7.69596e-07	6.15677e-06	2	60	0.00441924	9606	Homo sapiens	Rps27;Rps29;Rpl35;Rpl24;Rpl38;Rpl6		R-HSA-9014652;R-HSA-9014610
R-HSA-72312	rRNA processing	7	245	0.0171677	1.01446e-06	7.10121e-06	3	21	0.00154673	9606	Homo sapiens	Rps27;Rps29;Rpl35;Rpl24;Rpl38;Rpl6		R-HSA-6791223;R-HSA-6791221;R-HSA-6791218
R-HSA-72766	Translation	7	339	0.0237545	8.5157e-06	5.96099e-05	24	99	0.00729174	9606	Homo sapiens	Rps27;Rps29;Rpl35;Rpl24;Rpl38;Rpl6		R-HSA-72673;R-HSA-72672;R-HSA-1799326;R-HSA-141671;R-HSA-72676;R-HSA-156907;R-HSA-156808;R-HSA-72619;R-HSA-141673;R-HSA-72621;R-HSA-156915;R-HSA-156912;R-HSA-72691;R-HSA-156823;R-HSA-156826;R-HSA-72697;R-HSA-156923;R-HSA-1799330;R-HSA-141691;R-HSA-1799329;R-HSA-157849;R-HSA-1799335;R-HSA-72671;R-HSA-1799332
R-HSA-8935964	RUNX1 regulates expression of components of tight junctions	2	8	0.000560577	0.00015413	0.00107891	2	6	0.000441924	9606	Homo sapiens	Cldn5		R-HSA-8936000;R-HSA-8936007
R-HSA-2262752	Cellular responses to stress	9	952	0.0667087	0.000178622	0.00123434	13	381	0.0280622	9606	Homo sapiens	Rps27;Rps29;H3f3a;Rpl35;Rpl24;Rpl38;Cox7c;Rpl6		R-HSA-9633008;R-HSA-9709406;R-HSA-163214;R-HSA-3788745;R-HSA-3222593;R-HSA-3229089;R-HSA-3223200;R-HSA-3788748;R-HSA-3240295;R-HSA-9633742;R-HSA-9634669;R-HSA-3229102;R-HSA-9633005
R-HSA-8953897	Cellular responses to stimuli	9	970	0.06797	0.000205723	0.00123434	13	412	0.0303454	9606	Homo sapiens	Rps27;Rps29;H3f3a;Rpl35;Rpl24;Rpl38;Cox7c;Rpl6		R-HSA-9633008;R-HSA-9709406;R-HSA-163214;R-HSA-3788745;R-HSA-3222593;R-HSA-3229089;R-HSA-3223200;R-HSA-3788748;R-HSA-3240295;R-HSA-9633742;R-HSA-9634669;R-HSA-3229102;R-HSA-9633005
R-HSA-72695	Formation of the ternary complex, and subsequently, the 43S complex	3	54	0.0037839	0.000247515	0.00148509	1	3	0.000220962	9606	Homo sapiens	Rps27;Rps29		R-HSA-72691
R-HSA-8953854	Metabolism of RNA	8	783	0.0548665	0.000262686	0.00157612	9	187	0.0137733	9606	Homo sapiens	Rps27;Rps29;Rpl35;Rpl24;Enpp2;Rpl38;Rpl6		R-HSA-6791223;R-HSA-927836;R-HSA-6791221;R-HSA-927789;R-HSA-6791218;R-HSA-450595;R-HSA-927832;R-HSA-927813;R-HSA-927889
R-HSA-422475	Axon guidance	7	585	0.0409922	0.000264498	0.00158699	2	298	0.0219489	9606	Homo sapiens	Rps27;Rps29;Rpl35;Rpl24;Rpl38;Rpl6		R-HSA-9014652;R-HSA-9014610
R-HSA-72649	Translation initiation complex formation	3	62	0.00434447	0.000370097	0.00185048	2	2	0.000147308	9606	Homo sapiens	Rps27;Rps29		R-HSA-156808;R-HSA-157849
R-HSA-9675108	Nervous system development	7	621	0.0435148	0.000379747	0.00189873	2	324	0.0238639	9606	Homo sapiens	Rps27;Rps29;Rpl35;Rpl24;Rpl38;Rpl6		R-HSA-9014652;R-HSA-9014610
R-HSA-72702	Ribosomal scanning and start codon recognition	3	64	0.00448462	0.000405845	0.00202923	2	2	0.000147308	9606	Homo sapiens	Rps27;Rps29		R-HSA-72697;R-HSA-72621
R-HSA-72662	Activation of the mRNA upon binding of the cap-binding complex and eIFs, and subsequent binding to 43S	3	66	0.00462476	0.000443744	0.00221872	2	6	0.000441924	9606	Homo sapiens	Rps27;Rps29		R-HSA-156808;R-HSA-157849
R-HSA-71291	Metabolism of amino acids and derivatives	7	665	0.046598	0.000572334	0.00286167	2	285	0.0209914	9606	Homo sapiens	Rps27;Rps29;Rpl35;Rpl24;Rpl38;Rpl6		R-HSA-2408529;R-HSA-5333615
R-HSA-8878171	Transcriptional regulation by RUNX1	4	261	0.0182888	0.00267228	0.0133614	28	132	0.00972232	9606	Homo sapiens	Lmo2;Cldn5;H3f3a		R-HSA-8936584;R-HSA-8937097;R-HSA-8937037;R-HSA-8956608;R-HSA-8936000;R-HSA-8936007;R-HSA-8956568;R-HSA-8937113;R-HSA-8937050;R-HSA-8865491;R-HSA-8936989;R-HSA-8937118;R-HSA-8936979;R-HSA-8865498;R-HSA-8936599;R-HSA-8936616;R-HSA-8956586;R-HSA-8936621;R-HSA-8865505;R-HSA-8936608;R-HSA-8936481;R-HSA-8936995;R-HSA-8937016;R-HSA-8935740;R-HSA-8937022;R-HSA-8935730;R-HSA-8935731;R-HSA-8936628
R-HSA-163200	Respiratory electron transport, ATP synthesis by chemiosmotic coupling, and heat production by uncoupling proteins.	3	153	0.010721	0.00484505	0.0227857	5	31	0.00228327	9606	Homo sapiens	Uqcrb;Atp5k;Cox7c		R-HSA-164834;R-HSA-164832;R-HSA-164651;R-HSA-164840;R-HSA-163214
R-HSA-1266738	Developmental Biology	8	1263	0.0885012	0.00569641	0.0227857	34	556	0.0409516	9606	Homo sapiens	Rps27;Rps29;H3f3a;Rpl35;Rpl24;Rpl38;Rpl6		R-HSA-5617877;R-HSA-5617492;R-HSA-5617431;R-HSA-5621010;R-HSA-5617874;R-HSA-6810159;R-HSA-6810158;R-HSA-5617887;R-HSA-5617862;R-HSA-6810161;R-HSA-5617859;R-HSA-5617484;R-HSA-5617676;R-HSA-5693644;R-HSA-5617486;R-HSA-9014610;R-HSA-5617672;R-HSA-5617483;R-HSA-5617867;R-HSA-5621002;R-HSA-5617866;R-HSA-5617462;R-HSA-8865505;R-HSA-5617650;R-HSA-5617661;R-HSA-5617471;R-HSA-5617445;R-HSA-9014652;R-HSA-5…
R-HSA-1430728	Metabolism	15	3646	0.255483	0.00739114	0.0295646	13	2260	0.166458	9606	Homo sapiens	Rps27;Rps29;Gsta4;Rpl35;Rpl24;Enpp2;Dbi;Rpl38;Rpl6;Ttr;Uqcrb;Atp5k;Cox7c		R-HSA-164834;R-HSA-8938314;R-HSA-164832;R-HSA-2404134;R-HSA-9663511;R-HSA-164651;R-HSA-164840;R-HSA-163214;R-HSA-8848246;R-HSA-176054;R-HSA-2408529;R-HSA-9663492;R-HSA-5333615
R-HSA-156590	Glutathione conjugation	2	68	0.00476491	0.0102419	0.0409674	1	14	0.00103116	9606	Homo sapiens	Gsta4		R-HSA-176054
R-HSA-917937	Iron uptake and transport	2	83	0.00581599	0.0149443	0.059777	7	34	0.00250424	9606	Homo sapiens	Tfrc		R-HSA-5690886;R-HSA-917839;R-HSA-917807;R-HSA-5691154;R-HSA-917835;R-HSA-917814;R-HSA-917987
R-HSA-1428517	The citric acid (TCA) cycle and respiratory electron transport	3	238	0.0166772	0.016042	0.0641679	5	67	0.00493482	9606	Homo sapiens	Uqcrb;Atp5k;Cox7c		R-HSA-164834;R-HSA-164832;R-HSA-164651;R-HSA-164840;R-HSA-163214
R-HSA-977225	Amyloid fiber formation	2	89	0.00623642	0.0170406	0.0681625	3	33	0.00243058	9606	Homo sapiens	Ttr;H3f3a		R-HSA-976734;R-HSA-977224;R-HSA-977136
R-HSA-8939236	RUNX1 regulates transcription of genes involved in differentiation of HSCs	2	106	0.00742765	0.0236101	0.0863322	6	15	0.00110481	9606	Homo sapiens	Lmo2;H3f3a		R-HSA-8956568;R-HSA-8956586;R-HSA-8865491;R-HSA-8865505;R-HSA-8956608;R-HSA-8865498
R-HSA-450520	HuR (ELAVL1) binds and stabilizes mRNA	1	12	0.000840866	0.0265599	0.0863322	1	7	0.000515578	9606	Homo sapiens	Enpp2		R-HSA-450595
R-HSA-5663205	Infectious disease	7	1357	0.0950879	0.0281837	0.0863322	2	752	0.0553878	9606	Homo sapiens	Rps27;Rps29;Rpl35;Rpl24;Rpl38;Rpl6		R-HSA-192704;R-HSA-192841
R-HSA-611105	Respiratory electron transport	2	118	0.00826852	0.0287774	0.0863322	2	19	0.00139943	9606	Homo sapiens	Uqcrb;Cox7c		R-HSA-164651;R-HSA-163214
R-HSA-392499	Metabolism of proteins	9	2205	0.154509	0.0486604	0.145981	27	798	0.0587759	9606	Homo sapiens	Rps27;Ttr;Rps29;H3f3a;Rpl35;Rpl24;Rpl38;Rpl6		R-HSA-1799326;R-HSA-977224;R-HSA-156808;R-HSA-976734;R-HSA-156823;R-HSA-156826;R-HSA-157849;R-HSA-72671;R-HSA-72673;R-HSA-72672;R-HSA-141671;R-HSA-72676;R-HSA-156907;R-HSA-72619;R-HSA-141673;R-HSA-72621;R-HSA-156915;R-HSA-156912;R-HSA-72691;R-HSA-72697;R-HSA-156923;R-HSA-1799330;R-HSA-141691;R-HSA-1799329;R-HSA-1799335;R-HSA-977136;R-HSA-1799332
R-HSA-163210	Formation of ATP by chemiosmotic coupling	1	23	0.00161166	0.0503053	0.150916	3	3	0.000220962	9606	Homo sapiens	Atp5k		R-HSA-164834;R-HSA-164832;R-HSA-164840
R-HSA-210993	Tie2 Signaling	1	23	0.00161166	0.0503053	0.150916	1	14	0.00103116	9606	Homo sapiens	Grb14		R-HSA-204813
R-HSA-420029	Tight junction interactions	1	30	0.00210217	0.0651228	0.164637	1	3	0.000220962	9606	Homo sapiens	Cldn5		R-HSA-420019
R-HSA-8949613	Cristae formation	1	31	0.00217224	0.0672212	0.164637	1	2	0.000147308	9606	Homo sapiens	Atp5k		R-HSA-8949580
R-HSA-2453864	Retinoid cycle disease events	1	31	0.00217224	0.0672212	0.164637	1	16	0.00117846	9606	Homo sapiens	Ttr		R-HSA-2453818
R-HSA-9675143	Diseases of the neuronal system	1	31	0.00217224	0.0672212	0.164637	1	17	0.00125212	9606	Homo sapiens	Ttr		R-HSA-2453818
R-HSA-2474795	Diseases associated with visual transduction	1	31	0.00217224	0.0672212	0.164637	1	17	0.00125212	9606	Homo sapiens	Ttr		R-HSA-2453818
R-HSA-73728	RNA Polymerase I Promoter Opening	1	34	0.00238245	0.0734891	0.164637	1	2	0.000147308	9606	Homo sapiens	H3f3a		R-HSA-73718
R-HSA-199220	Vitamin B5 (pantothenate) metabolism	1	35	0.00245253	0.0755693	0.164637	1	12	0.000883848	9606	Homo sapiens	Enpp2		R-HSA-8938314
R-HSA-5334118	DNA methylation	1	36	0.0025226	0.077645	0.164637	7	7	0.000515578	9606	Homo sapiens	H3f3a		R-HSA-5334097;R-HSA-5334160;R-HSA-5334099;R-HSA-5334179;R-HSA-5334164;R-HSA-5334151;R-HSA-5334152
R-HSA-1643685	Disease	9	2431	0.170345	0.0815629	0.164637	4	1632	0.120203	9606	Homo sapiens	Rps27;Ttr;Rps29;H3f3a;Rpl35;Rpl24;Rpl38;Rpl6		R-HSA-192704;R-HSA-192841;R-HSA-9710490;R-HSA-2453818
R-HSA-9013407	RHOH GTPase cycle	1	38	0.00266274	0.0817829	0.164637	1	3	0.000220962	9606	Homo sapiens	Tfrc		R-HSA-9018758
R-HSA-917977	Transferrin endocytosis and recycling	1	39	0.00273281	0.0838451	0.164637	6	11	0.000810194	9606	Homo sapiens	Tfrc		R-HSA-917839;R-HSA-917807;R-HSA-5691154;R-HSA-917835;R-HSA-917814;R-HSA-917987
R-HSA-68616	Assembly of the ORC complex at the origin of replication	1	40	0.00280289	0.0859028	0.164637	2	11	0.000810194	9606	Homo sapiens	H3f3a		R-HSA-9749197;R-HSA-9749098
R-HSA-189483	Heme degradation	1	40	0.00280289	0.0859028	0.164637	2	22	0.00162039	9606	Homo sapiens	Gsta4		R-HSA-9663511;R-HSA-9663492
R-HSA-201556	Signaling by ALK	1	43	0.0030131	0.092049	0.164637	24	40	0.00294616	9606	Homo sapiens	Ptn		R-HSA-9701524;R-HSA-9700149;R-HSA-9700662;R-HSA-9701488;R-HSA-201510;R-HSA-9700156;R-HSA-201515;R-HSA-9700120;R-HSA-201519;R-HSA-201486;R-HSA-9700121;R-HSA-9700154;R-HSA-9700164;R-HSA-201521;R-HSA-9700647;R-HSA-9701507;R-HSA-9725315;R-HSA-9701485;R-HSA-9700142;R-HSA-9700175;R-HSA-9700168;R-HSA-9700200;R-HSA-9700648;R-HSA-9700171
R-HSA-9696273	RND1 GTPase cycle	1	43	0.0030131	0.092049	0.164637	1	2	0.000147308	9606	Homo sapiens	Tfrc		R-HSA-9696271
R-HSA-212300	PRC2 methylates histones and DNA	1	44	0.00308318	0.0940888	0.164637	4	4	0.000294616	9606	Homo sapiens	H3f3a		R-HSA-212263;R-HSA-212222;R-HSA-212269;R-HSA-212252
R-HSA-9696270	RND2 GTPase cycle	1	44	0.00308318	0.0940888	0.164637	1	2	0.000147308	9606	Homo sapiens	Tfrc		R-HSA-9696266
R-HSA-427359	SIRT1 negatively regulates rRNA expression	1	45	0.00315325	0.0961242	0.164637	3	5	0.00036827	9606	Homo sapiens	H3f3a		R-HSA-427527;R-HSA-427514;R-HSA-427528
R-HSA-427389	ERCC6 (CSB) and EHMT2 (G9a) positively regulate rRNA expression	1	48	0.00336346	0.102204	0.164637	2	4	0.000294616	9606	Homo sapiens	H3f3a		R-HSA-427383;R-HSA-427336
R-HSA-9670095	Inhibition of DNA recombination at telomere	1	48	0.00336346	0.102204	0.164637	2	4	0.000294616	9606	Homo sapiens	H3f3a		R-HSA-9670114;R-HSA-9670149
R-HSA-5625886	Activated PKN1 stimulates transcription of AR (androgen receptor) regulated genes KLK2 and KLK3	1	49	0.00343354	0.104222	0.164637	8	11	0.000810194	9606	Homo sapiens	H3f3a		R-HSA-5625797;R-HSA-5625796;R-HSA-5625870;R-HSA-5625774;R-HSA-5625849;R-HSA-5625784;R-HSA-5625848;R-HSA-5625883
R-HSA-9710421	Defective pyroptosis	1	52	0.00364375	0.110248	0.164637	1	3	0.000220962	9606	Homo sapiens	H3f3a		R-HSA-9710490
R-HSA-2299718	Condensation of Prophase Chromosomes	1	55	0.00385397	0.116236	0.164637	8	10	0.00073654	9606	Homo sapiens	H3f3a		R-HSA-2245218;R-HSA-2288097;R-HSA-2301205;R-HSA-2294580;R-HSA-2172678;R-HSA-2294600;R-HSA-2294574;R-HSA-2294590
R-HSA-156580	Phase II - Conjugation of compounds	2	263	0.018429	0.117261	0.164637	1	72	0.00530309	9606	Homo sapiens	Gsta4		R-HSA-176054
R-HSA-2453902	The canonical retinoid cycle in rods (twilight vision)	1	57	0.00399411	0.120206	0.164637	2	25	0.00184135	9606	Homo sapiens	Ttr		R-HSA-2453876;R-HSA-2453863
R-HSA-912446	Meiotic recombination	1	58	0.00406419	0.122185	0.164637	1	9	0.000662886	9606	Homo sapiens	H3f3a		R-HSA-1214188
R-HSA-9013409	RHOJ GTPase cycle	1	59	0.00413426	0.124159	0.164637	1	3	0.000220962	9606	Homo sapiens	Tfrc		R-HSA-9017507
R-HSA-432722	Golgi Associated Vesicle Biogenesis	1	61	0.0042744	0.128094	0.164637	4	7	0.000515578	9606	Homo sapiens	Tfrc		R-HSA-421831;R-HSA-421836;R-HSA-421835;R-HSA-421833
R-HSA-3000171	Non-integrin membrane-ECM interactions	1	61	0.0042744	0.128094	0.164637	1	22	0.00162039	9606	Homo sapiens	Ttr		R-HSA-2396337
R-HSA-5250924	B-WICH complex positively regulates rRNA expression	1	62	0.00434447	0.130056	0.164637	1	3	0.000220962	9606	Homo sapiens	H3f3a		R-HSA-5250938
R-HSA-9013406	RHOQ GTPase cycle	1	63	0.00441455	0.132013	0.164637	1	5	0.00036827	9606	Homo sapiens	Tfrc		R-HSA-9018746
R-HSA-73772	RNA Polymerase I Promoter Escape	1	64	0.00448462	0.133966	0.164637	1	2	0.000147308	9606	Homo sapiens	H3f3a		R-HSA-74986
R-HSA-201722	Formation of the beta-catenin:TCF transactivating complex	1	67	0.00469484	0.139798	0.164637	1	13	0.000957502	9606	Homo sapiens	H3f3a		R-HSA-3364026
R-HSA-421270	Cell-cell junction organization	1	67	0.00469484	0.139798	0.164637	1	21	0.00154673	9606	Homo sapiens	Cldn5		R-HSA-420019
R-HSA-9616222	Transcriptional regulation of granulopoiesis	1	71	0.00497512	0.147516	0.164637	1	27	0.00198866	9606	Homo sapiens	H3f3a		R-HSA-8865505
R-HSA-9013026	RHOB GTPase cycle	1	75	0.00525541	0.155167	0.164637	1	6	0.000441924	9606	Homo sapiens	Tfrc		R-HSA-9013024
R-HSA-189445	Metabolism of porphyrins	1	76	0.00532549	0.15707	0.164637	2	42	0.00309347	9606	Homo sapiens	Gsta4		R-HSA-9663511;R-HSA-9663492
R-HSA-8936459	RUNX1 regulates genes involved in megakaryocyte differentiation and platelet function	1	78	0.00546563	0.160862	0.164637	20	33	0.00243058	9606	Homo sapiens	H3f3a		R-HSA-8936584;R-HSA-8936616;R-HSA-8937097;R-HSA-8937037;R-HSA-8936621;R-HSA-8936608;R-HSA-8936481;R-HSA-8936995;R-HSA-8937016;R-HSA-8937113;R-HSA-8937050;R-HSA-8935740;R-HSA-8936989;R-HSA-8937118;R-HSA-8937022;R-HSA-8935730;R-HSA-8936979;R-HSA-8935731;R-HSA-8936628;R-HSA-8936599
R-HSA-9013408	RHOG GTPase cycle	1	78	0.00546563	0.160862	0.164637	1	6	0.000441924	9606	Homo sapiens	Tfrc		R-HSA-9014449
R-HSA-9013106	RHOC GTPase cycle	1	79	0.0055357	0.162752	0.164637	1	6	0.000441924	9606	Homo sapiens	Tfrc		R-HSA-9013110
R-HSA-975634	Retinoid metabolism and transport	1	79	0.0055357	0.162752	0.164637	1	28	0.00206231	9606	Homo sapiens	Ttr		R-HSA-2404134
R-HSA-5250913	Positive epigenetic regulation of rRNA expression	1	80	0.00560577	0.164637	0.164637	3	7	0.000515578	9606	Homo sapiens	H3f3a		R-HSA-427383;R-HSA-5250938;R-HSA-427336
R-HSA-427413	NoRC negatively regulates rRNA expression	1	80	0.00560577	0.164637	0.164637	3	7	0.000515578	9606	Homo sapiens	H3f3a		R-HSA-5227490;R-HSA-433672;R-HSA-427337
R-HSA-5625740	RHO GTPases activate PKNs	1	80	0.00560577	0.164637	0.164637	8	20	0.00147308	9606	Homo sapiens	H3f3a		R-HSA-5625797;R-HSA-5625796;R-HSA-5625870;R-HSA-5625774;R-HSA-5625849;R-HSA-5625784;R-HSA-5625848;R-HSA-5625883
R-HSA-199992	trans-Golgi Network Vesicle Budding	1	80	0.00560577	0.164637	0.164637	4	19	0.00139943	9606	Homo sapiens	Tfrc		R-HSA-421831;R-HSA-421836;R-HSA-421835;R-HSA-421833
R-HSA-195258	RHO GTPase Effectors	2	326	0.0228435	0.165525	0.165525	11	113	0.0083229	9606	Homo sapiens	Rps27;H3f3a		R-HSA-5625797;R-HSA-5625796;R-HSA-5666160;R-HSA-5666129;R-HSA-5625870;R-HSA-5625774;R-HSA-5625849;R-HSA-5625784;R-HSA-5625848;R-HSA-5625883;R-HSA-5666169
R-HSA-5578749	Transcriptional regulation by small RNAs	1	81	0.00567585	0.166519	0.166519	1	5	0.00036827	9606	Homo sapiens	H3f3a		R-HSA-5578742
R-HSA-73854	RNA Polymerase I Promoter Clearance	1	87	0.00609628	0.177723	0.177723	2	10	0.00073654	9606	Homo sapiens	H3f3a		R-HSA-73718;R-HSA-74986
R-HSA-5250941	Negative epigenetic regulation of rRNA expression	1	89	0.00623642	0.181425	0.181425	6	12	0.000883848	9606	Homo sapiens	H3f3a		R-HSA-427527;R-HSA-427514;R-HSA-5227490;R-HSA-433672;R-HSA-427528;R-HSA-427337
R-HSA-73864	RNA Polymerase I Transcription	1	89	0.00623642	0.181425	0.181425	2	14	0.00103116	9606	Homo sapiens	H3f3a		R-HSA-73718;R-HSA-74986
R-HSA-1912408	Pre-NOTCH Transcription and Translation	1	89	0.00623642	0.181425	0.181425	3	28	0.00206231	9606	Homo sapiens	H3f3a		R-HSA-9604834;R-HSA-9604831;R-HSA-9604829
R-HSA-6806667	Metabolism of fat-soluble vitamins	1	89	0.00623642	0.181425	0.181425	1	34	0.00250424	9606	Homo sapiens	Ttr		R-HSA-2404134
R-HSA-9645723	Diseases of programmed cell death	1	90	0.0063065	0.18327	0.18327	1	28	0.00206231	9606	Homo sapiens	H3f3a		R-HSA-9710490
R-HSA-2559582	Senescence-Associated Secretory Phenotype (SASP)	1	91	0.00637657	0.185111	0.185111	2	22	0.00162039	9606	Homo sapiens	H3f3a		R-HSA-3788745;R-HSA-3788748
R-HSA-9013404	RAC2 GTPase cycle	1	92	0.00644664	0.186948	0.186948	1	10	0.00073654	9606	Homo sapiens	Tfrc		R-HSA-9014294
R-HSA-1500620	Meiosis	1	92	0.00644664	0.186948	0.186948	1	15	0.00110481	9606	Homo sapiens	H3f3a		R-HSA-1214188
R-HSA-450531	Regulation of mRNA stability by proteins that bind AU-rich elements	1	93	0.00651671	0.188781	0.188781	1	26	0.001915	9606	Homo sapiens	Enpp2		R-HSA-450595
R-HSA-141444	Amplification of signal from unattached kinetochores via a MAD2 inhibitory signal	1	94	0.00658678	0.19061	0.19061	4	4	0.000294616	9606	Homo sapiens	Rps27		R-HSA-141409;R-HSA-141431;R-HSA-141422;R-HSA-141439
R-HSA-141424	Amplification of signal from the kinetochores	1	94	0.00658678	0.19061	0.19061	4	4	0.000294616	9606	Homo sapiens	Rps27		R-HSA-141409;R-HSA-141431;R-HSA-141422;R-HSA-141439
R-HSA-446728	Cell junction organization	1	94	0.00658678	0.19061	0.19061	1	37	0.0027252	9606	Homo sapiens	Cldn5		R-HSA-420019
R-HSA-9013423	RAC3 GTPase cycle	1	100	0.00700722	0.2015	0.2015	1	6	0.000441924	9606	Homo sapiens	Tfrc		R-HSA-9018808
R-HSA-68867	Assembly of the pre-replicative complex	1	102	0.00714736	0.205098	0.205098	2	18	0.00132577	9606	Homo sapiens	H3f3a		R-HSA-9749197;R-HSA-9749098
R-HSA-196854	Metabolism of vitamins and cofactors	2	379	0.0265574	0.208457	0.208457	2	206	0.0151727	9606	Homo sapiens	Ttr;Enpp2		R-HSA-8938314;R-HSA-2404134
R-HSA-77289	Mitochondrial Fatty Acid Beta-Oxidation	1	105	0.00735758	0.210466	0.210466	1	47	0.00346174	9606	Homo sapiens	Dbi		R-HSA-8848246
R-HSA-194315	Signaling by Rho GTPases	3	709	0.0496812	0.21121	0.21121	24	203	0.0149518	9606	Homo sapiens	Rps27;Tfrc;H3f3a		R-HSA-5666160;R-HSA-5666129;R-HSA-9013024;R-HSA-9017507;R-HSA-5625849;R-HSA-9013157;R-HSA-5625784;R-HSA-5625848;R-HSA-5625883;R-HSA-9018758;R-HSA-5666169;R-HSA-5625797;R-HSA-9013145;R-HSA-5625796;R-HSA-9018808;R-HSA-9018746;R-HSA-9013009;R-HSA-9014449;R-HSA-9696266;R-HSA-5625870;R-HSA-5625774;R-HSA-9696271;R-HSA-9014294;R-HSA-9013110
R-HSA-9716542	Signaling by Rho GTPases, Miro GTPases and RHOBTB3	3	725	0.0508023	0.220654	0.220654	24	212	0.0156146	9606	Homo sapiens	Rps27;Tfrc;H3f3a		R-HSA-5666160;R-HSA-5666129;R-HSA-9013024;R-HSA-9017507;R-HSA-5625849;R-HSA-9013157;R-HSA-5625784;R-HSA-5625848;R-HSA-5625883;R-HSA-9018758;R-HSA-5666169;R-HSA-5625797;R-HSA-9013145;R-HSA-5625796;R-HSA-9018808;R-HSA-9018746;R-HSA-9013009;R-HSA-9014449;R-HSA-9696266;R-HSA-5625870;R-HSA-5625774;R-HSA-9696271;R-HSA-9014294;R-HSA-9013110
R-HSA-69618	Mitotic Spindle Checkpoint	1	111	0.00777801	0.221097	0.221097	4	7	0.000515578	9606	Homo sapiens	Rps27		R-HSA-141409;R-HSA-141431;R-HSA-141422;R-HSA-141439
R-HSA-157579	Telomere Maintenance	1	111	0.00777801	0.221097	0.221097	2	34	0.00250424	9606	Homo sapiens	H3f3a		R-HSA-9670114;R-HSA-9670149
R-HSA-2559580	Oxidative Stress Induced Senescence	1	114	0.00798823	0.226361	0.226361	5	40	0.00294616	9606	Homo sapiens	H3f3a		R-HSA-3222593;R-HSA-3229089;R-HSA-3223200;R-HSA-3240295;R-HSA-3229102
R-HSA-1912422	Pre-NOTCH Expression and Processing	1	114	0.00798823	0.226361	0.226361	3	38	0.00279885	9606	Homo sapiens	H3f3a		R-HSA-9604834;R-HSA-9604831;R-HSA-9604829
R-HSA-8856825	Cargo recognition for clathrin-mediated endocytosis	1	115	0.0080583	0.228108	0.228108	1	15	0.00110481	9606	Homo sapiens	Tfrc		R-HSA-8866277
R-HSA-5619507	Activation of HOX genes during differentiation	1	116	0.00812837	0.229851	0.229851	31	43	0.00316712	9606	Homo sapiens	H3f3a		R-HSA-5617877;R-HSA-5617492;R-HSA-5617431;R-HSA-5621010;R-HSA-5617874;R-HSA-6810159;R-HSA-6810158;R-HSA-5617887;R-HSA-5617862;R-HSA-6810161;R-HSA-5617859;R-HSA-5617484;R-HSA-5617676;R-HSA-5693644;R-HSA-5617486;R-HSA-5617672;R-HSA-5617483;R-HSA-5617867;R-HSA-5621002;R-HSA-5617866;R-HSA-5617462;R-HSA-5617650;R-HSA-5617661;R-HSA-5617471;R-HSA-5617445;R-HSA-5617452;R-HSA-5617454;R-HSA-6810139;R-HSA-5…
R-HSA-5617472	Activation of anterior HOX genes in hindbrain development during early embryogenesis	1	116	0.00812837	0.229851	0.229851	31	43	0.00316712	9606	Homo sapiens	H3f3a		R-HSA-5617877;R-HSA-5617492;R-HSA-5617431;R-HSA-5621010;R-HSA-5617874;R-HSA-6810159;R-HSA-6810158;R-HSA-5617887;R-HSA-5617862;R-HSA-6810161;R-HSA-5617859;R-HSA-5617484;R-HSA-5617676;R-HSA-5693644;R-HSA-5617486;R-HSA-5617672;R-HSA-5617483;R-HSA-5617867;R-HSA-5621002;R-HSA-5617866;R-HSA-5617462;R-HSA-5617650;R-HSA-5617661;R-HSA-5617471;R-HSA-5617445;R-HSA-5617452;R-HSA-5617454;R-HSA-6810139;R-HSA-5…
R-HSA-69002	DNA Replication Pre-Initiation	1	120	0.00840866	0.236784	0.236784	2	27	0.00198866	9606	Homo sapiens	H3f3a		R-HSA-9749197;R-HSA-9749098
R-HSA-211000	Gene Silencing by RNA	1	120	0.00840866	0.236784	0.236784	1	40	0.00294616	9606	Homo sapiens	H3f3a		R-HSA-5578742
R-HSA-9648025	EML4 and NUDC in mitotic spindle formation	1	121	0.00847873	0.238508	0.238508	1	5	0.00036827	9606	Homo sapiens	Rps27		R-HSA-9648114
R-HSA-68886	M Phase	2	416	0.02915	0.239143	0.239143	16	91	0.00670251	9606	Homo sapiens	Rps27;H3f3a		R-HSA-2245218;R-HSA-9648114;R-HSA-2288097;R-HSA-375302;R-HSA-2467809;R-HSA-2467811;R-HSA-2172678;R-HSA-1638803;R-HSA-2294600;R-HSA-2294574;R-HSA-2484822;R-HSA-2301205;R-HSA-2294580;R-HSA-2468287;R-HSA-1638821;R-HSA-2294590
R-HSA-1474165	Reproduction	1	123	0.00861888	0.241945	0.241945	1	24	0.0017677	9606	Homo sapiens	H3f3a		R-HSA-1214188
R-HSA-5628897	TP53 Regulates Metabolic Genes	1	126	0.00882909	0.247072	0.247072	1	34	0.00250424	9606	Homo sapiens	Cox7c		R-HSA-163214
R-HSA-1592230	Mitochondrial biogenesis	1	128	0.00896924	0.250471	0.250471	1	36	0.00265154	9606	Homo sapiens	Atp5k		R-HSA-8949580
R-HSA-1500931	Cell-Cell communication	1	133	0.0093196	0.258904	0.258904	1	60	0.00441924	9606	Homo sapiens	Cldn5		R-HSA-420019
R-HSA-2500257	Resolution of Sister Chromatid Cohesion	1	134	0.00938967	0.26058	0.26058	4	8	0.000589232	9606	Homo sapiens	Rps27		R-HSA-2484822;R-HSA-1638803;R-HSA-2468287;R-HSA-1638821
R-HSA-68875	Mitotic Prophase	1	135	0.00945974	0.262252	0.262252	8	34	0.00250424	9606	Homo sapiens	H3f3a		R-HSA-2245218;R-HSA-2288097;R-HSA-2301205;R-HSA-2294580;R-HSA-2172678;R-HSA-2294600;R-HSA-2294574;R-HSA-2294590
R-HSA-212436	Generic Transcription Pathway	5	1555	0.108962	0.266084	0.266084	29	830	0.0611328	9606	Homo sapiens	Lmo2;Cldn5;H3f3a;Cox7c		R-HSA-8936584;R-HSA-8937097;R-HSA-8937037;R-HSA-8956608;R-HSA-8936000;R-HSA-163214;R-HSA-8936007;R-HSA-8956568;R-HSA-8937113;R-HSA-8937050;R-HSA-8865491;R-HSA-8936989;R-HSA-8937118;R-HSA-8936979;R-HSA-8865498;R-HSA-8936599;R-HSA-8936616;R-HSA-8956586;R-HSA-8936621;R-HSA-8865505;R-HSA-8936608;R-HSA-8936481;R-HSA-8936995;R-HSA-8937016;R-HSA-8935740;R-HSA-8937022;R-HSA-8935730;R-HSA-8935731;R-HSA-89…
R-HSA-73886	Chromosome Maintenance	1	138	0.00966996	0.267246	0.267246	2	38	0.00279885	9606	Homo sapiens	H3f3a		R-HSA-9670114;R-HSA-9670149
R-HSA-109582	Hemostasis	3	803	0.056268	0.26788	0.26788	4	334	0.0246004	9606	Homo sapiens	Tmsb4x;H3f3a;Grb14		R-HSA-997263;R-HSA-994106;R-HSA-481007;R-HSA-204813
R-HSA-212165	Epigenetic regulation of gene expression	1	139	0.00974003	0.268903	0.268903	20	34	0.00250424	9606	Homo sapiens	H3f3a		R-HSA-5334097;R-HSA-5334160;R-HSA-427527;R-HSA-5334099;R-HSA-212263;R-HSA-5334164;R-HSA-5250938;R-HSA-5227490;R-HSA-212269;R-HSA-433672;R-HSA-427336;R-HSA-427528;R-HSA-427337;R-HSA-427383;R-HSA-5334179;R-HSA-5334151;R-HSA-5334152;R-HSA-427514;R-HSA-212222;R-HSA-212252
R-HSA-114608	Platelet degranulation	1	141	0.00988018	0.272206	0.272206	1	11	0.000810194	9606	Homo sapiens	Tmsb4x		R-HSA-481007
R-HSA-76005	Response to elevated platelet cytosolic Ca2+	1	148	0.0103707	0.283656	0.283656	1	14	0.00103116	9606	Homo sapiens	Tmsb4x		R-HSA-481007
R-HSA-5663220	RHO GTPases Activate Formins	1	149	0.0104408	0.285277	0.285277	3	27	0.00198866	9606	Homo sapiens	Rps27		R-HSA-5666160;R-HSA-5666129;R-HSA-5666169
R-HSA-9018519	Estrogen-dependent gene expression	1	154	0.0107911	0.293331	0.293331	14	66	0.00486116	9606	Homo sapiens	H3f3a		R-HSA-9009065;R-HSA-9011981;R-HSA-9011949;R-HSA-9011983;R-HSA-9011950;R-HSA-9012000;R-HSA-9009378;R-HSA-9011941;R-HSA-9011975;R-HSA-9009371;R-HSA-9011966;R-HSA-9011985;R-HSA-9011952;R-HSA-9011984
R-HSA-8980692	RHOA GTPase cycle	1	154	0.0107911	0.293331	0.293331	1	6	0.000441924	9606	Homo sapiens	Tfrc		R-HSA-9013009
R-HSA-9707564	Cytoprotection by HMOX1	1	158	0.0110714	0.29971	0.29971	2	37	0.0027252	9606	Homo sapiens	Cox7c		R-HSA-9709406;R-HSA-163214
R-HSA-9013148	CDC42 GTPase cycle	1	159	0.0111415	0.301296	0.301296	1	6	0.000441924	9606	Homo sapiens	Tfrc		R-HSA-9013157
R-HSA-8856828	Clathrin-mediated endocytosis	1	161	0.0112816	0.304458	0.304458	16	35	0.00257789	9606	Homo sapiens	Tfrc		R-HSA-8868071;R-HSA-8868230;R-HSA-8866277;R-HSA-8867756;R-HSA-8868236;R-HSA-8868651;R-HSA-8867754;R-HSA-8868072;R-HSA-8868648;R-HSA-8868661;R-HSA-8868660;R-HSA-8868659;R-HSA-8868658;R-HSA-8869438;R-HSA-8871194;R-HSA-8871193
R-HSA-2187338	Visual phototransduction	1	169	0.0118422	0.316967	0.316967	3	92	0.00677617	9606	Homo sapiens	Ttr		R-HSA-2453876;R-HSA-2453863;R-HSA-2404134
R-HSA-69306	DNA Replication	1	174	0.0121926	0.324674	0.324674	2	53	0.00390366	9606	Homo sapiens	H3f3a		R-HSA-9749197;R-HSA-9749098
R-HSA-73857	RNA Polymerase II Transcription	5	1694	0.118702	0.329031	0.329031	29	891	0.0656257	9606	Homo sapiens	Lmo2;Cldn5;H3f3a;Cox7c		R-HSA-8936584;R-HSA-8937097;R-HSA-8937037;R-HSA-8956608;R-HSA-8936000;R-HSA-163214;R-HSA-8936007;R-HSA-8956568;R-HSA-8937113;R-HSA-8937050;R-HSA-8865491;R-HSA-8936989;R-HSA-8937118;R-HSA-8936979;R-HSA-8865498;R-HSA-8936599;R-HSA-8936616;R-HSA-8956586;R-HSA-8936621;R-HSA-8865505;R-HSA-8936608;R-HSA-8936481;R-HSA-8936995;R-HSA-8937016;R-HSA-8935740;R-HSA-8937022;R-HSA-8935730;R-HSA-8935731;R-HSA-89…
R-HSA-211859	Biological oxidations	2	549	0.0384696	0.350163	0.350163	1	188	0.0138469	9606	Homo sapiens	Gsta4		R-HSA-176054
R-HSA-9013149	RAC1 GTPase cycle	1	191	0.0133838	0.350253	0.350253	1	6	0.000441924	9606	Homo sapiens	Tfrc		R-HSA-9013145
R-HSA-983231	Factors involved in megakaryocyte development and platelet production	1	194	0.013594	0.354669	0.354669	2	43	0.00316712	9606	Homo sapiens	H3f3a		R-HSA-997263;R-HSA-994106
R-HSA-2467813	Separation of Sister Chromatids	1	195	0.0136641	0.356134	0.356134	2	8	0.000589232	9606	Homo sapiens	Rps27		R-HSA-2467809;R-HSA-2467811
R-HSA-2559583	Cellular Senescence	1	200	0.0140144	0.363413	0.363413	7	90	0.00662886	9606	Homo sapiens	H3f3a		R-HSA-3788745;R-HSA-3222593;R-HSA-3229089;R-HSA-3223200;R-HSA-3788748;R-HSA-3240295;R-HSA-3229102
R-HSA-68877	Mitotic Prometaphase	1	211	0.0147852	0.379146	0.379146	6	20	0.00147308	9606	Homo sapiens	Rps27		R-HSA-9648114;R-HSA-2484822;R-HSA-375302;R-HSA-1638803;R-HSA-2468287;R-HSA-1638821
R-HSA-9711123	Cellular response to chemical stress	1	212	0.0148553	0.380558	0.380558	2	71	0.00522943	9606	Homo sapiens	Cox7c		R-HSA-9709406;R-HSA-163214
R-HSA-201681	TCF dependent signaling in response to WNT	1	216	0.0151356	0.386173	0.386173	1	71	0.00522943	9606	Homo sapiens	H3f3a		R-HSA-3364026
R-HSA-69278	Cell Cycle, Mitotic	2	596	0.041763	0.388526	0.388526	16	350	0.0257789	9606	Homo sapiens	Rps27;H3f3a		R-HSA-2245218;R-HSA-9648114;R-HSA-2288097;R-HSA-375302;R-HSA-2467809;R-HSA-2467811;R-HSA-2172678;R-HSA-1638803;R-HSA-2294600;R-HSA-2294574;R-HSA-2484822;R-HSA-2301205;R-HSA-2294580;R-HSA-2468287;R-HSA-1638821;R-HSA-2294590
R-HSA-74160	Gene expression (Transcription)	5	1855	0.129984	0.404225	0.404225	52	1006	0.0740959	9606	Homo sapiens	Lmo2;Cldn5;H3f3a;Cox7c		R-HSA-8936584;R-HSA-5334097;R-HSA-8937097;R-HSA-427527;R-HSA-5334099;R-HSA-163214;R-HSA-433672;R-HSA-427528;R-HSA-8956568;R-HSA-8937113;R-HSA-8936989;R-HSA-8937118;R-HSA-8936979;R-HSA-8936599;R-HSA-212252;R-HSA-8936616;R-HSA-8956586;R-HSA-5578742;R-HSA-212263;R-HSA-8936621;R-HSA-8936608;R-HSA-8936481;R-HSA-5250938;R-HSA-8936995;R-HSA-5227490;R-HSA-212269;R-HSA-8937016;R-HSA-8935740;R-HSA-8937022;…
R-HSA-68882	Mitotic Anaphase	1	249	0.017448	0.430652	0.430652	2	32	0.00235693	9606	Homo sapiens	Rps27		R-HSA-2467809;R-HSA-2467811
R-HSA-2555396	Mitotic Metaphase and Anaphase	1	250	0.017518	0.43195	0.43195	2	33	0.00243058	9606	Homo sapiens	Rps27		R-HSA-2467809;R-HSA-2467811
R-HSA-196849	Metabolism of water-soluble vitamins and cofactors	1	256	0.0179385	0.439677	0.439677	1	144	0.0106062	9606	Homo sapiens	Enpp2		R-HSA-8938314
R-HSA-8939211	ESR-mediated signaling	1	257	0.0180085	0.440955	0.440955	14	111	0.00817559	9606	Homo sapiens	H3f3a		R-HSA-9009065;R-HSA-9011981;R-HSA-9011949;R-HSA-9011983;R-HSA-9011950;R-HSA-9012000;R-HSA-9009378;R-HSA-9011941;R-HSA-9011975;R-HSA-9009371;R-HSA-9011966;R-HSA-9011985;R-HSA-9011952;R-HSA-9011984
R-HSA-202733	Cell surface interactions at the vascular wall	1	257	0.0180085	0.440955	0.440955	1	65	0.00478751	9606	Homo sapiens	Grb14		R-HSA-204813
R-HSA-157118	Signaling by NOTCH	1	259	0.0181487	0.443503	0.443503	3	154	0.0113427	9606	Homo sapiens	H3f3a		R-HSA-9604834;R-HSA-9604831;R-HSA-9604829
R-HSA-69620	Cell Cycle Checkpoints	1	280	0.0196202	0.469581	0.469581	4	56	0.00412462	9606	Homo sapiens	Rps27		R-HSA-141409;R-HSA-141431;R-HSA-141422;R-HSA-141439
R-HSA-76002	Platelet activation, signaling and aggregation	1	293	0.0205311	0.485127	0.485127	1	116	0.00854386	9606	Homo sapiens	Tmsb4x		R-HSA-481007
R-HSA-1640170	Cell Cycle	2	734	0.051433	0.495165	0.495165	23	449	0.0330706	9606	Homo sapiens	Rps27;H3f3a		R-HSA-2245218;R-HSA-9648114;R-HSA-2288097;R-HSA-141409;R-HSA-375302;R-HSA-2467809;R-HSA-2467811;R-HSA-2172678;R-HSA-1638803;R-HSA-2294600;R-HSA-141422;R-HSA-2294574;R-HSA-9670114;R-HSA-2484822;R-HSA-141431;R-HSA-2301205;R-HSA-9670149;R-HSA-2294580;R-HSA-2468287;R-HSA-1638821;R-HSA-2294590;R-HSA-141439;R-HSA-1214188
R-HSA-198933	Immunoregulatory interactions between a Lymphoid and a non-Lymphoid cell	1	316	0.0221428	0.511557	0.511557	1	44	0.00324077	9606	Homo sapiens	Cd200		R-HSA-199154
R-HSA-1474244	Extracellular matrix organization	1	329	0.0230537	0.525909	0.525909	1	319	0.0234956	9606	Homo sapiens	Ttr		R-HSA-2396337
R-HSA-195721	Signaling by WNT	1	332	0.023264	0.529163	0.529163	1	157	0.0115637	9606	Homo sapiens	H3f3a		R-HSA-3364026
R-HSA-1852241	Organelle biogenesis and maintenance	1	338	0.0236844	0.535605	0.535605	1	86	0.00633424	9606	Homo sapiens	Atp5k		R-HSA-8949580
R-HSA-9006931	Signaling by Nuclear Receptors	1	387	0.0271179	0.585116	0.585116	14	192	0.0141416	9606	Homo sapiens	H3f3a		R-HSA-9009065;R-HSA-9011981;R-HSA-9011949;R-HSA-9011983;R-HSA-9011950;R-HSA-9012000;R-HSA-9009378;R-HSA-9011941;R-HSA-9011975;R-HSA-9009371;R-HSA-9011966;R-HSA-9011985;R-HSA-9011952;R-HSA-9011984
R-HSA-8978868	Fatty acid metabolism	1	431	0.0302011	0.625188	0.625188	1	217	0.0159829	9606	Homo sapiens	Dbi		R-HSA-8848246
R-HSA-382551	Transport of small molecules	2	961	0.0673394	0.644334	0.644334	7	443	0.0326287	9606	Homo sapiens	Tfrc		R-HSA-5690886;R-HSA-917839;R-HSA-917807;R-HSA-5691154;R-HSA-917835;R-HSA-917814;R-HSA-917987
R-HSA-9012999	RHO GTPase cycle	1	460	0.0322332	0.64952	0.64952	13	91	0.00670251	9606	Homo sapiens	Tfrc		R-HSA-9013024;R-HSA-9017507;R-HSA-9013157;R-HSA-9018758;R-HSA-9013145;R-HSA-9018808;R-HSA-9018746;R-HSA-9014449;R-HSA-9013009;R-HSA-9696266;R-HSA-9696271;R-HSA-9014294;R-HSA-9013110
R-HSA-6798695	Neutrophil degranulation	1	480	0.0336346	0.665402	0.665402	1	10	0.00073654	9606	Homo sapiens	Ttr		R-HSA-6798751
R-HSA-3700989	Transcriptional Regulation by TP53	1	487	0.0341251	0.670794	0.670794	1	259	0.0190764	9606	Homo sapiens	Cox7c		R-HSA-163214
R-HSA-9709957	Sensory Perception	1	493	0.0345456	0.675349	0.675349	3	139	0.0102379	9606	Homo sapiens	Ttr		R-HSA-2453876;R-HSA-2453863;R-HSA-2404134
R-HSA-9006934	Signaling by Receptor Tyrosine Kinases	1	618	0.0433046	0.757474	0.757474	24	746	0.0549459	9606	Homo sapiens	Ptn		R-HSA-9701524;R-HSA-9700149;R-HSA-9700662;R-HSA-9701488;R-HSA-201510;R-HSA-9700156;R-HSA-201515;R-HSA-9700120;R-HSA-201519;R-HSA-201486;R-HSA-9700121;R-HSA-9700154;R-HSA-9700164;R-HSA-201521;R-HSA-9700647;R-HSA-9701507;R-HSA-9725315;R-HSA-9701485;R-HSA-9700142;R-HSA-9700175;R-HSA-9700168;R-HSA-9700200;R-HSA-9700648;R-HSA-9700171
R-HSA-199991	Membrane Trafficking	1	667	0.0467381	0.783832	0.783832	20	219	0.0161302	9606	Homo sapiens	Tfrc		R-HSA-8868071;R-HSA-421831;R-HSA-8868230;R-HSA-8866277;R-HSA-421836;R-HSA-8867756;R-HSA-8868236;R-HSA-8868651;R-HSA-421835;R-HSA-8867754;R-HSA-421833;R-HSA-8868072;R-HSA-8868648;R-HSA-8868661;R-HSA-8868660;R-HSA-8868659;R-HSA-8868658;R-HSA-8869438;R-HSA-8871194;R-HSA-8871193
R-HSA-5653656	Vesicle-mediated transport	1	827	0.0579497	0.851963	0.851963	20	252	0.0185608	9606	Homo sapiens	Tfrc		R-HSA-8868071;R-HSA-421831;R-HSA-8868230;R-HSA-8866277;R-HSA-421836;R-HSA-8867756;R-HSA-8868236;R-HSA-8868651;R-HSA-421835;R-HSA-8867754;R-HSA-421833;R-HSA-8868072;R-HSA-8868648;R-HSA-8868661;R-HSA-8868660;R-HSA-8868659;R-HSA-8868658;R-HSA-8869438;R-HSA-8871194;R-HSA-8871193
R-HSA-1280218	Adaptive Immune System	1	1005	0.0704225	0.903364	0.903364	1	264	0.0194446	9606	Homo sapiens	Cd200		R-HSA-199154
R-HSA-162582	Signal Transduction	4	2997	0.210006	0.927055	0.927055	66	2454	0.180747	9606	Homo sapiens	Rps27;Tfrc;H3f3a;Ptn		R-HSA-9701524;R-HSA-9011981;R-HSA-9011983;R-HSA-5666129;R-HSA-3364026;R-HSA-9700120;R-HSA-201486;R-HSA-9700121;R-HSA-9011975;R-HSA-9018758;R-HSA-5625797;R-HSA-9013145;R-HSA-5625796;R-HSA-9701507;R-HSA-9725315;R-HSA-9011985;R-HSA-9013009;R-HSA-9011984;R-HSA-9696266;R-HSA-9696271;R-HSA-9014294;R-HSA-9009065;R-HSA-9700149;R-HSA-9700662;R-HSA-201510;R-HSA-5666160;R-HSA-9700156;R-HSA-201515;R-HSA-9012…
R-HSA-168249	Innate Immune System	1	1334	0.0934763	0.956735	0.956735	1	710	0.0522943	9606	Homo sapiens	Ttr		R-HSA-6798751
R-HSA-556833	Metabolism of lipids	1	1444	0.101184	0.96708	0.96708	1	954	0.0702659	9606	Homo sapiens	Dbi		R-HSA-8848246
R-HSA-168256	Immune System	2	2684	0.188074	0.989298	0.989298	2	1623	0.11954	9606	Homo sapiens	Ttr;Cd200		R-HSA-199154;R-HSA-6798751

## Sheet: Arterial_EC_Upregulated
Pathway identifier	Pathway name	#Entities found	#Entities total	Entities ratio	Entities pValue	Entities FDR	#Reactions found	#Reactions total	Reactions ratio	Species identifier	Species name	Submitted entities found	Mapped entities	Found reaction identifiers
R-HSA-3371568	Attenuation phase	11	47	0.00329339	2.22045e-16	7.17204e-14	4	5	0.00036827	9606	Homo sapiens	Hspa8;Hsph1;Hspa1a;Hsp90ab1;Hsp90aa1		R-HSA-3371554;R-HSA-5324617;R-HSA-5082369;R-HSA-5082384
R-HSA-3371571	HSF1-dependent transactivation	11	59	0.00413426	2.10942e-15	3.39617e-13	5	8	0.000589232	9606	Homo sapiens	Hspa8;Hsph1;Hspa1a;Hsp90ab1;Hsp90aa1		R-HSA-3371554;R-HSA-5324617;R-HSA-5082356;R-HSA-5082369;R-HSA-5082384
R-HSA-3371556	Cellular response to heat stress	12	135	0.00945974	5.82423e-13	6.23193e-11	16	29	0.00213597	9606	Homo sapiens	Hspa8;Hsph1;Hspa1a;Hsp90ab1;Hsp90aa1		R-HSA-5251955;R-HSA-5082409;R-HSA-5251959;R-HSA-5324632;R-HSA-5082369;R-HSA-3371518;R-HSA-3371554;R-HSA-3371586;R-HSA-4793819;R-HSA-5251942;R-HSA-3371467;R-HSA-5324617;R-HSA-5082356;R-HSA-5252041;R-HSA-5082384;R-HSA-5252079
R-HSA-3371511	HSF1 activation	8	43	0.0030131	1.73578e-11	1.38862e-09	4	7	0.000515578	9606	Homo sapiens	Hsph1;Hspa1a;Hsp90ab1;Hsp90aa1		R-HSA-3371586;R-HSA-4793819;R-HSA-5082409;R-HSA-5324632
R-HSA-3371453	Regulation of HSF1-mediated heat shock response	10	113	0.00791816	6.04743e-11	3.87035e-09	7	14	0.00103116	9606	Homo sapiens	Hspa8;Hsph1;Hspa1a		R-HSA-5251955;R-HSA-5251942;R-HSA-5251959;R-HSA-3371467;R-HSA-5252041;R-HSA-3371518;R-HSA-5252079
R-HSA-3371497	HSP90 chaperone cycle for steroid hormone receptors (SHR) in the presence of ligand	7	72	0.0050452	2.85983e-08	1.51571e-06	16	16	0.00117846	9606	Homo sapiens	Hspa8;Dnaja1;Hspa1a;Hsp90ab1;Hsp90aa1		R-HSA-5618099;R-HSA-5618098;R-HSA-9725885;R-HSA-5618110;R-HSA-5618105;R-HSA-5618073;R-HSA-3371422;R-HSA-5618107;R-HSA-5618085;R-HSA-9705925;R-HSA-3371590;R-HSA-5618080;R-HSA-9690534;R-HSA-5618093;R-HSA-3371503;R-HSA-9678925
R-HSA-9617828	FOXO-mediated transcription of cell cycle genes	5	27	0.00189195	1.32031e-07	6.07341e-06	7	22	0.00162039	9606	Homo sapiens	Klf4;Cdkn1a		R-HSA-9617840;R-HSA-9625409;R-HSA-6803411;R-HSA-9618004;R-HSA-6803403;R-HSA-9617838;R-HSA-9625406
R-HSA-2262752	Cellular responses to stress	16	952	0.0667087	1.71458e-06	6.85832e-05	40	381	0.0280622	9606	Homo sapiens	Hspa8;Hsph1;Dnaja1;Hspa1a;Cdkn1a;Hsp90ab1;Hsp90aa1		R-HSA-5324632;R-HSA-5082369;R-HSA-5618073;R-HSA-3371518;R-HSA-3371554;R-HSA-9705925;R-HSA-4793819;R-HSA-3788705;R-HSA-5324617;R-HSA-5252041;R-HSA-187934;R-HSA-3371503;R-HSA-3788708;R-HSA-5082384;R-HSA-9678925;R-HSA-5251955;R-HSA-5082409;R-HSA-5618099;R-HSA-5618098;R-HSA-5251959;R-HSA-9725885;R-HSA-5618110;R-HSA-3786258;R-HSA-5618105;R-HSA-4647594;R-HSA-3371422;R-HSA-5618107;R-HSA-4647593;R-HSA-56…
R-HSA-8953897	Cellular responses to stimuli	16	970	0.06797	2.18707e-06	7.61607e-05	40	412	0.0303454	9606	Homo sapiens	Hspa8;Hsph1;Dnaja1;Hspa1a;Cdkn1a;Hsp90ab1;Hsp90aa1		R-HSA-5324632;R-HSA-5082369;R-HSA-5618073;R-HSA-3371518;R-HSA-3371554;R-HSA-9705925;R-HSA-4793819;R-HSA-3788705;R-HSA-5324617;R-HSA-5252041;R-HSA-187934;R-HSA-3371503;R-HSA-3788708;R-HSA-5082384;R-HSA-9678925;R-HSA-5251955;R-HSA-5082409;R-HSA-5618099;R-HSA-5618098;R-HSA-5251959;R-HSA-9725885;R-HSA-5618110;R-HSA-3786258;R-HSA-5618105;R-HSA-4647594;R-HSA-3371422;R-HSA-5618107;R-HSA-4647593;R-HSA-56…
R-HSA-69560	Transcriptional activation of p53 responsive genes	3	6	0.000420433	2.62623e-06	7.61607e-05	4	5	0.00036827	9606	Homo sapiens	Cdkn1a		R-HSA-6803411;R-HSA-6803388;R-HSA-6803403;R-HSA-6803801
R-HSA-69895	Transcriptional activation of cell cycle inhibitor p21	3	6	0.000420433	2.62623e-06	7.61607e-05	4	5	0.00036827	9606	Homo sapiens	Cdkn1a		R-HSA-6803411;R-HSA-6803388;R-HSA-6803403;R-HSA-6803801
R-HSA-6785807	Interleukin-4 and Interleukin-13 signaling	8	211	0.0147852	3.34617e-06	8.70003e-05	3	47	0.00346174	9606	Homo sapiens	Hspa8;Cebpd;Cdkn1a;Hsp90aa1		R-HSA-6797269;R-HSA-6790036;R-HSA-6790041
R-HSA-6804116	TP53 Regulates Transcription of Genes Involved in G1 Cell Cycle Arrest	3	20	0.00140144	9.32121e-05	0.00223709	6	17	0.00125212	9606	Homo sapiens	Cdkn1a		R-HSA-6803411;R-HSA-69562;R-HSA-6803388;R-HSA-187934;R-HSA-6803403;R-HSA-6803801
R-HSA-381340	Transcriptional regulation of white adipocyte differentiation	5	109	0.00763787	0.000108349	0.0023739	6	18	0.00132577	9606	Homo sapiens	Cebpd;Angptl4;Klf4		R-HSA-560473;R-HSA-381377;R-HSA-381283;R-HSA-977271;R-HSA-381337;R-HSA-977392
R-HSA-9614085	FOXO-mediated transcription	5	110	0.00770794	0.000113043	0.0023739	7	85	0.00626059	9606	Homo sapiens	Klf4;Cdkn1a		R-HSA-9617840;R-HSA-9625409;R-HSA-6803411;R-HSA-9618004;R-HSA-6803403;R-HSA-9617838;R-HSA-9625406
R-HSA-9613829	Chaperone Mediated Autophagy	3	23	0.00161166	0.000140478	0.00280955	15	19	0.00139943	9606	Homo sapiens	Hspa8;Hsp90ab1;Hsp90aa1		R-HSA-9626256;R-HSA-9626039;R-HSA-9626235;R-HSA-9622840;R-HSA-9624158;R-HSA-9626242;R-HSA-9626276;R-HSA-9625188;R-HSA-9620197;R-HSA-9615721;R-HSA-9622831;R-HSA-9626060;R-HSA-9625196;R-HSA-9626253;R-HSA-9625197
R-HSA-8866911	TFAP2 (AP-2) family regulates transcription of cell cycle factors	2	6	0.000420433	0.000318177	0.00604537	3	4	0.000294616	9606	Homo sapiens	Cdkn1a		R-HSA-8865280;R-HSA-8865244;R-HSA-8865256
R-HSA-8941855	RUNX3 regulates CDKN1A transcription	2	8	0.000560577	0.000562545	0.00956327	3	6	0.000441924	9606	Homo sapiens	Cdkn1a		R-HSA-8878130;R-HSA-8878178;R-HSA-8878186
R-HSA-5336415	Uptake and function of diphtheria toxin	2	10	0.000700722	0.000874158	0.0148607	1	5	0.00036827	9606	Homo sapiens	Hsp90ab1;Hsp90aa1		R-HSA-5336420
R-HSA-449147	Signaling by Interleukins	9	643	0.0450564	0.00158348	0.0253356	9	493	0.0363114	9606	Homo sapiens	Hspa8;Cebpd;Cdkn1a;Nfkbia;Hsp90aa1		R-HSA-6797269;R-HSA-6790036;R-HSA-209063;R-HSA-209125;R-HSA-209061;R-HSA-9630923;R-HSA-209087;R-HSA-6790041;R-HSA-168140
R-HSA-3000484	Scavenging by Class F Receptors	2	16	0.00112115	0.00220128	0.0330192	2	2	0.000147308	9606	Homo sapiens	Hsph1;Hsp90aa1		R-HSA-2247514;R-HSA-2197645
R-HSA-6791312	TP53 Regulates Transcription of Cell Cycle Genes	3	65	0.00455469	0.00279213	0.0390898	6	42	0.00309347	9606	Homo sapiens	Cdkn1a		R-HSA-6803411;R-HSA-69562;R-HSA-6803388;R-HSA-187934;R-HSA-6803403;R-HSA-6803801
R-HSA-399954	Sema3A PAK dependent Axon repulsion	2	19	0.00133137	0.00307872	0.0411447	2	6	0.000441924	9606	Homo sapiens	Hsp90ab1;Hsp90aa1		R-HSA-419644;R-HSA-419645
R-HSA-69580	p53-Dependent G1/S DNA damage checkpoint	3	70	0.00490505	0.0034351	0.0411447	6	22	0.00162039	9606	Homo sapiens	Cdkn1a		R-HSA-6803411;R-HSA-69562;R-HSA-6803388;R-HSA-187934;R-HSA-6803403;R-HSA-6803801
R-HSA-69563	p53-Dependent G1 DNA Damage Response	3	70	0.00490505	0.0034351	0.0411447	6	22	0.00162039	9606	Homo sapiens	Cdkn1a		R-HSA-6803411;R-HSA-69562;R-HSA-6803388;R-HSA-187934;R-HSA-6803403;R-HSA-6803801
R-HSA-69615	G1/S DNA Damage Checkpoints	3	72	0.0050452	0.00371556	0.0411447	6	26	0.001915	9606	Homo sapiens	Cdkn1a		R-HSA-6803411;R-HSA-69562;R-HSA-6803388;R-HSA-187934;R-HSA-6803403;R-HSA-6803801
R-HSA-9702518	STAT5 activation downstream of FLT3 ITD mutants	2	21	0.00147152	0.00374043	0.0411447	2	14	0.00103116	9606	Homo sapiens	Cdkn1a		R-HSA-9698043;R-HSA-9698041
R-HSA-9013418	RHOBTB2 GTPase cycle	2	24	0.00168173	0.0048455	0.0533005	1	2	0.000147308	9606	Homo sapiens	Hsp90ab1;Hsp90aa1		R-HSA-9018785
R-HSA-8852276	The role of GTSE1 in G2/M progression after G2 checkpoint	3	83	0.00581599	0.00550647	0.0605712	1	10	0.00073654	9606	Homo sapiens	Cdkn1a;Hsp90ab1;Hsp90aa1		R-HSA-8852362
R-HSA-9703648	Signaling by FLT3 ITD and TKD mutants	2	30	0.00210217	0.0074479	0.074479	2	24	0.0017677	9606	Homo sapiens	Cdkn1a		R-HSA-9698043;R-HSA-9698041
R-HSA-9703465	Signaling by FLT3 fusion proteins	2	32	0.00224231	0.0084279	0.0823565	2	18	0.00132577	9606	Homo sapiens	Cdkn1a		R-HSA-9698043;R-HSA-9698041
R-HSA-5619043	Defective SLC2A1 causes GLUT1 deficiency syndrome 1 (GLUT1DS1)	1	2	0.000140144	0.00851296	0.0823565	1	1	7.3654e-05	9606	Homo sapiens	Slc2a1		R-HSA-5632804
R-HSA-168928	DDX58/IFIH1-mediated induction of interferon-alpha/beta	3	100	0.00700722	0.00915073	0.0823565	3	53	0.00390366	9606	Homo sapiens	Nfkbia;Hsp90ab1;Hsp90aa1		R-HSA-9709831;R-HSA-9709852;R-HSA-168140
R-HSA-9706574	RHOBTB GTPase Cycle	2	36	0.0025226	0.0105508	0.094957	1	4	0.000294616	9606	Homo sapiens	Hsp90ab1;Hsp90aa1		R-HSA-9018785
R-HSA-1474151	Tetrahydrobiopterin (BH4) synthesis, recycling, salvage and regulation	2	37	0.00259267	0.0111147	0.0975217	4	16	0.00117846	9606	Homo sapiens	Gch1;Hsp90aa1		R-HSA-1497796;R-HSA-1474146;R-HSA-1474158;R-HSA-1497784
R-HSA-9619665	EGR2 and SOX10-mediated initiation of Schwann cell myelination	2	39	0.00273281	0.0122817	0.0975217	2	26	0.001915	9606	Homo sapiens	Pmp22		R-HSA-9615626;R-HSA-9618559
R-HSA-202131	Metabolism of nitric oxide: NOS3 activation and regulation	2	41	0.00287296	0.0134999	0.0975217	12	26	0.001915	9606	Homo sapiens	Hsp90aa1;Nostrin		R-HSA-202129;R-HSA-1497796;R-HSA-202144;R-HSA-1497810;R-HSA-203716;R-HSA-203625;R-HSA-202137;R-HSA-202127;R-HSA-202111;R-HSA-203662;R-HSA-203565;R-HSA-1497784
R-HSA-5260271	Diseases of Immune System	2	42	0.00294303	0.014128	0.0975217	6	15	0.00110481	9606	Homo sapiens	Mal;Nfkbia		R-HSA-5602353;R-HSA-5228811;R-HSA-5602672;R-HSA-5602383;R-HSA-5602606;R-HSA-9630921
R-HSA-5602358	Diseases associated with the TLR signaling cascade	2	42	0.00294303	0.014128	0.0975217	6	15	0.00110481	9606	Homo sapiens	Mal;Nfkbia		R-HSA-5602353;R-HSA-5228811;R-HSA-5602672;R-HSA-5602383;R-HSA-5602606;R-HSA-9630921
R-HSA-9682385	FLT3 signaling in disease	2	43	0.0030131	0.0147685	0.0975217	2	52	0.00383001	9606	Homo sapiens	Cdkn1a		R-HSA-9698043;R-HSA-9698041
R-HSA-1280215	Cytokine Signaling in Immune system	10	1092	0.0765188	0.0168502	0.0975217	15	708	0.052147	9606	Homo sapiens	Hspa8;Tnfrsf12a;Cebpd;Cdkn1a;Nfkbia;Hsp90aa1		R-HSA-5676598;R-HSA-5668534;R-HSA-209063;R-HSA-209125;R-HSA-209061;R-HSA-5668414;R-HSA-5669023;R-HSA-168140;R-HSA-5668454;R-HSA-6797269;R-HSA-6790036;R-HSA-5668481;R-HSA-9630923;R-HSA-209087;R-HSA-6790041
R-HSA-9665230	Drug resistance in ERBB2 KD mutants	1	4	0.000280289	0.0169546	0.0975217	8	8	0.000589232	9606	Homo sapiens	Hsp90aa1		R-HSA-9665315;R-HSA-9665232;R-HSA-9665280;R-HSA-9665286;R-HSA-9665284;R-HSA-9665304;R-HSA-9665311;R-HSA-9665278
R-HSA-9652282	Drug-mediated inhibition of ERBB2 signaling	1	4	0.000280289	0.0169546	0.0975217	3	3	0.000220962	9606	Homo sapiens	Hsp90aa1		R-HSA-9652277;R-HSA-9652264;R-HSA-9665726
R-HSA-9665737	Drug resistance in ERBB2 TMD/JMD mutants	1	4	0.000280289	0.0169546	0.0975217	1	1	7.3654e-05	9606	Homo sapiens	Hsp90aa1		R-HSA-9665708
R-HSA-9665249	Resistance of ERBB2 KD mutants to afatinib	1	4	0.000280289	0.0169546	0.0975217	1	1	7.3654e-05	9606	Homo sapiens	Hsp90aa1		R-HSA-9665311
R-HSA-9665244	Resistance of ERBB2 KD mutants to sapitinib	1	4	0.000280289	0.0169546	0.0975217	1	1	7.3654e-05	9606	Homo sapiens	Hsp90aa1		R-HSA-9665304
R-HSA-9665247	Resistance of ERBB2 KD mutants to osimertinib	1	4	0.000280289	0.0169546	0.0975217	1	1	7.3654e-05	9606	Homo sapiens	Hsp90aa1		R-HSA-9665280
R-HSA-9665245	Resistance of ERBB2 KD mutants to tesevatinib	1	4	0.000280289	0.0169546	0.0975217	1	1	7.3654e-05	9606	Homo sapiens	Hsp90aa1		R-HSA-9665315
R-HSA-9665233	Resistance of ERBB2 KD mutants to trastuzumab	1	4	0.000280289	0.0169546	0.0975217	1	1	7.3654e-05	9606	Homo sapiens	Hsp90aa1		R-HSA-9665232
R-HSA-9665250	Resistance of ERBB2 KD mutants to AEE788	1	4	0.000280289	0.0169546	0.0975217	1	1	7.3654e-05	9606	Homo sapiens	Hsp90aa1		R-HSA-9665278
R-HSA-9665251	Resistance of ERBB2 KD mutants to lapatinib	1	4	0.000280289	0.0169546	0.0975217	1	1	7.3654e-05	9606	Homo sapiens	Hsp90aa1		R-HSA-9665284
R-HSA-9665246	Resistance of ERBB2 KD mutants to neratinib	1	4	0.000280289	0.0169546	0.0975217	1	1	7.3654e-05	9606	Homo sapiens	Hsp90aa1		R-HSA-9665286
R-HSA-1266738	Developmental Biology	11	1263	0.0885012	0.0172068	0.0975217	14	556	0.0409516	9606	Homo sapiens	Hspa8;Pmp22;Cebpd;Angptl4;Klf4;Cdkn1a;Hsp90ab1;Hsp90aa1		R-HSA-452838;R-HSA-381377;R-HSA-381283;R-HSA-480204;R-HSA-9618559;R-HSA-9624668;R-HSA-560473;R-HSA-9615626;R-HSA-977271;R-HSA-445087;R-HSA-419644;R-HSA-419645;R-HSA-381337;R-HSA-977392
R-HSA-5173105	O-linked glycosylation	3	133	0.0093196	0.0195043	0.0975217	3	28	0.00206231	9606	Homo sapiens	Adamts1;Galnt15		R-HSA-5173005;R-HSA-5173192;R-HSA-913675
R-HSA-8864260	Transcriptional regulation by the AP-2 (TFAP2) family of transcription factors	2	52	0.00364375	0.0210759	0.105379	3	44	0.00324077	9606	Homo sapiens	Cdkn1a		R-HSA-8865280;R-HSA-8865244;R-HSA-8865256
R-HSA-450408	AUF1 (hnRNP D0) binds and destabilizes mRNA	2	56	0.00392404	0.0241793	0.120897	2	4	0.000294616	9606	Homo sapiens	Hspa8;Hspa1a		R-HSA-450551;R-HSA-450580
R-HSA-5339562	Uptake and actions of bacterial toxins	2	60	0.00420433	0.0274578	0.137289	1	66	0.00486116	9606	Homo sapiens	Hsp90ab1;Hsp90aa1		R-HSA-5336420
R-HSA-5603029	IkBA variant leads to EDA-ID	1	8	0.000560577	0.0336264	0.156971	2	2	0.000147308	9606	Homo sapiens	Nfkbia		R-HSA-5228811;R-HSA-9630921
R-HSA-8937144	Aryl hydrocarbon receptor signalling	1	8	0.000560577	0.0336264	0.156971	3	5	0.00036827	9606	Homo sapiens	Hsp90ab1		R-HSA-8937169;R-HSA-8936849;R-HSA-8937191
R-HSA-5653890	Lactose synthesis	1	8	0.000560577	0.0336264	0.156971	1	3	0.000220962	9606	Homo sapiens	Slc2a1		R-HSA-5653873
R-HSA-9612973	Autophagy	3	166	0.011632	0.0343772	0.156971	24	108	0.00795463	9606	Homo sapiens	Hspa8;Hsp90ab1;Hsp90aa1		R-HSA-9646354;R-HSA-9626256;R-HSA-9626039;R-HSA-9613530;R-HSA-9626235;R-HSA-9622840;R-HSA-9631065;R-HSA-9624158;R-HSA-9631068;R-HSA-9613565;R-HSA-9626242;R-HSA-9613666;R-HSA-9626276;R-HSA-9625188;R-HSA-9620197;R-HSA-9646347;R-HSA-9613352;R-HSA-9613513;R-HSA-9615721;R-HSA-9622831;R-HSA-9626060;R-HSA-9625196;R-HSA-9626253;R-HSA-9625197
R-HSA-8978934	Metabolism of cofactors	2	68	0.00476491	0.0345135	0.156971	4	28	0.00206231	9606	Homo sapiens	Gch1;Hsp90aa1		R-HSA-1497796;R-HSA-1474146;R-HSA-1474158;R-HSA-1497784
R-HSA-2559586	DNA Damage/Telomere Stress Induced Senescence	2	71	0.00497512	0.0373227	0.156971	6	18	0.00132577	9606	Homo sapiens	Cdkn1a		R-HSA-4647613;R-HSA-69562;R-HSA-3786258;R-HSA-187934;R-HSA-4647594;R-HSA-4647593
R-HSA-373755	Semaphorin interactions	2	71	0.00497512	0.0373227	0.156971	2	41	0.00301981	9606	Homo sapiens	Hsp90ab1;Hsp90aa1		R-HSA-419644;R-HSA-419645
R-HSA-913709	O-linked glycosylation of mucins	2	73	0.00511527	0.0392428	0.156971	1	17	0.00125212	9606	Homo sapiens	Galnt15		R-HSA-913675
R-HSA-203641	NOSTRIN mediated eNOS trafficking	1	10	0.000700722	0.0418577	0.167431	4	4	0.000294616	9606	Homo sapiens	Nostrin		R-HSA-203716;R-HSA-203625;R-HSA-203662;R-HSA-203565
R-HSA-447041	CHL1 interactions	1	10	0.000700722	0.0418577	0.167431	1	5	0.00036827	9606	Homo sapiens	Hspa8		R-HSA-445087
R-HSA-4755510	SUMOylation of immune response proteins	1	11	0.000770794	0.0459475	0.18379	1	5	0.00036827	9606	Homo sapiens	Nfkbia		R-HSA-4656914
R-HSA-9613354	Lipophagy	1	12	0.000840866	0.0500201	0.184319	5	5	0.00036827	9606	Homo sapiens	Hspa8		R-HSA-9613666;R-HSA-9613530;R-HSA-9613352;R-HSA-9613513;R-HSA-9613565
R-HSA-6798695	Neutrophil degranulation	5	480	0.0336346	0.0542742	0.184319	2	10	0.00073654	9606	Homo sapiens	Hspa8;Hspa1a;Hsp90ab1;Hsp90aa1		R-HSA-6800434;R-HSA-6798748
R-HSA-9663891	Selective autophagy	2	89	0.00623642	0.0558743	0.184319	7	48	0.00353539	9606	Homo sapiens	Hspa8;Hsp90aa1		R-HSA-9613666;R-HSA-9646354;R-HSA-9646347;R-HSA-9613530;R-HSA-9613352;R-HSA-9613513;R-HSA-9613565
R-HSA-9679191	Potential therapeutics for SARS	2	91	0.00637657	0.0581014	0.184319	1	34	0.00250424	9606	Homo sapiens	Hsp90ab1;Hsp90aa1		R-HSA-9678925
R-HSA-192905	vRNP Assembly	1	14	0.00098101	0.058114	0.184319	1	2	0.000147308	9606	Homo sapiens	Hsp90aa1		R-HSA-192830
R-HSA-450531	Regulation of mRNA stability by proteins that bind AU-rich elements	2	93	0.00651671	0.060359	0.184319	2	26	0.001915	9606	Homo sapiens	Hspa8;Hspa1a		R-HSA-450551;R-HSA-450580
R-HSA-209560	NF-kB is activated and signals survival	1	15	0.00105108	0.0621355	0.184319	2	4	0.000294616	9606	Homo sapiens	Nfkbia		R-HSA-209536;R-HSA-193705
R-HSA-168330	Viral RNP Complexes in the Host Cell Nucleus	1	15	0.00105108	0.0621355	0.184319	1	3	0.000220962	9606	Homo sapiens	Hspa1a		R-HSA-192746
R-HSA-69275	G2/M Transition	3	212	0.0148553	0.0625121	0.184319	13	78	0.00574501	9606	Homo sapiens	Cdkn1a;Hsp90ab1;Hsp90aa1		R-HSA-380455;R-HSA-380294;R-HSA-380303;R-HSA-8853419;R-HSA-8852362;R-HSA-3000319;R-HSA-380311;R-HSA-380272;R-HSA-2574845;R-HSA-8853405;R-HSA-3000310;R-HSA-380283;R-HSA-2574840
R-HSA-453274	Mitotic G2-G2/M phases	3	214	0.0149954	0.0639212	0.184319	13	80	0.00589232	9606	Homo sapiens	Cdkn1a;Hsp90ab1;Hsp90aa1		R-HSA-380455;R-HSA-380294;R-HSA-380303;R-HSA-8853419;R-HSA-8852362;R-HSA-3000319;R-HSA-380311;R-HSA-380272;R-HSA-2574845;R-HSA-8853405;R-HSA-3000310;R-HSA-380283;R-HSA-2574840
R-HSA-9634285	Constitutive Signaling by Overexpressed ERBB2	1	16	0.00112115	0.0661401	0.184319	4	8	0.000589232	9606	Homo sapiens	Hsp90aa1		R-HSA-1248694;R-HSA-9652277;R-HSA-9652264;R-HSA-1227964
R-HSA-198323	AKT phosphorylates targets in the cytosol	1	16	0.00112115	0.0661401	0.184319	1	9	0.000662886	9606	Homo sapiens	Cdkn1a		R-HSA-198613
R-HSA-112310	Neurotransmitter release cycle	2	100	0.00700722	0.0684927	0.184319	3	37	0.0027252	9606	Homo sapiens	Hspa8;Slc38a2		R-HSA-888589;R-HSA-212642;R-HSA-917744
R-HSA-9661069	Defective binding of RB1 mutants to E2F1,(E2F2, E2F3)	1	17	0.00119123	0.0701278	0.184319	1	1	7.3654e-05	9606	Homo sapiens	Cdkn1a		R-HSA-9659782
R-HSA-9659787	Aberrant regulation of mitotic G1/S transition in cancer due to RB1 defects	1	17	0.00119123	0.0701278	0.184319	1	2	0.000147308	9606	Homo sapiens	Cdkn1a		R-HSA-9659782
R-HSA-2559584	Formation of Senescence-Associated Heterochromatin Foci (SAHF)	1	17	0.00119123	0.0701278	0.184319	1	2	0.000147308	9606	Homo sapiens	Cdkn1a		R-HSA-4647594
R-HSA-5676594	TNF receptor superfamily (TNFSF) members mediating non-canonical NF-kB pathway	1	17	0.00119123	0.0701278	0.184319	2	12	0.000883848	9606	Homo sapiens	Tnfrsf12a		R-HSA-5676598;R-HSA-5669023
R-HSA-1810476	RIP-mediated NFkB activation via ZBP1	1	19	0.00133137	0.0780532	0.184319	1	4	0.000294616	9606	Homo sapiens	Nfkbia		R-HSA-168140
R-HSA-193639	p75NTR signals via NF-kB	1	19	0.00133137	0.0780532	0.184319	2	13	0.000957502	9606	Homo sapiens	Nfkbia		R-HSA-209536;R-HSA-193705
R-HSA-8876725	Protein methylation	1	19	0.00133137	0.0780532	0.184319	1	9	0.000662886	9606	Homo sapiens	Hspa8		R-HSA-8932221
R-HSA-196854	Metabolism of vitamins and cofactors	4	379	0.0265574	0.0789722	0.184319	6	206	0.0151727	9606	Homo sapiens	Gch1;Mal;Slc2a1;Hsp90aa1		R-HSA-198818;R-HSA-1497796;R-HSA-1474146;R-HSA-947499;R-HSA-1474158;R-HSA-1497784
R-HSA-9603798	Class I peroxisomal membrane protein import	1	20	0.00140144	0.0819909	0.184319	3	6	0.000441924	9606	Homo sapiens	Pmp22		R-HSA-9603784;R-HSA-9603775;R-HSA-9603804
R-HSA-5637812	Signaling by EGFRvIII in Cancer	1	22	0.00154159	0.0898168	0.184319	18	18	0.00132577	9606	Homo sapiens	Hsp90aa1		R-HSA-5637808;R-HSA-1247999;R-HSA-5638137;R-HSA-5637798;R-HSA-5637766;R-HSA-1248002;R-HSA-5637764;R-HSA-5637796;R-HSA-5637765;R-HSA-5637794;R-HSA-5637795;R-HSA-5637792;R-HSA-5637806;R-HSA-1218824;R-HSA-5637770;R-HSA-1248655;R-HSA-5637800;R-HSA-5637801
R-HSA-5637810	Constitutive Signaling by EGFRvIII	1	22	0.00154159	0.0898168	0.184319	18	18	0.00132577	9606	Homo sapiens	Hsp90aa1		R-HSA-5637808;R-HSA-1247999;R-HSA-5638137;R-HSA-5637798;R-HSA-5637766;R-HSA-1248002;R-HSA-5637764;R-HSA-5637796;R-HSA-5637765;R-HSA-5637794;R-HSA-5637795;R-HSA-5637792;R-HSA-5637806;R-HSA-1218824;R-HSA-5637770;R-HSA-1248655;R-HSA-5637800;R-HSA-5637801
R-HSA-166058	MyD88:MAL(TIRAP) cascade initiated on plasma membrane	2	118	0.00826852	0.0909038	0.184319	19	64	0.00471385	9606	Homo sapiens	Mal;Nfkbia		R-HSA-166082;R-HSA-2201316;R-HSA-166119;R-HSA-2559456;R-HSA-166091;R-HSA-2201322;R-HSA-166286;R-HSA-937059;R-HSA-166284;R-HSA-168140;R-HSA-937022;R-HSA-2559414;R-HSA-2262775;R-HSA-166362;R-HSA-937079;R-HSA-166363;R-HSA-9630923;R-HSA-166072;R-HSA-2262777
R-HSA-168188	Toll Like Receptor TLR6:TLR2 Cascade	2	118	0.00826852	0.0909038	0.184319	19	66	0.00486116	9606	Homo sapiens	Mal;Nfkbia		R-HSA-166082;R-HSA-2201316;R-HSA-166119;R-HSA-2559456;R-HSA-166091;R-HSA-2201322;R-HSA-166286;R-HSA-937059;R-HSA-166284;R-HSA-168140;R-HSA-937022;R-HSA-2559414;R-HSA-2262775;R-HSA-166362;R-HSA-937079;R-HSA-166363;R-HSA-9630923;R-HSA-166072;R-HSA-2262777
R-HSA-8878159	Transcriptional regulation by RUNX3	2	118	0.00826852	0.0909038	0.184319	3	47	0.00346174	9606	Homo sapiens	Cdkn1a		R-HSA-8878130;R-HSA-8878178;R-HSA-8878186
R-HSA-9665348	Signaling by ERBB2 ECD mutants	1	23	0.00161166	0.0937051	0.184319	4	15	0.00110481	9606	Homo sapiens	Hsp90aa1		R-HSA-9665412;R-HSA-9665389;R-HSA-9665405;R-HSA-9665388
R-HSA-1606322	ZBP1(DAI) mediated induction of type I IFNs	1	23	0.00161166	0.0937051	0.184319	1	11	0.000810194	9606	Homo sapiens	Nfkbia		R-HSA-168140
R-HSA-168179	Toll Like Receptor TLR1:TLR2 Cascade	2	121	0.00847873	0.0948265	0.184319	19	66	0.00486116	9606	Homo sapiens	Mal;Nfkbia		R-HSA-166082;R-HSA-2201316;R-HSA-166119;R-HSA-2559456;R-HSA-166091;R-HSA-2201322;R-HSA-166286;R-HSA-937059;R-HSA-166284;R-HSA-168140;R-HSA-937022;R-HSA-2559414;R-HSA-2262775;R-HSA-166362;R-HSA-937079;R-HSA-166363;R-HSA-9630923;R-HSA-166072;R-HSA-2262777
R-HSA-181438	Toll Like Receptor 2 (TLR2) Cascade	2	121	0.00847873	0.0948265	0.184319	19	68	0.00500847	9606	Homo sapiens	Mal;Nfkbia		R-HSA-166082;R-HSA-2201316;R-HSA-166119;R-HSA-2559456;R-HSA-166091;R-HSA-2201322;R-HSA-166286;R-HSA-937059;R-HSA-166284;R-HSA-168140;R-HSA-937022;R-HSA-2559414;R-HSA-2262775;R-HSA-166362;R-HSA-937079;R-HSA-166363;R-HSA-9630923;R-HSA-166072;R-HSA-2262777
R-HSA-844456	The NLRP3 inflammasome	1	24	0.00168173	0.0975771	0.184319	7	18	0.00132577	9606	Homo sapiens	Hsp90ab1		R-HSA-873951;R-HSA-844440;R-HSA-1296421;R-HSA-844612;R-HSA-874087;R-HSA-844610;R-HSA-1306876
R-HSA-977347	Serine biosynthesis	1	25	0.0017518	0.101433	0.184319	1	7	0.000515578	9606	Homo sapiens	Serinc3		R-HSA-8932980
R-HSA-1236382	Constitutive Signaling by Ligand-Responsive EGFR Cancer Variants	1	26	0.00182188	0.105272	0.184319	23	23	0.00169404	9606	Homo sapiens	Hsp90aa1		R-HSA-1218833;R-HSA-1225947;R-HSA-1226014;R-HSA-1225950;R-HSA-1225951;R-HSA-1226012;R-HSA-1225949;R-HSA-1220610;R-HSA-1220611;R-HSA-1247842;R-HSA-1247841;R-HSA-1226016;R-HSA-1225952;R-HSA-1220614;R-HSA-1225956;R-HSA-1220612;R-HSA-1247844;R-HSA-1225957;R-HSA-1220613;R-HSA-1218824;R-HSA-1225960;R-HSA-1225961;R-HSA-1169421
R-HSA-5637815	Signaling by Ligand-Responsive EGFR Variants in Cancer	1	26	0.00182188	0.105272	0.184319	23	23	0.00169404	9606	Homo sapiens	Hsp90aa1		R-HSA-1218833;R-HSA-1225947;R-HSA-1226014;R-HSA-1225950;R-HSA-1225951;R-HSA-1226012;R-HSA-1225949;R-HSA-1220610;R-HSA-1220611;R-HSA-1247842;R-HSA-1247841;R-HSA-1226016;R-HSA-1225952;R-HSA-1220614;R-HSA-1225956;R-HSA-1220612;R-HSA-1247844;R-HSA-1225957;R-HSA-1220613;R-HSA-1218824;R-HSA-1225960;R-HSA-1225961;R-HSA-1169421
R-HSA-5602498	MyD88 deficiency (TLR2/4)	1	26	0.00182188	0.105272	0.184319	2	2	0.000147308	9606	Homo sapiens	Mal		R-HSA-5602383;R-HSA-5602606
R-HSA-422085	Synthesis, secretion, and deacylation of Ghrelin	1	26	0.00182188	0.105272	0.184319	1	8	0.000589232	9606	Homo sapiens	Klf4		R-HSA-422088
R-HSA-196836	Vitamin C (ascorbate) metabolism	1	26	0.00182188	0.105272	0.184319	1	9	0.000662886	9606	Homo sapiens	Slc2a1		R-HSA-198818
R-HSA-5603041	IRAK4 deficiency (TLR2/4)	1	27	0.00189195	0.109096	0.184319	2	2	0.000147308	9606	Homo sapiens	Mal		R-HSA-5602353;R-HSA-5602672
R-HSA-947581	Molybdenum cofactor biosynthesis	1	27	0.00189195	0.109096	0.184319	1	6	0.000441924	9606	Homo sapiens	Mal		R-HSA-947499
R-HSA-189200	Cellular hexose transport	1	28	0.00196202	0.112903	0.184319	3	17	0.00125212	9606	Homo sapiens	Slc2a1		R-HSA-5339524;R-HSA-450092;R-HSA-450088
R-HSA-5674400	Constitutive Signaling by AKT1 E17K in Cancer	1	29	0.00203209	0.116694	0.184319	1	18	0.00132577	9606	Homo sapiens	Cdkn1a		R-HSA-2399969
R-HSA-69620	Cell Cycle Checkpoints	3	280	0.0196202	0.118087	0.184319	6	56	0.00412462	9606	Homo sapiens	Cdkn1a		R-HSA-6803411;R-HSA-69562;R-HSA-6803388;R-HSA-187934;R-HSA-6803403;R-HSA-6803801
R-HSA-9665686	Signaling by ERBB2 TMD/JMD mutants	1	30	0.00210217	0.12047	0.184319	4	13	0.000957502	9606	Homo sapiens	Hsp90aa1		R-HSA-9665697;R-HSA-9665696;R-HSA-9665703;R-HSA-9665702
R-HSA-933542	TRAF6 mediated NF-kB activation	1	30	0.00210217	0.12047	0.184319	1	4	0.000294616	9606	Homo sapiens	Nfkbia		R-HSA-168140
R-HSA-8963889	Assembly of active LPL and LIPC lipase complexes	1	30	0.00210217	0.12047	0.184319	2	12	0.000883848	9606	Homo sapiens	Angptl4		R-HSA-6784676;R-HSA-6784628
R-HSA-5601884	PIWI-interacting RNA (piRNA) biogenesis	1	31	0.00217224	0.124229	0.184319	1	15	0.00110481	9606	Homo sapiens	Hsp90aa1		R-HSA-5601883
R-HSA-9675108	Nervous system development	5	621	0.0435148	0.125967	0.184319	5	324	0.0238639	9606	Homo sapiens	Hspa8;Pmp22;Hsp90ab1;Hsp90aa1		R-HSA-9615626;R-HSA-445087;R-HSA-419644;R-HSA-419645;R-HSA-9618559
R-HSA-1643713	Signaling by EGFR in Cancer	1	32	0.00224231	0.127973	0.184319	40	42	0.00309347	9606	Homo sapiens	Hsp90aa1		R-HSA-1218833;R-HSA-1225947;R-HSA-1226014;R-HSA-1225950;R-HSA-1225951;R-HSA-1226012;R-HSA-1225949;R-HSA-1220610;R-HSA-5637766;R-HSA-1220611;R-HSA-1248002;R-HSA-5637764;R-HSA-5637765;R-HSA-1220614;R-HSA-1220612;R-HSA-1220613;R-HSA-1218824;R-HSA-1169421;R-HSA-5637770;R-HSA-1248655;R-HSA-5637808;R-HSA-1247999;R-HSA-5638137;R-HSA-5637798;R-HSA-1247842;R-HSA-1247841;R-HSA-1226016;R-HSA-1225952;R-HSA-5…
R-HSA-210500	Glutamate Neurotransmitter Release Cycle	1	32	0.00224231	0.127973	0.184319	1	8	0.000589232	9606	Homo sapiens	Slc38a2		R-HSA-212642
R-HSA-8878166	Transcriptional regulation by RUNX2	2	147	0.0103006	0.130666	0.184319	2	84	0.00618693	9606	Homo sapiens	Cdkn1a		R-HSA-9008456;R-HSA-9008433
R-HSA-901032	ER Quality Control Compartment (ERQC)	1	33	0.00231238	0.131701	0.184319	1	9	0.000662886	9606	Homo sapiens	Rnf103		R-HSA-8867288
R-HSA-6803204	TP53 Regulates Transcription of Genes Involved in Cytochrome C Release	1	33	0.00231238	0.131701	0.184319	1	25	0.00184135	9606	Homo sapiens	Trp53inp1		R-HSA-6799416
R-HSA-1632852	Macroautophagy	2	150	0.0105108	0.134985	0.184319	7	87	0.0064079	9606	Homo sapiens	Hspa8;Hsp90aa1		R-HSA-9613666;R-HSA-9646354;R-HSA-9646347;R-HSA-9613530;R-HSA-9613352;R-HSA-9613513;R-HSA-9613565
R-HSA-622312	Inflammasomes	1	34	0.00238245	0.135413	0.184319	7	28	0.00206231	9606	Homo sapiens	Hsp90ab1		R-HSA-873951;R-HSA-844440;R-HSA-1296421;R-HSA-844612;R-HSA-874087;R-HSA-844610;R-HSA-1306876
R-HSA-166016	Toll Like Receptor 4 (TLR4) Cascade	2	151	0.0105809	0.136432	0.184319	19	95	0.00699713	9606	Homo sapiens	Mal;Nfkbia		R-HSA-166082;R-HSA-2201316;R-HSA-166119;R-HSA-2559456;R-HSA-166091;R-HSA-2201322;R-HSA-166286;R-HSA-937059;R-HSA-166284;R-HSA-168140;R-HSA-937022;R-HSA-2559414;R-HSA-2262775;R-HSA-166362;R-HSA-937079;R-HSA-166363;R-HSA-9630923;R-HSA-166072;R-HSA-2262777
R-HSA-9615710	Late endosomal microautophagy	1	35	0.00245253	0.139109	0.184319	3	3	0.000220962	9606	Homo sapiens	Hspa8		R-HSA-9631065;R-HSA-9615721;R-HSA-9631068
R-HSA-9664565	Signaling by ERBB2 KD Mutants	1	35	0.00245253	0.139109	0.184319	4	17	0.00125212	9606	Homo sapiens	Hsp90aa1		R-HSA-9649393;R-HSA-9665121;R-HSA-9664567;R-HSA-9664588
R-HSA-9018519	Estrogen-dependent gene expression	2	154	0.0107911	0.140794	0.184319	1	66	0.00486116	9606	Homo sapiens	Hsp90ab1;Hsp90aa1		R-HSA-9038161
R-HSA-1227990	Signaling by ERBB2 in Cancer	1	36	0.0025226	0.14279	0.184319	25	62	0.00456655	9606	Homo sapiens	Hsp90aa1		R-HSA-9665232;R-HSA-9665304;R-HSA-9665311;R-HSA-9665280;R-HSA-9665286;R-HSA-9665412;R-HSA-9665284;R-HSA-9664588;R-HSA-9649393;R-HSA-9664567;R-HSA-1248694;R-HSA-9652277;R-HSA-9665278;R-HSA-9665405;R-HSA-1227964;R-HSA-9665315;R-HSA-9665697;R-HSA-9665121;R-HSA-9665696;R-HSA-9665703;R-HSA-9665702;R-HSA-9652264;R-HSA-9665389;R-HSA-9665388;R-HSA-9665708
R-HSA-9687139	Aberrant regulation of mitotic cell cycle due to RB1 defects	1	36	0.0025226	0.14279	0.184319	1	3	0.000220962	9606	Homo sapiens	Cdkn1a		R-HSA-9659782
R-HSA-8863795	Downregulation of ERBB2 signaling	1	36	0.0025226	0.14279	0.184319	2	14	0.00103116	9606	Homo sapiens	Hsp90aa1		R-HSA-1918092;R-HSA-1918095
R-HSA-203615	eNOS activation	1	37	0.00259267	0.146456	0.184319	8	20	0.00147308	9606	Homo sapiens	Hsp90aa1		R-HSA-202129;R-HSA-1497796;R-HSA-202144;R-HSA-1497810;R-HSA-202137;R-HSA-202111;R-HSA-202127;R-HSA-1497784
R-HSA-888590	GABA synthesis, release, reuptake and degradation	1	37	0.00259267	0.146456	0.184319	2	10	0.00073654	9606	Homo sapiens	Hspa8		R-HSA-888589;R-HSA-917744
R-HSA-2029482	Regulation of actin dynamics for phagocytic cup formation	2	158	0.0110714	0.146657	0.184319	2	24	0.0017677	9606	Homo sapiens	Hsp90ab1;Hsp90aa1		R-HSA-419644;R-HSA-419645
R-HSA-9675126	Diseases of mitotic cell cycle	1	38	0.00266274	0.150106	0.184319	1	5	0.00036827	9606	Homo sapiens	Cdkn1a		R-HSA-9659782
R-HSA-5675482	Regulation of necroptotic cell death	1	38	0.00266274	0.150106	0.184319	2	18	0.00132577	9606	Homo sapiens	Hsp90aa1		R-HSA-9688459;R-HSA-9698844
R-HSA-5083635	Defective B3GALTL causes PpS	1	39	0.00273281	0.153741	0.184319	1	1	7.3654e-05	9606	Homo sapiens	Adamts1		R-HSA-6785565
R-HSA-445989	TAK1 activates NFkB by phosphorylation and activation of IKKs complex	1	39	0.00273281	0.153741	0.184319	2	5	0.00036827	9606	Homo sapiens	Nfkbia		R-HSA-9630923;R-HSA-168140
R-HSA-3700989	Transcriptional Regulation by TP53	4	487	0.0341251	0.154864	0.184319	9	259	0.0190764	9606	Homo sapiens	Trp53inp1;Cdkn1a		R-HSA-3215251;R-HSA-6803411;R-HSA-6799409;R-HSA-69562;R-HSA-6803388;R-HSA-187934;R-HSA-6803403;R-HSA-6803801;R-HSA-6799416
R-HSA-168256	Immune System	15	2684	0.188074	0.160071	0.184319	54	1623	0.11954	9606	Homo sapiens	Hspa8;Mal;Hspa1a;Tnfrsf12a;Cebpd;Cdkn1a;Nfkbia;Hsp90ab1;Hsp90aa1		R-HSA-9709852;R-HSA-166286;R-HSA-166284;R-HSA-8863895;R-HSA-2559414;R-HSA-1168640;R-HSA-1168643;R-HSA-1168642;R-HSA-9709831;R-HSA-844440;R-HSA-209063;R-HSA-209061;R-HSA-198955;R-HSA-202541;R-HSA-5668454;R-HSA-937022;R-HSA-6797269;R-HSA-1296421;R-HSA-166072;R-HSA-419644;R-HSA-419645;R-HSA-209087;R-HSA-166082;R-HSA-2201316;R-HSA-2559456;R-HSA-844612;R-HSA-5669023;R-HSA-166091;R-HSA-2201322;R-HSA-16…
R-HSA-5173214	O-glycosylation of TSR domain-containing proteins	1	41	0.00287296	0.160965	0.184319	2	2	0.000147308	9606	Homo sapiens	Adamts1		R-HSA-5173005;R-HSA-5173192
R-HSA-901042	Calnexin/calreticulin cycle	1	41	0.00287296	0.160965	0.184319	1	13	0.000957502	9606	Homo sapiens	Rnf103		R-HSA-8867288
R-HSA-2173782	Binding and Uptake of Ligands by Scavenger Receptors	2	168	0.0117721	0.161528	0.184319	2	33	0.00243058	9606	Homo sapiens	Hsph1;Hsp90aa1		R-HSA-2247514;R-HSA-2197645
R-HSA-432720	Lysosome Vesicle Biogenesis	1	43	0.0030131	0.168128	0.184319	1	8	0.000589232	9606	Homo sapiens	Hspa8		R-HSA-432688
R-HSA-5218920	VEGFR2 mediated vascular permeability	1	44	0.00308318	0.171687	0.184319	6	15	0.00110481	9606	Homo sapiens	Hsp90aa1		R-HSA-202129;R-HSA-202144;R-HSA-202137;R-HSA-202111;R-HSA-202127;R-HSA-1497784
R-HSA-3899300	SUMOylation of transcription cofactors	1	44	0.00308318	0.171687	0.184319	1	27	0.00198866	9606	Homo sapiens	Mal		R-HSA-3900070
R-HSA-1989781	PPARA activates gene expression	2	175	0.0122626	0.172099	0.184319	1	41	0.00301981	9606	Homo sapiens	Angptl4		R-HSA-560473
R-HSA-400206	Regulation of lipid metabolism by PPARalpha	2	177	0.0124028	0.175141	0.184319	1	44	0.00324077	9606	Homo sapiens	Angptl4		R-HSA-560473
R-HSA-452723	Transcriptional regulation of pluripotent stem cells	1	45	0.00315325	0.175231	0.184319	2	35	0.00257789	9606	Homo sapiens	Klf4		R-HSA-452838;R-HSA-480204
R-HSA-5213460	RIPK1-mediated regulated necrosis	1	46	0.00322332	0.17876	0.184319	2	34	0.00250424	9606	Homo sapiens	Hsp90aa1		R-HSA-9688459;R-HSA-9698844
R-HSA-9646399	Aggrephagy	1	47	0.00329339	0.182274	0.184319	2	15	0.00110481	9606	Homo sapiens	Hsp90aa1		R-HSA-9646354;R-HSA-9646347
R-HSA-3108232	SUMO E3 ligases SUMOylate target proteins	2	183	0.0128232	0.184319	0.184319	2	131	0.00964867	9606	Homo sapiens	Mal;Nfkbia		R-HSA-4656914;R-HSA-3900070
R-HSA-6811438	Intra-Golgi traffic	1	49	0.00343354	0.189259	0.189259	2	10	0.00073654	9606	Homo sapiens	Cyth3		R-HSA-8847883;R-HSA-8847880
R-HSA-168898	Toll-like Receptor Cascades	2	188	0.0131736	0.192021	0.192021	19	185	0.013626	9606	Homo sapiens	Mal;Nfkbia		R-HSA-166082;R-HSA-2201316;R-HSA-166119;R-HSA-2559456;R-HSA-166091;R-HSA-2201322;R-HSA-166286;R-HSA-937059;R-HSA-166284;R-HSA-168140;R-HSA-937022;R-HSA-2559414;R-HSA-2262775;R-HSA-166362;R-HSA-937079;R-HSA-166363;R-HSA-9630923;R-HSA-166072;R-HSA-2262777
R-HSA-69236	G1 Phase	1	51	0.00357368	0.196184	0.196184	8	15	0.00110481	9606	Homo sapiens	Cdkn1a		R-HSA-8941915;R-HSA-8942607;R-HSA-9018017;R-HSA-69227;R-HSA-8942803;R-HSA-1226094;R-HSA-8942836;R-HSA-1226095
R-HSA-69231	Cyclin D associated events in G1	1	51	0.00357368	0.196184	0.196184	8	15	0.00110481	9606	Homo sapiens	Cdkn1a		R-HSA-8941915;R-HSA-8942607;R-HSA-9018017;R-HSA-69227;R-HSA-8942803;R-HSA-1226094;R-HSA-8942836;R-HSA-1226095
R-HSA-2990846	SUMOylation	2	192	0.0134539	0.198215	0.198215	2	140	0.0103116	9606	Homo sapiens	Mal;Nfkbia		R-HSA-4656914;R-HSA-3900070
R-HSA-156581	Methylation	1	52	0.00364375	0.199625	0.199625	1	13	0.000957502	9606	Homo sapiens	Mat2a		R-HSA-5603114
R-HSA-2029480	Fcgamma receptor (FCGR) dependent phagocytosis	2	193	0.0135239	0.199767	0.199767	2	42	0.00309347	9606	Homo sapiens	Hsp90ab1;Hsp90aa1		R-HSA-419644;R-HSA-419645
R-HSA-1640170	Cell Cycle	5	734	0.051433	0.204244	0.204244	36	449	0.0330706	9606	Homo sapiens	Cdkn1a;Hsp90ab1;Hsp90aa1		R-HSA-187520;R-HSA-380294;R-HSA-8942607;R-HSA-380303;R-HSA-8852362;R-HSA-187916;R-HSA-3000319;R-HSA-380311;R-HSA-8941915;R-HSA-198613;R-HSA-380316;R-HSA-380508;R-HSA-2574845;R-HSA-8853405;R-HSA-8942803;R-HSA-3000310;R-HSA-6803388;R-HSA-187934;R-HSA-2574840;R-HSA-187552;R-HSA-380455;R-HSA-9018017;R-HSA-69227;R-HSA-8853419;R-HSA-6803403;R-HSA-6803411;R-HSA-187574;R-HSA-187575;R-HSA-380272;R-HSA-187…
R-HSA-9664424	Cell recruitment (pro-inflammatory response)	1	54	0.0037839	0.206463	0.206463	5	23	0.00169404	9606	Homo sapiens	Hsp90ab1		R-HSA-873951;R-HSA-844612;R-HSA-874087;R-HSA-844610;R-HSA-1306876
R-HSA-9660826	Purinergic signaling in leishmaniasis infection	1	54	0.0037839	0.206463	0.206463	5	23	0.00169404	9606	Homo sapiens	Hsp90ab1		R-HSA-873951;R-HSA-844612;R-HSA-874087;R-HSA-844610;R-HSA-1306876
R-HSA-168274	Export of Viral Ribonucleoproteins from Nucleus	1	54	0.0037839	0.206463	0.206463	1	5	0.00036827	9606	Homo sapiens	Hspa1a		R-HSA-192746
R-HSA-2559583	Cellular Senescence	2	200	0.0140144	0.210675	0.210675	8	90	0.00662886	9606	Homo sapiens	Cdkn1a		R-HSA-3788705;R-HSA-4647613;R-HSA-69562;R-HSA-3786258;R-HSA-187934;R-HSA-4647594;R-HSA-3788708;R-HSA-4647593
R-HSA-168255	Influenza Infection	2	200	0.0140144	0.210675	0.210675	2	59	0.00434558	9606	Homo sapiens	Hspa1a;Hsp90aa1		R-HSA-192746;R-HSA-192830
R-HSA-8963899	Plasma lipoprotein remodeling	1	56	0.00392404	0.213244	0.213244	2	31	0.00228327	9606	Homo sapiens	Angptl4		R-HSA-6784676;R-HSA-6784628
R-HSA-532668	N-glycan trimming in the ER and Calnexin/Calreticulin cycle	1	57	0.00399411	0.216613	0.216613	1	18	0.00132577	9606	Homo sapiens	Rnf103		R-HSA-8867288
R-HSA-432722	Golgi Associated Vesicle Biogenesis	1	61	0.0042744	0.229948	0.229948	1	7	0.000515578	9606	Homo sapiens	Hspa8		R-HSA-421836
R-HSA-187577	SCF(Skp2)-mediated degradation of p27/p21	1	62	0.00434447	0.233247	0.233247	4	7	0.000515578	9606	Homo sapiens	Cdkn1a		R-HSA-187520;R-HSA-187552;R-HSA-187574;R-HSA-187575
R-HSA-9013406	RHOQ GTPase cycle	1	63	0.00441455	0.236532	0.236532	1	5	0.00036827	9606	Homo sapiens	Cdc42ep3		R-HSA-9018746
R-HSA-9679506	SARS-CoV Infections	2	217	0.0152057	0.237399	0.237399	1	256	0.0188554	9606	Homo sapiens	Hsp90ab1;Hsp90aa1		R-HSA-9678925
R-HSA-1227986	Signaling by ERBB2	1	68	0.00476491	0.252749	0.252749	7	46	0.00338808	9606	Homo sapiens	Hsp90aa1		R-HSA-1918092;R-HSA-1918095;R-HSA-1963582;R-HSA-9652277;R-HSA-1963589;R-HSA-9652264;R-HSA-9665726
R-HSA-352230	Amino acid transport across the plasma membrane	1	69	0.00483498	0.255952	0.255952	1	36	0.00265154	9606	Homo sapiens	Slc38a2		R-HSA-352108
R-HSA-380284	Loss of proteins required for interphase microtubule organization from the centrosome	1	71	0.00497512	0.262316	0.262316	3	3	0.000220962	9606	Homo sapiens	Hsp90aa1		R-HSA-380294;R-HSA-380272;R-HSA-380303
R-HSA-380259	Loss of Nlp from mitotic centrosomes	1	71	0.00497512	0.262316	0.262316	2	2	0.000147308	9606	Homo sapiens	Hsp90aa1		R-HSA-380272;R-HSA-380303
R-HSA-168643	Nucleotide-binding domain, leucine rich repeat containing receptor (NLR) signaling pathways	1	71	0.00497512	0.262316	0.262316	7	46	0.00338808	9606	Homo sapiens	Hsp90ab1		R-HSA-873951;R-HSA-844440;R-HSA-1296421;R-HSA-844612;R-HSA-874087;R-HSA-844610;R-HSA-1306876
R-HSA-9616222	Transcriptional regulation of granulopoiesis	1	71	0.00497512	0.262316	0.262316	1	27	0.00198866	9606	Homo sapiens	Cdkn1a		R-HSA-9624668
R-HSA-1169091	Activation of NF-kappaB in B cells	1	72	0.0050452	0.265478	0.265478	4	10	0.00073654	9606	Homo sapiens	Nfkbia		R-HSA-1168640;R-HSA-1168643;R-HSA-1168642;R-HSA-1168638
R-HSA-389661	Glyoxylate metabolism and glycine degradation	1	72	0.0050452	0.265478	0.265478	1	23	0.00169404	9606	Homo sapiens	Pmp22		R-HSA-8953430
R-HSA-8854518	AURKA Activation by TPX2	1	74	0.00518534	0.271763	0.271763	2	2	0.000147308	9606	Homo sapiens	Hsp90aa1		R-HSA-8853405;R-HSA-8853419
R-HSA-5218859	Regulated Necrosis	1	77	0.00539556	0.281091	0.281091	2	57	0.00419828	9606	Homo sapiens	Hsp90aa1		R-HSA-9688459;R-HSA-9698844
R-HSA-3906995	Diseases associated with O-glycosylation of proteins	1	78	0.00546563	0.284174	0.284174	1	9	0.000662886	9606	Homo sapiens	Adamts1		R-HSA-6785565
R-HSA-1834949	Cytosolic sensors of pathogen-associated DNA	1	78	0.00546563	0.284174	0.284174	1	50	0.0036827	9606	Homo sapiens	Nfkbia		R-HSA-168140
R-HSA-199992	trans-Golgi Network Vesicle Budding	1	80	0.00560577	0.290301	0.290301	2	19	0.00139943	9606	Homo sapiens	Hspa8		R-HSA-432688;R-HSA-421836
R-HSA-1660661	Sphingolipid de novo biosynthesis	1	80	0.00560577	0.290301	0.290301	1	32	0.00235693	9606	Homo sapiens	Acer2		R-HSA-428205
R-HSA-380270	Recruitment of mitotic centrosome proteins and complexes	1	81	0.00567585	0.293345	0.293345	3	3	0.000220962	9606	Homo sapiens	Hsp90aa1		R-HSA-380311;R-HSA-380455;R-HSA-380283
R-HSA-196849	Metabolism of water-soluble vitamins and cofactors	2	256	0.0179385	0.299168	0.299168	2	144	0.0106062	9606	Homo sapiens	Mal;Slc2a1		R-HSA-198818;R-HSA-947499
R-HSA-380287	Centrosome maturation	1	83	0.00581599	0.299395	0.299395	6	6	0.000441924	9606	Homo sapiens	Hsp90aa1		R-HSA-380311;R-HSA-380455;R-HSA-380294;R-HSA-380272;R-HSA-380303;R-HSA-380283
R-HSA-5633008	TP53 Regulates Transcription of Cell Death Genes	1	83	0.00581599	0.299395	0.299395	1	68	0.00500847	9606	Homo sapiens	Trp53inp1		R-HSA-6799416
R-HSA-8939211	ESR-mediated signaling	2	257	0.0180085	0.300749	0.300749	6	111	0.00817559	9606	Homo sapiens	Hsp90ab1;Hsp90aa1		R-HSA-9032751;R-HSA-9038161;R-HSA-8939203;R-HSA-8939204;R-HSA-202127;R-HSA-9709547
R-HSA-9012999	RHO GTPase cycle	3	460	0.0322332	0.314007	0.314007	3	91	0.00670251	9606	Homo sapiens	Cdc42ep3;Hsp90ab1;Hsp90aa1		R-HSA-9018746;R-HSA-9018785;R-HSA-9013157
R-HSA-69202	Cyclin E associated events during G1/S transition	1	88	0.00616635	0.314298	0.314298	7	20	0.00147308	9606	Homo sapiens	Cdkn1a		R-HSA-187520;R-HSA-187552;R-HSA-187574;R-HSA-187575;R-HSA-187828;R-HSA-198613;R-HSA-69562
R-HSA-69656	Cyclin A:Cdk2-associated events at S phase entry	1	90	0.0063065	0.320171	0.320171	8	19	0.00139943	9606	Homo sapiens	Cdkn1a		R-HSA-187520;R-HSA-187552;R-HSA-187574;R-HSA-187575;R-HSA-187828;R-HSA-198613;R-HSA-187934;R-HSA-187916
R-HSA-1168372	Downstream signaling events of B Cell Receptor (BCR)	1	91	0.00637657	0.323089	0.323089	4	15	0.00110481	9606	Homo sapiens	Nfkbia		R-HSA-1168640;R-HSA-1168643;R-HSA-1168642;R-HSA-1168638
R-HSA-2559582	Senescence-Associated Secretory Phenotype (SASP)	1	91	0.00637657	0.323089	0.323089	2	22	0.00162039	9606	Homo sapiens	Cdkn1a		R-HSA-3788705;R-HSA-3788708
R-HSA-2565942	Regulation of PLK1 Activity at G2/M Transition	1	92	0.00644664	0.325995	0.325995	4	12	0.000883848	9606	Homo sapiens	Hsp90aa1		R-HSA-3000319;R-HSA-2574845;R-HSA-3000310;R-HSA-2574840
R-HSA-975871	MyD88 cascade initiated on plasma membrane	1	94	0.00658678	0.33177	0.33177	2	58	0.00427193	9606	Homo sapiens	Nfkbia		R-HSA-9630923;R-HSA-168140
R-HSA-168142	Toll Like Receptor 10 (TLR10) Cascade	1	94	0.00658678	0.33177	0.33177	2	59	0.00434558	9606	Homo sapiens	Nfkbia		R-HSA-9630923;R-HSA-168140
R-HSA-168176	Toll Like Receptor 5 (TLR5) Cascade	1	94	0.00658678	0.33177	0.33177	2	59	0.00434558	9606	Homo sapiens	Nfkbia		R-HSA-9630923;R-HSA-168140
R-HSA-6804756	Regulation of TP53 Activity through Phosphorylation	1	95	0.00665686	0.334639	0.334639	2	26	0.001915	9606	Homo sapiens	Trp53inp1		R-HSA-3215251;R-HSA-6799409
R-HSA-380320	Recruitment of NuMA to mitotic centrosomes	1	97	0.006797	0.340341	0.340341	2	2	0.000147308	9606	Homo sapiens	Hsp90aa1		R-HSA-380316;R-HSA-380508
R-HSA-174824	Plasma lipoprotein assembly, remodeling, and clearance	1	98	0.00686707	0.343174	0.343174	2	85	0.00626059	9606	Homo sapiens	Angptl4		R-HSA-6784676;R-HSA-6784628
R-HSA-168249	Innate Immune System	7	1334	0.0934763	0.343437	0.343437	35	710	0.0522943	9606	Homo sapiens	Hspa8;Mal;Hspa1a;Nfkbia;Hsp90ab1;Hsp90aa1		R-HSA-166082;R-HSA-2201316;R-HSA-2559456;R-HSA-9709852;R-HSA-844612;R-HSA-166091;R-HSA-2201322;R-HSA-166286;R-HSA-166284;R-HSA-168140;R-HSA-844610;R-HSA-2559414;R-HSA-873951;R-HSA-9709831;R-HSA-844440;R-HSA-2262775;R-HSA-6800434;R-HSA-166362;R-HSA-166363;R-HSA-9630923;R-HSA-2262777;R-HSA-166119;R-HSA-5607728;R-HSA-874087;R-HSA-937059;R-HSA-202541;R-HSA-1306876;R-HSA-937022;R-HSA-1296421;R-HSA-937…
R-HSA-5620912	Anchoring of the basal body to the plasma membrane	1	99	0.00693715	0.345995	0.345995	8	9	0.000662886	9606	Homo sapiens	Hsp90aa1		R-HSA-5626228;R-HSA-5626227;R-HSA-5626220;R-HSA-5626223;R-HSA-5626681;R-HSA-5617816;R-HSA-5626699;R-HSA-5638009
R-HSA-975138	TRAF6 mediated induction of NFkB and MAP kinases upon TLR7/8 or 9 activation	1	101	0.00707729	0.351601	0.351601	2	48	0.00353539	9606	Homo sapiens	Nfkbia		R-HSA-9630923;R-HSA-168140
R-HSA-168164	Toll Like Receptor 3 (TLR3) Cascade	1	102	0.00714736	0.354387	0.354387	2	61	0.00449289	9606	Homo sapiens	Nfkbia		R-HSA-9630923;R-HSA-168140
R-HSA-975155	MyD88 dependent cascade initiated on endosome	1	102	0.00714736	0.354387	0.354387	2	63	0.0046402	9606	Homo sapiens	Nfkbia		R-HSA-9630923;R-HSA-168140
R-HSA-168181	Toll Like Receptor 7/8 (TLR7/8) Cascade	1	103	0.00721743	0.35716	0.35716	2	66	0.00486116	9606	Homo sapiens	Nfkbia		R-HSA-9630923;R-HSA-168140
R-HSA-5663202	Diseases of signal transduction by growth factor receptors and second messengers	3	498	0.0348959	0.358694	0.358694	68	484	0.0356485	9606	Homo sapiens	Cdkn1a;Hsp90aa1		R-HSA-1218833;R-HSA-9665304;R-HSA-1226014;R-HSA-9665311;R-HSA-1226012;R-HSA-1220610;R-HSA-1220611;R-HSA-1248002;R-HSA-9665280;R-HSA-1220614;R-HSA-9665286;R-HSA-1220612;R-HSA-1220613;R-HSA-9665412;R-HSA-9665284;R-HSA-1218824;R-HSA-1169421;R-HSA-1248655;R-HSA-9664567;R-HSA-1248694;R-HSA-9652277;R-HSA-1227964;R-HSA-5638137;R-HSA-9665315;R-HSA-9665697;R-HSA-1226016;R-HSA-9665696;R-HSA-9665703;R-HSA-9…
R-HSA-194315	Signaling by Rho GTPases	4	709	0.0496812	0.359741	0.359741	10	203	0.0149518	9606	Homo sapiens	Mal;Cdc42ep3;Hsp90ab1;Hsp90aa1		R-HSA-9018746;R-HSA-5666001;R-HSA-5666049;R-HSA-5665982;R-HSA-5665998;R-HSA-5666046;R-HSA-9018785;R-HSA-5665999;R-HSA-9013157;R-HSA-5666008
R-HSA-5668541	TNFR2 non-canonical NF-kB pathway	1	104	0.00728751	0.359922	0.359922	6	43	0.00316712	9606	Homo sapiens	Tnfrsf12a		R-HSA-5676598;R-HSA-5668454;R-HSA-5668534;R-HSA-5668481;R-HSA-5668414;R-HSA-5669023
R-HSA-168138	Toll Like Receptor 9 (TLR9) Cascade	1	106	0.00742765	0.365411	0.365411	2	68	0.00500847	9606	Homo sapiens	Nfkbia		R-HSA-9630923;R-HSA-168140
R-HSA-422356	Regulation of insulin secretion	1	106	0.00742765	0.365411	0.365411	1	34	0.00250424	9606	Homo sapiens	Slc2a1		R-HSA-499981
R-HSA-5687128	MAPK6/MAPK4 signaling	1	106	0.00742765	0.365411	0.365411	1	40	0.00294616	9606	Homo sapiens	Cdc42ep3		R-HSA-5692775
R-HSA-937061	TRIF(TICAM1)-mediated TLR4 signaling	1	107	0.00749772	0.368138	0.368138	2	58	0.00427193	9606	Homo sapiens	Nfkbia		R-HSA-9630923;R-HSA-168140
R-HSA-166166	MyD88-independent TLR4 cascade	1	107	0.00749772	0.368138	0.368138	2	60	0.00441924	9606	Homo sapiens	Nfkbia		R-HSA-9630923;R-HSA-168140
R-HSA-9020702	Interleukin-1 signaling	1	109	0.00763787	0.373557	0.373557	6	47	0.00346174	9606	Homo sapiens	Nfkbia		R-HSA-209063;R-HSA-209125;R-HSA-209061;R-HSA-9630923;R-HSA-209087;R-HSA-168140
R-HSA-9716542	Signaling by Rho GTPases, Miro GTPases and RHOBTB3	4	725	0.0508023	0.375459	0.375459	10	212	0.0156146	9606	Homo sapiens	Mal;Cdc42ep3;Hsp90ab1;Hsp90aa1		R-HSA-9018746;R-HSA-5666001;R-HSA-5666049;R-HSA-5665982;R-HSA-5665998;R-HSA-5666046;R-HSA-9018785;R-HSA-5665999;R-HSA-9013157;R-HSA-5666008
R-HSA-193704	p75 NTR receptor-mediated signalling	1	110	0.00770794	0.37625	0.37625	2	50	0.0036827	9606	Homo sapiens	Nfkbia		R-HSA-209536;R-HSA-193705
R-HSA-9009391	Extra-nuclear estrogen signaling	1	111	0.00777801	0.378931	0.378931	1	38	0.00279885	9606	Homo sapiens	Hsp90aa1		R-HSA-202127
R-HSA-2672351	Stimuli-sensing channels	1	119	0.00833859	0.399977	0.399977	1	28	0.00206231	9606	Homo sapiens	Tsc22d3		R-HSA-2682349
R-HSA-5607764	CLEC7A (Dectin-1) signaling	1	120	0.00840866	0.402557	0.402557	3	45	0.00331443	9606	Homo sapiens	Nfkbia		R-HSA-5607728;R-HSA-5607724;R-HSA-202541
R-HSA-211000	Gene Silencing by RNA	1	120	0.00840866	0.402557	0.402557	1	40	0.00294616	9606	Homo sapiens	Hsp90aa1		R-HSA-5601883
R-HSA-202424	Downstream TCR signaling	1	124	0.00868895	0.412772	0.412772	3	24	0.0017677	9606	Homo sapiens	Nfkbia		R-HSA-5607728;R-HSA-5607724;R-HSA-202541
R-HSA-2219528	PI3K/AKT Signaling in Cancer	1	124	0.00868895	0.412772	0.412772	1	21	0.00154673	9606	Homo sapiens	Cdkn1a		R-HSA-2399969
R-HSA-4420097	VEGFA-VEGFR2 Pathway	1	127	0.00889917	0.42032	0.42032	17	79	0.00581866	9606	Homo sapiens	Hsp90aa1		R-HSA-202144;R-HSA-5218828;R-HSA-5218826;R-HSA-5218855;R-HSA-5218822;R-HSA-202127;R-HSA-5218851;R-HSA-1497784;R-HSA-202129;R-HSA-5218811;R-HSA-5218809;R-HSA-5218839;R-HSA-5218838;R-HSA-202137;R-HSA-202111;R-HSA-3928647;R-HSA-5218643
R-HSA-2980736	Peptide hormone metabolism	1	127	0.00889917	0.42032	0.42032	1	63	0.0046402	9606	Homo sapiens	Klf4		R-HSA-422088
R-HSA-373760	L1CAM interactions	1	130	0.00910938	0.427773	0.427773	1	54	0.00397731	9606	Homo sapiens	Hspa8		R-HSA-445087
R-HSA-112315	Transmission across Chemical Synapses	2	343	0.0240348	0.432688	0.432688	3	163	0.0120056	9606	Homo sapiens	Hspa8;Slc38a2		R-HSA-888589;R-HSA-212642;R-HSA-917744
R-HSA-194138	Signaling by VEGF	1	138	0.00966996	0.447188	0.447188	17	86	0.00633424	9606	Homo sapiens	Hsp90aa1		R-HSA-202144;R-HSA-5218828;R-HSA-5218826;R-HSA-5218855;R-HSA-5218822;R-HSA-202127;R-HSA-5218851;R-HSA-1497784;R-HSA-202129;R-HSA-5218811;R-HSA-5218809;R-HSA-5218839;R-HSA-5218838;R-HSA-202137;R-HSA-202111;R-HSA-3928647;R-HSA-5218643
R-HSA-114608	Platelet degranulation	1	141	0.00988018	0.454301	0.454301	1	11	0.000810194	9606	Homo sapiens	Timp3		R-HSA-481009
R-HSA-422475	Axon guidance	3	585	0.0409922	0.459002	0.459002	3	298	0.0219489	9606	Homo sapiens	Hspa8;Hsp90ab1;Hsp90aa1		R-HSA-445087;R-HSA-419644;R-HSA-419645
R-HSA-163685	Integration of energy metabolism	1	145	0.0101605	0.463645	0.463645	1	62	0.00456655	9606	Homo sapiens	Slc2a1		R-HSA-499981
R-HSA-202403	TCR signaling	1	147	0.0103006	0.468257	0.468257	3	52	0.00383001	9606	Homo sapiens	Nfkbia		R-HSA-5607728;R-HSA-5607724;R-HSA-202541
R-HSA-76005	Response to elevated platelet cytosolic Ca2+	1	148	0.0103707	0.470549	0.470549	1	14	0.00103116	9606	Homo sapiens	Timp3		R-HSA-481009
R-HSA-1474228	Degradation of the extracellular matrix	1	148	0.0103707	0.470549	0.470549	1	105	0.00773367	9606	Homo sapiens	Adamts1		R-HSA-1592310
R-HSA-69278	Cell Cycle, Mitotic	3	596	0.041763	0.471286	0.471286	32	350	0.0257789	9606	Homo sapiens	Cdkn1a;Hsp90ab1;Hsp90aa1		R-HSA-187520;R-HSA-380294;R-HSA-8942607;R-HSA-380303;R-HSA-8852362;R-HSA-187916;R-HSA-3000319;R-HSA-380311;R-HSA-8941915;R-HSA-198613;R-HSA-380316;R-HSA-380508;R-HSA-2574845;R-HSA-8853405;R-HSA-8942803;R-HSA-3000310;R-HSA-187934;R-HSA-2574840;R-HSA-187552;R-HSA-380455;R-HSA-9018017;R-HSA-69227;R-HSA-8853419;R-HSA-187574;R-HSA-187575;R-HSA-380272;R-HSA-187828;R-HSA-69562;R-HSA-1226094;R-HSA-894283…
R-HSA-5663220	RHO GTPases Activate Formins	1	149	0.0104408	0.472831	0.472831	7	27	0.00198866	9606	Homo sapiens	Mal		R-HSA-5666001;R-HSA-5666049;R-HSA-5665982;R-HSA-5665998;R-HSA-5666046;R-HSA-5665999;R-HSA-5666008
R-HSA-5653656	Vesicle-mediated transport	4	827	0.0579497	0.474304	0.474304	8	252	0.0185608	9606	Homo sapiens	Hspa8;Cyth3;Hsph1;Hsp90aa1		R-HSA-8868660;R-HSA-8868658;R-HSA-432688;R-HSA-2247514;R-HSA-421836;R-HSA-8847883;R-HSA-2197645;R-HSA-8847880
R-HSA-69206	G1/S Transition	1	150	0.0105108	0.475103	0.475103	7	61	0.00449289	9606	Homo sapiens	Cdkn1a		R-HSA-187520;R-HSA-187552;R-HSA-187574;R-HSA-187575;R-HSA-187828;R-HSA-198613;R-HSA-69562
R-HSA-428157	Sphingolipid metabolism	1	158	0.0110714	0.492938	0.492938	1	64	0.00471385	9606	Homo sapiens	Acer2		R-HSA-428205
R-HSA-9013148	CDC42 GTPase cycle	1	159	0.0111415	0.495125	0.495125	1	6	0.000441924	9606	Homo sapiens	Cdc42ep3		R-HSA-9013157
R-HSA-73887	Death Receptor Signalling	1	159	0.0111415	0.495125	0.495125	2	93	0.00684982	9606	Homo sapiens	Nfkbia		R-HSA-209536;R-HSA-193705
R-HSA-9006931	Signaling by Nuclear Receptors	2	387	0.0271179	0.49524	0.49524	6	192	0.0141416	9606	Homo sapiens	Hsp90ab1;Hsp90aa1		R-HSA-9032751;R-HSA-9038161;R-HSA-8939203;R-HSA-8939204;R-HSA-202127;R-HSA-9709547
R-HSA-8856828	Clathrin-mediated endocytosis	1	161	0.0112816	0.499471	0.499471	2	35	0.00257789	9606	Homo sapiens	Hspa8		R-HSA-8868660;R-HSA-8868658
R-HSA-425393	Transport of inorganic cations/anions and amino acids/oligopeptides	1	165	0.0115619	0.508053	0.508053	1	75	0.00552405	9606	Homo sapiens	Slc38a2		R-HSA-352108
R-HSA-446652	Interleukin-1 family signaling	1	167	0.0117021	0.51229	0.51229	6	80	0.00589232	9606	Homo sapiens	Nfkbia		R-HSA-209063;R-HSA-209125;R-HSA-209061;R-HSA-9630923;R-HSA-209087;R-HSA-168140
R-HSA-9609507	Protein localization	1	170	0.0119123	0.518578	0.518578	3	53	0.00390366	9606	Homo sapiens	Pmp22		R-HSA-9603784;R-HSA-9603775;R-HSA-9603804
R-HSA-453279	Mitotic G1 phase and G1/S transition	1	173	0.0121225	0.524786	0.524786	15	99	0.00729174	9606	Homo sapiens	Cdkn1a		R-HSA-187520;R-HSA-187552;R-HSA-8942607;R-HSA-9018017;R-HSA-69227;R-HSA-8941915;R-HSA-187574;R-HSA-187575;R-HSA-187828;R-HSA-198613;R-HSA-8942803;R-HSA-69562;R-HSA-1226094;R-HSA-8942836;R-HSA-1226095
R-HSA-1236974	ER-Phagosome pathway	1	173	0.0121225	0.524786	0.524786	1	10	0.00073654	9606	Homo sapiens	Mal		R-HSA-8863895
R-HSA-2871837	FCERI mediated NF-kB activation	1	175	0.0122626	0.528881	0.528881	3	19	0.00139943	9606	Homo sapiens	Nfkbia		R-HSA-5607728;R-HSA-5607724;R-HSA-202541
R-HSA-9610379	HCMV Late Events	1	175	0.0122626	0.528881	0.528881	2	19	0.00139943	9606	Homo sapiens	Cebpd		R-HSA-9624033;R-HSA-9698926
R-HSA-168273	Influenza Viral RNA Transcription and Replication	1	176	0.0123327	0.530915	0.530915	1	14	0.00103116	9606	Homo sapiens	Hsp90aa1		R-HSA-192830
R-HSA-597592	Post-translational protein modification	7	1598	0.111975	0.532292	0.532292	8	526	0.038742	9606	Homo sapiens	Adamts1;Hspa8;Rnf103;Mal;Galnt15;Nfkbia		R-HSA-5173005;R-HSA-4656914;R-HSA-8932221;R-HSA-5173192;R-HSA-913675;R-HSA-3900070;R-HSA-6781897;R-HSA-8867288
R-HSA-425407	SLC-mediated transmembrane transport	2	416	0.02915	0.53409	0.53409	4	191	0.0140679	9606	Homo sapiens	Slc2a1;Slc38a2		R-HSA-5339524;R-HSA-352108;R-HSA-450092;R-HSA-450088
R-HSA-5633007	Regulation of TP53 Activity	1	178	0.0124728	0.534958	0.534958	2	98	0.00721809	9606	Homo sapiens	Trp53inp1		R-HSA-3215251;R-HSA-6799409
R-HSA-69242	S Phase	1	180	0.012613	0.538967	0.538967	8	54	0.00397731	9606	Homo sapiens	Cdkn1a		R-HSA-187520;R-HSA-187552;R-HSA-187574;R-HSA-187575;R-HSA-187828;R-HSA-198613;R-HSA-187934;R-HSA-187916
R-HSA-5619102	SLC transporter disorders	1	183	0.0128232	0.544916	0.544916	1	65	0.00478751	9606	Homo sapiens	Slc2a1		R-HSA-5632804
R-HSA-72163	mRNA Splicing - Major Pathway	1	185	0.0129634	0.548841	0.548841	7	9	0.000662886	9606	Homo sapiens	Hspa8		R-HSA-72160;R-HSA-72130;R-HSA-156661;R-HSA-72139;R-HSA-72124;R-HSA-72143;R-HSA-72127
R-HSA-983705	Signaling by the B Cell Receptor (BCR)	1	189	0.0132436	0.55659	0.55659	4	44	0.00324077	9606	Homo sapiens	Nfkbia		R-HSA-1168640;R-HSA-1168643;R-HSA-1168642;R-HSA-1168638
R-HSA-1236975	Antigen processing-Cross presentation	1	195	0.0136641	0.567968	0.567968	1	23	0.00169404	9606	Homo sapiens	Mal		R-HSA-8863895
R-HSA-72172	mRNA Splicing	1	196	0.0137341	0.569836	0.569836	7	14	0.00103116	9606	Homo sapiens	Hspa8		R-HSA-72160;R-HSA-72130;R-HSA-156661;R-HSA-72139;R-HSA-72124;R-HSA-72143;R-HSA-72127
R-HSA-3781865	Diseases of glycosylation	1	202	0.0141546	0.58088	0.58088	1	77	0.00567136	9606	Homo sapiens	Adamts1		R-HSA-6785565
R-HSA-5621481	C-type lectin receptors (CLRs)	1	203	0.0142247	0.582693	0.582693	3	68	0.00500847	9606	Homo sapiens	Nfkbia		R-HSA-5607728;R-HSA-5607724;R-HSA-202541
R-HSA-5689880	Ub-specific processing proteases	1	206	0.0144349	0.588087	0.588087	1	40	0.00294616	9606	Homo sapiens	Nfkbia		R-HSA-6781897
R-HSA-983712	Ion channel transport	1	206	0.0144349	0.588087	0.588087	1	45	0.00331443	9606	Homo sapiens	Tsc22d3		R-HSA-2682349
R-HSA-382551	Transport of small molecules	4	961	0.0673394	0.59464	0.59464	7	443	0.0326287	9606	Homo sapiens	Tsc22d3;Slc2a1;Slc38a2;Angptl4		R-HSA-6784676;R-HSA-6784628;R-HSA-2682349;R-HSA-5339524;R-HSA-352108;R-HSA-450092;R-HSA-450088
R-HSA-5617833	Cilium Assembly	1	210	0.0147152	0.595173	0.595173	8	50	0.0036827	9606	Homo sapiens	Hsp90aa1		R-HSA-5626228;R-HSA-5626227;R-HSA-5626220;R-HSA-5626223;R-HSA-5626681;R-HSA-5617816;R-HSA-5626699;R-HSA-5638009
R-HSA-68877	Mitotic Prometaphase	1	211	0.0147852	0.596925	0.596925	2	20	0.00147308	9606	Homo sapiens	Hsp90aa1		R-HSA-380316;R-HSA-380508
R-HSA-1643685	Disease	10	2431	0.170345	0.605736	0.605736	88	1632	0.120203	9606	Homo sapiens	Adamts1;Mal;Slc2a1;Hspa1a;Cebpd;Cdkn1a;Nfkbia;Hsp90ab1;Hsp90aa1		R-HSA-1218833;R-HSA-9665304;R-HSA-1226014;R-HSA-9665311;R-HSA-1226012;R-HSA-1220610;R-HSA-1220611;R-HSA-1248002;R-HSA-9665280;R-HSA-1220614;R-HSA-9659782;R-HSA-9665286;R-HSA-1220612;R-HSA-1220613;R-HSA-9665412;R-HSA-9665284;R-HSA-5602383;R-HSA-1218824;R-HSA-1169421;R-HSA-1248655;R-HSA-9664567;R-HSA-5602672;R-HSA-1248694;R-HSA-9652277;R-HSA-1227964;R-HSA-5638137;R-HSA-9665315;R-HSA-9665697;R-HSA-1…
R-HSA-6811442	Intra-Golgi and retrograde Golgi-to-ER traffic	1	219	0.0153458	0.610679	0.610679	2	48	0.00353539	9606	Homo sapiens	Cyth3		R-HSA-8847883;R-HSA-8847880
R-HSA-112316	Neuronal System	2	489	0.0342653	0.622765	0.622765	3	216	0.0159093	9606	Homo sapiens	Hspa8;Slc38a2		R-HSA-888589;R-HSA-212642;R-HSA-917744
R-HSA-2454202	Fc epsilon receptor (FCERI) signaling	1	235	0.016467	0.636816	0.636816	3	65	0.00478751	9606	Homo sapiens	Nfkbia		R-HSA-5607728;R-HSA-5607724;R-HSA-202541
R-HSA-5357801	Programmed Cell Death	1	238	0.0166772	0.641521	0.641521	2	197	0.0145098	9606	Homo sapiens	Hsp90aa1		R-HSA-9688459;R-HSA-9698844
R-HSA-212436	Generic Transcription Pathway	6	1555	0.108962	0.665329	0.665329	22	830	0.0611328	9606	Homo sapiens	Trp53inp1;Klf4;Cdkn1a		R-HSA-9008456;R-HSA-3215251;R-HSA-9617840;R-HSA-8878178;R-HSA-9618004;R-HSA-8865280;R-HSA-6803403;R-HSA-9625406;R-HSA-8878186;R-HSA-8865256;R-HSA-9625409;R-HSA-6803411;R-HSA-8878130;R-HSA-6799409;R-HSA-9008433;R-HSA-69562;R-HSA-6803388;R-HSA-8865244;R-HSA-187934;R-HSA-9617838;R-HSA-6803801;R-HSA-6799416
R-HSA-72203	Processing of Capped Intron-Containing Pre-mRNA	1	256	0.0179385	0.668518	0.668518	7	32	0.00235693	9606	Homo sapiens	Hspa8		R-HSA-72160;R-HSA-72130;R-HSA-156661;R-HSA-72139;R-HSA-72124;R-HSA-72143;R-HSA-72127
R-HSA-156580	Phase II - Conjugation of compounds	1	263	0.018429	0.678467	0.678467	1	72	0.00530309	9606	Homo sapiens	Mat2a		R-HSA-5603114
R-HSA-211859	Biological oxidations	2	549	0.0384696	0.685682	0.685682	4	188	0.0138469	9606	Homo sapiens	Mat2a;Hsp90ab1		R-HSA-8937169;R-HSA-8936849;R-HSA-5603114;R-HSA-8937191
R-HSA-9609646	HCMV Infection	1	270	0.0189195	0.688123	0.688123	2	31	0.00228327	9606	Homo sapiens	Cebpd		R-HSA-9624033;R-HSA-9698926
R-HSA-74160	Gene expression (Transcription)	7	1855	0.129984	0.694677	0.694677	23	1006	0.0740959	9606	Homo sapiens	Trp53inp1;Klf4;Cdkn1a;Hsp90aa1		R-HSA-9008456;R-HSA-3215251;R-HSA-9617840;R-HSA-8878178;R-HSA-9618004;R-HSA-8865280;R-HSA-6803403;R-HSA-9625406;R-HSA-8878186;R-HSA-5601883;R-HSA-8865256;R-HSA-9625409;R-HSA-6803411;R-HSA-8878130;R-HSA-6799409;R-HSA-9008433;R-HSA-69562;R-HSA-6803388;R-HSA-8865244;R-HSA-187934;R-HSA-9617838;R-HSA-6803801;R-HSA-6799416
R-HSA-5619115	Disorders of transmembrane transporters	1	278	0.0194801	0.698809	0.698809	1	87	0.0064079	9606	Homo sapiens	Slc2a1		R-HSA-5632804
R-HSA-5688426	Deubiquitination	1	289	0.0202509	0.712916	0.712916	1	77	0.00567136	9606	Homo sapiens	Nfkbia		R-HSA-6781897
R-HSA-76002	Platelet activation, signaling and aggregation	1	293	0.0205311	0.717884	0.717884	1	116	0.00854386	9606	Homo sapiens	Timp3		R-HSA-481009
R-HSA-211945	Phase I - Functionalization of compounds	1	299	0.0209516	0.725176	0.725176	3	98	0.00721809	9606	Homo sapiens	Hsp90ab1		R-HSA-8937169;R-HSA-8936849;R-HSA-8937191
R-HSA-198933	Immunoregulatory interactions between a Lymphoid and a non-Lymphoid cell	1	316	0.0221428	0.744847	0.744847	1	44	0.00324077	9606	Homo sapiens	Mal		R-HSA-198955
R-HSA-392499	Metabolism of proteins	8	2205	0.154509	0.745069	0.745069	9	798	0.0587759	9606	Homo sapiens	Adamts1;Hspa8;Rnf103;Mal;Galnt15;Klf4;Nfkbia		R-HSA-5173005;R-HSA-4656914;R-HSA-8932221;R-HSA-5173192;R-HSA-913675;R-HSA-3900070;R-HSA-6781897;R-HSA-422088;R-HSA-8867288
R-HSA-73857	RNA Polymerase II Transcription	6	1694	0.118702	0.745808	0.745808	22	891	0.0656257	9606	Homo sapiens	Trp53inp1;Klf4;Cdkn1a		R-HSA-9008456;R-HSA-3215251;R-HSA-9617840;R-HSA-8878178;R-HSA-9618004;R-HSA-8865280;R-HSA-6803403;R-HSA-9625406;R-HSA-8878186;R-HSA-8865256;R-HSA-9625409;R-HSA-6803411;R-HSA-8878130;R-HSA-6799409;R-HSA-9008433;R-HSA-69562;R-HSA-6803388;R-HSA-8865244;R-HSA-187934;R-HSA-9617838;R-HSA-6803801;R-HSA-6799416
R-HSA-1257604	PIP3 activates AKT signaling	1	319	0.022353	0.748171	0.748171	1	86	0.00633424	9606	Homo sapiens	Cdkn1a		R-HSA-198613
R-HSA-195258	RHO GTPase Effectors	1	326	0.0228435	0.755763	0.755763	7	113	0.0083229	9606	Homo sapiens	Mal		R-HSA-5666001;R-HSA-5666049;R-HSA-5665982;R-HSA-5665998;R-HSA-5666046;R-HSA-5665999;R-HSA-5666008
R-HSA-1474244	Extracellular matrix organization	1	329	0.0230537	0.758948	0.758948	1	319	0.0234956	9606	Homo sapiens	Adamts1		R-HSA-1592310
R-HSA-1852241	Organelle biogenesis and maintenance	1	338	0.0236844	0.768258	0.768258	8	86	0.00633424	9606	Homo sapiens	Hsp90aa1		R-HSA-5626228;R-HSA-5626227;R-HSA-5626220;R-HSA-5626223;R-HSA-5626681;R-HSA-5617816;R-HSA-5626699;R-HSA-5638009
R-HSA-71291	Metabolism of amino acids and derivatives	2	665	0.046598	0.783291	0.783291	2	285	0.0209914	9606	Homo sapiens	Serinc3;Pmp22		R-HSA-8932980;R-HSA-8953430
R-HSA-199991	Membrane Trafficking	2	667	0.0467381	0.784719	0.784719	6	219	0.0161302	9606	Homo sapiens	Hspa8;Cyth3		R-HSA-8868660;R-HSA-8868658;R-HSA-432688;R-HSA-421836;R-HSA-8847883;R-HSA-8847880
R-HSA-9006925	Intracellular signaling by second messengers	1	366	0.0256464	0.79502	0.79502	1	114	0.00839655	9606	Homo sapiens	Cdkn1a		R-HSA-198613
R-HSA-5683057	MAPK family signaling cascades	1	380	0.0266274	0.807236	0.807236	1	122	0.00898578	9606	Homo sapiens	Cdc42ep3		R-HSA-5692775
R-HSA-1280218	Adaptive Immune System	3	1005	0.0704225	0.812547	0.812547	9	264	0.0194446	9606	Homo sapiens	Mal;Nfkbia		R-HSA-8863895;R-HSA-1168640;R-HSA-1168643;R-HSA-1168642;R-HSA-5607728;R-HSA-198955;R-HSA-5607724;R-HSA-202541;R-HSA-1168638
R-HSA-9658195	Leishmania infection	1	406	0.0284493	0.828053	0.828053	5	95	0.00699713	9606	Homo sapiens	Hsp90ab1		R-HSA-873951;R-HSA-844612;R-HSA-874087;R-HSA-844610;R-HSA-1306876
R-HSA-5668914	Diseases of metabolism	1	409	0.0286595	0.830308	0.830308	1	190	0.0139943	9606	Homo sapiens	Adamts1		R-HSA-6785565
R-HSA-68886	M Phase	1	416	0.02915	0.835457	0.835457	2	91	0.00670251	9606	Homo sapiens	Hsp90aa1		R-HSA-380316;R-HSA-380508
R-HSA-446203	Asparagine N-linked glycosylation	1	421	0.0295004	0.83904	0.83904	1	144	0.0106062	9606	Homo sapiens	Rnf103		R-HSA-8867288
R-HSA-5663205	Infectious disease	4	1357	0.0950879	0.843618	0.843618	11	752	0.0553878	9606	Homo sapiens	Hspa1a;Cebpd;Hsp90ab1;Hsp90aa1		R-HSA-873951;R-HSA-9624033;R-HSA-5336420;R-HSA-192746;R-HSA-844612;R-HSA-874087;R-HSA-192830;R-HSA-9698926;R-HSA-9678925;R-HSA-844610;R-HSA-1306876
R-HSA-8953854	Metabolism of RNA	2	783	0.0548665	0.854706	0.854706	9	187	0.0137733	9606	Homo sapiens	Hspa8;Hspa1a		R-HSA-450551;R-HSA-72160;R-HSA-450580;R-HSA-72130;R-HSA-156661;R-HSA-72139;R-HSA-72124;R-HSA-72143;R-HSA-72127
R-HSA-71387	Metabolism of carbohydrates	1	456	0.0319529	0.862062	0.862062	1	243	0.0178979	9606	Homo sapiens	Slc2a1		R-HSA-5653873
R-HSA-983169	Class I MHC mediated antigen processing & presentation	1	474	0.0332142	0.872607	0.872607	1	48	0.00353539	9606	Homo sapiens	Mal		R-HSA-8863895
R-HSA-1430728	Metabolism	12	3646	0.255483	0.887291	0.887291	26	2260	0.166458	9606	Homo sapiens	Acer2;Serinc3;Gch1;Mat2a;Pmp22;Mal;Slc2a1;Angptl4;Hsp90ab1;Hsp90aa1;Nostrin		R-HSA-1497810;R-HSA-203716;R-HSA-499981;R-HSA-202127;R-HSA-203662;R-HSA-560473;R-HSA-202129;R-HSA-1497796;R-HSA-8937169;R-HSA-8936849;R-HSA-202137;R-HSA-8953430;R-HSA-198818;R-HSA-202144;R-HSA-947499;R-HSA-5653873;R-HSA-203625;R-HSA-428205;R-HSA-203565;R-HSA-1497784;R-HSA-8937191;R-HSA-1474146;R-HSA-1474158;R-HSA-202111;R-HSA-8932980;R-HSA-5603114
R-HSA-9006934	Signaling by Receptor Tyrosine Kinases	1	618	0.0433046	0.932827	0.932827	24	746	0.0549459	9606	Homo sapiens	Hsp90aa1		R-HSA-5218828;R-HSA-202144;R-HSA-1963582;R-HSA-5218826;R-HSA-9652277;R-HSA-5218855;R-HSA-5218822;R-HSA-202127;R-HSA-5218851;R-HSA-9665726;R-HSA-1497784;R-HSA-1918092;R-HSA-202129;R-HSA-1918095;R-HSA-5218811;R-HSA-5218809;R-HSA-1963589;R-HSA-5218839;R-HSA-5218838;R-HSA-202137;R-HSA-9652264;R-HSA-5218643;R-HSA-202111;R-HSA-3928647
R-HSA-556833	Metabolism of lipids	3	1444	0.101184	0.953645	0.953645	2	954	0.0702659	9606	Homo sapiens	Acer2;Angptl4		R-HSA-560473;R-HSA-428205
R-HSA-109582	Hemostasis	1	803	0.056268	0.970774	0.970774	1	334	0.0246004	9606	Homo sapiens	Timp3		R-HSA-481009
R-HSA-162582	Signal Transduction	6	2997	0.210006	0.993556	0.993556	43	2454	0.180747	9606	Homo sapiens	Mal;Cdc42ep3;Cdkn1a;Nfkbia;Hsp90ab1;Hsp90aa1		R-HSA-209536;R-HSA-5218828;R-HSA-5218826;R-HSA-5666001;R-HSA-5218822;R-HSA-8939203;R-HSA-202127;R-HSA-8939204;R-HSA-5666008;R-HSA-1918092;R-HSA-202129;R-HSA-1918095;R-HSA-198613;R-HSA-5666049;R-HSA-5665998;R-HSA-9038161;R-HSA-1963589;R-HSA-5218839;R-HSA-5665999;R-HSA-5218838;R-HSA-202137;R-HSA-5218643;R-HSA-202144;R-HSA-1963582;R-HSA-9652277;R-HSA-9032751;R-HSA-5665982;R-HSA-5666046;R-HSA-9018785…

## Sheet: Arterial_EC_Downregulated
Pathway identifier	Pathway name	#Entities found	#Entities total	Entities ratio	Entities pValue	Entities FDR	#Reactions found	#Reactions total	Reactions ratio	Species identifier	Species name	Submitted entities found	Mapped entities	Found reaction identifiers
R-HSA-8935964	RUNX1 regulates expression of components of tight junctions	2	8	0.000560577	4.70666e-06	0.000305933	2	6	0.000441924	9606	Homo sapiens	Cldn5		R-HSA-8936000;R-HSA-8936007
R-HSA-8878171	Transcriptional regulation by RUNX1	2	261	0.0182888	0.00477752	0.0534266	2	132	0.00972232	9606	Homo sapiens	Cldn5		R-HSA-8936000;R-HSA-8936007
R-HSA-420029	Tight junction interactions	1	30	0.00210217	0.0125469	0.0534266	1	3	0.000220962	9606	Homo sapiens	Cldn5		R-HSA-420019
R-HSA-2453864	Retinoid cycle disease events	1	31	0.00217224	0.0129628	0.0534266	1	16	0.00117846	9606	Homo sapiens	Ttr		R-HSA-2453818
R-HSA-2474795	Diseases associated with visual transduction	1	31	0.00217224	0.0129628	0.0534266	1	17	0.00125212	9606	Homo sapiens	Ttr		R-HSA-2453818
R-HSA-9675143	Diseases of the neuronal system	1	31	0.00217224	0.0129628	0.0534266	1	17	0.00125212	9606	Homo sapiens	Ttr		R-HSA-2453818
R-HSA-72695	Formation of the ternary complex, and subsequently, the 43S complex	1	54	0.0037839	0.0224897	0.0534266	1	3	0.000220962	9606	Homo sapiens	Rps29		R-HSA-72691
R-HSA-2453902	The canonical retinoid cycle in rods (twilight vision)	1	57	0.00399411	0.0237267	0.0534266	2	25	0.00184135	9606	Homo sapiens	Ttr		R-HSA-2453876;R-HSA-2453863
R-HSA-3000171	Non-integrin membrane-ECM interactions	1	61	0.0042744	0.0253739	0.0534266	1	22	0.00162039	9606	Homo sapiens	Ttr		R-HSA-2396337
R-HSA-72649	Translation initiation complex formation	1	62	0.00434447	0.0257854	0.0534266	2	2	0.000147308	9606	Homo sapiens	Rps29		R-HSA-156808;R-HSA-157849
R-HSA-72702	Ribosomal scanning and start codon recognition	1	64	0.00448462	0.0266078	0.0534266	2	2	0.000147308	9606	Homo sapiens	Rps29		R-HSA-72697;R-HSA-72621
R-HSA-72662	Activation of the mRNA upon binding of the cap-binding complex and eIFs, and subsequent binding to 43S	1	66	0.00462476	0.0274297	0.0534266	2	6	0.000441924	9606	Homo sapiens	Rps29		R-HSA-156808;R-HSA-157849
R-HSA-421270	Cell-cell junction organization	1	67	0.00469484	0.0278405	0.0534266	1	21	0.00154673	9606	Homo sapiens	Cldn5		R-HSA-420019
R-HSA-975634	Retinoid metabolism and transport	1	79	0.0055357	0.0327579	0.0534266	1	28	0.00206231	9606	Homo sapiens	Ttr		R-HSA-2404134
R-HSA-977225	Amyloid fiber formation	1	89	0.00623642	0.03684	0.0534266	2	33	0.00243058	9606	Homo sapiens	Ttr		R-HSA-976734;R-HSA-977136
R-HSA-6806667	Metabolism of fat-soluble vitamins	1	89	0.00623642	0.03684	0.0534266	1	34	0.00250424	9606	Homo sapiens	Ttr		R-HSA-2404134
R-HSA-446728	Cell junction organization	1	94	0.00658678	0.0388756	0.0534266	1	37	0.0027252	9606	Homo sapiens	Cldn5		R-HSA-420019
R-HSA-156902	Peptide chain elongation	1	97	0.006797	0.0400953	0.0534266	4	5	0.00036827	9606	Homo sapiens	Rps29		R-HSA-156915;R-HSA-156912;R-HSA-156923;R-HSA-156907
R-HSA-975956	Nonsense Mediated Decay (NMD) independent of the Exon Junction Complex (EJC)	1	101	0.00707729	0.0417195	0.0534266	1	1	7.3654e-05	9606	Homo sapiens	Rps29		R-HSA-927789
R-HSA-156842	Eukaryotic Translation Elongation	1	102	0.00714736	0.0421252	0.0534266	4	9	0.000662886	9606	Homo sapiens	Rps29		R-HSA-156915;R-HSA-156912;R-HSA-156923;R-HSA-156907
R-HSA-72689	Formation of a pool of free 40S subunits	1	106	0.00742765	0.0437465	0.0534266	2	2	0.000147308	9606	Homo sapiens	Rps29		R-HSA-72673;R-HSA-72676
R-HSA-72764	Eukaryotic Translation Termination	1	106	0.00742765	0.0437465	0.0534266	3	5	0.00036827	9606	Homo sapiens	Rps29		R-HSA-141671;R-HSA-141691;R-HSA-141673
R-HSA-2408557	Selenocysteine synthesis	1	112	0.00784808	0.0461742	0.0534266	2	7	0.000515578	9606	Homo sapiens	Rps29		R-HSA-2408529;R-HSA-5333615
R-HSA-192823	Viral mRNA Translation	1	114	0.00798823	0.0469823	0.0534266	2	2	0.000147308	9606	Homo sapiens	Rps29		R-HSA-192704;R-HSA-192841
R-HSA-9633012	Response of EIF2AK4 (GCN2) to amino acid deficiency	1	115	0.0080583	0.0473862	0.0534266	4	16	0.00117846	9606	Homo sapiens	Rps29		R-HSA-9633008;R-HSA-9633742;R-HSA-9634669;R-HSA-9633005
R-HSA-1799339	SRP-dependent cotranslational protein targeting to membrane	1	119	0.00833859	0.0490001	0.0534266	5	5	0.00036827	9606	Homo sapiens	Rps29		R-HSA-1799326;R-HSA-1799330;R-HSA-1799329;R-HSA-1799335;R-HSA-1799332
R-HSA-72706	GTP hydrolysis and joining of the 60S ribosomal subunit	1	120	0.00840866	0.0494032	0.0534266	3	3	0.000220962	9606	Homo sapiens	Rps29		R-HSA-72672;R-HSA-72619;R-HSA-72671
R-HSA-156827	L13a-mediated translational silencing of Ceruloplasmin expression	1	120	0.00840866	0.0494032	0.0534266	1	3	0.000220962	9606	Homo sapiens	Rps29		R-HSA-156823
R-HSA-927802	Nonsense-Mediated Decay (NMD)	1	124	0.00868895	0.0510143	0.0534266	5	6	0.000441924	9606	Homo sapiens	Rps29		R-HSA-927836;R-HSA-927789;R-HSA-927832;R-HSA-927813;R-HSA-927889
R-HSA-975957	Nonsense Mediated Decay (NMD) enhanced by the Exon Junction Complex (EJC)	1	124	0.00868895	0.0510143	0.0534266	4	5	0.00036827	9606	Homo sapiens	Rps29		R-HSA-927836;R-HSA-927832;R-HSA-927813;R-HSA-927889
R-HSA-72737	Cap-dependent Translation Initiation	1	130	0.00910938	0.0534266	0.0534266	10	18	0.00132577	9606	Homo sapiens	Rps29		R-HSA-72673;R-HSA-72672;R-HSA-72691;R-HSA-72676;R-HSA-72697;R-HSA-72619;R-HSA-156808;R-HSA-157849;R-HSA-72621;R-HSA-72671
R-HSA-72613	Eukaryotic Translation Initiation	1	130	0.00910938	0.0534266	0.0534266	11	21	0.00154673	9606	Homo sapiens	Rps29		R-HSA-72673;R-HSA-72672;R-HSA-72691;R-HSA-72676;R-HSA-156823;R-HSA-72697;R-HSA-72619;R-HSA-156808;R-HSA-157849;R-HSA-72621;R-HSA-72671
R-HSA-1500931	Cell-Cell communication	1	133	0.0093196	0.0546308	0.0546308	1	60	0.00441924	9606	Homo sapiens	Cldn5		R-HSA-420019
R-HSA-2187338	Visual phototransduction	1	169	0.0118422	0.0689825	0.0689825	3	92	0.00677617	9606	Homo sapiens	Ttr		R-HSA-2453876;R-HSA-2453863;R-HSA-2404134
R-HSA-9711097	Cellular response to starvation	1	176	0.0123327	0.071752	0.071752	4	28	0.00206231	9606	Homo sapiens	Rps29		R-HSA-9633008;R-HSA-9633742;R-HSA-9634669;R-HSA-9633005
R-HSA-168273	Influenza Viral RNA Transcription and Replication	1	176	0.0123327	0.071752	0.071752	2	14	0.00103116	9606	Homo sapiens	Rps29		R-HSA-192704;R-HSA-192841
R-HSA-2408522	Selenoamino acid metabolism	1	180	0.012613	0.0733314	0.0733314	2	33	0.00243058	9606	Homo sapiens	Rps29		R-HSA-2408529;R-HSA-5333615
R-HSA-9010553	Regulation of expression of SLITs and ROBOs	1	183	0.0128232	0.0745145	0.0745145	2	20	0.00147308	9606	Homo sapiens	Rps29		R-HSA-9014652;R-HSA-9014610
R-HSA-6791226	Major pathway of rRNA processing in the nucleolus and cytosol	1	189	0.0132436	0.0768769	0.0768769	1	7	0.000515578	9606	Homo sapiens	Rps29		R-HSA-6791223
R-HSA-168255	Influenza Infection	1	200	0.0140144	0.081195	0.081195	2	59	0.00434558	9606	Homo sapiens	Rps29		R-HSA-192704;R-HSA-192841
R-HSA-8868773	rRNA processing in the nucleus and cytosol	1	207	0.0145049	0.0839341	0.0839341	1	15	0.00110481	9606	Homo sapiens	Rps29		R-HSA-6791223
R-HSA-376176	Signaling by ROBO receptors	1	235	0.016467	0.0948226	0.0948226	2	60	0.00441924	9606	Homo sapiens	Rps29		R-HSA-9014652;R-HSA-9014610
R-HSA-72312	rRNA processing	1	245	0.0171677	0.0986851	0.0986851	1	21	0.00154673	9606	Homo sapiens	Rps29		R-HSA-6791223
R-HSA-1474244	Extracellular matrix organization	1	329	0.0230537	0.130591	0.130591	1	319	0.0234956	9606	Homo sapiens	Ttr		R-HSA-2396337
R-HSA-212436	Generic Transcription Pathway	2	1555	0.108962	0.132327	0.132327	2	830	0.0611328	9606	Homo sapiens	Cldn5		R-HSA-8936000;R-HSA-8936007
R-HSA-72766	Translation	1	339	0.0237545	0.134326	0.134326	23	99	0.00729174	9606	Homo sapiens	Rps29		R-HSA-72673;R-HSA-72672;R-HSA-1799326;R-HSA-72676;R-HSA-141671;R-HSA-156907;R-HSA-72619;R-HSA-156808;R-HSA-141673;R-HSA-72621;R-HSA-156915;R-HSA-156912;R-HSA-72691;R-HSA-156823;R-HSA-72697;R-HSA-156923;R-HSA-1799330;R-HSA-141691;R-HSA-1799329;R-HSA-157849;R-HSA-1799335;R-HSA-72671;R-HSA-1799332
R-HSA-196854	Metabolism of vitamins and cofactors	1	379	0.0265574	0.149132	0.149132	1	206	0.0151727	9606	Homo sapiens	Ttr		R-HSA-2404134
R-HSA-73857	RNA Polymerase II Transcription	2	1694	0.118702	0.152834	0.152834	2	891	0.0656257	9606	Homo sapiens	Cldn5		R-HSA-8936000;R-HSA-8936007
R-HSA-74160	Gene expression (Transcription)	2	1855	0.129984	0.177569	0.177569	2	1006	0.0740959	9606	Homo sapiens	Cldn5		R-HSA-8936000;R-HSA-8936007
R-HSA-6798695	Neutrophil degranulation	1	480	0.0336346	0.185581	0.185581	1	10	0.00073654	9606	Homo sapiens	Ttr		R-HSA-6798751
R-HSA-9709957	Sensory Perception	1	493	0.0345456	0.190176	0.190176	3	139	0.0102379	9606	Homo sapiens	Ttr		R-HSA-2453876;R-HSA-2453863;R-HSA-2404134
R-HSA-422475	Axon guidance	1	585	0.0409922	0.222084	0.222084	2	298	0.0219489	9606	Homo sapiens	Rps29		R-HSA-9014652;R-HSA-9014610
R-HSA-392499	Metabolism of proteins	2	2205	0.154509	0.234153	0.234153	25	798	0.0587759	9606	Homo sapiens	Ttr;Rps29		R-HSA-1799326;R-HSA-156808;R-HSA-976734;R-HSA-156823;R-HSA-157849;R-HSA-72671;R-HSA-72673;R-HSA-72672;R-HSA-72676;R-HSA-141671;R-HSA-156907;R-HSA-72619;R-HSA-141673;R-HSA-72621;R-HSA-156915;R-HSA-156912;R-HSA-72691;R-HSA-72697;R-HSA-156923;R-HSA-1799330;R-HSA-141691;R-HSA-1799329;R-HSA-1799335;R-HSA-977136;R-HSA-1799332
R-HSA-9675108	Nervous system development	1	621	0.0435148	0.234281	0.234281	2	324	0.0238639	9606	Homo sapiens	Rps29		R-HSA-9014652;R-HSA-9014610
R-HSA-71291	Metabolism of amino acids and derivatives	1	665	0.046598	0.248972	0.248972	2	285	0.0209914	9606	Homo sapiens	Rps29		R-HSA-2408529;R-HSA-5333615
R-HSA-1643685	Disease	2	2431	0.170345	0.272114	0.272114	3	1632	0.120203	9606	Homo sapiens	Ttr;Rps29		R-HSA-192704;R-HSA-192841;R-HSA-2453818
R-HSA-8953854	Metabolism of RNA	1	783	0.0548665	0.287214	0.287214	6	187	0.0137733	9606	Homo sapiens	Rps29		R-HSA-6791223;R-HSA-927836;R-HSA-927789;R-HSA-927832;R-HSA-927813;R-HSA-927889
R-HSA-2262752	Cellular responses to stress	1	952	0.0667087	0.339149	0.339149	4	381	0.0280622	9606	Homo sapiens	Rps29		R-HSA-9633008;R-HSA-9633742;R-HSA-9634669;R-HSA-9633005
R-HSA-8953897	Cellular responses to stimuli	1	970	0.06797	0.34449	0.34449	4	412	0.0303454	9606	Homo sapiens	Rps29		R-HSA-9633008;R-HSA-9633742;R-HSA-9634669;R-HSA-9633005
R-HSA-1266738	Developmental Biology	1	1263	0.0885012	0.426496	0.426496	2	556	0.0409516	9606	Homo sapiens	Rps29		R-HSA-9014652;R-HSA-9014610
R-HSA-168249	Innate Immune System	1	1334	0.0934763	0.445023	0.445023	1	710	0.0522943	9606	Homo sapiens	Ttr		R-HSA-6798751
R-HSA-5663205	Infectious disease	1	1357	0.0950879	0.450917	0.450917	2	752	0.0553878	9606	Homo sapiens	Rps29		R-HSA-192704;R-HSA-192841
R-HSA-1430728	Metabolism	2	3646	0.255483	0.479027	0.479027	3	2260	0.166458	9606	Homo sapiens	Ttr;Rps29		R-HSA-2404134;R-HSA-2408529;R-HSA-5333615
R-HSA-168256	Immune System	1	2684	0.188074	0.713517	0.713517	1	1623	0.11954	9606	Homo sapiens	Ttr		R-HSA-6798751

## Sheet: Venous_EC_Upregulated
Pathway identifier	Pathway name	#Entities found	#Entities total	Entities ratio	Entities pValue	Entities FDR	#Reactions found	#Reactions total	Reactions ratio	Species identifier	Species name	Submitted entities found	Mapped entities	Found reaction identifiers
R-HSA-449147	Signaling by Interleukins	11	643	0.0450564	1.49307e-11	2.2844e-09	13	493	0.0363114	9606	Homo sapiens	Vcam1;Icam1;Csf1;Cdkn1a;Nfkbia;Lcn2		R-HSA-6790022;R-HSA-9009485;R-HSA-209063;R-HSA-209125;R-HSA-209061;R-HSA-6789615;R-HSA-168140;R-HSA-8937656;R-HSA-9009488;R-HSA-9630923;R-HSA-209087;R-HSA-6788346;R-HSA-6790041
R-HSA-6785807	Interleukin-4 and Interleukin-13 signaling	8	211	0.0147852	4.92872e-11	3.74583e-09	4	47	0.00346174	9606	Homo sapiens	Vcam1;Icam1;Cdkn1a;Lcn2		R-HSA-6790022;R-HSA-6789615;R-HSA-6788346;R-HSA-6790041
R-HSA-1280215	Cytokine Signaling in Immune system	11	1092	0.0765188	4.21495e-09	2.14963e-07	15	708	0.052147	9606	Homo sapiens	Vcam1;Icam1;Csf1;Cdkn1a;Nfkbia;Lcn2		R-HSA-6790022;R-HSA-9009485;R-HSA-209063;R-HSA-209125;R-HSA-209061;R-HSA-6789615;R-HSA-1031716;R-HSA-168140;R-HSA-1031713;R-HSA-8937656;R-HSA-9009488;R-HSA-9630923;R-HSA-209087;R-HSA-6788346;R-HSA-6790041
R-HSA-69560	Transcriptional activation of p53 responsive genes	3	6	0.000420433	5.03132e-08	1.5094e-06	4	5	0.00036827	9606	Homo sapiens	Cdkn1a		R-HSA-6803411;R-HSA-6803388;R-HSA-6803403;R-HSA-6803801
R-HSA-69895	Transcriptional activation of cell cycle inhibitor p21	3	6	0.000420433	5.03132e-08	1.5094e-06	4	5	0.00036827	9606	Homo sapiens	Cdkn1a		R-HSA-6803411;R-HSA-6803388;R-HSA-6803403;R-HSA-6803801
R-HSA-6804116	TP53 Regulates Transcription of Genes Involved in G1 Cell Cycle Arrest	3	20	0.00140144	1.84436e-06	4.61089e-05	6	17	0.00125212	9606	Homo sapiens	Cdkn1a		R-HSA-6803411;R-HSA-69562;R-HSA-6803388;R-HSA-187934;R-HSA-6803403;R-HSA-6803801
R-HSA-6783783	Interleukin-10 signaling	4	86	0.00602621	2.94783e-06	6.19044e-05	1	15	0.00110481	9606	Homo sapiens	Icam1;Csf1		R-HSA-8937656
R-HSA-9617828	FOXO-mediated transcription of cell cycle genes	3	27	0.00189195	4.51449e-06	7.96234e-05	5	22	0.00162039	9606	Homo sapiens	Cdkn1a		R-HSA-9617840;R-HSA-6803411;R-HSA-9618004;R-HSA-6803403;R-HSA-9617838
R-HSA-168256	Immune System	12	2684	0.188074	4.68373e-06	7.96234e-05	28	1623	0.11954	9606	Homo sapiens	Vcam1;Icam1;Csf1;Cdkn1a;Nfkbia;Lcn2;Pglyrp1		R-HSA-9009485;R-HSA-6789615;R-HSA-199050;R-HSA-168140;R-HSA-1168640;R-HSA-1168643;R-HSA-1168642;R-HSA-5229273;R-HSA-9009488;R-HSA-9630923;R-HSA-6788346;R-HSA-198941;R-HSA-6790022;R-HSA-209063;R-HSA-5607728;R-HSA-209125;R-HSA-209061;R-HSA-1031716;R-HSA-202541;R-HSA-1031713;R-HSA-1168638;R-HSA-8937656;R-HSA-6789072;R-HSA-5607724;R-HSA-6798749;R-HSA-209087;R-HSA-6790041;R-HSA-6798745
R-HSA-8866911	TFAP2 (AP-2) family regulates transcription of cell cycle factors	2	6	0.000420433	2.3939e-05	0.000359086	3	4	0.000294616	9606	Homo sapiens	Cdkn1a		R-HSA-8865280;R-HSA-8865244;R-HSA-8865256
R-HSA-8941855	RUNX3 regulates CDKN1A transcription	2	8	0.000560577	4.24987e-05	0.000552483	3	6	0.000441924	9606	Homo sapiens	Cdkn1a		R-HSA-8878130;R-HSA-8878178;R-HSA-8878186
R-HSA-6791312	TP53 Regulates Transcription of Cell Cycle Genes	3	65	0.00455469	6.12508e-05	0.000735009	6	42	0.00309347	9606	Homo sapiens	Cdkn1a		R-HSA-6803411;R-HSA-69562;R-HSA-6803388;R-HSA-187934;R-HSA-6803403;R-HSA-6803801
R-HSA-69563	p53-Dependent G1 DNA Damage Response	3	70	0.00490505	7.62197e-05	0.000762197	6	22	0.00162039	9606	Homo sapiens	Cdkn1a		R-HSA-6803411;R-HSA-69562;R-HSA-6803388;R-HSA-187934;R-HSA-6803403;R-HSA-6803801
R-HSA-69580	p53-Dependent G1/S DNA damage checkpoint	3	70	0.00490505	7.62197e-05	0.000762197	6	22	0.00162039	9606	Homo sapiens	Cdkn1a		R-HSA-6803411;R-HSA-69562;R-HSA-6803388;R-HSA-187934;R-HSA-6803403;R-HSA-6803801
R-HSA-69615	G1/S DNA Damage Checkpoints	3	72	0.0050452	8.28192e-05	0.000828192	6	26	0.001915	9606	Homo sapiens	Cdkn1a		R-HSA-6803411;R-HSA-69562;R-HSA-6803388;R-HSA-187934;R-HSA-6803403;R-HSA-6803801
R-HSA-877300	Interferon gamma signaling	4	250	0.017518	0.000186692	0.00168022	2	16	0.00117846	9606	Homo sapiens	Vcam1;Icam1		R-HSA-1031716;R-HSA-1031713
R-HSA-9614085	FOXO-mediated transcription	3	110	0.00770794	0.000287185	0.00232151	5	85	0.00626059	9606	Homo sapiens	Cdkn1a		R-HSA-9617840;R-HSA-6803411;R-HSA-9618004;R-HSA-6803403;R-HSA-9617838
R-HSA-9702518	STAT5 activation downstream of FLT3 ITD mutants	2	21	0.00147152	0.000290189	0.00232151	2	14	0.00103116	9606	Homo sapiens	Cdkn1a		R-HSA-9698043;R-HSA-9698041
R-HSA-9703648	Signaling by FLT3 ITD and TKD mutants	2	30	0.00210217	0.000588502	0.00468053	2	24	0.0017677	9606	Homo sapiens	Cdkn1a		R-HSA-9698043;R-HSA-9698041
R-HSA-9703465	Signaling by FLT3 fusion proteins	2	32	0.00224231	0.000668648	0.00468053	2	18	0.00132577	9606	Homo sapiens	Cdkn1a		R-HSA-9698043;R-HSA-9698041
R-HSA-913531	Interferon Signaling	4	394	0.0276084	0.00103605	0.00718857	2	69	0.00508212	9606	Homo sapiens	Vcam1;Icam1		R-HSA-1031716;R-HSA-1031713
R-HSA-1368108	BMAL1:CLOCK,NPAS2 activates circadian gene expression	2	43	0.0030131	0.00119809	0.00718857	2	20	0.00147308	9606	Homo sapiens	Noct		R-HSA-5663138;R-HSA-549424
R-HSA-9682385	FLT3 signaling in disease	2	43	0.0030131	0.00119809	0.00718857	2	52	0.00383001	9606	Homo sapiens	Cdkn1a		R-HSA-9698043;R-HSA-9698041
R-HSA-8864260	Transcriptional regulation by the AP-2 (TFAP2) family of transcription factors	2	52	0.00364375	0.00174111	0.0104467	3	44	0.00324077	9606	Homo sapiens	Cdkn1a		R-HSA-8865280;R-HSA-8865244;R-HSA-8865256
R-HSA-5619043	Defective SLC2A1 causes GLUT1 deficiency syndrome 1 (GLUT1DS1)	1	2	0.000140144	0.00237978	0.0142787	1	1	7.3654e-05	9606	Homo sapiens	Slc2a1		R-HSA-5632804
R-HSA-2559586	DNA Damage/Telomere Stress Induced Senescence	2	71	0.00497512	0.00320308	0.0160154	6	18	0.00132577	9606	Homo sapiens	Cdkn1a		R-HSA-4647613;R-HSA-69562;R-HSA-3786258;R-HSA-187934;R-HSA-4647594;R-HSA-4647593
R-HSA-69620	Cell Cycle Checkpoints	3	280	0.0196202	0.00417908	0.0208954	6	56	0.00412462	9606	Homo sapiens	Cdkn1a		R-HSA-6803411;R-HSA-69562;R-HSA-6803388;R-HSA-187934;R-HSA-6803403;R-HSA-6803801
R-HSA-216083	Integrin cell surface interactions	2	86	0.00602621	0.00465046	0.0232523	3	55	0.00405097	9606	Homo sapiens	Vcam1;Icam1		R-HSA-265428;R-HSA-199050;R-HSA-198941
R-HSA-400253	Circadian Clock	2	105	0.00735758	0.00684094	0.0342047	2	59	0.00434558	9606	Homo sapiens	Noct		R-HSA-5663138;R-HSA-549424
R-HSA-8878159	Transcriptional regulation by RUNX3	2	118	0.00826852	0.00856172	0.0370811	3	47	0.00346174	9606	Homo sapiens	Cdkn1a		R-HSA-8878130;R-HSA-8878178;R-HSA-8878186
R-HSA-6803157	Antimicrobial peptides	2	123	0.00861888	0.00927027	0.0370811	2	58	0.00427193	9606	Homo sapiens	Pglyrp1;Lcn2		R-HSA-5229273;R-HSA-6789072
R-HSA-5603029	IkBA variant leads to EDA-ID	1	8	0.000560577	0.0094872	0.0379488	2	2	0.000147308	9606	Homo sapiens	Nfkbia		R-HSA-5228811;R-HSA-9630921
R-HSA-5653890	Lactose synthesis	1	8	0.000560577	0.0094872	0.0379488	1	3	0.000220962	9606	Homo sapiens	Slc2a1		R-HSA-5653873
R-HSA-8878166	Transcriptional regulation by RUNX2	2	147	0.0103006	0.0130212	0.0520846	2	84	0.00618693	9606	Homo sapiens	Cdkn1a		R-HSA-9008456;R-HSA-9008433
R-HSA-4755510	SUMOylation of immune response proteins	1	11	0.000770794	0.013023	0.052092	1	5	0.00036827	9606	Homo sapiens	Nfkbia		R-HSA-4656914
R-HSA-6799990	Metal sequestration by antimicrobial proteins	1	13	0.000910938	0.0153736	0.0566689	1	5	0.00036827	9606	Homo sapiens	Lcn2		R-HSA-5229273
R-HSA-209560	NF-kB is activated and signals survival	1	15	0.00105108	0.0177189	0.0566689	2	4	0.000294616	9606	Homo sapiens	Nfkbia		R-HSA-209536;R-HSA-193705
R-HSA-3700989	Transcriptional Regulation by TP53	3	487	0.0341251	0.0188778	0.0566689	6	259	0.0190764	9606	Homo sapiens	Cdkn1a		R-HSA-6803411;R-HSA-69562;R-HSA-6803388;R-HSA-187934;R-HSA-6803403;R-HSA-6803801
R-HSA-198323	AKT phosphorylates targets in the cytosol	1	16	0.00112115	0.0188896	0.0566689	1	9	0.000662886	9606	Homo sapiens	Cdkn1a		R-HSA-198613
R-HSA-9661069	Defective binding of RB1 mutants to E2F1,(E2F2, E2F3)	1	17	0.00119123	0.020059	0.060177	1	1	7.3654e-05	9606	Homo sapiens	Cdkn1a		R-HSA-9659782
R-HSA-2559584	Formation of Senescence-Associated Heterochromatin Foci (SAHF)	1	17	0.00119123	0.020059	0.060177	1	2	0.000147308	9606	Homo sapiens	Cdkn1a		R-HSA-4647594
R-HSA-9659787	Aberrant regulation of mitotic G1/S transition in cancer due to RB1 defects	1	17	0.00119123	0.020059	0.060177	1	2	0.000147308	9606	Homo sapiens	Cdkn1a		R-HSA-9659782
R-HSA-1810476	RIP-mediated NFkB activation via ZBP1	1	19	0.00133137	0.0223938	0.0671815	1	4	0.000294616	9606	Homo sapiens	Nfkbia		R-HSA-168140
R-HSA-193639	p75NTR signals via NF-kB	1	19	0.00133137	0.0223938	0.0671815	2	13	0.000957502	9606	Homo sapiens	Nfkbia		R-HSA-209536;R-HSA-193705
R-HSA-2559583	Cellular Senescence	2	200	0.0140144	0.0232301	0.0696903	8	90	0.00662886	9606	Homo sapiens	Cdkn1a		R-HSA-3788705;R-HSA-4647613;R-HSA-69562;R-HSA-3786258;R-HSA-187934;R-HSA-4647594;R-HSA-3788708;R-HSA-4647593
R-HSA-1606322	ZBP1(DAI) mediated induction of type I IFNs	1	23	0.00161166	0.0270478	0.0811434	1	11	0.000810194	9606	Homo sapiens	Nfkbia		R-HSA-168140
R-HSA-449836	Other interleukin signaling	1	24	0.00168173	0.028208	0.0840591	2	17	0.00125212	9606	Homo sapiens	Csf1		R-HSA-9009485;R-HSA-9009488
R-HSA-196836	Vitamin C (ascorbate) metabolism	1	26	0.00182188	0.0305246	0.0840591	1	9	0.000662886	9606	Homo sapiens	Slc2a1		R-HSA-198818
R-HSA-189200	Cellular hexose transport	1	28	0.00196202	0.0328359	0.0840591	3	17	0.00125212	9606	Homo sapiens	Slc2a1		R-HSA-5339524;R-HSA-450092;R-HSA-450088
R-HSA-5674400	Constitutive Signaling by AKT1 E17K in Cancer	1	29	0.00203209	0.0339896	0.0840591	1	18	0.00132577	9606	Homo sapiens	Cdkn1a		R-HSA-2399969
R-HSA-933542	TRAF6 mediated NF-kB activation	1	30	0.00210217	0.0351421	0.0840591	1	4	0.000294616	9606	Homo sapiens	Nfkbia		R-HSA-168140
R-HSA-9687139	Aberrant regulation of mitotic cell cycle due to RB1 defects	1	36	0.0025226	0.0420296	0.0840591	1	3	0.000220962	9606	Homo sapiens	Cdkn1a		R-HSA-9659782
R-HSA-9675126	Diseases of mitotic cell cycle	1	38	0.00266274	0.0443151	0.0886302	1	5	0.00036827	9606	Homo sapiens	Cdkn1a		R-HSA-9659782
R-HSA-445989	TAK1 activates NFkB by phosphorylation and activation of IKKs complex	1	39	0.00273281	0.0454559	0.0909118	2	5	0.00036827	9606	Homo sapiens	Nfkbia		R-HSA-9630923;R-HSA-168140
R-HSA-5260271	Diseases of Immune System	1	42	0.00294303	0.0488707	0.0944026	2	15	0.00110481	9606	Homo sapiens	Nfkbia		R-HSA-5228811;R-HSA-9630921
R-HSA-5602358	Diseases associated with the TLR signaling cascade	1	42	0.00294303	0.0488707	0.0944026	2	15	0.00110481	9606	Homo sapiens	Nfkbia		R-HSA-5228811;R-HSA-9630921
R-HSA-198933	Immunoregulatory interactions between a Lymphoid and a non-Lymphoid cell	2	316	0.0221428	0.0535079	0.0944026	2	44	0.00324077	9606	Homo sapiens	Vcam1;Icam1		R-HSA-199050;R-HSA-198941
R-HSA-1640170	Cell Cycle	3	734	0.051433	0.0538813	0.0944026	22	449	0.0330706	9606	Homo sapiens	Cdkn1a		R-HSA-187520;R-HSA-187552;R-HSA-8942607;R-HSA-9018017;R-HSA-69227;R-HSA-6803403;R-HSA-8852362;R-HSA-187916;R-HSA-8941915;R-HSA-6803411;R-HSA-187574;R-HSA-187575;R-HSA-187828;R-HSA-198613;R-HSA-8942803;R-HSA-69562;R-HSA-6803388;R-HSA-1226094;R-HSA-8942836;R-HSA-187934;R-HSA-1226095;R-HSA-6803801
R-HSA-1474244	Extracellular matrix organization	2	329	0.0230537	0.0574818	0.0944026	3	319	0.0234956	9606	Homo sapiens	Vcam1;Icam1		R-HSA-265428;R-HSA-199050;R-HSA-198941
R-HSA-69236	G1 Phase	1	51	0.00357368	0.0590463	0.0944026	8	15	0.00110481	9606	Homo sapiens	Cdkn1a		R-HSA-8941915;R-HSA-8942607;R-HSA-9018017;R-HSA-69227;R-HSA-8942803;R-HSA-1226094;R-HSA-8942836;R-HSA-1226095
R-HSA-69231	Cyclin D associated events in G1	1	51	0.00357368	0.0590463	0.0944026	8	15	0.00110481	9606	Homo sapiens	Cdkn1a		R-HSA-8941915;R-HSA-8942607;R-HSA-9018017;R-HSA-69227;R-HSA-8942803;R-HSA-1226094;R-HSA-8942836;R-HSA-1226095
R-HSA-187577	SCF(Skp2)-mediated degradation of p27/p21	1	62	0.00434447	0.0713441	0.0944026	4	7	0.000515578	9606	Homo sapiens	Cdkn1a		R-HSA-187520;R-HSA-187552;R-HSA-187574;R-HSA-187575
R-HSA-9616222	Transcriptional regulation of granulopoiesis	1	71	0.00497512	0.0812932	0.0944026	1	27	0.00198866	9606	Homo sapiens	Cdkn1a		R-HSA-9624668
R-HSA-1169091	Activation of NF-kappaB in B cells	1	72	0.0050452	0.0823924	0.0944026	4	10	0.00073654	9606	Homo sapiens	Nfkbia		R-HSA-1168640;R-HSA-1168643;R-HSA-1168642;R-HSA-1168638
R-HSA-1834949	Cytosolic sensors of pathogen-associated DNA	1	78	0.00546563	0.0889619	0.0944026	1	50	0.0036827	9606	Homo sapiens	Nfkbia		R-HSA-168140
R-HSA-8852276	The role of GTSE1 in G2/M progression after G2 checkpoint	1	83	0.00581599	0.0944026	0.0944026	1	10	0.00073654	9606	Homo sapiens	Cdkn1a		R-HSA-8852362
R-HSA-917937	Iron uptake and transport	1	83	0.00581599	0.0944026	0.0944026	3	34	0.00250424	9606	Homo sapiens	Lcn2		R-HSA-5229273;R-HSA-5246444;R-HSA-5671707
R-HSA-69202	Cyclin E associated events during G1/S transition	1	88	0.00616635	0.0998128	0.0998128	7	20	0.00147308	9606	Homo sapiens	Cdkn1a		R-HSA-187520;R-HSA-187552;R-HSA-187574;R-HSA-187575;R-HSA-187828;R-HSA-198613;R-HSA-69562
R-HSA-69656	Cyclin A:Cdk2-associated events at S phase entry	1	90	0.0063065	0.101968	0.101968	8	19	0.00139943	9606	Homo sapiens	Cdkn1a		R-HSA-187520;R-HSA-187552;R-HSA-187574;R-HSA-187575;R-HSA-187828;R-HSA-198613;R-HSA-187934;R-HSA-187916
R-HSA-1168372	Downstream signaling events of B Cell Receptor (BCR)	1	91	0.00637657	0.103044	0.103044	4	15	0.00110481	9606	Homo sapiens	Nfkbia		R-HSA-1168640;R-HSA-1168643;R-HSA-1168642;R-HSA-1168638
R-HSA-2559582	Senescence-Associated Secretory Phenotype (SASP)	1	91	0.00637657	0.103044	0.103044	2	22	0.00162039	9606	Homo sapiens	Cdkn1a		R-HSA-3788705;R-HSA-3788708
R-HSA-975871	MyD88 cascade initiated on plasma membrane	1	94	0.00658678	0.106265	0.106265	2	58	0.00427193	9606	Homo sapiens	Nfkbia		R-HSA-9630923;R-HSA-168140
R-HSA-168176	Toll Like Receptor 5 (TLR5) Cascade	1	94	0.00658678	0.106265	0.106265	2	59	0.00434558	9606	Homo sapiens	Nfkbia		R-HSA-9630923;R-HSA-168140
R-HSA-168142	Toll Like Receptor 10 (TLR10) Cascade	1	94	0.00658678	0.106265	0.106265	2	59	0.00434558	9606	Homo sapiens	Nfkbia		R-HSA-9630923;R-HSA-168140
R-HSA-6798695	Neutrophil degranulation	2	480	0.0336346	0.110263	0.110263	2	10	0.00073654	9606	Homo sapiens	Pglyrp1;Lcn2		R-HSA-6798749;R-HSA-6798745
R-HSA-168928	DDX58/IFIH1-mediated induction of interferon-alpha/beta	1	100	0.00700722	0.112673	0.112673	1	53	0.00390366	9606	Homo sapiens	Nfkbia		R-HSA-168140
R-HSA-1280218	Adaptive Immune System	3	1005	0.0704225	0.113317	0.113317	9	264	0.0194446	9606	Homo sapiens	Vcam1;Icam1;Nfkbia		R-HSA-1168640;R-HSA-1168643;R-HSA-1168642;R-HSA-5607728;R-HSA-199050;R-HSA-5607724;R-HSA-198941;R-HSA-202541;R-HSA-1168638
R-HSA-975138	TRAF6 mediated induction of NFkB and MAP kinases upon TLR7/8 or 9 activation	1	101	0.00707729	0.113737	0.113737	2	48	0.00353539	9606	Homo sapiens	Nfkbia		R-HSA-9630923;R-HSA-168140
R-HSA-168164	Toll Like Receptor 3 (TLR3) Cascade	1	102	0.00714736	0.1148	0.1148	2	61	0.00449289	9606	Homo sapiens	Nfkbia		R-HSA-9630923;R-HSA-168140
R-HSA-975155	MyD88 dependent cascade initiated on endosome	1	102	0.00714736	0.1148	0.1148	2	63	0.0046402	9606	Homo sapiens	Nfkbia		R-HSA-9630923;R-HSA-168140
R-HSA-168181	Toll Like Receptor 7/8 (TLR7/8) Cascade	1	103	0.00721743	0.115861	0.115861	2	66	0.00486116	9606	Homo sapiens	Nfkbia		R-HSA-9630923;R-HSA-168140
R-HSA-5663202	Diseases of signal transduction by growth factor receptors and second messengers	2	498	0.0348959	0.117231	0.117231	3	484	0.0356485	9606	Homo sapiens	Cdkn1a		R-HSA-2399969;R-HSA-9698043;R-HSA-9698041
R-HSA-168138	Toll Like Receptor 9 (TLR9) Cascade	1	106	0.00742765	0.119038	0.119038	2	68	0.00500847	9606	Homo sapiens	Nfkbia		R-HSA-9630923;R-HSA-168140
R-HSA-422356	Regulation of insulin secretion	1	106	0.00742765	0.119038	0.119038	1	34	0.00250424	9606	Homo sapiens	Slc2a1		R-HSA-499981
R-HSA-937061	TRIF(TICAM1)-mediated TLR4 signaling	1	107	0.00749772	0.120095	0.120095	2	58	0.00427193	9606	Homo sapiens	Nfkbia		R-HSA-9630923;R-HSA-168140
R-HSA-166166	MyD88-independent TLR4 cascade	1	107	0.00749772	0.120095	0.120095	2	60	0.00441924	9606	Homo sapiens	Nfkbia		R-HSA-9630923;R-HSA-168140
R-HSA-8957275	Post-translational protein phosphorylation	1	109	0.00763787	0.122205	0.122205	1	1	7.3654e-05	9606	Homo sapiens	Csf1		R-HSA-8952289
R-HSA-9020702	Interleukin-1 signaling	1	109	0.00763787	0.122205	0.122205	6	47	0.00346174	9606	Homo sapiens	Nfkbia		R-HSA-209063;R-HSA-209125;R-HSA-209061;R-HSA-9630923;R-HSA-209087;R-HSA-168140
R-HSA-193704	p75 NTR receptor-mediated signalling	1	110	0.00770794	0.123258	0.123258	2	50	0.0036827	9606	Homo sapiens	Nfkbia		R-HSA-209536;R-HSA-193705
R-HSA-166058	MyD88:MAL(TIRAP) cascade initiated on plasma membrane	1	118	0.00826852	0.13164	0.13164	2	64	0.00471385	9606	Homo sapiens	Nfkbia		R-HSA-9630923;R-HSA-168140
R-HSA-168188	Toll Like Receptor TLR6:TLR2 Cascade	1	118	0.00826852	0.13164	0.13164	2	66	0.00486116	9606	Homo sapiens	Nfkbia		R-HSA-9630923;R-HSA-168140
R-HSA-5607764	CLEC7A (Dectin-1) signaling	1	120	0.00840866	0.133724	0.133724	3	45	0.00331443	9606	Homo sapiens	Nfkbia		R-HSA-5607728;R-HSA-5607724;R-HSA-202541
R-HSA-168179	Toll Like Receptor TLR1:TLR2 Cascade	1	121	0.00847873	0.134764	0.134764	2	66	0.00486116	9606	Homo sapiens	Nfkbia		R-HSA-9630923;R-HSA-168140
R-HSA-181438	Toll Like Receptor 2 (TLR2) Cascade	1	121	0.00847873	0.134764	0.134764	2	68	0.00500847	9606	Homo sapiens	Nfkbia		R-HSA-9630923;R-HSA-168140
R-HSA-202424	Downstream TCR signaling	1	124	0.00868895	0.137877	0.137877	3	24	0.0017677	9606	Homo sapiens	Nfkbia		R-HSA-5607728;R-HSA-5607724;R-HSA-202541
R-HSA-2219528	PI3K/AKT Signaling in Cancer	1	124	0.00868895	0.137877	0.137877	1	21	0.00154673	9606	Homo sapiens	Cdkn1a		R-HSA-2399969
R-HSA-381426	Regulation of Insulin-like Growth Factor (IGF) transport and uptake by Insulin-like Growth Factor Binding Proteins (IGFBPs)	1	127	0.00889917	0.14098	0.14098	1	14	0.00103116	9606	Homo sapiens	Csf1		R-HSA-8952289
R-HSA-163685	Integration of energy metabolism	1	145	0.0101605	0.159376	0.159376	1	62	0.00456655	9606	Homo sapiens	Slc2a1		R-HSA-499981
R-HSA-202403	TCR signaling	1	147	0.0103006	0.161398	0.161398	3	52	0.00383001	9606	Homo sapiens	Nfkbia		R-HSA-5607728;R-HSA-5607724;R-HSA-202541
R-HSA-69206	G1/S Transition	1	150	0.0105108	0.16442	0.16442	7	61	0.00449289	9606	Homo sapiens	Cdkn1a		R-HSA-187520;R-HSA-187552;R-HSA-187574;R-HSA-187575;R-HSA-187828;R-HSA-198613;R-HSA-69562
R-HSA-166016	Toll Like Receptor 4 (TLR4) Cascade	1	151	0.0105809	0.165426	0.165426	2	95	0.00699713	9606	Homo sapiens	Nfkbia		R-HSA-9630923;R-HSA-168140
R-HSA-73887	Death Receptor Signalling	1	159	0.0111415	0.173428	0.173428	2	93	0.00684982	9606	Homo sapiens	Nfkbia		R-HSA-209536;R-HSA-193705
R-HSA-446652	Interleukin-1 family signaling	1	167	0.0117021	0.181358	0.181358	6	80	0.00589232	9606	Homo sapiens	Nfkbia		R-HSA-209063;R-HSA-209125;R-HSA-209061;R-HSA-9630923;R-HSA-209087;R-HSA-168140
R-HSA-453279	Mitotic G1 phase and G1/S transition	1	173	0.0121225	0.187258	0.187258	15	99	0.00729174	9606	Homo sapiens	Cdkn1a		R-HSA-187520;R-HSA-187552;R-HSA-8942607;R-HSA-9018017;R-HSA-69227;R-HSA-8941915;R-HSA-187574;R-HSA-187575;R-HSA-187828;R-HSA-198613;R-HSA-8942803;R-HSA-69562;R-HSA-1226094;R-HSA-8942836;R-HSA-1226095
R-HSA-2871837	FCERI mediated NF-kB activation	1	175	0.0122626	0.189216	0.189216	3	19	0.00139943	9606	Homo sapiens	Nfkbia		R-HSA-5607728;R-HSA-5607724;R-HSA-202541
R-HSA-69242	S Phase	1	180	0.012613	0.194091	0.194091	8	54	0.00397731	9606	Homo sapiens	Cdkn1a		R-HSA-187520;R-HSA-187552;R-HSA-187574;R-HSA-187575;R-HSA-187828;R-HSA-198613;R-HSA-187934;R-HSA-187916
R-HSA-5619102	SLC transporter disorders	1	183	0.0128232	0.197003	0.197003	1	65	0.00478751	9606	Homo sapiens	Slc2a1		R-HSA-5632804
R-HSA-3108232	SUMO E3 ligases SUMOylate target proteins	1	183	0.0128232	0.197003	0.197003	1	131	0.00964867	9606	Homo sapiens	Nfkbia		R-HSA-4656914
R-HSA-168898	Toll-like Receptor Cascades	1	188	0.0131736	0.201834	0.201834	2	185	0.013626	9606	Homo sapiens	Nfkbia		R-HSA-9630923;R-HSA-168140
R-HSA-983705	Signaling by the B Cell Receptor (BCR)	1	189	0.0132436	0.202797	0.202797	4	44	0.00324077	9606	Homo sapiens	Nfkbia		R-HSA-1168640;R-HSA-1168643;R-HSA-1168642;R-HSA-1168638
R-HSA-2990846	SUMOylation	1	192	0.0134539	0.205679	0.205679	1	140	0.0103116	9606	Homo sapiens	Nfkbia		R-HSA-4656914
R-HSA-168249	Innate Immune System	3	1334	0.0934763	0.208242	0.208242	9	710	0.0522943	9606	Homo sapiens	Nfkbia;Pglyrp1;Lcn2		R-HSA-5607728;R-HSA-5229273;R-HSA-6789072;R-HSA-5607724;R-HSA-9630923;R-HSA-6798749;R-HSA-202541;R-HSA-168140;R-HSA-6798745
R-HSA-5621481	C-type lectin receptors (CLRs)	1	203	0.0142247	0.216164	0.216164	3	68	0.00500847	9606	Homo sapiens	Nfkbia		R-HSA-5607728;R-HSA-5607724;R-HSA-202541
R-HSA-5689880	Ub-specific processing proteases	1	206	0.0144349	0.219001	0.219001	1	40	0.00294616	9606	Homo sapiens	Nfkbia		R-HSA-6781897
R-HSA-69275	G2/M Transition	1	212	0.0148553	0.224645	0.224645	1	78	0.00574501	9606	Homo sapiens	Cdkn1a		R-HSA-8852362
R-HSA-453274	Mitotic G2-G2/M phases	1	214	0.0149954	0.226518	0.226518	1	80	0.00589232	9606	Homo sapiens	Cdkn1a		R-HSA-8852362
R-HSA-2454202	Fc epsilon receptor (FCERI) signaling	1	235	0.016467	0.245929	0.245929	3	65	0.00478751	9606	Homo sapiens	Nfkbia		R-HSA-5607728;R-HSA-5607724;R-HSA-202541
R-HSA-196849	Metabolism of water-soluble vitamins and cofactors	1	256	0.0179385	0.264881	0.264881	1	144	0.0106062	9606	Homo sapiens	Slc2a1		R-HSA-198818
R-HSA-212436	Generic Transcription Pathway	3	1555	0.108962	0.280752	0.280752	17	830	0.0611328	9606	Homo sapiens	Cdkn1a		R-HSA-9008456;R-HSA-9617840;R-HSA-8878178;R-HSA-9618004;R-HSA-8865280;R-HSA-6803403;R-HSA-8878186;R-HSA-8865256;R-HSA-6803411;R-HSA-8878130;R-HSA-9008433;R-HSA-69562;R-HSA-6803388;R-HSA-8865244;R-HSA-187934;R-HSA-9617838;R-HSA-6803801
R-HSA-5619115	Disorders of transmembrane transporters	1	278	0.0194801	0.284253	0.284253	1	87	0.0064079	9606	Homo sapiens	Slc2a1		R-HSA-5632804
R-HSA-5688426	Deubiquitination	1	289	0.0202509	0.293759	0.293759	1	77	0.00567136	9606	Homo sapiens	Nfkbia		R-HSA-6781897
R-HSA-2262752	Cellular responses to stress	2	952	0.0667087	0.315005	0.315005	8	381	0.0280622	9606	Homo sapiens	Cdkn1a		R-HSA-3788705;R-HSA-4647613;R-HSA-69562;R-HSA-3786258;R-HSA-187934;R-HSA-4647594;R-HSA-3788708;R-HSA-4647593
R-HSA-382551	Transport of small molecules	2	961	0.0673394	0.319066	0.319066	6	443	0.0326287	9606	Homo sapiens	Slc2a1;Lcn2		R-HSA-5339524;R-HSA-5229273;R-HSA-450092;R-HSA-5246444;R-HSA-5671707;R-HSA-450088
R-HSA-1257604	PIP3 activates AKT signaling	1	319	0.022353	0.319082	0.319082	1	86	0.00633424	9606	Homo sapiens	Cdkn1a		R-HSA-198613
R-HSA-8953897	Cellular responses to stimuli	2	970	0.06797	0.323124	0.323124	8	412	0.0303454	9606	Homo sapiens	Cdkn1a		R-HSA-3788705;R-HSA-4647613;R-HSA-69562;R-HSA-3786258;R-HSA-187934;R-HSA-4647594;R-HSA-3788708;R-HSA-4647593
R-HSA-1643685	Disease	4	2431	0.170345	0.326498	0.326498	7	1632	0.120203	9606	Homo sapiens	Slc2a1;Cdkn1a;Nfkbia		R-HSA-5632804;R-HSA-5228811;R-HSA-2399969;R-HSA-9659782;R-HSA-9698043;R-HSA-9698041;R-HSA-9630921
R-HSA-73857	RNA Polymerase II Transcription	3	1694	0.118702	0.328139	0.328139	17	891	0.0656257	9606	Homo sapiens	Cdkn1a		R-HSA-9008456;R-HSA-9617840;R-HSA-8878178;R-HSA-9618004;R-HSA-8865280;R-HSA-6803403;R-HSA-8878186;R-HSA-8865256;R-HSA-6803411;R-HSA-8878130;R-HSA-9008433;R-HSA-69562;R-HSA-6803388;R-HSA-8865244;R-HSA-187934;R-HSA-9617838;R-HSA-6803801
R-HSA-9006925	Intracellular signaling by second messengers	1	366	0.0256464	0.357043	0.357043	1	114	0.00839655	9606	Homo sapiens	Cdkn1a		R-HSA-198613
R-HSA-196854	Metabolism of vitamins and cofactors	1	379	0.0265574	0.367186	0.367186	1	206	0.0151727	9606	Homo sapiens	Slc2a1		R-HSA-198818
R-HSA-74160	Gene expression (Transcription)	3	1855	0.129984	0.383548	0.383548	17	1006	0.0740959	9606	Homo sapiens	Cdkn1a		R-HSA-9008456;R-HSA-9617840;R-HSA-8878178;R-HSA-9618004;R-HSA-8865280;R-HSA-6803403;R-HSA-8878186;R-HSA-8865256;R-HSA-6803411;R-HSA-8878130;R-HSA-9008433;R-HSA-69562;R-HSA-6803388;R-HSA-8865244;R-HSA-187934;R-HSA-9617838;R-HSA-6803801
R-HSA-425407	SLC-mediated transmembrane transport	1	416	0.02915	0.395236	0.395236	3	191	0.0140679	9606	Homo sapiens	Slc2a1		R-HSA-5339524;R-HSA-450092;R-HSA-450088
R-HSA-71387	Metabolism of carbohydrates	1	456	0.0319529	0.424242	0.424242	1	243	0.0178979	9606	Homo sapiens	Slc2a1		R-HSA-5653873
R-HSA-69278	Cell Cycle, Mitotic	1	596	0.041763	0.515783	0.515783	18	350	0.0257789	9606	Homo sapiens	Cdkn1a		R-HSA-187520;R-HSA-187552;R-HSA-8942607;R-HSA-9018017;R-HSA-69227;R-HSA-8852362;R-HSA-187916;R-HSA-8941915;R-HSA-187574;R-HSA-187575;R-HSA-187828;R-HSA-198613;R-HSA-8942803;R-HSA-69562;R-HSA-1226094;R-HSA-8942836;R-HSA-187934;R-HSA-1226095
R-HSA-597592	Post-translational protein modification	2	1598	0.111975	0.582502	0.582502	3	526	0.038742	9606	Homo sapiens	Csf1;Nfkbia		R-HSA-4656914;R-HSA-8952289;R-HSA-6781897
R-HSA-392499	Metabolism of proteins	2	2205	0.154509	0.763222	0.763222	3	798	0.0587759	9606	Homo sapiens	Csf1;Nfkbia		R-HSA-4656914;R-HSA-8952289;R-HSA-6781897
R-HSA-1266738	Developmental Biology	1	1263	0.0885012	0.793055	0.793055	1	556	0.0409516	9606	Homo sapiens	Cdkn1a		R-HSA-9624668
R-HSA-162582	Signal Transduction	2	2997	0.210006	0.89966	0.89966	3	2454	0.180747	9606	Homo sapiens	Cdkn1a;Nfkbia		R-HSA-209536;R-HSA-198613;R-HSA-193705
R-HSA-1430728	Metabolism	1	3646	0.255483	0.993365	0.993365	3	2260	0.166458	9606	Homo sapiens	Slc2a1		R-HSA-198818;R-HSA-5653873;R-HSA-499981

## Sheet: Venous_EC_Downregulated
Pathway identifier	Pathway name	#Entities found	#Entities total	Entities ratio	Entities pValue	Entities FDR	#Reactions found	#Reactions total	Reactions ratio	Species identifier	Species name	Submitted entities found	Mapped entities	Found reaction identifiers
R-HSA-2453864	Retinoid cycle disease events	1	13	0.00115689	0.00231245	0.0161871	1	12	0.000906892	9606	Homo sapiens	Ttr	P02766	R-HSA-2453818
R-HSA-9675143	Diseases of the neuronal system	1	13	0.00115689	0.00231245	0.0161871	1	13	0.000982467	9606	Homo sapiens	Ttr	P02766	R-HSA-2453818
R-HSA-2474795	Diseases associated with visual transduction	1	13	0.00115689	0.00231245	0.0161871	1	13	0.000982467	9606	Homo sapiens	Ttr	P02766	R-HSA-2453818
R-HSA-2453902	The canonical retinoid cycle in rods (twilight vision)	1	23	0.00204681	0.00408943	0.0170499	2	19	0.00143591	9606	Homo sapiens	Ttr	P02766	R-HSA-2453876;R-HSA-2453863
R-HSA-201556	Signaling by ALK	1	28	0.00249177	0.00497733	0.0170499	24	40	0.00302297	9606	Homo sapiens	Ptn	P21246	R-HSA-9701524;R-HSA-9700120;R-HSA-201486;R-HSA-9700121;R-HSA-9700164;R-HSA-9701507;R-HSA-9725315;R-HSA-9700175;R-HSA-9700168;R-HSA-9700171;R-HSA-9700149;R-HSA-9700662;R-HSA-9701488;R-HSA-201510;R-HSA-9700156;R-HSA-201515;R-HSA-201519;R-HSA-9700154;R-HSA-201521;R-HSA-9700647;R-HSA-9701485;R-HSA-9700142;R-HSA-9700200;R-HSA-9700648
R-HSA-975634	Retinoid metabolism and transport	1	44	0.00391564	0.00781594	0.0170499	1	26	0.00196493	9606	Homo sapiens	Ttr	P02766	R-HSA-2404134
R-HSA-6806667	Metabolism of fat-soluble vitamins	1	48	0.0042716	0.00852496	0.0170499	1	32	0.00241838	9606	Homo sapiens	Ttr	P02766	R-HSA-2404134
R-HSA-3000171	Non-integrin membrane-ECM interactions	1	59	0.00525051	0.0104735	0.0209469	1	22	0.00166264	9606	Homo sapiens	Ttr	P02766	R-HSA-2396337
R-HSA-977225	Amyloid fiber formation	1	81	0.00720833	0.0143647	0.0287294	2	33	0.00249395	9606	Homo sapiens	Ttr	P02766	R-HSA-976734;R-HSA-977136
R-HSA-2187338	Visual phototransduction	1	100	0.00889917	0.0177191	0.0338809	3	82	0.0061971	9606	Homo sapiens	Ttr	P02766	R-HSA-2453876;R-HSA-2453863;R-HSA-2404134
R-HSA-196854	Metabolism of vitamins and cofactors	1	192	0.0170864	0.0338809	0.0338809	1	185	0.0139813	9606	Homo sapiens	Ttr	P02766	R-HSA-2404134
R-HSA-9709957	Sensory Perception	1	288	0.0256296	0.0506024	0.0506024	3	128	0.00967352	9606	Homo sapiens	Ttr	P02766	R-HSA-2453876;R-HSA-2453863;R-HSA-2404134
R-HSA-1474244	Extracellular matrix organization	1	301	0.0267865	0.0528555	0.0528555	1	319	0.0241082	9606	Homo sapiens	Ttr	P02766	R-HSA-2396337
R-HSA-6798695	Neutrophil degranulation	1	480	0.042716	0.0836074	0.0836074	1	10	0.000755744	9606	Homo sapiens	Ttr	P02766	R-HSA-6798751
R-HSA-9006934	Signaling by Receptor Tyrosine Kinases	1	538	0.0478775	0.0934628	0.0934628	24	746	0.0563785	9606	Homo sapiens	Ptn	P21246	R-HSA-9701524;R-HSA-9700120;R-HSA-201486;R-HSA-9700121;R-HSA-9700164;R-HSA-9701507;R-HSA-9725315;R-HSA-9700175;R-HSA-9700168;R-HSA-9700171;R-HSA-9700149;R-HSA-9700662;R-HSA-9701488;R-HSA-201510;R-HSA-9700156;R-HSA-201515;R-HSA-201519;R-HSA-9700154;R-HSA-201521;R-HSA-9700647;R-HSA-9701485;R-HSA-9700142;R-HSA-9700200;R-HSA-9700648
R-HSA-168249	Innate Immune System	1	1191	0.105989	0.200745	0.200745	1	675	0.0510127	9606	Homo sapiens	Ttr	P02766	R-HSA-6798751
R-HSA-392499	Metabolism of proteins	1	1946	0.173178	0.316365	0.316365	2	781	0.0590236	9606	Homo sapiens	Ttr	P02766	R-HSA-976734;R-HSA-977136
R-HSA-1643685	Disease	1	2022	0.179941	0.327504	0.327504	1	1612	0.121826	9606	Homo sapiens	Ttr	P02766	R-HSA-2453818
R-HSA-1430728	Metabolism	1	2148	0.191154	0.345769	0.345769	1	2019	0.152585	9606	Homo sapiens	Ttr	P02766	R-HSA-2404134
R-HSA-168256	Immune System	1	2249	0.200142	0.360228	0.360228	1	1587	0.119937	9606	Homo sapiens	Ttr	P02766	R-HSA-6798751
R-HSA-162582	Signal Transduction	1	2574	0.229065	0.405659	0.405659	24	2450	0.185157	9606	Homo sapiens	Ptn	P21246	R-HSA-9701524;R-HSA-9700120;R-HSA-201486;R-HSA-9700121;R-HSA-9700164;R-HSA-9701507;R-HSA-9725315;R-HSA-9700175;R-HSA-9700168;R-HSA-9700171;R-HSA-9700149;R-HSA-9700662;R-HSA-9701488;R-HSA-201510;R-HSA-9700156;R-HSA-201515;R-HSA-201519;R-HSA-9700154;R-HSA-201521;R-HSA-9700647;R-HSA-9701485;R-HSA-9700142;R-HSA-9700200;R-HSA-9700648

## Sheet: IEG_Capillary_EC_Upregulated
Pathway identifier	Pathway name	#Entities found	#Entities total	Entities ratio	Entities pValue	Entities FDR	#Reactions found	#Reactions total	Reactions ratio	Species identifier	Species name	Submitted entities found	Mapped entities	Found reaction identifiers
R-HSA-69895	Transcriptional activation of cell cycle inhibitor p21	3	6	0.000420433	1.04069e-06	0.00018004	4	5	0.00036827	9606	Homo sapiens	Cdkn1a		R-HSA-6803411;R-HSA-6803388;R-HSA-6803403;R-HSA-6803801
R-HSA-69560	Transcriptional activation of p53 responsive genes	3	6	0.000420433	1.04069e-06	0.00018004	4	5	0.00036827	9606	Homo sapiens	Cdkn1a		R-HSA-6803411;R-HSA-6803388;R-HSA-6803403;R-HSA-6803801
R-HSA-3371497	HSP90 chaperone cycle for steroid hormone receptors (SHR) in the presence of ligand	5	72	0.0050452	3.37567e-06	0.000388202	16	16	0.00117846	9606	Homo sapiens	Hspa8;Dnaja1;Hsp90ab1;Hsp90aa1		R-HSA-5618099;R-HSA-5618098;R-HSA-9725885;R-HSA-5618110;R-HSA-5618073;R-HSA-5618105;R-HSA-3371422;R-HSA-5618107;R-HSA-5618085;R-HSA-9705925;R-HSA-5618080;R-HSA-9690534;R-HSA-3371590;R-HSA-5618093;R-HSA-3371503;R-HSA-9678925
R-HSA-399954	Sema3A PAK dependent Axon repulsion	3	19	0.00133137	3.21131e-05	0.00216677	5	6	0.000441924	9606	Homo sapiens	Plxna2;Hsp90ab1;Hsp90aa1		R-HSA-399939;R-HSA-399952;R-HSA-419644;R-HSA-419645;R-HSA-399930
R-HSA-6804116	TP53 Regulates Transcription of Genes Involved in G1 Cell Cycle Arrest	3	20	0.00140144	3.73727e-05	0.00216677	6	17	0.00125212	9606	Homo sapiens	Cdkn1a		R-HSA-6803411;R-HSA-69562;R-HSA-6803388;R-HSA-187934;R-HSA-6803403;R-HSA-6803801
R-HSA-3371571	HSF1-dependent transactivation	4	59	0.00413426	3.80135e-05	0.00216677	5	8	0.000589232	9606	Homo sapiens	Hspa8;Hspb8;Hsp90ab1;Hsp90aa1		R-HSA-3371554;R-HSA-5324617;R-HSA-5082356;R-HSA-5082369;R-HSA-5082384
R-HSA-6785807	Interleukin-4 and Interleukin-13 signaling	6	211	0.0147852	5.18775e-05	0.00242799	2	47	0.00346174	9606	Homo sapiens	Hspa8;Cdkn1a;Hsp90aa1		R-HSA-6797269;R-HSA-6790041
R-HSA-9613829	Chaperone Mediated Autophagy	3	23	0.00161166	5.64648e-05	0.00242799	15	19	0.00139943	9606	Homo sapiens	Hspa8;Hsp90ab1;Hsp90aa1		R-HSA-9626256;R-HSA-9626039;R-HSA-9626235;R-HSA-9622840;R-HSA-9624158;R-HSA-9626242;R-HSA-9626276;R-HSA-9625188;R-HSA-9620197;R-HSA-9615721;R-HSA-9622831;R-HSA-9626060;R-HSA-9625196;R-HSA-9626253;R-HSA-9625197
R-HSA-9617828	FOXO-mediated transcription of cell cycle genes	3	27	0.00189195	9.05441e-05	0.00344068	5	22	0.00162039	9606	Homo sapiens	Cdkn1a		R-HSA-9617840;R-HSA-6803411;R-HSA-9618004;R-HSA-6803403;R-HSA-9617838
R-HSA-8866911	TFAP2 (AP-2) family regulates transcription of cell cycle factors	2	6	0.000420433	0.000172901	0.00587864	3	4	0.000294616	9606	Homo sapiens	Cdkn1a		R-HSA-8865280;R-HSA-8865244;R-HSA-8865256
R-HSA-8941855	RUNX3 regulates CDKN1A transcription	2	8	0.000560577	0.000306149	0.00949062	3	6	0.000441924	9606	Homo sapiens	Cdkn1a		R-HSA-8878130;R-HSA-8878178;R-HSA-8878186
R-HSA-3371568	Attenuation phase	3	47	0.00329339	0.000457042	0.0123875	4	5	0.00036827	9606	Homo sapiens	Hspa8;Hsp90ab1;Hsp90aa1		R-HSA-3371554;R-HSA-5324617;R-HSA-5082369;R-HSA-5082384
R-HSA-5336415	Uptake and function of diphtheria toxin	2	10	0.000700722	0.000476443	0.0123875	1	5	0.00036827	9606	Homo sapiens	Hsp90ab1;Hsp90aa1		R-HSA-5336420
R-HSA-2262752	Cellular responses to stress	10	952	0.0667087	0.000637704	0.0153049	45	381	0.0280622	9606	Homo sapiens	Rpl4;Hspa8;Dnaja1;Hspb8;mt-Co3;Cdkn1a;Hsp90ab1;Hsp90aa1		R-HSA-5324632;R-HSA-9709406;R-HSA-5618073;R-HSA-5082369;R-HSA-163214;R-HSA-3371518;R-HSA-9705925;R-HSA-3371554;R-HSA-3788705;R-HSA-5324617;R-HSA-5252041;R-HSA-187934;R-HSA-3371503;R-HSA-9633742;R-HSA-3788708;R-HSA-5082384;R-HSA-9678925;R-HSA-9633008;R-HSA-5251955;R-HSA-5082409;R-HSA-5618099;R-HSA-5618098;R-HSA-5251959;R-HSA-9725885;R-HSA-5618110;R-HSA-3786258;R-HSA-5618105;R-HSA-4647594;R-HSA-337…
R-HSA-8953897	Cellular responses to stimuli	10	970	0.06797	0.00073761	0.0164139	45	412	0.0303454	9606	Homo sapiens	Rpl4;Hspa8;Dnaja1;Hspb8;mt-Co3;Cdkn1a;Hsp90ab1;Hsp90aa1		R-HSA-5324632;R-HSA-9709406;R-HSA-5618073;R-HSA-5082369;R-HSA-163214;R-HSA-3371518;R-HSA-9705925;R-HSA-3371554;R-HSA-3788705;R-HSA-5324617;R-HSA-5252041;R-HSA-187934;R-HSA-3371503;R-HSA-9633742;R-HSA-3788708;R-HSA-5082384;R-HSA-9678925;R-HSA-9633008;R-HSA-5251955;R-HSA-5082409;R-HSA-5618099;R-HSA-5618098;R-HSA-5251959;R-HSA-9725885;R-HSA-5618110;R-HSA-3786258;R-HSA-5618105;R-HSA-4647594;R-HSA-337…
R-HSA-3700989	Transcriptional Regulation by TP53	7	487	0.0341251	0.000781613	0.0164139	12	259	0.0190764	9606	Homo sapiens	Trp53inp1;mt-Co3;Ndrg1;Cdkn1a		R-HSA-3215251;R-HSA-6803411;R-HSA-6799409;R-HSA-5633314;R-HSA-5633295;R-HSA-69562;R-HSA-6803388;R-HSA-187934;R-HSA-163214;R-HSA-6803403;R-HSA-6803801;R-HSA-6799416
R-HSA-3371556	Cellular response to heat stress	4	135	0.00945974	0.000875599	0.017512	15	29	0.00213597	9606	Homo sapiens	Hspa8;Hspb8;Hsp90ab1;Hsp90aa1		R-HSA-5251955;R-HSA-5082409;R-HSA-5251959;R-HSA-5324632;R-HSA-5082369;R-HSA-3371518;R-HSA-3371586;R-HSA-3371554;R-HSA-5251942;R-HSA-5324617;R-HSA-3371467;R-HSA-5082356;R-HSA-5252041;R-HSA-5082384;R-HSA-5252079
R-HSA-6791312	TP53 Regulates Transcription of Cell Cycle Genes	3	65	0.00455469	0.00116209	0.0220797	6	42	0.00309347	9606	Homo sapiens	Cdkn1a		R-HSA-6803411;R-HSA-69562;R-HSA-6803388;R-HSA-187934;R-HSA-6803403;R-HSA-6803801
R-HSA-69580	p53-Dependent G1/S DNA damage checkpoint	3	70	0.00490505	0.00143559	0.0233303	6	22	0.00162039	9606	Homo sapiens	Cdkn1a		R-HSA-6803411;R-HSA-69562;R-HSA-6803388;R-HSA-187934;R-HSA-6803403;R-HSA-6803801
R-HSA-69563	p53-Dependent G1 DNA Damage Response	3	70	0.00490505	0.00143559	0.0233303	6	22	0.00162039	9606	Homo sapiens	Cdkn1a		R-HSA-6803411;R-HSA-69562;R-HSA-6803388;R-HSA-187934;R-HSA-6803403;R-HSA-6803801
R-HSA-373755	Semaphorin interactions	3	71	0.00497512	0.00149472	0.0233303	17	41	0.00301981	9606	Homo sapiens	Plxna2;Hsp90ab1;Hsp90aa1		R-HSA-399942;R-HSA-399941;R-HSA-399939;R-HSA-399951;R-HSA-399946;R-HSA-399947;R-HSA-399944;R-HSA-416723;R-HSA-399952;R-HSA-399934;R-HSA-399935;R-HSA-419644;R-HSA-419645;R-HSA-399933;R-HSA-399930;R-HSA-399931;R-HSA-399928
R-HSA-69615	G1/S DNA Damage Checkpoints	3	72	0.0050452	0.00155536	0.0233303	6	26	0.001915	9606	Homo sapiens	Cdkn1a		R-HSA-6803411;R-HSA-69562;R-HSA-6803388;R-HSA-187934;R-HSA-6803403;R-HSA-6803801
R-HSA-9702518	STAT5 activation downstream of FLT3 ITD mutants	2	21	0.00147152	0.00205534	0.0302373	2	14	0.00103116	9606	Homo sapiens	Cdkn1a		R-HSA-9698043;R-HSA-9698041
R-HSA-8852276	The role of GTSE1 in G2/M progression after G2 checkpoint	3	83	0.00581599	0.00232595	0.0302373	1	10	0.00073654	9606	Homo sapiens	Cdkn1a;Hsp90ab1;Hsp90aa1		R-HSA-8852362
R-HSA-5633008	TP53 Regulates Transcription of Cell Death Genes	3	83	0.00581599	0.00232595	0.0302373	3	68	0.00500847	9606	Homo sapiens	Trp53inp1;Ndrg1		R-HSA-5633314;R-HSA-5633295;R-HSA-6799416
R-HSA-9013418	RHOBTB2 GTPase cycle	2	24	0.00168173	0.00266847	0.0346901	1	2	0.000147308	9606	Homo sapiens	Hsp90ab1;Hsp90aa1		R-HSA-9018785
R-HSA-6803205	TP53 regulates transcription of several additional cell death genes whose specific roles in p53-dependent apoptosis remain uncertain	2	28	0.00196202	0.00360316	0.0431127	2	19	0.00139943	9606	Homo sapiens	Ndrg1		R-HSA-5633314;R-HSA-5633295
R-HSA-449147	Signaling by Interleukins	7	643	0.0450564	0.00378656	0.0431127	8	493	0.0363114	9606	Homo sapiens	Hspa8;Cdkn1a;Nfkbia;Hsp90aa1		R-HSA-6797269;R-HSA-209063;R-HSA-209125;R-HSA-209061;R-HSA-9630923;R-HSA-209087;R-HSA-6790041;R-HSA-168140
R-HSA-168928	DDX58/IFIH1-mediated induction of interferon-alpha/beta	3	100	0.00700722	0.00391933	0.0431127	3	53	0.00390366	9606	Homo sapiens	Nfkbia;Hsp90ab1;Hsp90aa1		R-HSA-9709831;R-HSA-9709852;R-HSA-168140
R-HSA-9703648	Signaling by FLT3 ITD and TKD mutants	2	30	0.00210217	0.0041198	0.0453178	2	24	0.0017677	9606	Homo sapiens	Cdkn1a		R-HSA-9698043;R-HSA-9698041
R-HSA-9703465	Signaling by FLT3 fusion proteins	2	32	0.00224231	0.00466874	0.051039	2	18	0.00132577	9606	Homo sapiens	Cdkn1a		R-HSA-9698043;R-HSA-9698041
R-HSA-9614085	FOXO-mediated transcription	3	110	0.00770794	0.0051039	0.051039	5	85	0.00626059	9606	Homo sapiens	Cdkn1a		R-HSA-9617840;R-HSA-6803411;R-HSA-9618004;R-HSA-6803403;R-HSA-9617838
R-HSA-9706574	RHOBTB GTPase Cycle	2	36	0.0025226	0.00586191	0.0565838	1	4	0.000294616	9606	Homo sapiens	Hsp90ab1;Hsp90aa1		R-HSA-9018785
R-HSA-1474151	Tetrahydrobiopterin (BH4) synthesis, recycling, salvage and regulation	2	37	0.00259267	0.00617976	0.0565838	4	16	0.00117846	9606	Homo sapiens	Gch1;Hsp90aa1		R-HSA-1497796;R-HSA-1474146;R-HSA-1474158;R-HSA-1497784
R-HSA-5619043	Defective SLC2A1 causes GLUT1 deficiency syndrome 1 (GLUT1DS1)	1	2	0.000140144	0.00628709	0.0565838	1	1	7.3654e-05	9606	Homo sapiens	Slc2a1		R-HSA-5632804
R-HSA-8868766	rRNA processing in the mitochondrion	2	40	0.00280289	0.00717945	0.064615	1	6	0.000441924	9606	Homo sapiens	mt-Co3;mt-Atp6		R-HSA-6785722
R-HSA-3371511	HSF1 activation	2	43	0.0030131	0.00824732	0.0719717	3	7	0.000515578	9606	Homo sapiens	Hsp90ab1;Hsp90aa1		R-HSA-3371586;R-HSA-5082409;R-HSA-5324632
R-HSA-9682385	FLT3 signaling in disease	2	43	0.0030131	0.00824732	0.0719717	2	52	0.00383001	9606	Homo sapiens	Cdkn1a		R-HSA-9698043;R-HSA-9698041
R-HSA-6785470	tRNA processing in the mitochondrion	2	45	0.00315325	0.00899646	0.0719717	1	3	0.000220962	9606	Homo sapiens	mt-Co3;mt-Atp6		R-HSA-6785722
R-HSA-69620	Cell Cycle Checkpoints	4	280	0.0196202	0.0116473	0.0752132	10	56	0.00412462	9606	Homo sapiens	Clip1;Cdkn1a		R-HSA-141409;R-HSA-6803411;R-HSA-141431;R-HSA-69562;R-HSA-6803388;R-HSA-187934;R-HSA-141422;R-HSA-6803403;R-HSA-141439;R-HSA-6803801
R-HSA-8864260	Transcriptional regulation by the AP-2 (TFAP2) family of transcription factors	2	52	0.00364375	0.011847	0.0752132	3	44	0.00324077	9606	Homo sapiens	Cdkn1a		R-HSA-8865280;R-HSA-8865244;R-HSA-8865256
R-HSA-9665230	Drug resistance in ERBB2 KD mutants	1	4	0.000280289	0.0125355	0.0752132	8	8	0.000589232	9606	Homo sapiens	Hsp90aa1		R-HSA-9665315;R-HSA-9665232;R-HSA-9665280;R-HSA-9665286;R-HSA-9665284;R-HSA-9665304;R-HSA-9665311;R-HSA-9665278
R-HSA-9652282	Drug-mediated inhibition of ERBB2 signaling	1	4	0.000280289	0.0125355	0.0752132	3	3	0.000220962	9606	Homo sapiens	Hsp90aa1		R-HSA-9652277;R-HSA-9652264;R-HSA-9665726
R-HSA-9665246	Resistance of ERBB2 KD mutants to neratinib	1	4	0.000280289	0.0125355	0.0752132	1	1	7.3654e-05	9606	Homo sapiens	Hsp90aa1		R-HSA-9665286
R-HSA-9665251	Resistance of ERBB2 KD mutants to lapatinib	1	4	0.000280289	0.0125355	0.0752132	1	1	7.3654e-05	9606	Homo sapiens	Hsp90aa1		R-HSA-9665284
R-HSA-9665737	Drug resistance in ERBB2 TMD/JMD mutants	1	4	0.000280289	0.0125355	0.0752132	1	1	7.3654e-05	9606	Homo sapiens	Hsp90aa1		R-HSA-9665708
R-HSA-9665233	Resistance of ERBB2 KD mutants to trastuzumab	1	4	0.000280289	0.0125355	0.0752132	1	1	7.3654e-05	9606	Homo sapiens	Hsp90aa1		R-HSA-9665232
R-HSA-9665244	Resistance of ERBB2 KD mutants to sapitinib	1	4	0.000280289	0.0125355	0.0752132	1	1	7.3654e-05	9606	Homo sapiens	Hsp90aa1		R-HSA-9665304
R-HSA-9665247	Resistance of ERBB2 KD mutants to osimertinib	1	4	0.000280289	0.0125355	0.0752132	1	1	7.3654e-05	9606	Homo sapiens	Hsp90aa1		R-HSA-9665280
R-HSA-9665250	Resistance of ERBB2 KD mutants to AEE788	1	4	0.000280289	0.0125355	0.0752132	1	1	7.3654e-05	9606	Homo sapiens	Hsp90aa1		R-HSA-9665278
R-HSA-9665249	Resistance of ERBB2 KD mutants to afatinib	1	4	0.000280289	0.0125355	0.0752132	1	1	7.3654e-05	9606	Homo sapiens	Hsp90aa1		R-HSA-9665311
R-HSA-9665245	Resistance of ERBB2 KD mutants to tesevatinib	1	4	0.000280289	0.0125355	0.0752132	1	1	7.3654e-05	9606	Homo sapiens	Hsp90aa1		R-HSA-9665315
R-HSA-5339562	Uptake and actions of bacterial toxins	2	60	0.00420433	0.015524	0.0931438	1	66	0.00486116	9606	Homo sapiens	Hsp90ab1;Hsp90aa1		R-HSA-5336420
R-HSA-9612973	Autophagy	3	166	0.011632	0.0155273	0.0931641	24	108	0.00795463	9606	Homo sapiens	Hspa8;Hsp90ab1;Hsp90aa1		R-HSA-9646354;R-HSA-9626256;R-HSA-9626039;R-HSA-9613530;R-HSA-9626235;R-HSA-9622840;R-HSA-9631065;R-HSA-9624158;R-HSA-9631068;R-HSA-9613565;R-HSA-9626242;R-HSA-9613666;R-HSA-9626276;R-HSA-9625188;R-HSA-9620197;R-HSA-9646347;R-HSA-9613352;R-HSA-9613513;R-HSA-9615721;R-HSA-9622831;R-HSA-9626060;R-HSA-9625196;R-HSA-9626253;R-HSA-9625197
R-HSA-8978934	Metabolism of cofactors	2	68	0.00476491	0.0196259	0.117755	4	28	0.00206231	9606	Homo sapiens	Gch1;Hsp90aa1		R-HSA-1497796;R-HSA-1474146;R-HSA-1474158;R-HSA-1497784
R-HSA-1280215	Cytokine Signaling in Immune system	8	1092	0.0765188	0.0196746	0.118048	14	708	0.052147	9606	Homo sapiens	Hspa8;Tnfrsf12a;Cdkn1a;Nfkbia;Hsp90aa1		R-HSA-5676598;R-HSA-5668534;R-HSA-209063;R-HSA-209125;R-HSA-209061;R-HSA-5668414;R-HSA-5669023;R-HSA-168140;R-HSA-5668454;R-HSA-6797269;R-HSA-5668481;R-HSA-9630923;R-HSA-209087;R-HSA-6790041
R-HSA-2559586	DNA Damage/Telomere Stress Induced Senescence	2	71	0.00497512	0.0212691	0.124587	6	18	0.00132577	9606	Homo sapiens	Cdkn1a		R-HSA-4647613;R-HSA-69562;R-HSA-3786258;R-HSA-187934;R-HSA-4647594;R-HSA-4647593
R-HSA-5603029	IkBA variant leads to EDA-ID	1	8	0.000560577	0.0249174	0.124587	2	2	0.000147308	9606	Homo sapiens	Nfkbia		R-HSA-5228811;R-HSA-9630921
R-HSA-5340588	Signaling by RNF43 mutants	1	8	0.000560577	0.0249174	0.124587	1	1	7.3654e-05	9606	Homo sapiens	Fzd4		R-HSA-5340587
R-HSA-8937144	Aryl hydrocarbon receptor signalling	1	8	0.000560577	0.0249174	0.124587	3	5	0.00036827	9606	Homo sapiens	Hsp90ab1		R-HSA-8937169;R-HSA-8936849;R-HSA-8937191
R-HSA-5653890	Lactose synthesis	1	8	0.000560577	0.0249174	0.124587	1	3	0.000220962	9606	Homo sapiens	Slc2a1		R-HSA-5653873
R-HSA-1640170	Cell Cycle	6	734	0.051433	0.0269484	0.134742	48	449	0.0330706	9606	Homo sapiens	Clip1;Cdkn1a;Hsp90ab1;Hsp90aa1		R-HSA-187520;R-HSA-375302;R-HSA-380294;R-HSA-2467809;R-HSA-2467811;R-HSA-8942607;R-HSA-1638803;R-HSA-380303;R-HSA-8852362;R-HSA-187916;R-HSA-3000319;R-HSA-380311;R-HSA-8941915;R-HSA-198613;R-HSA-380316;R-HSA-380508;R-HSA-2468287;R-HSA-2574845;R-HSA-8853405;R-HSA-8942803;R-HSA-3000310;R-HSA-6803388;R-HSA-187934;R-HSA-2574840;R-HSA-9648114;R-HSA-187552;R-HSA-380455;R-HSA-141409;R-HSA-9018017;R-HSA-…
R-HSA-69275	G2/M Transition	3	212	0.0148553	0.0292773	0.145207	13	78	0.00574501	9606	Homo sapiens	Cdkn1a;Hsp90ab1;Hsp90aa1		R-HSA-380455;R-HSA-380294;R-HSA-380303;R-HSA-8853419;R-HSA-8852362;R-HSA-3000319;R-HSA-380311;R-HSA-380272;R-HSA-2574845;R-HSA-8853405;R-HSA-3000310;R-HSA-380283;R-HSA-2574840
R-HSA-453274	Mitotic G2-G2/M phases	3	214	0.0149954	0.029984	0.145207	13	80	0.00589232	9606	Homo sapiens	Cdkn1a;Hsp90ab1;Hsp90aa1		R-HSA-380455;R-HSA-380294;R-HSA-380303;R-HSA-8853419;R-HSA-8852362;R-HSA-3000319;R-HSA-380311;R-HSA-380272;R-HSA-2574845;R-HSA-8853405;R-HSA-3000310;R-HSA-380283;R-HSA-2574840
R-HSA-447041	CHL1 interactions	1	10	0.000700722	0.0310512	0.145207	1	5	0.00036827	9606	Homo sapiens	Hspa8		R-HSA-445087
R-HSA-9663891	Selective autophagy	2	89	0.00623642	0.0322527	0.145207	7	48	0.00353539	9606	Homo sapiens	Hspa8;Hsp90aa1		R-HSA-9613666;R-HSA-9646354;R-HSA-9646347;R-HSA-9613530;R-HSA-9613352;R-HSA-9613513;R-HSA-9613565
R-HSA-9679191	Potential therapeutics for SARS	2	91	0.00637657	0.0335859	0.145207	1	34	0.00250424	9606	Homo sapiens	Hsp90ab1;Hsp90aa1		R-HSA-9678925
R-HSA-4755510	SUMOylation of immune response proteins	1	11	0.000770794	0.034104	0.145207	1	5	0.00036827	9606	Homo sapiens	Nfkbia		R-HSA-4656914
R-HSA-1462054	Alpha-defensins	1	11	0.000770794	0.034104	0.145207	1	12	0.000883848	9606	Homo sapiens	Plat		R-HSA-1461993
R-HSA-422475	Axon guidance	5	585	0.0409922	0.0363016	0.145207	20	298	0.0219489	9606	Homo sapiens	Rpl4;Hspa8;Plxna2;Hsp90ab1;Hsp90aa1		R-HSA-399942;R-HSA-399941;R-HSA-399939;R-HSA-399951;R-HSA-399946;R-HSA-399947;R-HSA-399944;R-HSA-416723;R-HSA-9014652;R-HSA-399952;R-HSA-399934;R-HSA-399935;R-HSA-445087;R-HSA-419644;R-HSA-419645;R-HSA-399933;R-HSA-9014610;R-HSA-399930;R-HSA-399931;R-HSA-399928
R-HSA-9613354	Lipophagy	1	12	0.000840866	0.0371474	0.148589	5	5	0.00036827	9606	Homo sapiens	Hspa8		R-HSA-9613666;R-HSA-9613530;R-HSA-9613352;R-HSA-9613513;R-HSA-9613565
R-HSA-72312	rRNA processing	3	245	0.0171677	0.0420859	0.168344	2	21	0.00154673	9606	Homo sapiens	Rpl4;mt-Co3;mt-Atp6		R-HSA-6791218;R-HSA-6785722
R-HSA-192905	vRNP Assembly	1	14	0.00098101	0.043206	0.172824	1	2	0.000147308	9606	Homo sapiens	Hsp90aa1		R-HSA-192830
R-HSA-75205	Dissolution of Fibrin Clot	1	14	0.00098101	0.043206	0.172824	8	19	0.00139943	9606	Homo sapiens	Plat		R-HSA-158784;R-HSA-158800;R-HSA-158756;R-HSA-158747;R-HSA-158795;R-HSA-158744;R-HSA-158750;R-HSA-158781
R-HSA-9675108	Nervous system development	5	621	0.0435148	0.0450381	0.17457	20	324	0.0238639	9606	Homo sapiens	Rpl4;Hspa8;Plxna2;Hsp90ab1;Hsp90aa1		R-HSA-399942;R-HSA-399941;R-HSA-399939;R-HSA-399951;R-HSA-399946;R-HSA-399947;R-HSA-399944;R-HSA-416723;R-HSA-9014652;R-HSA-399952;R-HSA-399934;R-HSA-399935;R-HSA-445087;R-HSA-419644;R-HSA-419645;R-HSA-399933;R-HSA-9014610;R-HSA-399930;R-HSA-399931;R-HSA-399928
R-HSA-209560	NF-kB is activated and signals survival	1	15	0.00105108	0.0462213	0.17457	2	4	0.000294616	9606	Homo sapiens	Nfkbia		R-HSA-209536;R-HSA-193705
R-HSA-3000484	Scavenging by Class F Receptors	1	16	0.00112115	0.0492273	0.17457	2	2	0.000147308	9606	Homo sapiens	Hsp90aa1		R-HSA-2247514;R-HSA-2197645
R-HSA-9634285	Constitutive Signaling by Overexpressed ERBB2	1	16	0.00112115	0.0492273	0.17457	4	8	0.000589232	9606	Homo sapiens	Hsp90aa1		R-HSA-1248694;R-HSA-9652277;R-HSA-9652264;R-HSA-1227964
R-HSA-198323	AKT phosphorylates targets in the cytosol	1	16	0.00112115	0.0492273	0.17457	1	9	0.000662886	9606	Homo sapiens	Cdkn1a		R-HSA-198613
R-HSA-9661069	Defective binding of RB1 mutants to E2F1,(E2F2, E2F3)	1	17	0.00119123	0.0522241	0.17457	1	1	7.3654e-05	9606	Homo sapiens	Cdkn1a		R-HSA-9659782
R-HSA-2559584	Formation of Senescence-Associated Heterochromatin Foci (SAHF)	1	17	0.00119123	0.0522241	0.17457	1	2	0.000147308	9606	Homo sapiens	Cdkn1a		R-HSA-4647594
R-HSA-9659787	Aberrant regulation of mitotic G1/S transition in cancer due to RB1 defects	1	17	0.00119123	0.0522241	0.17457	1	2	0.000147308	9606	Homo sapiens	Cdkn1a		R-HSA-9659782
R-HSA-5676594	TNF receptor superfamily (TNFSF) members mediating non-canonical NF-kB pathway	1	17	0.00119123	0.0522241	0.17457	2	12	0.000883848	9606	Homo sapiens	Tnfrsf12a		R-HSA-5676598;R-HSA-5669023
R-HSA-8878159	Transcriptional regulation by RUNX3	2	118	0.00826852	0.0535541	0.17457	3	47	0.00346174	9606	Homo sapiens	Cdkn1a		R-HSA-8878130;R-HSA-8878178;R-HSA-8878186
R-HSA-399956	CRMPs in Sema3A signaling	1	18	0.0012613	0.0552116	0.17457	5	5	0.00036827	9606	Homo sapiens	Plxna2		R-HSA-399951;R-HSA-399946;R-HSA-399947;R-HSA-399931;R-HSA-399944
R-HSA-1810476	RIP-mediated NFkB activation via ZBP1	1	19	0.00133137	0.0581899	0.17457	1	4	0.000294616	9606	Homo sapiens	Nfkbia		R-HSA-168140
R-HSA-193639	p75NTR signals via NF-kB	1	19	0.00133137	0.0581899	0.17457	2	13	0.000957502	9606	Homo sapiens	Nfkbia		R-HSA-209536;R-HSA-193705
R-HSA-416700	Other semaphorin interactions	1	19	0.00133137	0.0581899	0.17457	1	9	0.000662886	9606	Homo sapiens	Plxna2		R-HSA-416723
R-HSA-8876725	Protein methylation	1	19	0.00133137	0.0581899	0.17457	1	9	0.000662886	9606	Homo sapiens	Hspa8		R-HSA-8932221
R-HSA-5099900	WNT5A-dependent internalization of FZD4	1	20	0.00140144	0.061159	0.183477	5	5	0.00036827	9606	Homo sapiens	Fzd4		R-HSA-5138459;R-HSA-5099899;R-HSA-5138441;R-HSA-5138432;R-HSA-5138433
R-HSA-399955	SEMA3A-Plexin repulsion signaling by inhibiting Integrin adhesion	1	20	0.00140144	0.061159	0.183477	6	8	0.000589232	9606	Homo sapiens	Plxna2		R-HSA-399942;R-HSA-399941;R-HSA-399934;R-HSA-399935;R-HSA-399933;R-HSA-399928
R-HSA-6798695	Neutrophil degranulation	4	480	0.0336346	0.0641008	0.192165	3	10	0.00073654	9606	Homo sapiens	Hspa8;Plat;Hsp90ab1;Hsp90aa1		R-HSA-6800434;R-HSA-6798751;R-HSA-6798748
R-HSA-5637810	Constitutive Signaling by EGFRvIII	1	22	0.00154159	0.0670699	0.192165	18	18	0.00132577	9606	Homo sapiens	Hsp90aa1		R-HSA-5637808;R-HSA-1247999;R-HSA-5638137;R-HSA-5637798;R-HSA-5637766;R-HSA-1248002;R-HSA-5637764;R-HSA-5637796;R-HSA-5637765;R-HSA-5637794;R-HSA-5637795;R-HSA-5637792;R-HSA-5637806;R-HSA-1218824;R-HSA-5637770;R-HSA-1248655;R-HSA-5637800;R-HSA-5637801
R-HSA-5637812	Signaling by EGFRvIII in Cancer	1	22	0.00154159	0.0670699	0.192165	18	18	0.00132577	9606	Homo sapiens	Hsp90aa1		R-HSA-5637808;R-HSA-1247999;R-HSA-5638137;R-HSA-5637798;R-HSA-5637766;R-HSA-1248002;R-HSA-5637764;R-HSA-5637796;R-HSA-5637765;R-HSA-5637794;R-HSA-5637795;R-HSA-5637792;R-HSA-5637806;R-HSA-1218824;R-HSA-5637770;R-HSA-1248655;R-HSA-5637800;R-HSA-5637801
R-HSA-4641263	Regulation of FZD by ubiquitination	1	22	0.00154159	0.0670699	0.192165	3	6	0.000441924	9606	Homo sapiens	Fzd4		R-HSA-4641236;R-HSA-4641253;R-HSA-4641249
R-HSA-163210	Formation of ATP by chemiosmotic coupling	1	23	0.00161166	0.0700116	0.192165	3	3	0.000220962	9606	Homo sapiens	mt-Atp6		R-HSA-164834;R-HSA-164832;R-HSA-164840
R-HSA-9665348	Signaling by ERBB2 ECD mutants	1	23	0.00161166	0.0700116	0.192165	4	15	0.00110481	9606	Homo sapiens	Hsp90aa1		R-HSA-9665412;R-HSA-9665389;R-HSA-9665405;R-HSA-9665388
R-HSA-1606322	ZBP1(DAI) mediated induction of type I IFNs	1	23	0.00161166	0.0700116	0.192165	1	11	0.000810194	9606	Homo sapiens	Nfkbia		R-HSA-168140
R-HSA-5663202	Diseases of signal transduction by growth factor receptors and second messengers	4	498	0.0348959	0.0713413	0.192165	69	484	0.0356485	9606	Homo sapiens	Fzd4;Cdkn1a;Hsp90aa1		R-HSA-1218833;R-HSA-9665304;R-HSA-1226014;R-HSA-9665311;R-HSA-1226012;R-HSA-1220610;R-HSA-1220611;R-HSA-1248002;R-HSA-9665280;R-HSA-1220614;R-HSA-9665286;R-HSA-1220612;R-HSA-1220613;R-HSA-9665412;R-HSA-9665284;R-HSA-1218824;R-HSA-1169421;R-HSA-1248655;R-HSA-9664567;R-HSA-1248694;R-HSA-9652277;R-HSA-1227964;R-HSA-5638137;R-HSA-9665315;R-HSA-9665697;R-HSA-1226016;R-HSA-9665696;R-HSA-9665703;R-HSA-9…
R-HSA-844456	The NLRP3 inflammasome	1	24	0.00168173	0.0729443	0.192165	7	18	0.00132577	9606	Homo sapiens	Hsp90ab1		R-HSA-873951;R-HSA-844440;R-HSA-1296421;R-HSA-844612;R-HSA-874087;R-HSA-844610;R-HSA-1306876
R-HSA-8878166	Transcriptional regulation by RUNX2	2	147	0.0103006	0.0785352	0.192165	2	84	0.00618693	9606	Homo sapiens	Cdkn1a		R-HSA-9008456;R-HSA-9008433
R-HSA-1236382	Constitutive Signaling by Ligand-Responsive EGFR Cancer Variants	1	26	0.00182188	0.0787826	0.192165	23	23	0.00169404	9606	Homo sapiens	Hsp90aa1		R-HSA-1218833;R-HSA-1225947;R-HSA-1226014;R-HSA-1225950;R-HSA-1225951;R-HSA-1226012;R-HSA-1225949;R-HSA-1220610;R-HSA-1220611;R-HSA-1247842;R-HSA-1247841;R-HSA-1226016;R-HSA-1225952;R-HSA-1220614;R-HSA-1225956;R-HSA-1220612;R-HSA-1247844;R-HSA-1225957;R-HSA-1220613;R-HSA-1218824;R-HSA-1225960;R-HSA-1225961;R-HSA-1169421
R-HSA-5637815	Signaling by Ligand-Responsive EGFR Variants in Cancer	1	26	0.00182188	0.0787826	0.192165	23	23	0.00169404	9606	Homo sapiens	Hsp90aa1		R-HSA-1218833;R-HSA-1225947;R-HSA-1226014;R-HSA-1225950;R-HSA-1225951;R-HSA-1226012;R-HSA-1225949;R-HSA-1220610;R-HSA-1220611;R-HSA-1247842;R-HSA-1247841;R-HSA-1226016;R-HSA-1225952;R-HSA-1220614;R-HSA-1225956;R-HSA-1220612;R-HSA-1247844;R-HSA-1225957;R-HSA-1220613;R-HSA-1218824;R-HSA-1225960;R-HSA-1225961;R-HSA-1169421
R-HSA-196836	Vitamin C (ascorbate) metabolism	1	26	0.00182188	0.0787826	0.192165	1	9	0.000662886	9606	Homo sapiens	Slc2a1		R-HSA-198818
R-HSA-1632852	Macroautophagy	2	150	0.0105108	0.0812975	0.192165	7	87	0.0064079	9606	Homo sapiens	Hspa8;Hsp90aa1		R-HSA-9613666;R-HSA-9646354;R-HSA-9646347;R-HSA-9613530;R-HSA-9613352;R-HSA-9613513;R-HSA-9613565
R-HSA-163200	Respiratory electron transport, ATP synthesis by chemiosmotic coupling, and heat production by uncoupling proteins.	2	153	0.010721	0.0840899	0.192165	4	31	0.00228327	9606	Homo sapiens	mt-Co3;mt-Atp6		R-HSA-164834;R-HSA-164832;R-HSA-164840;R-HSA-163214
R-HSA-189200	Cellular hexose transport	1	28	0.00196202	0.0845849	0.192165	3	17	0.00125212	9606	Homo sapiens	Slc2a1		R-HSA-5339524;R-HSA-450092;R-HSA-450088
R-HSA-9018519	Estrogen-dependent gene expression	2	154	0.0107911	0.0850272	0.192165	1	66	0.00486116	9606	Homo sapiens	Hsp90ab1;Hsp90aa1		R-HSA-9038161
R-HSA-5674400	Constitutive Signaling by AKT1 E17K in Cancer	1	29	0.00203209	0.0874727	0.192165	1	18	0.00132577	9606	Homo sapiens	Cdkn1a		R-HSA-2399969
R-HSA-2029482	Regulation of actin dynamics for phagocytic cup formation	2	158	0.0110714	0.0888088	0.192165	2	24	0.0017677	9606	Homo sapiens	Hsp90ab1;Hsp90aa1		R-HSA-419644;R-HSA-419645
R-HSA-9665686	Signaling by ERBB2 TMD/JMD mutants	1	30	0.00210217	0.0903515	0.192165	4	13	0.000957502	9606	Homo sapiens	Hsp90aa1		R-HSA-9665697;R-HSA-9665696;R-HSA-9665703;R-HSA-9665702
R-HSA-933542	TRAF6 mediated NF-kB activation	1	30	0.00210217	0.0903515	0.192165	1	4	0.000294616	9606	Homo sapiens	Nfkbia		R-HSA-168140
R-HSA-8856828	Clathrin-mediated endocytosis	2	161	0.0112816	0.0916779	0.192165	17	35	0.00257789	9606	Homo sapiens	Hspa8;Fzd4		R-HSA-8868071;R-HSA-8868230;R-HSA-8867756;R-HSA-8868236;R-HSA-8868651;R-HSA-8866283;R-HSA-8867754;R-HSA-8868072;R-HSA-8868648;R-HSA-8868661;R-HSA-8868660;R-HSA-8868659;R-HSA-8868658;R-HSA-8869438;R-HSA-8866269;R-HSA-8871194;R-HSA-8871193
R-HSA-8949613	Cristae formation	1	31	0.00217224	0.0932214	0.192165	1	2	0.000147308	9606	Homo sapiens	mt-Atp6		R-HSA-8949580
R-HSA-5601884	PIWI-interacting RNA (piRNA) biogenesis	1	31	0.00217224	0.0932214	0.192165	1	15	0.00110481	9606	Homo sapiens	Hsp90aa1		R-HSA-5601883
R-HSA-1643713	Signaling by EGFR in Cancer	1	32	0.00224231	0.0960825	0.192165	40	42	0.00309347	9606	Homo sapiens	Hsp90aa1		R-HSA-1218833;R-HSA-1225947;R-HSA-1226014;R-HSA-1225950;R-HSA-1225951;R-HSA-1226012;R-HSA-1225949;R-HSA-1220610;R-HSA-5637766;R-HSA-1220611;R-HSA-1248002;R-HSA-5637764;R-HSA-5637765;R-HSA-1220614;R-HSA-1220612;R-HSA-1220613;R-HSA-1218824;R-HSA-1169421;R-HSA-5637770;R-HSA-1248655;R-HSA-5637808;R-HSA-1247999;R-HSA-5638137;R-HSA-5637798;R-HSA-1247842;R-HSA-1247841;R-HSA-1226016;R-HSA-1225952;R-HSA-5…
R-HSA-6803204	TP53 Regulates Transcription of Genes Involved in Cytochrome C Release	1	33	0.00231238	0.0989348	0.193963	1	25	0.00184135	9606	Homo sapiens	Trp53inp1		R-HSA-6799416
R-HSA-622312	Inflammasomes	1	34	0.00238245	0.101778	0.193963	7	28	0.00206231	9606	Homo sapiens	Hsp90ab1		R-HSA-873951;R-HSA-844440;R-HSA-1296421;R-HSA-844612;R-HSA-874087;R-HSA-844610;R-HSA-1306876
R-HSA-9615710	Late endosomal microautophagy	1	35	0.00245253	0.104613	0.193963	3	3	0.000220962	9606	Homo sapiens	Hspa8		R-HSA-9631065;R-HSA-9615721;R-HSA-9631068
R-HSA-9664565	Signaling by ERBB2 KD Mutants	1	35	0.00245253	0.104613	0.193963	4	17	0.00125212	9606	Homo sapiens	Hsp90aa1		R-HSA-9649393;R-HSA-9665121;R-HSA-9664567;R-HSA-9664588
R-HSA-1592389	Activation of Matrix Metalloproteinases	1	35	0.00245253	0.104613	0.193963	2	27	0.00198866	9606	Homo sapiens	Plat		R-HSA-1592316;R-HSA-1604722
R-HSA-168273	Influenza Viral RNA Transcription and Replication	2	176	0.0123327	0.106419	0.193963	3	14	0.00103116	9606	Homo sapiens	Rpl4;Hsp90aa1		R-HSA-192704;R-HSA-192841;R-HSA-192830
R-HSA-1227990	Signaling by ERBB2 in Cancer	1	36	0.0025226	0.107439	0.193963	25	62	0.00456655	9606	Homo sapiens	Hsp90aa1		R-HSA-9665232;R-HSA-9665304;R-HSA-9665311;R-HSA-9665280;R-HSA-9665286;R-HSA-9665412;R-HSA-9665284;R-HSA-9664588;R-HSA-9649393;R-HSA-9664567;R-HSA-1248694;R-HSA-9652277;R-HSA-9665278;R-HSA-9665405;R-HSA-1227964;R-HSA-9665315;R-HSA-9665697;R-HSA-9665121;R-HSA-9665696;R-HSA-9665703;R-HSA-9665702;R-HSA-9652264;R-HSA-9665389;R-HSA-9665388;R-HSA-9665708
R-HSA-9687139	Aberrant regulation of mitotic cell cycle due to RB1 defects	1	36	0.0025226	0.107439	0.193963	1	3	0.000220962	9606	Homo sapiens	Cdkn1a		R-HSA-9659782
R-HSA-5626467	RHO GTPases activate IQGAPs	1	36	0.0025226	0.107439	0.193963	1	5	0.00036827	9606	Homo sapiens	Clip1		R-HSA-5672329
R-HSA-8863795	Downregulation of ERBB2 signaling	1	36	0.0025226	0.107439	0.193963	2	14	0.00103116	9606	Homo sapiens	Hsp90aa1		R-HSA-1918092;R-HSA-1918095
R-HSA-203615	eNOS activation	1	37	0.00259267	0.110256	0.193963	8	20	0.00147308	9606	Homo sapiens	Hsp90aa1		R-HSA-202129;R-HSA-1497796;R-HSA-202144;R-HSA-1497810;R-HSA-202137;R-HSA-202111;R-HSA-202127;R-HSA-1497784
R-HSA-888590	GABA synthesis, release, reuptake and degradation	1	37	0.00259267	0.110256	0.193963	2	10	0.00073654	9606	Homo sapiens	Hspa8		R-HSA-888589;R-HSA-917744
R-HSA-72306	tRNA processing	2	182	0.0127531	0.112487	0.193963	1	54	0.00397731	9606	Homo sapiens	mt-Co3;mt-Atp6		R-HSA-6785722
R-HSA-9675126	Diseases of mitotic cell cycle	1	38	0.00266274	0.113065	0.193963	1	5	0.00036827	9606	Homo sapiens	Cdkn1a		R-HSA-9659782
R-HSA-5675482	Regulation of necroptotic cell death	1	38	0.00266274	0.113065	0.193963	2	18	0.00132577	9606	Homo sapiens	Hsp90aa1		R-HSA-9688459;R-HSA-9698844
R-HSA-4791275	Signaling by WNT in cancer	1	38	0.00266274	0.113065	0.193963	1	16	0.00117846	9606	Homo sapiens	Fzd4		R-HSA-5340587
R-HSA-445989	TAK1 activates NFkB by phosphorylation and activation of IKKs complex	1	39	0.00273281	0.115865	0.193963	2	5	0.00036827	9606	Homo sapiens	Nfkbia		R-HSA-9630923;R-HSA-168140
R-HSA-196854	Metabolism of vitamins and cofactors	3	379	0.0265574	0.117074	0.193963	5	206	0.0151727	9606	Homo sapiens	Gch1;Slc2a1;Hsp90aa1		R-HSA-198818;R-HSA-1497796;R-HSA-1474146;R-HSA-1474158;R-HSA-1497784
R-HSA-69278	Cell Cycle, Mitotic	4	596	0.041763	0.117685	0.193963	40	350	0.0257789	9606	Homo sapiens	Clip1;Cdkn1a;Hsp90ab1;Hsp90aa1		R-HSA-187520;R-HSA-375302;R-HSA-380294;R-HSA-2467809;R-HSA-2467811;R-HSA-8942607;R-HSA-1638803;R-HSA-380303;R-HSA-8852362;R-HSA-187916;R-HSA-3000319;R-HSA-380311;R-HSA-8941915;R-HSA-198613;R-HSA-380316;R-HSA-380508;R-HSA-2468287;R-HSA-2574845;R-HSA-8853405;R-HSA-8942803;R-HSA-3000310;R-HSA-187934;R-HSA-2574840;R-HSA-9648114;R-HSA-187552;R-HSA-380455;R-HSA-9018017;R-HSA-69227;R-HSA-8853419;R-HSA-2…
R-HSA-202131	Metabolism of nitric oxide: NOS3 activation and regulation	1	41	0.00287296	0.121438	0.193963	8	26	0.001915	9606	Homo sapiens	Hsp90aa1		R-HSA-202129;R-HSA-1497796;R-HSA-202144;R-HSA-1497810;R-HSA-202137;R-HSA-202111;R-HSA-202127;R-HSA-1497784
R-HSA-2029480	Fcgamma receptor (FCGR) dependent phagocytosis	2	193	0.0135239	0.12384	0.193963	2	42	0.00309347	9606	Homo sapiens	Hsp90ab1;Hsp90aa1		R-HSA-419644;R-HSA-419645
R-HSA-5602358	Diseases associated with the TLR signaling cascade	1	42	0.00294303	0.124212	0.193963	2	15	0.00110481	9606	Homo sapiens	Nfkbia		R-HSA-5228811;R-HSA-9630921
R-HSA-5260271	Diseases of Immune System	1	42	0.00294303	0.124212	0.193963	2	15	0.00110481	9606	Homo sapiens	Nfkbia		R-HSA-5228811;R-HSA-9630921
R-HSA-432720	Lysosome Vesicle Biogenesis	1	43	0.0030131	0.126978	0.193963	1	8	0.000589232	9606	Homo sapiens	Hspa8		R-HSA-432688
R-HSA-5218920	VEGFR2 mediated vascular permeability	1	44	0.00308318	0.129735	0.193963	6	15	0.00110481	9606	Homo sapiens	Hsp90aa1		R-HSA-202129;R-HSA-202144;R-HSA-202137;R-HSA-202111;R-HSA-202127;R-HSA-1497784
R-HSA-2559583	Cellular Senescence	2	200	0.0140144	0.131207	0.193963	8	90	0.00662886	9606	Homo sapiens	Cdkn1a		R-HSA-3788705;R-HSA-4647613;R-HSA-69562;R-HSA-3786258;R-HSA-187934;R-HSA-4647594;R-HSA-3788708;R-HSA-4647593
R-HSA-168255	Influenza Infection	2	200	0.0140144	0.131207	0.193963	3	59	0.00434558	9606	Homo sapiens	Rpl4;Hsp90aa1		R-HSA-192704;R-HSA-192841;R-HSA-192830
R-HSA-5213460	RIPK1-mediated regulated necrosis	1	46	0.00322332	0.135223	0.193963	2	34	0.00250424	9606	Homo sapiens	Hsp90aa1		R-HSA-9688459;R-HSA-9698844
R-HSA-9646399	Aggrephagy	1	47	0.00329339	0.137955	0.193963	2	15	0.00110481	9606	Homo sapiens	Hsp90aa1		R-HSA-9646354;R-HSA-9646347
R-HSA-379726	Mitochondrial tRNA aminoacylation	1	47	0.00329339	0.137955	0.193963	1	21	0.00154673	9606	Homo sapiens	Lars2		R-HSA-380200
R-HSA-68877	Mitotic Prometaphase	2	211	0.0147852	0.142984	0.193963	8	20	0.00147308	9606	Homo sapiens	Clip1;Hsp90aa1		R-HSA-9648114;R-HSA-2484822;R-HSA-375302;R-HSA-380316;R-HSA-380508;R-HSA-1638803;R-HSA-2468287;R-HSA-1638821
R-HSA-69236	G1 Phase	1	51	0.00357368	0.148796	0.193963	8	15	0.00110481	9606	Homo sapiens	Cdkn1a		R-HSA-8941915;R-HSA-8942607;R-HSA-9018017;R-HSA-69227;R-HSA-8942803;R-HSA-1226094;R-HSA-8942836;R-HSA-1226095
R-HSA-69231	Cyclin D associated events in G1	1	51	0.00357368	0.148796	0.193963	8	15	0.00110481	9606	Homo sapiens	Cdkn1a		R-HSA-8941915;R-HSA-8942607;R-HSA-9018017;R-HSA-69227;R-HSA-8942803;R-HSA-1226094;R-HSA-8942836;R-HSA-1226095
R-HSA-1461973	Defensins	1	51	0.00357368	0.148796	0.193963	1	19	0.00139943	9606	Homo sapiens	Plat		R-HSA-1461993
R-HSA-9679506	SARS-CoV Infections	2	217	0.0152057	0.149503	0.193963	1	256	0.0188554	9606	Homo sapiens	Hsp90ab1;Hsp90aa1		R-HSA-9678925
R-HSA-156581	Methylation	1	52	0.00364375	0.151486	0.193963	1	13	0.000957502	9606	Homo sapiens	Mat2a		R-HSA-5603114
R-HSA-9660826	Purinergic signaling in leishmaniasis infection	1	54	0.0037839	0.15684	0.193963	5	23	0.00169404	9606	Homo sapiens	Hsp90ab1		R-HSA-873951;R-HSA-844612;R-HSA-874087;R-HSA-844610;R-HSA-1306876
R-HSA-9664424	Cell recruitment (pro-inflammatory response)	1	54	0.0037839	0.15684	0.193963	5	23	0.00169404	9606	Homo sapiens	Hsp90ab1		R-HSA-873951;R-HSA-844612;R-HSA-874087;R-HSA-844610;R-HSA-1306876
R-HSA-450408	AUF1 (hnRNP D0) binds and destabilizes mRNA	1	56	0.00392404	0.162161	0.193963	2	4	0.000294616	9606	Homo sapiens	Hspa8		R-HSA-450551;R-HSA-450580
R-HSA-1428517	The citric acid (TCA) cycle and respiratory electron transport	2	238	0.0166772	0.172768	0.193963	4	67	0.00493482	9606	Homo sapiens	mt-Co3;mt-Atp6		R-HSA-164834;R-HSA-164832;R-HSA-164840;R-HSA-163214
R-HSA-432722	Golgi Associated Vesicle Biogenesis	1	61	0.0042744	0.17532	0.193963	1	7	0.000515578	9606	Homo sapiens	Hspa8		R-HSA-421836
R-HSA-9012999	RHO GTPase cycle	3	460	0.0322332	0.176565	0.193963	5	91	0.00670251	9606	Homo sapiens	Swap70;Hsp90ab1;Hsp90aa1		R-HSA-9013145;R-HSA-9014296;R-HSA-9018808;R-HSA-9018785;R-HSA-9013143
R-HSA-187577	SCF(Skp2)-mediated degradation of p27/p21	1	62	0.00434447	0.177928	0.193963	4	7	0.000515578	9606	Homo sapiens	Cdkn1a		R-HSA-187520;R-HSA-187552;R-HSA-187574;R-HSA-187575
R-HSA-194315	Signaling by Rho GTPases	4	709	0.0496812	0.183725	0.193963	9	203	0.0149518	9606	Homo sapiens	Swap70;Clip1;Hsp90ab1;Hsp90aa1		R-HSA-9013145;R-HSA-9014296;R-HSA-9018808;R-HSA-5666160;R-HSA-5666129;R-HSA-9018785;R-HSA-9013143;R-HSA-5666169;R-HSA-5672329
R-HSA-4608870	Asymmetric localization of PCP proteins	1	66	0.00462476	0.188278	0.193963	2	7	0.000515578	9606	Homo sapiens	Fzd4		R-HSA-5099886;R-HSA-4608825
R-HSA-1227986	Signaling by ERBB2	1	68	0.00476491	0.193405	0.193963	7	46	0.00338808	9606	Homo sapiens	Hsp90aa1		R-HSA-1918092;R-HSA-1918095;R-HSA-1963582;R-HSA-9652277;R-HSA-1963589;R-HSA-9652264;R-HSA-9665726
R-HSA-379724	tRNA Aminoacylation	1	68	0.00476491	0.193405	0.193963	1	42	0.00309347	9606	Homo sapiens	Lars2		R-HSA-380200
R-HSA-9716542	Signaling by Rho GTPases, Miro GTPases and RHOBTB3	4	725	0.0508023	0.193963	0.193963	9	212	0.0156146	9606	Homo sapiens	Swap70;Clip1;Hsp90ab1;Hsp90aa1		R-HSA-9013145;R-HSA-9014296;R-HSA-9018808;R-HSA-5666160;R-HSA-5666129;R-HSA-9018785;R-HSA-9013143;R-HSA-5666169;R-HSA-5672329
R-HSA-8939211	ESR-mediated signaling	2	257	0.0180085	0.194309	0.194309	6	111	0.00817559	9606	Homo sapiens	Hsp90ab1;Hsp90aa1		R-HSA-9032751;R-HSA-9038161;R-HSA-8939203;R-HSA-8939204;R-HSA-202127;R-HSA-9709547
R-HSA-1442490	Collagen degradation	1	69	0.00483498	0.195956	0.195956	2	34	0.00250424	9606	Homo sapiens	Plat		R-HSA-1454822;R-HSA-1474197
R-HSA-186797	Signaling by PDGF	1	70	0.00490505	0.1985	0.1985	1	31	0.00228327	9606	Homo sapiens	Plat		R-HSA-382061
R-HSA-380284	Loss of proteins required for interphase microtubule organization from the centrosome	1	71	0.00497512	0.201036	0.201036	3	3	0.000220962	9606	Homo sapiens	Hsp90aa1		R-HSA-380294;R-HSA-380272;R-HSA-380303
R-HSA-380259	Loss of Nlp from mitotic centrosomes	1	71	0.00497512	0.201036	0.201036	2	2	0.000147308	9606	Homo sapiens	Hsp90aa1		R-HSA-380272;R-HSA-380303
R-HSA-168643	Nucleotide-binding domain, leucine rich repeat containing receptor (NLR) signaling pathways	1	71	0.00497512	0.201036	0.201036	7	46	0.00338808	9606	Homo sapiens	Hsp90ab1		R-HSA-873951;R-HSA-844440;R-HSA-1296421;R-HSA-844612;R-HSA-874087;R-HSA-844610;R-HSA-1306876
R-HSA-9616222	Transcriptional regulation of granulopoiesis	1	71	0.00497512	0.201036	0.201036	1	27	0.00198866	9606	Homo sapiens	Cdkn1a		R-HSA-9624668
R-HSA-1169091	Activation of NF-kappaB in B cells	1	72	0.0050452	0.203564	0.203564	4	10	0.00073654	9606	Homo sapiens	Nfkbia		R-HSA-1168640;R-HSA-1168643;R-HSA-1168642;R-HSA-1168638
R-HSA-1266738	Developmental Biology	6	1263	0.0885012	0.204532	0.204532	21	556	0.0409516	9606	Homo sapiens	Rpl4;Hspa8;Cdkn1a;Plxna2;Hsp90ab1;Hsp90aa1		R-HSA-399942;R-HSA-399941;R-HSA-399939;R-HSA-399951;R-HSA-399946;R-HSA-399947;R-HSA-9624668;R-HSA-399944;R-HSA-416723;R-HSA-9014652;R-HSA-399952;R-HSA-399934;R-HSA-399935;R-HSA-445087;R-HSA-419644;R-HSA-419645;R-HSA-399933;R-HSA-9014610;R-HSA-399930;R-HSA-399931;R-HSA-399928
R-HSA-8854518	AURKA Activation by TPX2	1	74	0.00518534	0.208597	0.208597	2	2	0.000147308	9606	Homo sapiens	Hsp90aa1		R-HSA-8853405;R-HSA-8853419
R-HSA-212436	Generic Transcription Pathway	7	1555	0.108962	0.214342	0.214342	23	830	0.0611328	9606	Homo sapiens	Trp53inp1;mt-Co3;Ndrg1;Cdkn1a		R-HSA-9008456;R-HSA-3215251;R-HSA-9617840;R-HSA-8878178;R-HSA-9618004;R-HSA-8865280;R-HSA-163214;R-HSA-6803403;R-HSA-8878186;R-HSA-8865256;R-HSA-6803411;R-HSA-8878130;R-HSA-6799409;R-HSA-5633314;R-HSA-9008433;R-HSA-5633295;R-HSA-69562;R-HSA-6803388;R-HSA-8865244;R-HSA-187934;R-HSA-9617838;R-HSA-6803801;R-HSA-6799416
R-HSA-5218859	Regulated Necrosis	1	77	0.00539556	0.216087	0.216087	2	57	0.00419828	9606	Homo sapiens	Hsp90aa1		R-HSA-9688459;R-HSA-9698844
R-HSA-1834949	Cytosolic sensors of pathogen-associated DNA	1	78	0.00546563	0.218569	0.218569	1	50	0.0036827	9606	Homo sapiens	Nfkbia		R-HSA-168140
R-HSA-199992	trans-Golgi Network Vesicle Budding	1	80	0.00560577	0.223508	0.223508	2	19	0.00139943	9606	Homo sapiens	Hspa8		R-HSA-432688;R-HSA-421836
R-HSA-74160	Gene expression (Transcription)	8	1855	0.129984	0.224234	0.224234	24	1006	0.0740959	9606	Homo sapiens	Trp53inp1;mt-Co3;Ndrg1;Cdkn1a;Hsp90aa1		R-HSA-9008456;R-HSA-3215251;R-HSA-9617840;R-HSA-8878178;R-HSA-9618004;R-HSA-8865280;R-HSA-163214;R-HSA-6803403;R-HSA-8878186;R-HSA-5601883;R-HSA-8865256;R-HSA-6803411;R-HSA-8878130;R-HSA-6799409;R-HSA-5633314;R-HSA-9008433;R-HSA-5633295;R-HSA-69562;R-HSA-6803388;R-HSA-8865244;R-HSA-187934;R-HSA-9617838;R-HSA-6803801;R-HSA-6799416
R-HSA-380270	Recruitment of mitotic centrosome proteins and complexes	1	81	0.00567585	0.225967	0.225967	3	3	0.000220962	9606	Homo sapiens	Hsp90aa1		R-HSA-380311;R-HSA-380455;R-HSA-380283
R-HSA-4086398	Ca2+ pathway	1	81	0.00567585	0.225967	0.225967	4	27	0.00198866	9606	Homo sapiens	Fzd4		R-HSA-3965444;R-HSA-3965446;R-HSA-3965447;R-HSA-3965441
R-HSA-380287	Centrosome maturation	1	83	0.00581599	0.230861	0.230861	6	6	0.000441924	9606	Homo sapiens	Hsp90aa1		R-HSA-380311;R-HSA-380455;R-HSA-380294;R-HSA-380272;R-HSA-380303;R-HSA-380283
R-HSA-8953854	Metabolism of RNA	4	783	0.0548665	0.232523	0.232523	16	187	0.0137733	9606	Homo sapiens	Rpl4;Hspa8;mt-Co3;mt-Atp6		R-HSA-72160;R-HSA-72130;R-HSA-927789;R-HSA-72139;R-HSA-927813;R-HSA-72143;R-HSA-450551;R-HSA-450580;R-HSA-927836;R-HSA-6791218;R-HSA-927832;R-HSA-156661;R-HSA-72124;R-HSA-6785722;R-HSA-72127;R-HSA-927889
R-HSA-69202	Cyclin E associated events during G1/S transition	1	88	0.00616635	0.242964	0.242964	7	20	0.00147308	9606	Homo sapiens	Cdkn1a		R-HSA-187520;R-HSA-187552;R-HSA-187574;R-HSA-187575;R-HSA-187828;R-HSA-198613;R-HSA-69562
R-HSA-69656	Cyclin A:Cdk2-associated events at S phase entry	1	90	0.0063065	0.247753	0.247753	8	19	0.00139943	9606	Homo sapiens	Cdkn1a		R-HSA-187520;R-HSA-187552;R-HSA-187574;R-HSA-187575;R-HSA-187828;R-HSA-198613;R-HSA-187934;R-HSA-187916
R-HSA-1168372	Downstream signaling events of B Cell Receptor (BCR)	1	91	0.00637657	0.250137	0.250137	4	15	0.00110481	9606	Homo sapiens	Nfkbia		R-HSA-1168640;R-HSA-1168643;R-HSA-1168642;R-HSA-1168638
R-HSA-2559582	Senescence-Associated Secretory Phenotype (SASP)	1	91	0.00637657	0.250137	0.250137	2	22	0.00162039	9606	Homo sapiens	Cdkn1a		R-HSA-3788705;R-HSA-3788708
R-HSA-2565942	Regulation of PLK1 Activity at G2/M Transition	1	92	0.00644664	0.252513	0.252513	4	12	0.000883848	9606	Homo sapiens	Hsp90aa1		R-HSA-3000319;R-HSA-2574845;R-HSA-3000310;R-HSA-2574840
R-HSA-9013404	RAC2 GTPase cycle	1	92	0.00644664	0.252513	0.252513	1	10	0.00073654	9606	Homo sapiens	Swap70		R-HSA-9014296
R-HSA-450531	Regulation of mRNA stability by proteins that bind AU-rich elements	1	93	0.00651671	0.254881	0.254881	2	26	0.001915	9606	Homo sapiens	Hspa8		R-HSA-450551;R-HSA-450580
R-HSA-141444	Amplification of signal from unattached kinetochores via a MAD2 inhibitory signal	1	94	0.00658678	0.257243	0.257243	4	4	0.000294616	9606	Homo sapiens	Clip1		R-HSA-141409;R-HSA-141431;R-HSA-141422;R-HSA-141439
R-HSA-141424	Amplification of signal from the kinetochores	1	94	0.00658678	0.257243	0.257243	4	4	0.000294616	9606	Homo sapiens	Clip1		R-HSA-141409;R-HSA-141431;R-HSA-141422;R-HSA-141439
R-HSA-975871	MyD88 cascade initiated on plasma membrane	1	94	0.00658678	0.257243	0.257243	2	58	0.00427193	9606	Homo sapiens	Nfkbia		R-HSA-9630923;R-HSA-168140
R-HSA-168142	Toll Like Receptor 10 (TLR10) Cascade	1	94	0.00658678	0.257243	0.257243	2	59	0.00434558	9606	Homo sapiens	Nfkbia		R-HSA-9630923;R-HSA-168140
R-HSA-168176	Toll Like Receptor 5 (TLR5) Cascade	1	94	0.00658678	0.257243	0.257243	2	59	0.00434558	9606	Homo sapiens	Nfkbia		R-HSA-9630923;R-HSA-168140
R-HSA-6804756	Regulation of TP53 Activity through Phosphorylation	1	95	0.00665686	0.259597	0.259597	2	26	0.001915	9606	Homo sapiens	Trp53inp1		R-HSA-3215251;R-HSA-6799409
R-HSA-380320	Recruitment of NuMA to mitotic centrosomes	1	97	0.006797	0.264283	0.264283	2	2	0.000147308	9606	Homo sapiens	Hsp90aa1		R-HSA-380316;R-HSA-380508
R-HSA-156902	Peptide chain elongation	1	97	0.006797	0.264283	0.264283	4	5	0.00036827	9606	Homo sapiens	Rpl4		R-HSA-156915;R-HSA-156912;R-HSA-156923;R-HSA-156907
R-HSA-5620912	Anchoring of the basal body to the plasma membrane	1	99	0.00693715	0.26894	0.26894	8	9	0.000662886	9606	Homo sapiens	Hsp90aa1		R-HSA-5626228;R-HSA-5626227;R-HSA-5626220;R-HSA-5626223;R-HSA-5626681;R-HSA-5617816;R-HSA-5626699;R-HSA-5638009
R-HSA-4086400	PCP/CE pathway	1	99	0.00693715	0.26894	0.26894	7	24	0.0017677	9606	Homo sapiens	Fzd4		R-HSA-5099886;R-HSA-5138459;R-HSA-5099899;R-HSA-5138441;R-HSA-5138432;R-HSA-4608825;R-HSA-5138433
R-HSA-373080	Class B/2 (Secretin family receptors)	1	99	0.00693715	0.26894	0.26894	1	20	0.00147308	9606	Homo sapiens	Fzd4		R-HSA-201708
R-HSA-9013423	RAC3 GTPase cycle	1	100	0.00700722	0.271257	0.271257	1	6	0.000441924	9606	Homo sapiens	Swap70		R-HSA-9018808
R-HSA-112310	Neurotransmitter release cycle	1	100	0.00700722	0.271257	0.271257	2	37	0.0027252	9606	Homo sapiens	Hspa8		R-HSA-888589;R-HSA-917744
R-HSA-975956	Nonsense Mediated Decay (NMD) independent of the Exon Junction Complex (EJC)	1	101	0.00707729	0.273568	0.273568	1	1	7.3654e-05	9606	Homo sapiens	Rpl4		R-HSA-927789
R-HSA-975138	TRAF6 mediated induction of NFkB and MAP kinases upon TLR7/8 or 9 activation	1	101	0.00707729	0.273568	0.273568	2	48	0.00353539	9606	Homo sapiens	Nfkbia		R-HSA-9630923;R-HSA-168140
R-HSA-156842	Eukaryotic Translation Elongation	1	102	0.00714736	0.275871	0.275871	4	9	0.000662886	9606	Homo sapiens	Rpl4		R-HSA-156915;R-HSA-156912;R-HSA-156923;R-HSA-156907
R-HSA-168164	Toll Like Receptor 3 (TLR3) Cascade	1	102	0.00714736	0.275871	0.275871	2	61	0.00449289	9606	Homo sapiens	Nfkbia		R-HSA-9630923;R-HSA-168140
R-HSA-975155	MyD88 dependent cascade initiated on endosome	1	102	0.00714736	0.275871	0.275871	2	63	0.0046402	9606	Homo sapiens	Nfkbia		R-HSA-9630923;R-HSA-168140
R-HSA-168181	Toll Like Receptor 7/8 (TLR7/8) Cascade	1	103	0.00721743	0.278168	0.278168	2	66	0.00486116	9606	Homo sapiens	Nfkbia		R-HSA-9630923;R-HSA-168140
R-HSA-5668541	TNFR2 non-canonical NF-kB pathway	1	104	0.00728751	0.280457	0.280457	6	43	0.00316712	9606	Homo sapiens	Tnfrsf12a		R-HSA-5676598;R-HSA-5668454;R-HSA-5668534;R-HSA-5668481;R-HSA-5668414;R-HSA-5669023
R-HSA-73857	RNA Polymerase II Transcription	7	1694	0.118702	0.28242	0.28242	23	891	0.0656257	9606	Homo sapiens	Trp53inp1;mt-Co3;Ndrg1;Cdkn1a		R-HSA-9008456;R-HSA-3215251;R-HSA-9617840;R-HSA-8878178;R-HSA-9618004;R-HSA-8865280;R-HSA-163214;R-HSA-6803403;R-HSA-8878186;R-HSA-8865256;R-HSA-6803411;R-HSA-8878130;R-HSA-6799409;R-HSA-5633314;R-HSA-9008433;R-HSA-5633295;R-HSA-69562;R-HSA-6803388;R-HSA-8865244;R-HSA-187934;R-HSA-9617838;R-HSA-6803801;R-HSA-6799416
R-HSA-400253	Circadian Clock	1	105	0.00735758	0.282739	0.282739	1	59	0.00434558	9606	Homo sapiens	Crem		R-HSA-549533
R-HSA-72764	Eukaryotic Translation Termination	1	106	0.00742765	0.285014	0.285014	3	5	0.00036827	9606	Homo sapiens	Rpl4		R-HSA-141671;R-HSA-141691;R-HSA-141673
R-HSA-72689	Formation of a pool of free 40S subunits	1	106	0.00742765	0.285014	0.285014	1	2	0.000147308	9606	Homo sapiens	Rpl4		R-HSA-72673
R-HSA-168138	Toll Like Receptor 9 (TLR9) Cascade	1	106	0.00742765	0.285014	0.285014	2	68	0.00500847	9606	Homo sapiens	Nfkbia		R-HSA-9630923;R-HSA-168140
R-HSA-422356	Regulation of insulin secretion	1	106	0.00742765	0.285014	0.285014	1	34	0.00250424	9606	Homo sapiens	Slc2a1		R-HSA-499981
R-HSA-937061	TRIF(TICAM1)-mediated TLR4 signaling	1	107	0.00749772	0.287281	0.287281	2	58	0.00427193	9606	Homo sapiens	Nfkbia		R-HSA-9630923;R-HSA-168140
R-HSA-166166	MyD88-independent TLR4 cascade	1	107	0.00749772	0.287281	0.287281	2	60	0.00441924	9606	Homo sapiens	Nfkbia		R-HSA-9630923;R-HSA-168140
R-HSA-1852241	Organelle biogenesis and maintenance	2	338	0.0236844	0.288705	0.288705	9	86	0.00633424	9606	Homo sapiens	mt-Atp6;Hsp90aa1		R-HSA-5626228;R-HSA-8949580;R-HSA-5626227;R-HSA-5626220;R-HSA-5626223;R-HSA-5626681;R-HSA-5617816;R-HSA-5626699;R-HSA-5638009
R-HSA-72766	Translation	2	339	0.0237545	0.289877	0.289877	17	99	0.00729174	9606	Homo sapiens	Rpl4;Lars2		R-HSA-72673;R-HSA-72672;R-HSA-1799326;R-HSA-141671;R-HSA-156907;R-HSA-141673;R-HSA-380200;R-HSA-156915;R-HSA-156912;R-HSA-156826;R-HSA-156923;R-HSA-1799330;R-HSA-141691;R-HSA-1799329;R-HSA-1799335;R-HSA-72671;R-HSA-1799332
R-HSA-9020702	Interleukin-1 signaling	1	109	0.00763787	0.291796	0.291796	6	47	0.00346174	9606	Homo sapiens	Nfkbia		R-HSA-209063;R-HSA-209125;R-HSA-209061;R-HSA-9630923;R-HSA-209087;R-HSA-168140
R-HSA-193704	p75 NTR receptor-mediated signalling	1	110	0.00770794	0.294043	0.294043	2	50	0.0036827	9606	Homo sapiens	Nfkbia		R-HSA-209536;R-HSA-193705
R-HSA-69618	Mitotic Spindle Checkpoint	1	111	0.00777801	0.296283	0.296283	4	7	0.000515578	9606	Homo sapiens	Clip1		R-HSA-141409;R-HSA-141431;R-HSA-141422;R-HSA-141439
R-HSA-9009391	Extra-nuclear estrogen signaling	1	111	0.00777801	0.296283	0.296283	1	38	0.00279885	9606	Homo sapiens	Hsp90aa1		R-HSA-202127
R-HSA-2408557	Selenocysteine synthesis	1	112	0.00784808	0.298516	0.298516	2	7	0.000515578	9606	Homo sapiens	Rpl4		R-HSA-2408529;R-HSA-5333615
R-HSA-3371453	Regulation of HSF1-mediated heat shock response	1	113	0.00791816	0.300742	0.300742	7	14	0.00103116	9606	Homo sapiens	Hspa8		R-HSA-5251955;R-HSA-5251942;R-HSA-5251959;R-HSA-3371467;R-HSA-5252041;R-HSA-3371518;R-HSA-5252079
R-HSA-192823	Viral mRNA Translation	1	114	0.00798823	0.302961	0.302961	2	2	0.000147308	9606	Homo sapiens	Rpl4		R-HSA-192704;R-HSA-192841
R-HSA-9633012	Response of EIF2AK4 (GCN2) to amino acid deficiency	1	115	0.0080583	0.305173	0.305173	4	16	0.00117846	9606	Homo sapiens	Rpl4		R-HSA-9633008;R-HSA-9633742;R-HSA-9634669;R-HSA-9633005
R-HSA-8856825	Cargo recognition for clathrin-mediated endocytosis	1	115	0.0080583	0.305173	0.305173	2	15	0.00110481	9606	Homo sapiens	Fzd4		R-HSA-8866269;R-HSA-8866283
R-HSA-611105	Respiratory electron transport	1	118	0.00826852	0.311769	0.311769	1	19	0.00139943	9606	Homo sapiens	mt-Co3		R-HSA-163214
R-HSA-166058	MyD88:MAL(TIRAP) cascade initiated on plasma membrane	1	118	0.00826852	0.311769	0.311769	2	64	0.00471385	9606	Homo sapiens	Nfkbia		R-HSA-9630923;R-HSA-168140
R-HSA-168188	Toll Like Receptor TLR6:TLR2 Cascade	1	118	0.00826852	0.311769	0.311769	2	66	0.00486116	9606	Homo sapiens	Nfkbia		R-HSA-9630923;R-HSA-168140
R-HSA-1799339	SRP-dependent cotranslational protein targeting to membrane	1	119	0.00833859	0.313953	0.313953	5	5	0.00036827	9606	Homo sapiens	Rpl4		R-HSA-1799326;R-HSA-1799330;R-HSA-1799329;R-HSA-1799335;R-HSA-1799332
R-HSA-2672351	Stimuli-sensing channels	1	119	0.00833859	0.313953	0.313953	1	28	0.00206231	9606	Homo sapiens	Tsc22d3		R-HSA-2682349
R-HSA-72706	GTP hydrolysis and joining of the 60S ribosomal subunit	1	120	0.00840866	0.316131	0.316131	2	3	0.000220962	9606	Homo sapiens	Rpl4		R-HSA-72672;R-HSA-72671
R-HSA-156827	L13a-mediated translational silencing of Ceruloplasmin expression	1	120	0.00840866	0.316131	0.316131	1	3	0.000220962	9606	Homo sapiens	Rpl4		R-HSA-156826
R-HSA-5607764	CLEC7A (Dectin-1) signaling	1	120	0.00840866	0.316131	0.316131	3	45	0.00331443	9606	Homo sapiens	Nfkbia		R-HSA-5607728;R-HSA-5607724;R-HSA-202541
R-HSA-211000	Gene Silencing by RNA	1	120	0.00840866	0.316131	0.316131	1	40	0.00294616	9606	Homo sapiens	Hsp90aa1		R-HSA-5601883
R-HSA-9648025	EML4 and NUDC in mitotic spindle formation	1	121	0.00847873	0.318303	0.318303	1	5	0.00036827	9606	Homo sapiens	Clip1		R-HSA-9648114
R-HSA-168179	Toll Like Receptor TLR1:TLR2 Cascade	1	121	0.00847873	0.318303	0.318303	2	66	0.00486116	9606	Homo sapiens	Nfkbia		R-HSA-9630923;R-HSA-168140
R-HSA-181438	Toll Like Receptor 2 (TLR2) Cascade	1	121	0.00847873	0.318303	0.318303	2	68	0.00500847	9606	Homo sapiens	Nfkbia		R-HSA-9630923;R-HSA-168140
R-HSA-6803157	Antimicrobial peptides	1	123	0.00861888	0.322625	0.322625	2	58	0.00427193	9606	Homo sapiens	Plat		R-HSA-6801766;R-HSA-1461993
R-HSA-927802	Nonsense-Mediated Decay (NMD)	1	124	0.00868895	0.324776	0.324776	5	6	0.000441924	9606	Homo sapiens	Rpl4		R-HSA-927836;R-HSA-927789;R-HSA-927832;R-HSA-927813;R-HSA-927889
R-HSA-975957	Nonsense Mediated Decay (NMD) enhanced by the Exon Junction Complex (EJC)	1	124	0.00868895	0.324776	0.324776	4	5	0.00036827	9606	Homo sapiens	Rpl4		R-HSA-927836;R-HSA-927832;R-HSA-927813;R-HSA-927889
R-HSA-202424	Downstream TCR signaling	1	124	0.00868895	0.324776	0.324776	3	24	0.0017677	9606	Homo sapiens	Nfkbia		R-HSA-5607728;R-HSA-5607724;R-HSA-202541
R-HSA-2219528	PI3K/AKT Signaling in Cancer	1	124	0.00868895	0.324776	0.324776	1	21	0.00154673	9606	Homo sapiens	Cdkn1a		R-HSA-2399969
R-HSA-5628897	TP53 Regulates Metabolic Genes	1	126	0.00882909	0.329059	0.329059	1	34	0.00250424	9606	Homo sapiens	mt-Co3		R-HSA-163214
R-HSA-4420097	VEGFA-VEGFR2 Pathway	1	127	0.00889917	0.33119	0.33119	17	79	0.00581866	9606	Homo sapiens	Hsp90aa1		R-HSA-202144;R-HSA-5218828;R-HSA-5218826;R-HSA-5218855;R-HSA-5218822;R-HSA-202127;R-HSA-5218851;R-HSA-1497784;R-HSA-202129;R-HSA-5218811;R-HSA-5218809;R-HSA-5218839;R-HSA-5218838;R-HSA-202137;R-HSA-202111;R-HSA-3928647;R-HSA-5218643
R-HSA-1592230	Mitochondrial biogenesis	1	128	0.00896924	0.333314	0.333314	1	36	0.00265154	9606	Homo sapiens	mt-Atp6		R-HSA-8949580
R-HSA-168256	Immune System	10	2684	0.188074	0.334137	0.334137	37	1623	0.11954	9606	Homo sapiens	Hspa8;Plat;Tnfrsf12a;Cdkn1a;Nfkbia;Hsp90ab1;Hsp90aa1		R-HSA-6801766;R-HSA-9709852;R-HSA-844612;R-HSA-5669023;R-HSA-168140;R-HSA-844610;R-HSA-1168640;R-HSA-1168643;R-HSA-873951;R-HSA-9709831;R-HSA-1168642;R-HSA-844440;R-HSA-6800434;R-HSA-5668481;R-HSA-9630923;R-HSA-5676598;R-HSA-5668534;R-HSA-209063;R-HSA-5607728;R-HSA-209125;R-HSA-209061;R-HSA-5668414;R-HSA-874087;R-HSA-202541;R-HSA-1168638;R-HSA-1306876;R-HSA-5668454;R-HSA-6797269;R-HSA-1296421;R-H…
R-HSA-72613	Eukaryotic Translation Initiation	1	130	0.00910938	0.337544	0.337544	4	21	0.00154673	9606	Homo sapiens	Rpl4		R-HSA-72673;R-HSA-72672;R-HSA-156826;R-HSA-72671
R-HSA-72737	Cap-dependent Translation Initiation	1	130	0.00910938	0.337544	0.337544	3	18	0.00132577	9606	Homo sapiens	Rpl4		R-HSA-72673;R-HSA-72672;R-HSA-72671
R-HSA-373760	L1CAM interactions	1	130	0.00910938	0.337544	0.337544	1	54	0.00397731	9606	Homo sapiens	Hspa8		R-HSA-445087
R-HSA-9006931	Signaling by Nuclear Receptors	2	387	0.0271179	0.345779	0.345779	6	192	0.0141416	9606	Homo sapiens	Hsp90ab1;Hsp90aa1		R-HSA-9032751;R-HSA-9038161;R-HSA-8939203;R-HSA-8939204;R-HSA-202127;R-HSA-9709547
R-HSA-2500257	Resolution of Sister Chromatid Cohesion	1	134	0.00938967	0.345924	0.345924	4	8	0.000589232	9606	Homo sapiens	Clip1		R-HSA-2484822;R-HSA-1638803;R-HSA-2468287;R-HSA-1638821
R-HSA-194138	Signaling by VEGF	1	138	0.00966996	0.3542	0.3542	17	86	0.00633424	9606	Homo sapiens	Hsp90aa1		R-HSA-202144;R-HSA-5218828;R-HSA-5218826;R-HSA-5218855;R-HSA-5218822;R-HSA-202127;R-HSA-5218851;R-HSA-1497784;R-HSA-202129;R-HSA-5218811;R-HSA-5218809;R-HSA-5218839;R-HSA-5218838;R-HSA-202137;R-HSA-202111;R-HSA-3928647;R-HSA-5218643
R-HSA-163685	Integration of energy metabolism	1	145	0.0101605	0.368438	0.368438	1	62	0.00456655	9606	Homo sapiens	Slc2a1		R-HSA-499981
R-HSA-202403	TCR signaling	1	147	0.0103006	0.37245	0.37245	3	52	0.00383001	9606	Homo sapiens	Nfkbia		R-HSA-5607728;R-HSA-5607724;R-HSA-202541
R-HSA-1474228	Degradation of the extracellular matrix	1	148	0.0103707	0.374446	0.374446	4	105	0.00773367	9606	Homo sapiens	Plat		R-HSA-1454822;R-HSA-1474197;R-HSA-1592316;R-HSA-1604722
R-HSA-5663220	RHO GTPases Activate Formins	1	149	0.0104408	0.376436	0.376436	3	27	0.00198866	9606	Homo sapiens	Clip1		R-HSA-5666160;R-HSA-5666129;R-HSA-5666169
R-HSA-69206	G1/S Transition	1	150	0.0105108	0.37842	0.37842	7	61	0.00449289	9606	Homo sapiens	Cdkn1a		R-HSA-187520;R-HSA-187552;R-HSA-187574;R-HSA-187575;R-HSA-187828;R-HSA-198613;R-HSA-69562
R-HSA-68886	M Phase	2	416	0.02915	0.378954	0.378954	10	91	0.00670251	9606	Homo sapiens	Clip1;Hsp90aa1		R-HSA-9648114;R-HSA-2484822;R-HSA-375302;R-HSA-2467809;R-HSA-2467811;R-HSA-380316;R-HSA-380508;R-HSA-1638803;R-HSA-2468287;R-HSA-1638821
R-HSA-166016	Toll Like Receptor 4 (TLR4) Cascade	1	151	0.0105809	0.380398	0.380398	2	95	0.00699713	9606	Homo sapiens	Nfkbia		R-HSA-9630923;R-HSA-168140
R-HSA-9707564	Cytoprotection by HMOX1	1	158	0.0110714	0.394071	0.394071	2	37	0.0027252	9606	Homo sapiens	mt-Co3		R-HSA-9709406;R-HSA-163214
R-HSA-73887	Death Receptor Signalling	1	159	0.0111415	0.396	0.396	2	93	0.00684982	9606	Homo sapiens	Nfkbia		R-HSA-209536;R-HSA-193705
R-HSA-3858494	Beta-catenin independent WNT signaling	1	166	0.011632	0.409336	0.409336	11	51	0.00375635	9606	Homo sapiens	Fzd4		R-HSA-5099886;R-HSA-5138459;R-HSA-5099899;R-HSA-5138441;R-HSA-3965444;R-HSA-3965446;R-HSA-3965447;R-HSA-3965441;R-HSA-5138432;R-HSA-4608825;R-HSA-5138433
R-HSA-446652	Interleukin-1 family signaling	1	167	0.0117021	0.411217	0.411217	6	80	0.00589232	9606	Homo sapiens	Nfkbia		R-HSA-209063;R-HSA-209125;R-HSA-209061;R-HSA-9630923;R-HSA-209087;R-HSA-168140
R-HSA-2173782	Binding and Uptake of Ligands by Scavenger Receptors	1	168	0.0117721	0.413093	0.413093	2	33	0.00243058	9606	Homo sapiens	Hsp90aa1		R-HSA-2247514;R-HSA-2197645
R-HSA-168249	Innate Immune System	5	1334	0.0934763	0.413292	0.413292	21	710	0.0522943	9606	Homo sapiens	Hspa8;Plat;Nfkbia;Hsp90ab1;Hsp90aa1		R-HSA-6801766;R-HSA-5607728;R-HSA-9709852;R-HSA-844612;R-HSA-874087;R-HSA-202541;R-HSA-168140;R-HSA-844610;R-HSA-1306876;R-HSA-873951;R-HSA-9709831;R-HSA-844440;R-HSA-6800434;R-HSA-1296421;R-HSA-6798751;R-HSA-5607724;R-HSA-9630923;R-HSA-419644;R-HSA-6798748;R-HSA-419645;R-HSA-1461993
R-HSA-453279	Mitotic G1 phase and G1/S transition	1	173	0.0121225	0.422384	0.422384	15	99	0.00729174	9606	Homo sapiens	Cdkn1a		R-HSA-187520;R-HSA-187552;R-HSA-8942607;R-HSA-9018017;R-HSA-69227;R-HSA-8941915;R-HSA-187574;R-HSA-187575;R-HSA-187828;R-HSA-198613;R-HSA-8942803;R-HSA-69562;R-HSA-1226094;R-HSA-8942836;R-HSA-1226095
R-HSA-2871837	FCERI mediated NF-kB activation	1	175	0.0122626	0.42606	0.42606	3	19	0.00139943	9606	Homo sapiens	Nfkbia		R-HSA-5607728;R-HSA-5607724;R-HSA-202541
R-HSA-9711097	Cellular response to starvation	1	176	0.0123327	0.427889	0.427889	4	28	0.00206231	9606	Homo sapiens	Rpl4		R-HSA-9633008;R-HSA-9633742;R-HSA-9634669;R-HSA-9633005
R-HSA-5633007	Regulation of TP53 Activity	1	178	0.0124728	0.431531	0.431531	2	98	0.00721809	9606	Homo sapiens	Trp53inp1		R-HSA-3215251;R-HSA-6799409
R-HSA-69242	S Phase	1	180	0.012613	0.43515	0.43515	8	54	0.00397731	9606	Homo sapiens	Cdkn1a		R-HSA-187520;R-HSA-187552;R-HSA-187574;R-HSA-187575;R-HSA-187828;R-HSA-198613;R-HSA-187934;R-HSA-187916
R-HSA-2408522	Selenoamino acid metabolism	1	180	0.012613	0.43515	0.43515	2	33	0.00243058	9606	Homo sapiens	Rpl4		R-HSA-2408529;R-HSA-5333615
R-HSA-9010553	Regulation of expression of SLITs and ROBOs	1	183	0.0128232	0.440536	0.440536	2	20	0.00147308	9606	Homo sapiens	Rpl4		R-HSA-9014652;R-HSA-9014610
R-HSA-5619102	SLC transporter disorders	1	183	0.0128232	0.440536	0.440536	1	65	0.00478751	9606	Homo sapiens	Slc2a1		R-HSA-5632804
R-HSA-3108232	SUMO E3 ligases SUMOylate target proteins	1	183	0.0128232	0.440536	0.440536	1	131	0.00964867	9606	Homo sapiens	Nfkbia		R-HSA-4656914
R-HSA-72163	mRNA Splicing - Major Pathway	1	185	0.0129634	0.444099	0.444099	7	9	0.000662886	9606	Homo sapiens	Hspa8		R-HSA-72160;R-HSA-72130;R-HSA-156661;R-HSA-72139;R-HSA-72124;R-HSA-72143;R-HSA-72127
R-HSA-168898	Toll-like Receptor Cascades	1	188	0.0131736	0.449402	0.449402	2	185	0.013626	9606	Homo sapiens	Nfkbia		R-HSA-9630923;R-HSA-168140
R-HSA-6791226	Major pathway of rRNA processing in the nucleolus and cytosol	1	189	0.0132436	0.451158	0.451158	1	7	0.000515578	9606	Homo sapiens	Rpl4		R-HSA-6791218
R-HSA-983705	Signaling by the B Cell Receptor (BCR)	1	189	0.0132436	0.451158	0.451158	4	44	0.00324077	9606	Homo sapiens	Nfkbia		R-HSA-1168640;R-HSA-1168643;R-HSA-1168642;R-HSA-1168638
R-HSA-9013149	RAC1 GTPase cycle	1	191	0.0133838	0.454655	0.454655	2	6	0.000441924	9606	Homo sapiens	Swap70		R-HSA-9013145;R-HSA-9013143
R-HSA-2990846	SUMOylation	1	192	0.0134539	0.456395	0.456395	1	140	0.0103116	9606	Homo sapiens	Nfkbia		R-HSA-4656914
R-HSA-983231	Factors involved in megakaryocyte development and platelet production	1	194	0.013594	0.45986	0.45986	3	43	0.00316712	9606	Homo sapiens	Maff		R-HSA-1008220;R-HSA-1008200;R-HSA-1008240
R-HSA-2467813	Separation of Sister Chromatids	1	195	0.0136641	0.461584	0.461584	2	8	0.000589232	9606	Homo sapiens	Clip1		R-HSA-2467809;R-HSA-2467811
R-HSA-72172	mRNA Splicing	1	196	0.0137341	0.463302	0.463302	7	14	0.00103116	9606	Homo sapiens	Hspa8		R-HSA-72160;R-HSA-72130;R-HSA-156661;R-HSA-72139;R-HSA-72124;R-HSA-72143;R-HSA-72127
R-HSA-5621481	C-type lectin receptors (CLRs)	1	203	0.0142247	0.475183	0.475183	3	68	0.00500847	9606	Homo sapiens	Nfkbia		R-HSA-5607728;R-HSA-5607724;R-HSA-202541
R-HSA-5689880	Ub-specific processing proteases	1	206	0.0144349	0.480196	0.480196	1	40	0.00294616	9606	Homo sapiens	Nfkbia		R-HSA-6781897
R-HSA-983712	Ion channel transport	1	206	0.0144349	0.480196	0.480196	1	45	0.00331443	9606	Homo sapiens	Tsc22d3		R-HSA-2682349
R-HSA-8868773	rRNA processing in the nucleus and cytosol	1	207	0.0145049	0.481856	0.481856	1	15	0.00110481	9606	Homo sapiens	Rpl4		R-HSA-6791218
R-HSA-5617833	Cilium Assembly	1	210	0.0147152	0.486807	0.486807	8	50	0.0036827	9606	Homo sapiens	Hsp90aa1		R-HSA-5626228;R-HSA-5626227;R-HSA-5626220;R-HSA-5626223;R-HSA-5626681;R-HSA-5617816;R-HSA-5626699;R-HSA-5638009
R-HSA-5653656	Vesicle-mediated transport	3	827	0.0579497	0.488053	0.488053	21	252	0.0185608	9606	Homo sapiens	Hspa8;Fzd4;Hsp90aa1		R-HSA-8868071;R-HSA-8868230;R-HSA-421836;R-HSA-8867756;R-HSA-8868236;R-HSA-2197645;R-HSA-8868651;R-HSA-8866283;R-HSA-8867754;R-HSA-8868072;R-HSA-8868648;R-HSA-8868661;R-HSA-8868660;R-HSA-8868659;R-HSA-8868658;R-HSA-432688;R-HSA-2247514;R-HSA-8869438;R-HSA-8866269;R-HSA-8871194;R-HSA-8871193
R-HSA-9711123	Cellular response to chemical stress	1	212	0.0148553	0.490081	0.490081	2	71	0.00522943	9606	Homo sapiens	mt-Co3		R-HSA-9709406;R-HSA-163214
R-HSA-201681	TCF dependent signaling in response to WNT	1	216	0.0151356	0.496569	0.496569	3	71	0.00522943	9606	Homo sapiens	Fzd4		R-HSA-4641236;R-HSA-4641253;R-HSA-4641249
R-HSA-1643685	Disease	8	2431	0.170345	0.508465	0.508465	83	1632	0.120203	9606	Homo sapiens	Rpl4;Fzd4;Slc2a1;Cdkn1a;Nfkbia;Hsp90ab1;Hsp90aa1		R-HSA-1218833;R-HSA-9665304;R-HSA-1226014;R-HSA-9665311;R-HSA-1226012;R-HSA-1220610;R-HSA-1220611;R-HSA-1248002;R-HSA-9665280;R-HSA-1220614;R-HSA-9659782;R-HSA-9665286;R-HSA-1220612;R-HSA-1220613;R-HSA-9665412;R-HSA-9665284;R-HSA-1218824;R-HSA-1169421;R-HSA-1248655;R-HSA-9664567;R-HSA-1248694;R-HSA-9652277;R-HSA-1227964;R-HSA-5638137;R-HSA-9665315;R-HSA-9665697;R-HSA-1226016;R-HSA-9665696;R-HSA-9…
R-HSA-211859	Biological oxidations	2	549	0.0384696	0.520758	0.520758	4	188	0.0138469	9606	Homo sapiens	Mat2a;Hsp90ab1		R-HSA-8937169;R-HSA-8936849;R-HSA-5603114;R-HSA-8937191
R-HSA-2454202	Fc epsilon receptor (FCERI) signaling	1	235	0.016467	0.526301	0.526301	3	65	0.00478751	9606	Homo sapiens	Nfkbia		R-HSA-5607728;R-HSA-5607724;R-HSA-202541
R-HSA-376176	Signaling by ROBO receptors	1	235	0.016467	0.526301	0.526301	2	60	0.00441924	9606	Homo sapiens	Rpl4		R-HSA-9014652;R-HSA-9014610
R-HSA-5357801	Programmed Cell Death	1	238	0.0166772	0.530835	0.530835	2	197	0.0145098	9606	Homo sapiens	Hsp90aa1		R-HSA-9688459;R-HSA-9698844
R-HSA-68882	Mitotic Anaphase	1	249	0.017448	0.547102	0.547102	2	32	0.00235693	9606	Homo sapiens	Clip1		R-HSA-2467809;R-HSA-2467811
R-HSA-2555396	Mitotic Metaphase and Anaphase	1	250	0.017518	0.548554	0.548554	2	33	0.00243058	9606	Homo sapiens	Clip1		R-HSA-2467809;R-HSA-2467811
R-HSA-72203	Processing of Capped Intron-Containing Pre-mRNA	1	256	0.0179385	0.557166	0.557166	7	32	0.00235693	9606	Homo sapiens	Hspa8		R-HSA-72160;R-HSA-72130;R-HSA-156661;R-HSA-72139;R-HSA-72124;R-HSA-72143;R-HSA-72127
R-HSA-196849	Metabolism of water-soluble vitamins and cofactors	1	256	0.0179385	0.557166	0.557166	1	144	0.0106062	9606	Homo sapiens	Slc2a1		R-HSA-198818
R-HSA-156580	Phase II - Conjugation of compounds	1	263	0.018429	0.56701	0.56701	1	72	0.00530309	9606	Homo sapiens	Mat2a		R-HSA-5603114
R-HSA-9006934	Signaling by Receptor Tyrosine Kinases	2	618	0.0433046	0.585763	0.585763	25	746	0.0549459	9606	Homo sapiens	Plat;Hsp90aa1		R-HSA-5218828;R-HSA-5218826;R-HSA-5218822;R-HSA-202127;R-HSA-1918092;R-HSA-202129;R-HSA-1918095;R-HSA-1963589;R-HSA-5218839;R-HSA-5218838;R-HSA-202137;R-HSA-5218643;R-HSA-202144;R-HSA-1963582;R-HSA-9652277;R-HSA-382061;R-HSA-5218855;R-HSA-5218851;R-HSA-9665726;R-HSA-1497784;R-HSA-5218811;R-HSA-5218809;R-HSA-9652264;R-HSA-202111;R-HSA-3928647
R-HSA-5619115	Disorders of transmembrane transporters	1	278	0.0194801	0.58739	0.58739	1	87	0.0064079	9606	Homo sapiens	Slc2a1		R-HSA-5632804
R-HSA-5688426	Deubiquitination	1	289	0.0202509	0.601737	0.601737	1	77	0.00567136	9606	Homo sapiens	Nfkbia		R-HSA-6781897
R-HSA-211945	Phase I - Functionalization of compounds	1	299	0.0209516	0.614355	0.614355	3	98	0.00721809	9606	Homo sapiens	Hsp90ab1		R-HSA-8937169;R-HSA-8936849;R-HSA-8937191
R-HSA-199991	Membrane Trafficking	2	667	0.0467381	0.627986	0.627986	19	219	0.0161302	9606	Homo sapiens	Hspa8;Fzd4		R-HSA-8868071;R-HSA-8868230;R-HSA-421836;R-HSA-8867756;R-HSA-8868236;R-HSA-8868651;R-HSA-8866283;R-HSA-8867754;R-HSA-8868072;R-HSA-8868648;R-HSA-8868661;R-HSA-8868660;R-HSA-8868659;R-HSA-8868658;R-HSA-432688;R-HSA-8869438;R-HSA-8866269;R-HSA-8871194;R-HSA-8871193
R-HSA-1257604	PIP3 activates AKT signaling	1	319	0.022353	0.63843	0.63843	1	86	0.00633424	9606	Homo sapiens	Cdkn1a		R-HSA-198613
R-HSA-195258	RHO GTPase Effectors	1	326	0.0228435	0.646504	0.646504	4	113	0.0083229	9606	Homo sapiens	Clip1		R-HSA-5666160;R-HSA-5666129;R-HSA-5666169;R-HSA-5672329
R-HSA-1474244	Extracellular matrix organization	1	329	0.0230537	0.64991	0.64991	4	319	0.0234956	9606	Homo sapiens	Plat		R-HSA-1454822;R-HSA-1474197;R-HSA-1592316;R-HSA-1604722
R-HSA-195721	Signaling by WNT	1	332	0.023264	0.653283	0.653283	14	157	0.0115637	9606	Homo sapiens	Fzd4		R-HSA-4641253;R-HSA-5099886;R-HSA-5138441;R-HSA-4641249;R-HSA-5138432;R-HSA-5138433;R-HSA-4641236;R-HSA-5138459;R-HSA-5099899;R-HSA-3965444;R-HSA-3965446;R-HSA-3965447;R-HSA-3965441;R-HSA-4608825
R-HSA-112315	Transmission across Chemical Synapses	1	343	0.0240348	0.665385	0.665385	2	163	0.0120056	9606	Homo sapiens	Hspa8		R-HSA-888589;R-HSA-917744
R-HSA-9006925	Intracellular signaling by second messengers	1	366	0.0256464	0.689368	0.689368	1	114	0.00839655	9606	Homo sapiens	Cdkn1a		R-HSA-198613
R-HSA-9658195	Leishmania infection	1	406	0.0284493	0.727136	0.727136	5	95	0.00699713	9606	Homo sapiens	Hsp90ab1		R-HSA-873951;R-HSA-844612;R-HSA-874087;R-HSA-844610;R-HSA-1306876
R-HSA-109582	Hemostasis	2	803	0.056268	0.728108	0.728108	11	334	0.0246004	9606	Homo sapiens	Maff;Plat		R-HSA-158784;R-HSA-158800;R-HSA-1008220;R-HSA-158756;R-HSA-1008200;R-HSA-158747;R-HSA-158795;R-HSA-158744;R-HSA-158750;R-HSA-158781;R-HSA-1008240
R-HSA-425407	SLC-mediated transmembrane transport	1	416	0.02915	0.735853	0.735853	3	191	0.0140679	9606	Homo sapiens	Slc2a1		R-HSA-5339524;R-HSA-450092;R-HSA-450088
R-HSA-162582	Signal Transduction	8	2997	0.210006	0.756573	0.756573	57	2454	0.180747	9606	Homo sapiens	Swap70;Clip1;Fzd4;Plat;Cdkn1a;Nfkbia;Hsp90ab1;Hsp90aa1		R-HSA-209536;R-HSA-5666129;R-HSA-202127;R-HSA-9013145;R-HSA-1918092;R-HSA-9014296;R-HSA-202129;R-HSA-1918095;R-HSA-4641236;R-HSA-202137;R-HSA-5218643;R-HSA-9013143;R-HSA-202144;R-HSA-1963582;R-HSA-4641253;R-HSA-5099886;R-HSA-5666160;R-HSA-9652277;R-HSA-9032751;R-HSA-4641249;R-HSA-9018785;R-HSA-193705;R-HSA-9665726;R-HSA-1497784;R-HSA-5666169;R-HSA-9018808;R-HSA-5218811;R-HSA-5218809;R-HSA-5099899…
R-HSA-71387	Metabolism of carbohydrates	1	456	0.0319529	0.768078	0.768078	1	243	0.0178979	9606	Homo sapiens	Slc2a1		R-HSA-5653873
R-HSA-112316	Neuronal System	1	489	0.0342653	0.791741	0.791741	2	216	0.0159093	9606	Homo sapiens	Hspa8		R-HSA-888589;R-HSA-917744
R-HSA-5663205	Infectious disease	3	1357	0.0950879	0.814237	0.814237	10	752	0.0553878	9606	Homo sapiens	Rpl4;Hsp90ab1;Hsp90aa1		R-HSA-192704;R-HSA-873951;R-HSA-5336420;R-HSA-844612;R-HSA-874087;R-HSA-192841;R-HSA-192830;R-HSA-9678925;R-HSA-844610;R-HSA-1306876
R-HSA-382551	Transport of small molecules	2	961	0.0673394	0.815559	0.815559	4	443	0.0326287	9606	Homo sapiens	Tsc22d3;Slc2a1		R-HSA-5339524;R-HSA-2682349;R-HSA-450092;R-HSA-450088
R-HSA-500792	GPCR ligand binding	1	606	0.0424637	0.858099	0.858099	1	187	0.0137733	9606	Homo sapiens	Fzd4		R-HSA-201708
R-HSA-71291	Metabolism of amino acids and derivatives	1	665	0.046598	0.883205	0.883205	2	285	0.0209914	9606	Homo sapiens	Rpl4		R-HSA-2408529;R-HSA-5333615
R-HSA-1430728	Metabolism	8	3646	0.255483	0.918846	0.918846	23	2260	0.166458	9606	Homo sapiens	Rpl4;Gch1;Mat2a;mt-Co3;Slc2a1;mt-Atp6;Hsp90ab1;Hsp90aa1		R-HSA-164834;R-HSA-198818;R-HSA-164832;R-HSA-202144;R-HSA-1497810;R-HSA-5653873;R-HSA-499981;R-HSA-164840;R-HSA-202127;R-HSA-163214;R-HSA-1497784;R-HSA-8937191;R-HSA-202129;R-HSA-1497796;R-HSA-1474146;R-HSA-2408529;R-HSA-1474158;R-HSA-8937169;R-HSA-8936849;R-HSA-202137;R-HSA-202111;R-HSA-5333615;R-HSA-5603114
R-HSA-392499	Metabolism of proteins	4	2205	0.154509	0.932375	0.932375	20	798	0.0587759	9606	Homo sapiens	Rpl4;Hspa8;Lars2;Nfkbia		R-HSA-72673;R-HSA-72672;R-HSA-1799326;R-HSA-141671;R-HSA-156907;R-HSA-141673;R-HSA-380200;R-HSA-6781897;R-HSA-156915;R-HSA-156912;R-HSA-8932221;R-HSA-4656914;R-HSA-156826;R-HSA-156923;R-HSA-1799330;R-HSA-141691;R-HSA-1799329;R-HSA-1799335;R-HSA-72671;R-HSA-1799332
R-HSA-372790	Signaling by GPCR	1	865	0.0606124	0.940019	0.940019	1	355	0.0261472	9606	Homo sapiens	Fzd4		R-HSA-201708
R-HSA-1280218	Adaptive Immune System	1	1005	0.0704225	0.962602	0.962602	7	264	0.0194446	9606	Homo sapiens	Nfkbia		R-HSA-1168640;R-HSA-1168643;R-HSA-1168642;R-HSA-5607728;R-HSA-5607724;R-HSA-202541;R-HSA-1168638
R-HSA-597592	Post-translational protein modification	2	1598	0.111975	0.968119	0.968119	3	526	0.038742	9606	Homo sapiens	Hspa8;Nfkbia		R-HSA-8932221;R-HSA-4656914;R-HSA-6781897

## Sheet: IEG_Capillary_EC_Downregulated
Pathway identifier	Pathway name	#Entities found	#Entities total	Entities ratio	Entities pValue	Entities FDR	#Reactions found	#Reactions total	Reactions ratio	Species identifier	Species name	Submitted entities found	Mapped entities	Found reaction identifiers
R-HSA-917937	Iron uptake and transport	2	83	0.00581599	0.000201384	0.0165135	7	34	0.00250424	9606	Homo sapiens	Tfrc		R-HSA-5690886;R-HSA-917839;R-HSA-917807;R-HSA-5691154;R-HSA-917835;R-HSA-917814;R-HSA-917987
R-HSA-2453864	Retinoid cycle disease events	1	31	0.00217224	0.00866068	0.0343054	1	16	0.00117846	9606	Homo sapiens	Ttr		R-HSA-2453818
R-HSA-9675143	Diseases of the neuronal system	1	31	0.00217224	0.00866068	0.0343054	1	17	0.00125212	9606	Homo sapiens	Ttr		R-HSA-2453818
R-HSA-2474795	Diseases associated with visual transduction	1	31	0.00217224	0.00866068	0.0343054	1	17	0.00125212	9606	Homo sapiens	Ttr		R-HSA-2453818
R-HSA-9013407	RHOH GTPase cycle	1	38	0.00266274	0.0106085	0.0343054	1	3	0.000220962	9606	Homo sapiens	Tfrc		R-HSA-9018758
R-HSA-917977	Transferrin endocytosis and recycling	1	39	0.00273281	0.0108865	0.0343054	6	11	0.000810194	9606	Homo sapiens	Tfrc		R-HSA-917839;R-HSA-917807;R-HSA-5691154;R-HSA-917835;R-HSA-917814;R-HSA-917987
R-HSA-9696273	RND1 GTPase cycle	1	43	0.0030131	0.0119981	0.0343054	1	2	0.000147308	9606	Homo sapiens	Tfrc		R-HSA-9696271
R-HSA-9696270	RND2 GTPase cycle	1	44	0.00308318	0.0122758	0.0343054	1	2	0.000147308	9606	Homo sapiens	Tfrc		R-HSA-9696266
R-HSA-72695	Formation of the ternary complex, and subsequently, the 43S complex	1	54	0.0037839	0.0150499	0.0343054	1	3	0.000220962	9606	Homo sapiens	Rps29		R-HSA-72691
R-HSA-2453902	The canonical retinoid cycle in rods (twilight vision)	1	57	0.00399411	0.015881	0.0343054	2	25	0.00184135	9606	Homo sapiens	Ttr		R-HSA-2453876;R-HSA-2453863
R-HSA-9013409	RHOJ GTPase cycle	1	59	0.00413426	0.0164348	0.0343054	1	3	0.000220962	9606	Homo sapiens	Tfrc		R-HSA-9017507
R-HSA-432722	Golgi Associated Vesicle Biogenesis	1	61	0.0042744	0.0169883	0.0343054	4	7	0.000515578	9606	Homo sapiens	Tfrc		R-HSA-421831;R-HSA-421836;R-HSA-421835;R-HSA-421833
R-HSA-3000171	Non-integrin membrane-ECM interactions	1	61	0.0042744	0.0169883	0.0343054	1	22	0.00162039	9606	Homo sapiens	Ttr		R-HSA-2396337
R-HSA-72649	Translation initiation complex formation	1	62	0.00434447	0.017265	0.0343054	2	2	0.000147308	9606	Homo sapiens	Rps29		R-HSA-156808;R-HSA-157849
R-HSA-9013406	RHOQ GTPase cycle	1	63	0.00441455	0.0175416	0.0343054	1	5	0.00036827	9606	Homo sapiens	Tfrc		R-HSA-9018746
R-HSA-72702	Ribosomal scanning and start codon recognition	1	64	0.00448462	0.0178182	0.0343054	2	2	0.000147308	9606	Homo sapiens	Rps29		R-HSA-72697;R-HSA-72621
R-HSA-72662	Activation of the mRNA upon binding of the cap-binding complex and eIFs, and subsequent binding to 43S	1	66	0.00462476	0.0183711	0.0343054	2	6	0.000441924	9606	Homo sapiens	Rps29		R-HSA-156808;R-HSA-157849
R-HSA-9013026	RHOB GTPase cycle	1	75	0.00525541	0.0208565	0.0343054	1	6	0.000441924	9606	Homo sapiens	Tfrc		R-HSA-9013024
R-HSA-9013408	RHOG GTPase cycle	1	78	0.00546563	0.0216839	0.0343054	1	6	0.000441924	9606	Homo sapiens	Tfrc		R-HSA-9014449
R-HSA-9013106	RHOC GTPase cycle	1	79	0.0055357	0.0219596	0.0343054	1	6	0.000441924	9606	Homo sapiens	Tfrc		R-HSA-9013110
R-HSA-975634	Retinoid metabolism and transport	1	79	0.0055357	0.0219596	0.0343054	1	28	0.00206231	9606	Homo sapiens	Ttr		R-HSA-2404134
R-HSA-199992	trans-Golgi Network Vesicle Budding	1	80	0.00560577	0.0222353	0.0343054	4	19	0.00139943	9606	Homo sapiens	Tfrc		R-HSA-421831;R-HSA-421836;R-HSA-421835;R-HSA-421833
R-HSA-977225	Amyloid fiber formation	1	89	0.00623642	0.0247133	0.0343054	2	33	0.00243058	9606	Homo sapiens	Ttr		R-HSA-976734;R-HSA-977136
R-HSA-6806667	Metabolism of fat-soluble vitamins	1	89	0.00623642	0.0247133	0.0343054	1	34	0.00250424	9606	Homo sapiens	Ttr		R-HSA-2404134
R-HSA-382551	Transport of small molecules	2	961	0.0673394	0.0248264	0.0343054	7	443	0.0326287	9606	Homo sapiens	Tfrc		R-HSA-5690886;R-HSA-917839;R-HSA-917807;R-HSA-5691154;R-HSA-917835;R-HSA-917814;R-HSA-917987
R-HSA-9013404	RAC2 GTPase cycle	1	92	0.00644664	0.0255383	0.0343054	1	10	0.00073654	9606	Homo sapiens	Tfrc		R-HSA-9014294
R-HSA-156902	Peptide chain elongation	1	97	0.006797	0.0269121	0.0343054	4	5	0.00036827	9606	Homo sapiens	Rps29		R-HSA-156915;R-HSA-156912;R-HSA-156923;R-HSA-156907
R-HSA-9013423	RAC3 GTPase cycle	1	100	0.00700722	0.0277356	0.0343054	1	6	0.000441924	9606	Homo sapiens	Tfrc		R-HSA-9018808
R-HSA-975956	Nonsense Mediated Decay (NMD) independent of the Exon Junction Complex (EJC)	1	101	0.00707729	0.02801	0.0343054	1	1	7.3654e-05	9606	Homo sapiens	Rps29		R-HSA-927789
R-HSA-156842	Eukaryotic Translation Elongation	1	102	0.00714736	0.0282844	0.0343054	4	9	0.000662886	9606	Homo sapiens	Rps29		R-HSA-156915;R-HSA-156912;R-HSA-156923;R-HSA-156907
R-HSA-72689	Formation of a pool of free 40S subunits	1	106	0.00742765	0.0293812	0.0343054	2	2	0.000147308	9606	Homo sapiens	Rps29		R-HSA-72673;R-HSA-72676
R-HSA-72764	Eukaryotic Translation Termination	1	106	0.00742765	0.0293812	0.0343054	3	5	0.00036827	9606	Homo sapiens	Rps29		R-HSA-141671;R-HSA-141691;R-HSA-141673
R-HSA-2408557	Selenocysteine synthesis	1	112	0.00784808	0.0310247	0.0343054	2	7	0.000515578	9606	Homo sapiens	Rps29		R-HSA-2408529;R-HSA-5333615
R-HSA-192823	Viral mRNA Translation	1	114	0.00798823	0.0315721	0.0343054	2	2	0.000147308	9606	Homo sapiens	Rps29		R-HSA-192704;R-HSA-192841
R-HSA-9633012	Response of EIF2AK4 (GCN2) to amino acid deficiency	1	115	0.0080583	0.0318457	0.0343054	4	16	0.00117846	9606	Homo sapiens	Rps29		R-HSA-9633008;R-HSA-9633742;R-HSA-9634669;R-HSA-9633005
R-HSA-8856825	Cargo recognition for clathrin-mediated endocytosis	1	115	0.0080583	0.0318457	0.0343054	1	15	0.00110481	9606	Homo sapiens	Tfrc		R-HSA-8866277
R-HSA-1799339	SRP-dependent cotranslational protein targeting to membrane	1	119	0.00833859	0.0329395	0.0343054	5	5	0.00036827	9606	Homo sapiens	Rps29		R-HSA-1799326;R-HSA-1799330;R-HSA-1799329;R-HSA-1799335;R-HSA-1799332
R-HSA-72706	GTP hydrolysis and joining of the 60S ribosomal subunit	1	120	0.00840866	0.0332128	0.0343054	3	3	0.000220962	9606	Homo sapiens	Rps29		R-HSA-72672;R-HSA-72619;R-HSA-72671
R-HSA-156827	L13a-mediated translational silencing of Ceruloplasmin expression	1	120	0.00840866	0.0332128	0.0343054	1	3	0.000220962	9606	Homo sapiens	Rps29		R-HSA-156823
R-HSA-927802	Nonsense-Mediated Decay (NMD)	1	124	0.00868895	0.0343054	0.0343054	5	6	0.000441924	9606	Homo sapiens	Rps29		R-HSA-927836;R-HSA-927789;R-HSA-927832;R-HSA-927813;R-HSA-927889
R-HSA-975957	Nonsense Mediated Decay (NMD) enhanced by the Exon Junction Complex (EJC)	1	124	0.00868895	0.0343054	0.0343054	4	5	0.00036827	9606	Homo sapiens	Rps29		R-HSA-927836;R-HSA-927832;R-HSA-927813;R-HSA-927889
R-HSA-72737	Cap-dependent Translation Initiation	1	130	0.00910938	0.0359427	0.0359427	10	18	0.00132577	9606	Homo sapiens	Rps29		R-HSA-72673;R-HSA-72672;R-HSA-72691;R-HSA-72676;R-HSA-72697;R-HSA-72619;R-HSA-156808;R-HSA-157849;R-HSA-72621;R-HSA-72671
R-HSA-72613	Eukaryotic Translation Initiation	1	130	0.00910938	0.0359427	0.0359427	11	21	0.00154673	9606	Homo sapiens	Rps29		R-HSA-72673;R-HSA-72672;R-HSA-72691;R-HSA-72676;R-HSA-156823;R-HSA-72697;R-HSA-72619;R-HSA-156808;R-HSA-157849;R-HSA-72621;R-HSA-72671
R-HSA-8980692	RHOA GTPase cycle	1	154	0.0107911	0.0424708	0.0424708	1	6	0.000441924	9606	Homo sapiens	Tfrc		R-HSA-9013009
R-HSA-9013148	CDC42 GTPase cycle	1	159	0.0111415	0.0438266	0.0438266	1	6	0.000441924	9606	Homo sapiens	Tfrc		R-HSA-9013157
R-HSA-8856828	Clathrin-mediated endocytosis	1	161	0.0112816	0.0443686	0.0443686	16	35	0.00257789	9606	Homo sapiens	Tfrc		R-HSA-8868071;R-HSA-8868230;R-HSA-8866277;R-HSA-8867756;R-HSA-8868236;R-HSA-8868651;R-HSA-8867754;R-HSA-8868072;R-HSA-8868648;R-HSA-8868661;R-HSA-8868660;R-HSA-8868659;R-HSA-8868658;R-HSA-8869438;R-HSA-8871194;R-HSA-8871193
R-HSA-2187338	Visual phototransduction	1	169	0.0118422	0.046534	0.046534	3	92	0.00677617	9606	Homo sapiens	Ttr		R-HSA-2453876;R-HSA-2453863;R-HSA-2404134
R-HSA-9711097	Cellular response to starvation	1	176	0.0123327	0.0484257	0.0484257	4	28	0.00206231	9606	Homo sapiens	Rps29		R-HSA-9633008;R-HSA-9633742;R-HSA-9634669;R-HSA-9633005
R-HSA-168273	Influenza Viral RNA Transcription and Replication	1	176	0.0123327	0.0484257	0.0484257	2	14	0.00103116	9606	Homo sapiens	Rps29		R-HSA-192704;R-HSA-192841
R-HSA-2408522	Selenoamino acid metabolism	1	180	0.012613	0.0495054	0.0495054	2	33	0.00243058	9606	Homo sapiens	Rps29		R-HSA-2408529;R-HSA-5333615
R-HSA-9010553	Regulation of expression of SLITs and ROBOs	1	183	0.0128232	0.0503146	0.0503146	2	20	0.00147308	9606	Homo sapiens	Rps29		R-HSA-9014652;R-HSA-9014610
R-HSA-6791226	Major pathway of rRNA processing in the nucleolus and cytosol	1	189	0.0132436	0.0519315	0.0519315	1	7	0.000515578	9606	Homo sapiens	Rps29		R-HSA-6791223
R-HSA-9013149	RAC1 GTPase cycle	1	191	0.0133838	0.0524699	0.0524699	1	6	0.000441924	9606	Homo sapiens	Tfrc		R-HSA-9013145
R-HSA-168255	Influenza Infection	1	200	0.0140144	0.0548903	0.0548903	2	59	0.00434558	9606	Homo sapiens	Rps29		R-HSA-192704;R-HSA-192841
R-HSA-8868773	rRNA processing in the nucleus and cytosol	1	207	0.0145049	0.0567696	0.0567696	1	15	0.00110481	9606	Homo sapiens	Rps29		R-HSA-6791223
R-HSA-376176	Signaling by ROBO receptors	1	235	0.016467	0.0642587	0.0642587	2	60	0.00441924	9606	Homo sapiens	Rps29		R-HSA-9014652;R-HSA-9014610
R-HSA-72312	rRNA processing	1	245	0.0171677	0.0669225	0.0669225	1	21	0.00154673	9606	Homo sapiens	Rps29		R-HSA-6791223
R-HSA-1474244	Extracellular matrix organization	1	329	0.0230537	0.0890749	0.0890749	1	319	0.0234956	9606	Homo sapiens	Ttr		R-HSA-2396337
R-HSA-72766	Translation	1	339	0.0237545	0.0916855	0.0916855	23	99	0.00729174	9606	Homo sapiens	Rps29		R-HSA-72673;R-HSA-72672;R-HSA-1799326;R-HSA-72676;R-HSA-141671;R-HSA-156907;R-HSA-72619;R-HSA-156808;R-HSA-141673;R-HSA-72621;R-HSA-156915;R-HSA-156912;R-HSA-72691;R-HSA-156823;R-HSA-72697;R-HSA-156923;R-HSA-1799330;R-HSA-141691;R-HSA-1799329;R-HSA-157849;R-HSA-1799335;R-HSA-72671;R-HSA-1799332
R-HSA-196854	Metabolism of vitamins and cofactors	1	379	0.0265574	0.102072	0.102072	1	206	0.0151727	9606	Homo sapiens	Ttr		R-HSA-2404134
[truncated: 21 more rows]

## Sheet: Microglia_Upregulated
Pathway identifier	Pathway name	#Entities found	#Entities total	Entities ratio	Entities pValue	Entities FDR	#Reactions found	#Reactions total	Reactions ratio	Species identifier	Species name	Submitted entities found	Mapped entities	Found reaction identifiers
[truncated: 907 more rows]

[truncated: 12 more sheets: Microglia_Downregulated, Homeo_Microglia_Upregulated, Homeo_Microglia_Dowregulated, IEG_Microglia_Upregulated, IEG_Microglia_Downregulated, Arterial_SMC_Upregulated, Arterial_SMC_Downregulated, Pericyte_Upregulated, Pericyte_Downregulated, Choroid_Plexus_Upregulated, Choroid_Plexus_Downregulated, Fibroblast_Downregulated]
