# Supplementary material for: Chronic social defeat alters brain vascular-associated cell gene expression patterns leading to vascular dysfunction and immune system activation
Source: J Neuroinflammation. 2023 Jun 28;20:154. doi: 10.1186/s12974-023-02827-5 (PMC10303797; doi:10.1186/s12974-023-02827-5)
Supplement: Supplementary file 5 — Additional file 5: Table S4. Containing enriched pathways from Gene Ontology: Biological Processes for all clusters [file 12974_2023_2827_MOESM5_ESM.xlsx]

## Sheet: Table S4. READ.ME
Table S4. Gene Ontology: Biological Process pathways for all clusters (CSD vs. HC) identified by our scRNAseq analysis.
#term ID		GO term #
term description		GO term
observed gene count
background gene count
strength		Log10(observed / expected). This measure describes how large the enrichment effect is. It’s the ratio between i) the number of proteins in your network that are annotated with a term and ii) the number of proteins that we expect to be annotated with this term in a random network of the same size.
false discovery rate		Measure of how significant the enrichment is. P-values are corrected for multiple testing within each category (Benjamini–Hochberg).
matching proteins in your network (IDs)
matching proteins in your network (labels)		Protein names
Uniqueness		measures whether the term is an outlier when compared to the whole list,
Dispensability

## Sheet: Capillary CSD UP
#term ID	term description	observed gene count	background gene count	strength	false discovery rate	matching proteins in your network (IDs)	matching proteins in your network (labels)	Uniqueness	Dispensability
GO:0046898	Response to cycloheximide	3	3	2.35	0.0003	10090.ENSMUSP00000007803,10090.ENSMUSP00000064823,10090.ENSMUSP00000103245	Bcl2l1,Klf2,Klf4	0.883101	0
GO:0071409	Cellular response to cycloheximide	2	2	2.35	0.0098	10090.ENSMUSP00000064823,10090.ENSMUSP00000103245	Klf2,Klf4	0.876088	0.476121
GO:1905323	Telomerase holoenzyme complex assembly	2	3	2.18	0.0144	10090.ENSMUSP00000024739,10090.ENSMUSP00000091921	Hsp90ab1,Hsp90aa1	0.991937	0
GO:0071499	Cellular response to laminar fluid shear stress	2	6	1.88	0.00332	10090.ENSMUSP00000064823,10090.ENSMUSP00000103245	Klf2,Klf4	0.91762	0.0540017
GO:0034214	Protein hexamerization	2	8	1.75	0.0489	10090.ENSMUSP00000066015,10090.ENSMUSP00000087118	Lrrc8c,Mat2a	0.991531	0.340796
GO:0097201	Negative regulation of transcription from rna polymerase ii promoter in response to stress	3	14	1.68	0.0053	10090.ENSMUSP00000005620,10090.ENSMUSP00000084586,10090.ENSMUSP00000102711	Dnajb1,Hspa1a,Jun	0.775584	0.313898
GO:0042026	Protein refolding	3	15	1.65	0.0063	10090.ENSMUSP00000015800,10090.ENSMUSP00000084586,10090.ENSMUSP00000091921	Hspa8,Hspa1a,Hsp90aa1	0.984361	0.00708984
GO:0055093	Response to hyperoxia	3	20	1.53	0.0111	10090.ENSMUSP00000023829,10090.ENSMUSP00000080996,10090.ENSMUSP00000081003	Cdkn1a,mt-Atp6,mt-Cytb	1.31	0.848761
GO:0035994	Response to muscle stretch	3	21	1.51	0.0123	10090.ENSMUSP00000021413,10090.ENSMUSP00000021674,10090.ENSMUSP00000102711	Nfkbia,Fos,Jun	0.902708	0.197582
GO:0051085	Chaperone cofactor-dependent protein refolding	3	29	1.37	0.0255	10090.ENSMUSP00000005620,10090.ENSMUSP00000015800,10090.ENSMUSP00000084586	Dnajb1,Hspa8,Hspa1a	0.913519	0.393903
GO:1902235	Regulation of endoplasmic reticulum stress-induced intrinsic apoptotic signaling pathway	3	29	1.37	0.0255	10090.ENSMUSP00000007803,10090.ENSMUSP00000017851,10090.ENSMUSP00000124201	Bcl2l1,Serinc3,Herpud1	0.857943	0
GO:0051412	Response to corticosterone	3	30	1.35	0.0271	10090.ENSMUSP00000003640,10090.ENSMUSP00000021674,10090.ENSMUSP00000023829	Fosb,Fos,Cdkn1a	0.983651	0.785153
GO:0009651	Response to salt stress	3	31	1.34	0.029	10090.ENSMUSP00000024739,10090.ENSMUSP00000081003,10090.ENSMUSP00000091921	Hsp90ab1,mt-Cytb,Hsp90aa1	0.847692	0.577222
GO:0030330	DNA damage response, signal transduction by p53 class mediator	3	33	1.31	0.0335	10090.ENSMUSP00000005256,10090.ENSMUSP00000023829,10090.ENSMUSP00000040048	Ndrg1,Cdkn1a,Acer2	0.897803	0.410925
GO:0045429	Positive regulation of nitric oxide biosynthetic process	4	45	1.3	0.0063	10090.ENSMUSP00000024739,10090.ENSMUSP00000064823,10090.ENSMUSP00000091921,10090.ENSMUSP00000103245	Hsp90ab1,Klf2,Hsp90aa1,Klf4	0.813047	0.0344585
GO:0051973	Positive regulation of telomerase activity	3	34	1.3	0.0357	10090.ENSMUSP00000024739,10090.ENSMUSP00000091921,10090.ENSMUSP00000103245	Hsp90ab1,Hsp90aa1,Klf4	0.843694	0.335526
GO:0051591	Response to camp	8	96	1.27	7.29e-06	10090.ENSMUSP00000003640,10090.ENSMUSP00000021271,10090.ENSMUSP00000021674,10090.ENSMUSP00000025025,10090.ENSMUSP00000064680,10090.ENSMUSP00000087118,10090.ENSMUSP00000092901,10090.ENSMUSP00000102711	Fosb,Per1,Fos,Dusp1,Junb,Mat2a,Jund,Jun	0.967358	0
GO:1903428	Positive regulation of reactive oxygen species biosynthetic process	5	60	1.27	0.0014	10090.ENSMUSP00000024739,10090.ENSMUSP00000064823,10090.ENSMUSP00000080994,10090.ENSMUSP00000091921,10090.ENSMUSP00000103245	Hsp90ab1,Klf2,mt-Co2,Hsp90aa1,Klf4	0.85496	0.311964
GO:0061384	Heart trabecula morphogenesis	3	36	1.27	0.0403	10090.ENSMUSP00000023610,10090.ENSMUSP00000050897,10090.ENSMUSP00000067786	Adamts1,S1pr1,Sos1	0.848559	0.417557
GO:0071385	Cellular response to glucocorticoid stimulus	5	63	1.25	0.0016	10090.ENSMUSP00000020308,10090.ENSMUSP00000045513,10090.ENSMUSP00000045639,10090.ENSMUSP00000057815,10090.ENSMUSP00000080998	Ddit4,Fam107a,Klf9,Zfp36,mt-Nd3	0.869339	0.216661
GO:0035924	Cellular response to vascular endothelial growth factor stimulus	3	38	1.65	0.000461	10090.ENSMUSP00000005077,10090.ENSMUSP00000023779,10090.ENSMUSP00000031653	Hspb1,Nr4a1,Flt1	0.835581	0.00778354
GO:0061077	Chaperone-mediated protein folding	4	52	1.24	0.0095	10090.ENSMUSP00000005077,10090.ENSMUSP00000005620,10090.ENSMUSP00000015800,10090.ENSMUSP00000084586	Hspb1,Dnajb1,Hspa8,Hspa1a	0.982987	0.737489
GO:0007266	Rho protein signal transduction	4	54	1.22	0.0104	10090.ENSMUSP00000067217,10090.ENSMUSP00000079664,10090.ENSMUSP00000106500,10090.ENSMUSP00000137520	Cdc42ep3,Pecam1,Mcf2l,Gpr56	0.776109	0.878041
GO:0043618	Regulation of transcription from rna polymerase ii promoter in response to stress	4	54	1.22	0.0104	10090.ENSMUSP00000005620,10090.ENSMUSP00000064823,10090.ENSMUSP00000084586,10090.ENSMUSP00000102711	Dnajb1,Klf2,Hspa1a,Jun	0.869349	0.413784
GO:0006970	Response to osmotic stress	6	83	1.21	0.00047	10090.ENSMUSP00000024739,10090.ENSMUSP00000030398,10090.ENSMUSP00000066015,10090.ENSMUSP00000081003,10090.ENSMUSP00000091921,10090.ENSMUSP00000108620	Hsp90ab1,Slc2a1,Lrrc8c,mt-Cytb,Hsp90aa1,Tsc22d3	0.887611	0.457839
GO:0042773	ATP synthesis coupled electron transport	4	57	1.2	0.0121	10090.ENSMUSP00000080992,10090.ENSMUSP00000080994,10090.ENSMUSP00000080997,10090.ENSMUSP00000081003	mt-Nd2,mt-Co2,mt-Co3,mt-Cytb	0.982083	0.89343
GO:0046686	Response to cadmium ion	4	58	1.19	0.0127	10090.ENSMUSP00000021674,10090.ENSMUSP00000042410,10090.ENSMUSP00000081003,10090.ENSMUSP00000102711	Fos,Slc30a1,mt-Cytb,Jun	0.892947	0.142624
GO:0008630	Intrinsic apoptotic signaling pathway in response to dna damage	5	75	1.18	0.0031	10090.ENSMUSP00000003635,10090.ENSMUSP00000007803,10090.ENSMUSP00000020308,10090.ENSMUSP00000023829,10090.ENSMUSP00000044048	Ier3,Bcl2l1,Ddit4,Cdkn1a,Mcl1	0.957352	0.165345
GO:0035914	Skeletal muscle cell differentiation	4	59	1.18	0.0134	10090.ENSMUSP00000020692,10090.ENSMUSP00000021674,10090.ENSMUSP00000023779,10090.ENSMUSP00000094076	Btg2,Fos,Nr4a1,Maff	0.829772	0.554222
GO:0009408	Response to heat	7	106	1.17	0.00015	10090.ENSMUSP00000023829,10090.ENSMUSP00000024739,10090.ENSMUSP00000029865,10090.ENSMUSP00000030118,10090.ENSMUSP00000081003,10090.ENSMUSP00000084586,10090.ENSMUSP00000091921	Cdkn1a,Hsp90ab1,Trp53inp1,Dnaja1,mt-Cytb,Hspa1a,Hsp90aa1	0.885809	0.545679
GO:0006119	Oxidative phosphorylation	5	85	1.12	0.005	10090.ENSMUSP00000080992,10090.ENSMUSP00000080994,10090.ENSMUSP00000080996,10090.ENSMUSP00000080997,10090.ENSMUSP00000081003	mt-Nd2,mt-Co2,mt-Atp6,mt-Co3,mt-Cytb	0.981693	0.00885721
GO:0071277	Cellular response to calcium ion	5	86	1.12	0.0052	10090.ENSMUSP00000003640,10090.ENSMUSP00000021674,10090.ENSMUSP00000064680,10090.ENSMUSP00000092901,10090.ENSMUSP00000102711	Fosb,Fos,Junb,Jund,Jun	0.864413	0.68836
GO:0051384	Response to glucocorticoid	9	162	1.81	2.13e-05	10090.ENSMUSP00000003640,10090.ENSMUSP00000020308,10090.ENSMUSP00000021674,10090.ENSMUSP00000023829,10090.ENSMUSP00000025025,10090.ENSMUSP00000045513,10090.ENSMUSP00000045639,10090.ENSMUSP00000057815,10090.ENSMUSP00000080998	Fosb,Ddit4,Fos,Cdkn1a,Dusp1,Fam107a,Klf9,Zfp36,mt-Nd3	0.837994	0.00089183
GO:2000379	Positive regulation of reactive oxygen species metabolic process	6	111	1.08	0.0017	10090.ENSMUSP00000023829,10090.ENSMUSP00000024739,10090.ENSMUSP00000064823,10090.ENSMUSP00000080994,10090.ENSMUSP00000091921,10090.ENSMUSP00000103245	Cdkn1a,Hsp90ab1,Klf2,mt-Co2,Hsp90aa1,Klf4	0.847389	0.779613
GO:2001243	Negative regulation of intrinsic apoptotic signaling pathway	5	95	1.07	0.0075	10090.ENSMUSP00000005077,10090.ENSMUSP00000007803,10090.ENSMUSP00000030118,10090.ENSMUSP00000044048,10090.ENSMUSP00000124201	Hspb1,Bcl2l1,Dnaja1,Mcl1,Herpud1	0.811997	0.796626
GO:0072331	Signal transduction by p53 class mediator	4	76	1.07	0.0283	10090.ENSMUSP00000005256,10090.ENSMUSP00000020308,10090.ENSMUSP00000023829,10090.ENSMUSP00000040048	Ndrg1,Ddit4,Cdkn1a,Acer2	0.867209	0.442557
GO:0009266	Response to temperature stimulus	9	175	1.06	3.65e-05	10090.ENSMUSP00000021674,10090.ENSMUSP00000023829,10090.ENSMUSP00000024739,10090.ENSMUSP00000029865,10090.ENSMUSP00000030118,10090.ENSMUSP00000080994,10090.ENSMUSP00000081003,10090.ENSMUSP00000084586,10090.ENSMUSP00000091921	Fos,Cdkn1a,Hsp90ab1,Trp53inp1,Dnaja1,mt-Co2,mt-Cytb,Hspa1a,Hsp90aa1	0.901654	0.536916
GO:1900542	Regulation of purine nucleotide metabolic process	4	83	1.04	0.0363	10090.ENSMUSP00000003635,10090.ENSMUSP00000007803,10090.ENSMUSP00000020308,10090.ENSMUSP00000080994	Ier3,Bcl2l1,Ddit4,mt-Co2	0.84571	0.227873
GO:0006457	Protein folding	7	146	1.03	0.00081	10090.ENSMUSP00000005077,10090.ENSMUSP00000005620,10090.ENSMUSP00000015800,10090.ENSMUSP00000024739,10090.ENSMUSP00000030118,10090.ENSMUSP00000084586,10090.ENSMUSP00000091921	Hspb1,Dnajb1,Hspa8,Hsp90ab1,Dnaja1,Hspa1a,Hsp90aa1	0.994314	0.0109515
GO:0006986	Response to unfolded protein	5	104	1.03	0.0103	10090.ENSMUSP00000005077,10090.ENSMUSP00000015800,10090.ENSMUSP00000084586,10090.ENSMUSP00000091921,10090.ENSMUSP00000124201	Hspb1,Hspa8,Hspa1a,Hsp90aa1,Herpud1	0.857439	0.283223
GO:0051592	Response to calcium ion	7	153	1.01	0.0011	10090.ENSMUSP00000003640,10090.ENSMUSP00000021674,10090.ENSMUSP00000025025,10090.ENSMUSP00000064680,10090.ENSMUSP00000081003,10090.ENSMUSP00000092901,10090.ENSMUSP00000102711	Fosb,Fos,Dusp1,Junb,mt-Cytb,Jund,Jun	0.881531	0.7565
GO:0043154	Negative regulation of cysteine-type endopeptidase activity involved in apoptotic process	4	90	1	0.047	10090.ENSMUSP00000007803,10090.ENSMUSP00000023779,10090.ENSMUSP00000103245,10090.ENSMUSP00000124201	Bcl2l1,Nr4a1,Klf4,Herpud1	0.756483	0.401421
GO:0097306	Cellular response to alcohol	4	91	1	0.0486	10090.ENSMUSP00000029865,10090.ENSMUSP00000045639,10090.ENSMUSP00000064823,10090.ENSMUSP00000103245	Trp53inp1,Klf9,Klf2,Klf4	0.840127	0.713714
GO:0071383	Cellular response to steroid hormone stimulus	7	160	0.99	0.0013	10090.ENSMUSP00000020308,10090.ENSMUSP00000023779,10090.ENSMUSP00000030118,10090.ENSMUSP00000045513,10090.ENSMUSP00000045639,10090.ENSMUSP00000057815,10090.ENSMUSP00000080998	Ddit4,Nr4a1,Dnaja1,Fam107a,Klf9,Zfp36,mt-Nd3	0.825625	0.795019
GO:1901654	Response to ketone	9	214	0.98	0.00014	10090.ENSMUSP00000003640,10090.ENSMUSP00000007803,10090.ENSMUSP00000020308,10090.ENSMUSP00000021674,10090.ENSMUSP00000023829,10090.ENSMUSP00000025025,10090.ENSMUSP00000045639,10090.ENSMUSP00000064823,10090.ENSMUSP00000103245	Fosb,Bcl2l1,Ddit4,Fos,Cdkn1a,Dusp1,Klf9,Klf2,Klf4	0.851105	0.471586
GO:2000278	Regulation of dna biosynthetic process	5	120	0.97	0.0174	10090.ENSMUSP00000023829,10090.ENSMUSP00000024739,10090.ENSMUSP00000025025,10090.ENSMUSP00000091921,10090.ENSMUSP00000103245	Cdkn1a,Hsp90ab1,Dusp1,Hsp90aa1,Klf4	0.852189	0.662577
GO:0009612	Response to mechanical stimulus	9	222	0.96	0.00018	10090.ENSMUSP00000003640,10090.ENSMUSP00000020692,10090.ENSMUSP00000021413,10090.ENSMUSP00000021674,10090.ENSMUSP00000023099,10090.ENSMUSP00000030398,10090.ENSMUSP00000064680,10090.ENSMUSP00000092901,10090.ENSMUSP00000102711	Fosb,Btg2,Nfkbia,Fos,Slc38a2,Slc2a1,Junb,Jund,Jun	0.904771	0.149893
GO:0032273	Positive regulation of protein polymerization	5	122	0.96	0.0183	10090.ENSMUSP00000051809,10090.ENSMUSP00000067217,10090.ENSMUSP00000084586,10090.ENSMUSP00000091921,10090.ENSMUSP00000107192	Rictor,Cdc42ep3,Hspa1a,Hsp90aa1,Clip1	0.89225	0.589966
GO:0097305	Response to alcohol	10	252	0.95	6.01e-05	10090.ENSMUSP00000003640,10090.ENSMUSP00000005671,10090.ENSMUSP00000007803,10090.ENSMUSP00000021674,10090.ENSMUSP00000023829,10090.ENSMUSP00000029865,10090.ENSMUSP00000045639,10090.ENSMUSP00000064823,10090.ENSMUSP00000081003,10090.ENSMUSP00000103245	Fosb,Igf1r,Bcl2l1,Fos,Cdkn1a,Trp53inp1,Klf9,Klf2,mt-Cytb,Klf4	0.860693	0.431743
GO:1901216	Positive regulation of neuron death	5	126	0.95	0.0207	10090.ENSMUSP00000020308,10090.ENSMUSP00000021674,10090.ENSMUSP00000044048,10090.ENSMUSP00000077132,10090.ENSMUSP00000102711	Ddit4,Fos,Mcl1,Itga1,Jun	0.847844	0.524748
GO:2000377	Regulation of reactive oxygen species metabolic process	8	205	0.94	0.00075	10090.ENSMUSP00000003635,10090.ENSMUSP00000023829,10090.ENSMUSP00000024739,10090.ENSMUSP00000064823,10090.ENSMUSP00000080994,10090.ENSMUSP00000087405,10090.ENSMUSP00000091921,10090.ENSMUSP00000103245	Ier3,Cdkn1a,Hsp90ab1,Klf2,mt-Co2,Gch1,Hsp90aa1,Klf4	0.873213	0.156118
GO:0042542	Response to hydrogen peroxide	5	128	0.94	0.0214	10090.ENSMUSP00000025025,10090.ENSMUSP00000064823,10090.ENSMUSP00000067013,10090.ENSMUSP00000102711,10090.ENSMUSP00000103245	Dusp1,Klf2,Rhob,Jun,Klf4	0.834953	0.634261
GO:2001242	Regulation of intrinsic apoptotic signaling pathway	6	164	0.92	0.0095	10090.ENSMUSP00000005077,10090.ENSMUSP00000007803,10090.ENSMUSP00000017851,10090.ENSMUSP00000030118,10090.ENSMUSP00000044048,10090.ENSMUSP00000124201	Hspb1,Bcl2l1,Serinc3,Dnaja1,Mcl1,Herpud1	0.821726	0.909359
GO:0034614	Cellular response to reactive oxygen species	5	136	1.62	0.000269	10090.ENSMUSP00000021674,10090.ENSMUSP00000064823,10090.ENSMUSP00000067013,10090.ENSMUSP00000102711,10090.ENSMUSP00000103245	Fos,Klf2,Rhob,Jun,Klf4	0.832443	0.00684363
GO:0048545	Response to steroid hormone	11	304	0.91	4.2e-05	10090.ENSMUSP00000003640,10090.ENSMUSP00000020308,10090.ENSMUSP00000021674,10090.ENSMUSP00000023779,10090.ENSMUSP00000023829,10090.ENSMUSP00000025025,10090.ENSMUSP00000030118,10090.ENSMUSP00000045513,10090.ENSMUSP00000045639,10090.ENSMUSP00000057815,10090.ENSMUSP00000080998	Fosb,Ddit4,Fos,Nr4a1,Cdkn1a,Dusp1,Dnaja1,Fam107a,Klf9,Zfp36,mt-Nd3	0.937858	0.0401365
GO:2001236	Regulation of extrinsic apoptotic signaling pathway	6	165	0.91	0.0097	10090.ENSMUSP00000007803,10090.ENSMUSP00000020234,10090.ENSMUSP00000024698,10090.ENSMUSP00000028854,10090.ENSMUSP00000044048,10090.ENSMUSP00000117336	Bcl2l1,Timp3,Tnfrsf12a,Mal,Mcl1,Sgms1	0.834784	0.612805
GO:0048660	Regulation of smooth muscle cell proliferation	6	166	0.91	0.0098	10090.ENSMUSP00000005671,10090.ENSMUSP00000023610,10090.ENSMUSP00000023829,10090.ENSMUSP00000050897,10090.ENSMUSP00000102711,10090.ENSMUSP00000103245	Igf1r,Adamts1,Cdkn1a,S1pr1,Jun,Klf4	0.837894	0.807076
GO:0007265	Ras protein signal transduction	7	198	0.9	0.0037	10090.ENSMUSP00000023829,10090.ENSMUSP00000067217,10090.ENSMUSP00000067786,10090.ENSMUSP00000079664,10090.ENSMUSP00000102711,10090.ENSMUSP00000106500,10090.ENSMUSP00000137520	Cdkn1a,Cdc42ep3,Sos1,Pecam1,Jun,Mcf2l,Gpr56	0.855188	0.819947
GO:0046034	ATP metabolic process	6	172	0.89	0.0112	10090.ENSMUSP00000015800,10090.ENSMUSP00000080992,10090.ENSMUSP00000080994,10090.ENSMUSP00000080996,10090.ENSMUSP00000080997,10090.ENSMUSP00000081003	Hspa8,mt-Nd2,mt-Co2,mt-Atp6,mt-Co3,mt-Cytb	0.992738	0.122498
GO:0043409	Negative regulation of mapk cascade	6	173	0.89	0.0115	10090.ENSMUSP00000005671,10090.ENSMUSP00000020234,10090.ENSMUSP00000021271,10090.ENSMUSP00000025025,10090.ENSMUSP00000030118,10090.ENSMUSP00000103245	Igf1r,Timp3,Per1,Dusp1,Dnaja1,Klf4	0.840502	0.416881
GO:2001235	Positive regulation of apoptotic signaling pathway	6	181	0.87	0.014	10090.ENSMUSP00000017851,10090.ENSMUSP00000020234,10090.ENSMUSP00000024698,10090.ENSMUSP00000028854,10090.ENSMUSP00000029865,10090.ENSMUSP00000044048	Serinc3,Timp3,Tnfrsf12a,Mal,Trp53inp1,Mcl1	0.806042	0.80292
GO:0045930	Negative regulation of mitotic cell cycle	7	218	0.86	0.0062	10090.ENSMUSP00000003635,10090.ENSMUSP00000007803,10090.ENSMUSP00000020692,10090.ENSMUSP00000023829,10090.ENSMUSP00000025025,10090.ENSMUSP00000045513,10090.ENSMUSP00000103245	Ier3,Bcl2l1,Btg2,Cdkn1a,Dusp1,Fam107a,Klf4	0.885238	0.650294
GO:0007565	Female pregnancy	6	196	0.84	0.0199	10090.ENSMUSP00000003640,10090.ENSMUSP00000021674,10090.ENSMUSP00000023099,10090.ENSMUSP00000030398,10090.ENSMUSP00000045639,10090.ENSMUSP00000064680	Fosb,Fos,Slc38a2,Slc2a1,Klf9,Junb	0.982947	0
GO:2001234	Negative regulation of apoptotic signaling pathway	7	233	0.83	0.0086	10090.ENSMUSP00000003635,10090.ENSMUSP00000005077,10090.ENSMUSP00000007803,10090.ENSMUSP00000030118,10090.ENSMUSP00000044048,10090.ENSMUSP00000117336,10090.ENSMUSP00000124201	Ier3,Hspb1,Bcl2l1,Dnaja1,Mcl1,Sgms1,Herpud1	0.986741	0.145342
GO:0006366	Transcription by rna polymerase ii	6	200	0.83	0.0214	10090.ENSMUSP00000003640,10090.ENSMUSP00000021674,10090.ENSMUSP00000064680,10090.ENSMUSP00000092901,10090.ENSMUSP00000102711,10090.ENSMUSP00000103245	Fosb,Fos,Junb,Jund,Jun,Klf4	0.797295	0.839048
GO:2001233	Regulation of apoptotic signaling pathway	12	412	0.82	8.47e-05	10090.ENSMUSP00000003635,10090.ENSMUSP00000005077,10090.ENSMUSP00000007803,10090.ENSMUSP00000017851,10090.ENSMUSP00000020234,10090.ENSMUSP00000024698,10090.ENSMUSP00000028854,10090.ENSMUSP00000029865,10090.ENSMUSP00000030118,10090.ENSMUSP00000044048,10090.ENSMUSP00000117336,10090.ENSMUSP00000124201	Ier3,Hspb1,Bcl2l1,Serinc3,Timp3,Tnfrsf12a,Mal,Trp53inp1,Dnaja1,Mcl1,Sgms1,Herpud1	1	0
GO:0048511	Rhythmic process	9	305	0.82	0.0014	10090.ENSMUSP00000005671,10090.ENSMUSP00000021271,10090.ENSMUSP00000023610,10090.ENSMUSP00000024839,10090.ENSMUSP00000045639,10090.ENSMUSP00000049852,10090.ENSMUSP00000087118,10090.ENSMUSP00000092901,10090.ENSMUSP00000102711	Igf1r,Per1,Adamts1,Sik1,Klf9,Fzd4,Mat2a,Jund,Jun	0.83533	0.459184
GO:0062197	Cellular response to chemical stress	8	273	0.82	0.0037	10090.ENSMUSP00000021674,10090.ENSMUSP00000029865,10090.ENSMUSP00000030398,10090.ENSMUSP00000064823,10090.ENSMUSP00000066015,10090.ENSMUSP00000067013,10090.ENSMUSP00000102711,10090.ENSMUSP00000103245	Fos,Trp53inp1,Slc2a1,Klf2,Lrrc8c,Rhob,Jun,Klf4	0.831352	0.514164
GO:0007264	Small gtpase mediated signal transduction	8	279	0.81	0.0043	10090.ENSMUSP00000023829,10090.ENSMUSP00000067013,10090.ENSMUSP00000067217,10090.ENSMUSP00000067786,10090.ENSMUSP00000079664,10090.ENSMUSP00000102711,10090.ENSMUSP00000106500,10090.ENSMUSP00000137520	Cdkn1a,Rhob,Cdc42ep3,Sos1,Pecam1,Jun,Mcf2l,Gpr56	0.850582	0.505045
GO:0000302	Response to reactive oxygen species	6	210	0.81	0.0265	10090.ENSMUSP00000021674,10090.ENSMUSP00000025025,10090.ENSMUSP00000064823,10090.ENSMUSP00000067013,10090.ENSMUSP00000102711,10090.ENSMUSP00000103245	Fos,Dusp1,Klf2,Rhob,Jun,Klf4	0.843488	0.793075
GO:0032870	Cellular response to hormone stimulus	14	494	0.8	1.7e-05	10090.ENSMUSP00000003640,10090.ENSMUSP00000005671,10090.ENSMUSP00000020308,10090.ENSMUSP00000021674,10090.ENSMUSP00000023779,10090.ENSMUSP00000025025,10090.ENSMUSP00000030118,10090.ENSMUSP00000045513,10090.ENSMUSP00000045639,10090.ENSMUSP00000057815,10090.ENSMUSP00000064680,10090.ENSMUSP00000080998,10090.ENSMUSP00000092901,10090.ENSMUSP00000102711	Fosb,Igf1r,Ddit4,Fos,Nr4a1,Dusp1,Dnaja1,Fam107a,Klf9,Zfp36,Junb,mt-Nd3,Jund,Jun	0.819888	0.720953
GO:0032496	Response to lipopolysaccharide	9	320	1.56	0.0019	10090.ENSMUSP00000021413,10090.ENSMUSP00000021674,10090.ENSMUSP00000023779,10090.ENSMUSP00000057815,10090.ENSMUSP00000064680,10090.ENSMUSP00000087405,10090.ENSMUSP00000092901,10090.ENSMUSP00000102711,10090.ENSMUSP00000117336	Nfkbia,Fos,Nr4a1,Zfp36,Junb,Gch1,Jund,Jun,Sgms1	0.816017	0.00772249
GO:0009628	Response to abiotic stimulus	31	1126	0.79	2.3e-12	10090.ENSMUSP00000003640,10090.ENSMUSP00000005256,10090.ENSMUSP00000007803,10090.ENSMUSP00000020308,10090.ENSMUSP00000020692,10090.ENSMUSP00000021271,10090.ENSMUSP00000021413,10090.ENSMUSP00000021674,10090.ENSMUSP00000023099,10090.ENSMUSP00000023779,10090.ENSMUSP00000023829,10090.ENSMUSP00000024739,10090.ENSMUSP00000024839,10090.ENSMUSP00000025025,10090.ENSMUSP00000029865,10090.ENSMUSP00000030118…	Fosb,Ndrg1,Bcl2l1,Ddit4,Btg2,Per1,Nfkbia,Fos,Slc38a2,Nr4a1,Cdkn1a,Hsp90ab1,Sik1,Dusp1,Trp53inp1,Dnaja1,Slc2a1,Flt1,Plat,Junb,Lrrc8c,Rhob,mt-Co2,mt-Atp6,mt-Nd3,mt-Cytb,Hspa1a,Hsp90aa1,Jund,Jun,Tsc22d3	0.878254	0.0506138
GO:0045786	Negative regulation of cell cycle	11	400	0.79	0.00037	10090.ENSMUSP00000003635,10090.ENSMUSP00000007803,10090.ENSMUSP00000020692,10090.ENSMUSP00000023779,10090.ENSMUSP00000023829,10090.ENSMUSP00000024739,10090.ENSMUSP00000025025,10090.ENSMUSP00000029865,10090.ENSMUSP00000045513,10090.ENSMUSP00000067013,10090.ENSMUSP00000103245	Ier3,Bcl2l1,Btg2,Nr4a1,Cdkn1a,Hsp90ab1,Dusp1,Trp53inp1,Fam107a,Rhob,Klf4	0.92002	0.125936
GO:0014070	Response to organic cyclic compound	25	930	0.78	9.13e-10	10090.ENSMUSP00000003640,10090.ENSMUSP00000007803,10090.ENSMUSP00000020308,10090.ENSMUSP00000020692,10090.ENSMUSP00000021271,10090.ENSMUSP00000021413,10090.ENSMUSP00000021674,10090.ENSMUSP00000023779,10090.ENSMUSP00000023829,10090.ENSMUSP00000024739,10090.ENSMUSP00000025025,10090.ENSMUSP00000030118,10090.ENSMUSP00000045513,10090.ENSMUSP00000045639,10090.ENSMUSP00000057815,10090.ENSMUSP00000064680…	Fosb,Bcl2l1,Ddit4,Btg2,Per1,Nfkbia,Fos,Nr4a1,Cdkn1a,Hsp90ab1,Dusp1,Dnaja1,Fam107a,Klf9,Zfp36,Junb,Klf2,Chka,mt-Nd3,mt-Cytb,Mat2a,Hsp90aa1,Jund,Jun,Klf4	0.935012	0.761618
GO:0009314	Response to radiation	12	444	0.78	0.00017	10090.ENSMUSP00000007803,10090.ENSMUSP00000021271,10090.ENSMUSP00000021674,10090.ENSMUSP00000023829,10090.ENSMUSP00000024839,10090.ENSMUSP00000025025,10090.ENSMUSP00000029865,10090.ENSMUSP00000064680,10090.ENSMUSP00000067013,10090.ENSMUSP00000080998,10090.ENSMUSP00000092901,10090.ENSMUSP00000102711	Bcl2l1,Per1,Fos,Cdkn1a,Sik1,Dusp1,Trp53inp1,Junb,Rhob,mt-Nd3,Jund,Jun	0.842034	0.389909
GO:0032271	Regulation of protein polymerization	6	223	0.78	0.0337	10090.ENSMUSP00000051809,10090.ENSMUSP00000067217,10090.ENSMUSP00000079664,10090.ENSMUSP00000084586,10090.ENSMUSP00000091921,10090.ENSMUSP00000107192	Rictor,Cdc42ep3,Pecam1,Hspa1a,Hsp90aa1,Clip1	0.891122	0.655152
GO:0001933	Negative regulation of protein phosphorylation	11	420	0.77	0.00054	10090.ENSMUSP00000005077,10090.ENSMUSP00000005671,10090.ENSMUSP00000020234,10090.ENSMUSP00000020308,10090.ENSMUSP00000021271,10090.ENSMUSP00000023829,10090.ENSMUSP00000025025,10090.ENSMUSP00000030118,10090.ENSMUSP00000079664,10090.ENSMUSP00000102711,10090.ENSMUSP00000103245	Hspb1,Igf1r,Timp3,Ddit4,Per1,Cdkn1a,Dusp1,Dnaja1,Pecam1,Jun,Klf4	0.769757	0.6033
GO:0009416	Response to light stimulus	8	307	0.77	0.0073	10090.ENSMUSP00000021271,10090.ENSMUSP00000021674,10090.ENSMUSP00000023829,10090.ENSMUSP00000024839,10090.ENSMUSP00000025025,10090.ENSMUSP00000029865,10090.ENSMUSP00000080998,10090.ENSMUSP00000092901	Per1,Fos,Cdkn1a,Sik1,Dusp1,Trp53inp1,mt-Nd3,Jund	0.828369	0.845308
GO:0034599	Cellular response to oxidative stress	6	230	0.77	0.0381	10090.ENSMUSP00000021674,10090.ENSMUSP00000029865,10090.ENSMUSP00000064823,10090.ENSMUSP00000067013,10090.ENSMUSP00000102711,10090.ENSMUSP00000103245	Fos,Trp53inp1,Klf2,Rhob,Jun,Klf4	0.895291	0.687163
GO:0009725	Response to hormone	21	812	0.76	7.98e-08	10090.ENSMUSP00000003640,10090.ENSMUSP00000005671,10090.ENSMUSP00000020234,10090.ENSMUSP00000020308,10090.ENSMUSP00000020692,10090.ENSMUSP00000021674,10090.ENSMUSP00000023779,10090.ENSMUSP00000023829,10090.ENSMUSP00000025025,10090.ENSMUSP00000030118,10090.ENSMUSP00000030398,10090.ENSMUSP00000045513,10090.ENSMUSP00000045639,10090.ENSMUSP00000057815,10090.ENSMUSP00000064680,10090.ENSMUSP00000080998…	Fosb,Igf1r,Timp3,Ddit4,Btg2,Fos,Nr4a1,Cdkn1a,Dusp1,Dnaja1,Slc2a1,Fam107a,Klf9,Zfp36,Junb,mt-Nd3,mt-Cytb,Mat2a,Hsp90aa1,Jund,Jun	0.947481	0.38245
GO:0010942	Positive regulation of cell death	18	708	0.76	1.33e-06	10090.ENSMUSP00000007803,10090.ENSMUSP00000017851,10090.ENSMUSP00000020234,10090.ENSMUSP00000020308,10090.ENSMUSP00000021674,10090.ENSMUSP00000023779,10090.ENSMUSP00000023829,10090.ENSMUSP00000024698,10090.ENSMUSP00000025025,10090.ENSMUSP00000028854,10090.ENSMUSP00000029865,10090.ENSMUSP00000030118,10090.ENSMUSP00000040048,10090.ENSMUSP00000044048,10090.ENSMUSP00000067013,10090.ENSMUSP00000077132…	Bcl2l1,Serinc3,Timp3,Ddit4,Fos,Nr4a1,Cdkn1a,Tnfrsf12a,Dusp1,Mal,Trp53inp1,Dnaja1,Acer2,Mcl1,Rhob,Itga1,mt-Co2,Jun	0.784368	0.930829
GO:0042326	Negative regulation of phosphorylation	12	464	0.76	0.00025	10090.ENSMUSP00000003635,10090.ENSMUSP00000005077,10090.ENSMUSP00000005671,10090.ENSMUSP00000020234,10090.ENSMUSP00000020308,10090.ENSMUSP00000021271,10090.ENSMUSP00000023829,10090.ENSMUSP00000025025,10090.ENSMUSP00000030118,10090.ENSMUSP00000079664,10090.ENSMUSP00000102711,10090.ENSMUSP00000103245	Ier3,Hspb1,Igf1r,Timp3,Ddit4,Per1,Cdkn1a,Dusp1,Dnaja1,Pecam1,Jun,Klf4	0.83376	0.610013
GO:0048514	Blood vessel morphogenesis	11	433	0.76	0.0007	10090.ENSMUSP00000023779,10090.ENSMUSP00000024698,10090.ENSMUSP00000031653,10090.ENSMUSP00000049852,10090.ENSMUSP00000050897,10090.ENSMUSP00000064680,10090.ENSMUSP00000067013,10090.ENSMUSP00000067786,10090.ENSMUSP00000079664,10090.ENSMUSP00000102711,10090.ENSMUSP00000137520	Nr4a1,Tnfrsf12a,Flt1,Fzd4,S1pr1,Junb,Rhob,Sos1,Pecam1,Jun,Gpr56	0.850358	0.618733
GO:0097190	Apoptotic signaling pathway	7	276	0.76	0.019	10090.ENSMUSP00000003635,10090.ENSMUSP00000007803,10090.ENSMUSP00000020308,10090.ENSMUSP00000023829,10090.ENSMUSP00000024698,10090.ENSMUSP00000044048,10090.ENSMUSP00000102711	Ier3,Bcl2l1,Ddit4,Cdkn1a,Tnfrsf12a,Mcl1,Jun	0.830227	0.666677
GO:0031668	Cellular response to extracellular stimulus	6	238	0.75	0.0444	10090.ENSMUSP00000021674,10090.ENSMUSP00000023099,10090.ENSMUSP00000023829,10090.ENSMUSP00000030398,10090.ENSMUSP00000045513,10090.ENSMUSP00000102711	Fos,Slc38a2,Cdkn1a,Slc2a1,Fam107a,Jun	0.906788	0.106265
GO:0001525	Angiogenesis	8	325	1.74	0.0098	10090.ENSMUSP00000023779,10090.ENSMUSP00000024698,10090.ENSMUSP00000031653,10090.ENSMUSP00000050897,10090.ENSMUSP00000067013,10090.ENSMUSP00000079664,10090.ENSMUSP00000102711,10090.ENSMUSP00000137520	Nr4a1,Tnfrsf12a,Flt1,S1pr1,Rhob,Pecam1,Jun,Gpr56	0.882863	0.0216936
GO:0042493	Response to drug	8	331	0.74	0.0106	10090.ENSMUSP00000021674,10090.ENSMUSP00000023829,10090.ENSMUSP00000024739,10090.ENSMUSP00000040048,10090.ENSMUSP00000064680,10090.ENSMUSP00000087118,10090.ENSMUSP00000092901,10090.ENSMUSP00000102711	Fos,Cdkn1a,Hsp90ab1,Acer2,Junb,Mat2a,Jund,Jun	0.949476	0.887342
GO:0070482	Response to oxygen levels	8	331	0.74	0.0106	10090.ENSMUSP00000005256,10090.ENSMUSP00000020308,10090.ENSMUSP00000023829,10090.ENSMUSP00000030398,10090.ENSMUSP00000031653,10090.ENSMUSP00000033941,10090.ENSMUSP00000080996,10090.ENSMUSP00000081003	Ndrg1,Ddit4,Cdkn1a,Slc2a1,Flt1,Plat,mt-Atp6,mt-Cytb	0.895575	0.685065
GO:1902532	Negative regulation of intracellular signal transduction	12	504	0.73	0.0005	10090.ENSMUSP00000005077,10090.ENSMUSP00000005671,10090.ENSMUSP00000007803,10090.ENSMUSP00000020234,10090.ENSMUSP00000020308,10090.ENSMUSP00000021177,10090.ENSMUSP00000021271,10090.ENSMUSP00000025025,10090.ENSMUSP00000030118,10090.ENSMUSP00000044048,10090.ENSMUSP00000103245,10090.ENSMUSP00000124201	Hspb1,Igf1r,Bcl2l1,Timp3,Ddit4,Sec14l1,Per1,Dusp1,Dnaja1,Mcl1,Klf4,Herpud1	0.819205	0.632285
GO:0071214	Cellular response to abiotic stimulus	7	296	0.73	0.0265	10090.ENSMUSP00000007803,10090.ENSMUSP00000023099,10090.ENSMUSP00000023829,10090.ENSMUSP00000029865,10090.ENSMUSP00000030398,10090.ENSMUSP00000066015,10090.ENSMUSP00000067013	Bcl2l1,Slc38a2,Cdkn1a,Trp53inp1,Slc2a1,Lrrc8c,Rhob	0.881164	0.684268
GO:0034097	Response to cytokine	19	818	0.72	1.88e-06	10090.ENSMUSP00000000080,10090.ENSMUSP00000007803,10090.ENSMUSP00000020234,10090.ENSMUSP00000021413,10090.ENSMUSP00000021674,10090.ENSMUSP00000024739,10090.ENSMUSP00000025025,10090.ENSMUSP00000044048,10090.ENSMUSP00000049852,10090.ENSMUSP00000057815,10090.ENSMUSP00000064680,10090.ENSMUSP00000064823,10090.ENSMUSP00000076989,10090.ENSMUSP00000087118,10090.ENSMUSP00000087405,10090.ENSMUSP00000092901…	Klf6,Bcl2l1,Timp3,Nfkbia,Fos,Hsp90ab1,Dusp1,Mcl1,Fzd4,Zfp36,Junb,Klf2,Hnrnph1,Mat2a,Gch1,Jund,Jun,Klf4,Sgms1	0.880381	0.285161
GO:0043068	Positive regulation of programmed cell death	15	646	0.72	5.24e-05	10090.ENSMUSP00000007803,10090.ENSMUSP00000017851,10090.ENSMUSP00000020234,10090.ENSMUSP00000023779,10090.ENSMUSP00000023829,10090.ENSMUSP00000024698,10090.ENSMUSP00000025025,10090.ENSMUSP00000028854,10090.ENSMUSP00000029865,10090.ENSMUSP00000030118,10090.ENSMUSP00000040048,10090.ENSMUSP00000044048,10090.ENSMUSP00000067013,10090.ENSMUSP00000077132,10090.ENSMUSP00000102711	Bcl2l1,Serinc3,Timp3,Nr4a1,Cdkn1a,Tnfrsf12a,Dusp1,Mal,Trp53inp1,Dnaja1,Acer2,Mcl1,Rhob,Itga1,Jun	0.843292	0.523212
GO:0010035	Response to inorganic substance	13	556	0.72	0.00025	10090.ENSMUSP00000003640,10090.ENSMUSP00000021674,10090.ENSMUSP00000023099,10090.ENSMUSP00000023779,10090.ENSMUSP00000025025,10090.ENSMUSP00000042410,10090.ENSMUSP00000064680,10090.ENSMUSP00000064823,10090.ENSMUSP00000067013,10090.ENSMUSP00000081003,10090.ENSMUSP00000092901,10090.ENSMUSP00000102711,10090.ENSMUSP00000103245	Fosb,Fos,Slc38a2,Nr4a1,Dusp1,Slc30a1,Junb,Klf2,Rhob,mt-Cytb,Jund,Jun,Klf4	0.782839	0.672933
GO:0071900	Regulation of protein serine/threonine kinase activity	11	476	0.72	0.0014	10090.ENSMUSP00000005077,10090.ENSMUSP00000005671,10090.ENSMUSP00000023829,10090.ENSMUSP00000024739,10090.ENSMUSP00000025025,10090.ENSMUSP00000029416,10090.ENSMUSP00000030118,10090.ENSMUSP00000030677,10090.ENSMUSP00000031653,10090.ENSMUSP00000049852,10090.ENSMUSP00000077132	Hspb1,Igf1r,Cdkn1a,Hsp90ab1,Dusp1,Ccnl1,Dnaja1,Map3k6,Flt1,Fzd4,Itga1	0.828708	0.934329
GO:0010243	Response to organonitrogen compound	22	975	0.71	2.25e-07	10090.ENSMUSP00000003640,10090.ENSMUSP00000005671,10090.ENSMUSP00000007803,10090.ENSMUSP00000020692,10090.ENSMUSP00000021271,10090.ENSMUSP00000021413,10090.ENSMUSP00000021674,10090.ENSMUSP00000023779,10090.ENSMUSP00000023829,10090.ENSMUSP00000024739,10090.ENSMUSP00000025025,10090.ENSMUSP00000030398,10090.ENSMUSP00000064680,10090.ENSMUSP00000064823,10090.ENSMUSP00000066324,10090.ENSMUSP00000081003…	Fosb,Igf1r,Bcl2l1,Btg2,Per1,Nfkbia,Fos,Nr4a1,Cdkn1a,Hsp90ab1,Dusp1,Slc2a1,Junb,Klf2,Rnf103,mt-Cytb,Mat2a,Hsp90aa1,Jund,Jun,Klf4,Herpud1	0.918154	0.714305
GO:0007346	Regulation of mitotic cell cycle	12	531	0.71	0.00078	10090.ENSMUSP00000003635,10090.ENSMUSP00000005671,10090.ENSMUSP00000007803,10090.ENSMUSP00000020692,10090.ENSMUSP00000023610,10090.ENSMUSP00000023829,10090.ENSMUSP00000024839,10090.ENSMUSP00000025025,10090.ENSMUSP00000044603,10090.ENSMUSP00000045513,10090.ENSMUSP00000084586,10090.ENSMUSP00000103245	Ier3,Igf1r,Bcl2l1,Btg2,Adamts1,Cdkn1a,Sik1,Dusp1,Pim3,Fam107a,Hspa1a,Klf4	0.85499	0.477106
GO:0070848	Response to growth factor	11	485	0.71	0.0016	10090.ENSMUSP00000005077,10090.ENSMUSP00000005671,10090.ENSMUSP00000020308,10090.ENSMUSP00000021674,10090.ENSMUSP00000023779,10090.ENSMUSP00000031653,10090.ENSMUSP00000057815,10090.ENSMUSP00000060275,10090.ENSMUSP00000067786,10090.ENSMUSP00000102711,10090.ENSMUSP00000103245	Hspb1,Igf1r,Ddit4,Fos,Nr4a1,Flt1,Zfp36,Ier2,Sos1,Jun,Klf4	0.833502	0.663026
GO:0043405	Regulation of map kinase activity	7	310	0.71	0.0329	10090.ENSMUSP00000005671,10090.ENSMUSP00000025025,10090.ENSMUSP00000030118,10090.ENSMUSP00000030677,10090.ENSMUSP00000031653,10090.ENSMUSP00000049852,10090.ENSMUSP00000077132	Igf1r,Dusp1,Dnaja1,Map3k6,Flt1,Fzd4,Itga1	0.799852	0.773082
GO:0045765	Regulation of angiogenesis	7	313	0.7	0.034	10090.ENSMUSP00000005077,10090.ENSMUSP00000023610,10090.ENSMUSP00000024698,10090.ENSMUSP00000031653,10090.ENSMUSP00000064823,10090.ENSMUSP00000067013,10090.ENSMUSP00000103245	Hspb1,Adamts1,Tnfrsf12a,Flt1,Klf2,Rhob,Klf4	0.932931	0.0429314
GO:0033993	Response to lipid	19	872	0.69	4.35e-06	10090.ENSMUSP00000003640,10090.ENSMUSP00000020308,10090.ENSMUSP00000021413,10090.ENSMUSP00000021674,10090.ENSMUSP00000023779,10090.ENSMUSP00000023829,10090.ENSMUSP00000025025,10090.ENSMUSP00000030118,10090.ENSMUSP00000040048,10090.ENSMUSP00000045513,10090.ENSMUSP00000045639,10090.ENSMUSP00000057815,10090.ENSMUSP00000064680,10090.ENSMUSP00000080998,10090.ENSMUSP00000087405,10090.ENSMUSP00000092901…	Fosb,Ddit4,Nfkbia,Fos,Nr4a1,Cdkn1a,Dusp1,Dnaja1,Acer2,Fam107a,Klf9,Zfp36,Junb,mt-Nd3,Gch1,Jund,Jun,Klf4,Sgms1	0.831574	0.729437
GO:0043065	Positive regulation of apoptotic process	14	641	0.69	0.00022	10090.ENSMUSP00000007803,10090.ENSMUSP00000017851,10090.ENSMUSP00000020234,10090.ENSMUSP00000023779,10090.ENSMUSP00000024698,10090.ENSMUSP00000025025,10090.ENSMUSP00000028854,10090.ENSMUSP00000029865,10090.ENSMUSP00000030118,10090.ENSMUSP00000040048,10090.ENSMUSP00000044048,10090.ENSMUSP00000067013,10090.ENSMUSP00000077132,10090.ENSMUSP00000102711	Bcl2l1,Serinc3,Timp3,Nr4a1,Tnfrsf12a,Dusp1,Mal,Trp53inp1,Dnaja1,Acer2,Mcl1,Rhob,Itga1,Jun	0.843199	0.523585
GO:0071396	Cellular response to lipid	11	507	0.69	0.0022	10090.ENSMUSP00000020308,10090.ENSMUSP00000021413,10090.ENSMUSP00000023779,10090.ENSMUSP00000030118,10090.ENSMUSP00000045513,10090.ENSMUSP00000045639,10090.ENSMUSP00000057815,10090.ENSMUSP00000080998,10090.ENSMUSP00000087405,10090.ENSMUSP00000103245,10090.ENSMUSP00000117336	Ddit4,Nfkbia,Nr4a1,Dnaja1,Fam107a,Klf9,Zfp36,mt-Nd3,Gch1,Klf4,Sgms1	0.817627	0.736933
GO:0071407	Cellular response to organic cyclic compound	11	511	0.69	0.0023	10090.ENSMUSP00000020308,10090.ENSMUSP00000021413,10090.ENSMUSP00000023779,10090.ENSMUSP00000024739,10090.ENSMUSP00000030118,10090.ENSMUSP00000045513,10090.ENSMUSP00000045639,10090.ENSMUSP00000057815,10090.ENSMUSP00000064823,10090.ENSMUSP00000080998,10090.ENSMUSP00000103245	Ddit4,Nfkbia,Nr4a1,Hsp90ab1,Dnaja1,Fam107a,Klf9,Zfp36,Klf2,mt-Nd3,Klf4	0.818384	0.783288
GO:0071363	Cellular response to growth factor stimulus	10	459	0.69	0.0045	10090.ENSMUSP00000005077,10090.ENSMUSP00000005671,10090.ENSMUSP00000020308,10090.ENSMUSP00000021674,10090.ENSMUSP00000023779,10090.ENSMUSP00000031653,10090.ENSMUSP00000057815,10090.ENSMUSP00000067786,10090.ENSMUSP00000102711,10090.ENSMUSP00000103245	Hspb1,Igf1r,Ddit4,Fos,Nr4a1,Flt1,Zfp36,Sos1,Jun,Klf4	0.82861	0.810915
GO:0031400	Negative regulation of protein modification process	13	608	0.68	0.00057	10090.ENSMUSP00000005077,10090.ENSMUSP00000005671,10090.ENSMUSP00000020234,10090.ENSMUSP00000020308,10090.ENSMUSP00000021271,10090.ENSMUSP00000023829,10090.ENSMUSP00000025025,10090.ENSMUSP00000030118,10090.ENSMUSP00000040048,10090.ENSMUSP00000079664,10090.ENSMUSP00000084454,10090.ENSMUSP00000102711,10090.ENSMUSP00000103245	Hspb1,Igf1r,Timp3,Ddit4,Per1,Cdkn1a,Dusp1,Dnaja1,Acer2,Pecam1,Fry,Jun,Klf4	0.883197	0.56632
GO:0010038	Response to metal ion	8	374	0.68	0.0208	10090.ENSMUSP00000003640,10090.ENSMUSP00000021674,10090.ENSMUSP00000025025,10090.ENSMUSP00000042410,10090.ENSMUSP00000064680,10090.ENSMUSP00000081003,10090.ENSMUSP00000092901,10090.ENSMUSP00000102711	Fosb,Fos,Dusp1,Slc30a1,Junb,mt-Cytb,Jund,Jun	0.774847	0.732972
GO:1901214	Regulation of neuron death	8	375	0.68	0.0209	10090.ENSMUSP00000007803,10090.ENSMUSP00000020308,10090.ENSMUSP00000020692,10090.ENSMUSP00000021674,10090.ENSMUSP00000024739,10090.ENSMUSP00000044048,10090.ENSMUSP00000077132,10090.ENSMUSP00000102711	Bcl2l1,Ddit4,Btg2,Fos,Hsp90ab1,Mcl1,Itga1,Jun	0.870353	0.789448
GO:0051726	Regulation of cell cycle	21	1016	0.67	1.88e-06	10090.ENSMUSP00000003635,10090.ENSMUSP00000005671,10090.ENSMUSP00000007803,10090.ENSMUSP00000015800,10090.ENSMUSP00000020692,10090.ENSMUSP00000023610,10090.ENSMUSP00000023779,10090.ENSMUSP00000023829,10090.ENSMUSP00000024739,10090.ENSMUSP00000024839,10090.ENSMUSP00000025025,10090.ENSMUSP00000029416,10090.ENSMUSP00000029865,10090.ENSMUSP00000044603,10090.ENSMUSP00000045513,10090.ENSMUSP00000064680…	Ier3,Igf1r,Bcl2l1,Hspa8,Btg2,Adamts1,Nr4a1,Cdkn1a,Hsp90ab1,Sik1,Dusp1,Ccnl1,Trp53inp1,Pim3,Fam107a,Junb,Rhob,Hspa1a,Jund,Jun,Klf4	0.923992	0.0632365
GO:0080135	Regulation of cellular response to stress	14	690	0.66	0.00045	10090.ENSMUSP00000003635,10090.ENSMUSP00000005077,10090.ENSMUSP00000005671,10090.ENSMUSP00000007803,10090.ENSMUSP00000017851,10090.ENSMUSP00000021271,10090.ENSMUSP00000023099,10090.ENSMUSP00000025025,10090.ENSMUSP00000030118,10090.ENSMUSP00000044048,10090.ENSMUSP00000049852,10090.ENSMUSP00000087405,10090.ENSMUSP00000103245,10090.ENSMUSP00000124201	Ier3,Hspb1,Igf1r,Bcl2l1,Serinc3,Per1,Slc38a2,Dusp1,Dnaja1,Mcl1,Fzd4,Gch1,Klf4,Herpud1	0.902068	0.323618
GO:0006979	Response to oxidative stress	8	395	0.66	0.0275	10090.ENSMUSP00000021674,10090.ENSMUSP00000025025,10090.ENSMUSP00000029865,10090.ENSMUSP00000064823,10090.ENSMUSP00000067013,10090.ENSMUSP00000080998,10090.ENSMUSP00000102711,10090.ENSMUSP00000103245	Fos,Dusp1,Trp53inp1,Klf2,Rhob,mt-Nd3,Jun,Klf4	0.880847	0.511237
GO:0043066	Negative regulation of apoptotic process	18	913	0.65	3.53e-05	10090.ENSMUSP00000003635,10090.ENSMUSP00000005077,10090.ENSMUSP00000005671,10090.ENSMUSP00000007803,10090.ENSMUSP00000015800,10090.ENSMUSP00000020692,10090.ENSMUSP00000023779,10090.ENSMUSP00000023829,10090.ENSMUSP00000024739,10090.ENSMUSP00000025025,10090.ENSMUSP00000030118,10090.ENSMUSP00000044048,10090.ENSMUSP00000044603,10090.ENSMUSP00000102711,10090.ENSMUSP00000103245,10090.ENSMUSP00000108620…	Ier3,Hspb1,Igf1r,Bcl2l1,Hspa8,Btg2,Nr4a1,Cdkn1a,Hsp90ab1,Dusp1,Dnaja1,Mcl1,Pim3,Jun,Klf4,Tsc22d3,Sgms1,Herpud1	0.815332	0.698064
GO:1901652	Response to peptide	9	463	0.64	0.0179	10090.ENSMUSP00000005671,10090.ENSMUSP00000020692,10090.ENSMUSP00000021413,10090.ENSMUSP00000023779,10090.ENSMUSP00000030398,10090.ENSMUSP00000064823,10090.ENSMUSP00000081003,10090.ENSMUSP00000092901,10090.ENSMUSP00000103245	Igf1r,Btg2,Nfkbia,Nr4a1,Slc2a1,Klf2,mt-Cytb,Jund,Klf4	0.833854	0.810163
GO:0032269	Negative regulation of cellular protein metabolic process	20	1047	0.63	1.27e-05	10090.ENSMUSP00000005077,10090.ENSMUSP00000005671,10090.ENSMUSP00000007803,10090.ENSMUSP00000020234,10090.ENSMUSP00000020308,10090.ENSMUSP00000020692,10090.ENSMUSP00000021271,10090.ENSMUSP00000023779,10090.ENSMUSP00000023829,10090.ENSMUSP00000024739,10090.ENSMUSP00000025025,10090.ENSMUSP00000030118,10090.ENSMUSP00000033941,10090.ENSMUSP00000040048,10090.ENSMUSP00000057815,10090.ENSMUSP00000079664…	Hspb1,Igf1r,Bcl2l1,Timp3,Ddit4,Btg2,Per1,Nr4a1,Cdkn1a,Hsp90ab1,Dusp1,Dnaja1,Plat,Acer2,Zfp36,Pecam1,Fry,Jun,Klf4,Herpud1	0.755291	0.833969
GO:0010941	Regulation of cell death	30	1661	0.61	2.57e-08	10090.ENSMUSP00000003635,10090.ENSMUSP00000005077,10090.ENSMUSP00000005671,10090.ENSMUSP00000007803,10090.ENSMUSP00000015800,10090.ENSMUSP00000017851,10090.ENSMUSP00000020234,10090.ENSMUSP00000020308,10090.ENSMUSP00000020692,10090.ENSMUSP00000021674,10090.ENSMUSP00000023779,10090.ENSMUSP00000023829,10090.ENSMUSP00000024698,10090.ENSMUSP00000024739,10090.ENSMUSP00000025025,10090.ENSMUSP00000028854…	Ier3,Hspb1,Igf1r,Bcl2l1,Hspa8,Serinc3,Timp3,Ddit4,Btg2,Fos,Nr4a1,Cdkn1a,Tnfrsf12a,Hsp90ab1,Dusp1,Mal,Trp53inp1,Dnaja1,Acer2,Mcl1,Pim3,Zfp36,Rhob,Itga1,mt-Co2,Jun,Klf4,Tsc22d3,Sgms1,Herpud1	0.916509	0.0824281
GO:1901700	Response to oxygen-containing compound	29	1585	0.61	4.24e-08	10090.ENSMUSP00000003640,10090.ENSMUSP00000005671,10090.ENSMUSP00000007803,10090.ENSMUSP00000020308,10090.ENSMUSP00000020692,10090.ENSMUSP00000021271,10090.ENSMUSP00000021413,10090.ENSMUSP00000021674,10090.ENSMUSP00000023099,10090.ENSMUSP00000023779,10090.ENSMUSP00000023829,10090.ENSMUSP00000024739,10090.ENSMUSP00000025025,10090.ENSMUSP00000029865,10090.ENSMUSP00000030398,10090.ENSMUSP00000040048…	Fosb,Igf1r,Bcl2l1,Ddit4,Btg2,Per1,Nfkbia,Fos,Slc38a2,Nr4a1,Cdkn1a,Hsp90ab1,Dusp1,Trp53inp1,Slc2a1,Acer2,Klf9,Zfp36,Junb,Klf2,Rhob,mt-Cytb,Mat2a,Gch1,Hsp90aa1,Jund,Jun,Klf4,Sgms1	0.917832	0.163844
GO:0042981	Regulation of apoptotic process	27	1486	0.61	1.85e-07	10090.ENSMUSP00000003635,10090.ENSMUSP00000005077,10090.ENSMUSP00000005671,10090.ENSMUSP00000007803,10090.ENSMUSP00000015800,10090.ENSMUSP00000017851,10090.ENSMUSP00000020234,10090.ENSMUSP00000020692,10090.ENSMUSP00000023779,10090.ENSMUSP00000023829,10090.ENSMUSP00000024698,10090.ENSMUSP00000024739,10090.ENSMUSP00000025025,10090.ENSMUSP00000028854,10090.ENSMUSP00000029865,10090.ENSMUSP00000030118…	Ier3,Hspb1,Igf1r,Bcl2l1,Hspa8,Serinc3,Timp3,Btg2,Nr4a1,Cdkn1a,Tnfrsf12a,Hsp90ab1,Dusp1,Mal,Trp53inp1,Dnaja1,Acer2,Mcl1,Pim3,Zfp36,Rhob,Itga1,Jun,Klf4,Tsc22d3,Sgms1,Herpud1	0.860785	0.343556
GO:0009719	Response to endogenous stimulus	25	1370	0.61	6.87e-07	10090.ENSMUSP00000003640,10090.ENSMUSP00000005671,10090.ENSMUSP00000007803,10090.ENSMUSP00000020234,10090.ENSMUSP00000020308,10090.ENSMUSP00000020692,10090.ENSMUSP00000021674,10090.ENSMUSP00000023779,10090.ENSMUSP00000023829,10090.ENSMUSP00000025025,10090.ENSMUSP00000030118,10090.ENSMUSP00000030398,10090.ENSMUSP00000045513,10090.ENSMUSP00000045639,10090.ENSMUSP00000057815,10090.ENSMUSP00000060275…	Fosb,Igf1r,Bcl2l1,Timp3,Ddit4,Btg2,Fos,Nr4a1,Cdkn1a,Dusp1,Dnaja1,Slc2a1,Fam107a,Klf9,Zfp36,Ier2,Junb,Klf2,mt-Nd3,mt-Cytb,Mat2a,Hsp90aa1,Jund,Jun,Klf4	0.854742	0.842804
GO:0008285	Negative regulation of cell population proliferation	12	680	0.6	0.0053	10090.ENSMUSP00000005256,10090.ENSMUSP00000020692,10090.ENSMUSP00000023829,10090.ENSMUSP00000025025,10090.ENSMUSP00000029865,10090.ENSMUSP00000031653,10090.ENSMUSP00000045639,10090.ENSMUSP00000077132,10090.ENSMUSP00000084586,10090.ENSMUSP00000102711,10090.ENSMUSP00000103245,10090.ENSMUSP00000137520	Ndrg1,Btg2,Cdkn1a,Dusp1,Trp53inp1,Flt1,Klf9,Itga1,Hspa1a,Jun,Klf4,Gpr56	0.874178	0.560156
GO:0033554	Cellular response to stress	26	1493	0.59	7.57e-07	10090.ENSMUSP00000003635,10090.ENSMUSP00000005256,10090.ENSMUSP00000005620,10090.ENSMUSP00000007803,10090.ENSMUSP00000015800,10090.ENSMUSP00000020308,10090.ENSMUSP00000020692,10090.ENSMUSP00000021674,10090.ENSMUSP00000023099,10090.ENSMUSP00000023829,10090.ENSMUSP00000024739,10090.ENSMUSP00000029865,10090.ENSMUSP00000030118,10090.ENSMUSP00000030398,10090.ENSMUSP00000040048,10090.ENSMUSP00000044048…	Ier3,Ndrg1,Dnajb1,Bcl2l1,Hspa8,Ddit4,Btg2,Fos,Slc38a2,Cdkn1a,Hsp90ab1,Trp53inp1,Dnaja1,Slc2a1,Acer2,Mcl1,Zfp36,Klf2,Lrrc8c,Rnf103,Rhob,Hspa1a,Hsp90aa1,Jun,Klf4,Herpud1	0.913615	0.783797
GO:0035556	Intracellular signal transduction	24	1402	0.59	4.11e-06	10090.ENSMUSP00000003635,10090.ENSMUSP00000005077,10090.ENSMUSP00000005256,10090.ENSMUSP00000005671,10090.ENSMUSP00000007803,10090.ENSMUSP00000020308,10090.ENSMUSP00000021413,10090.ENSMUSP00000023829,10090.ENSMUSP00000024839,10090.ENSMUSP00000025025,10090.ENSMUSP00000030677,10090.ENSMUSP00000040048,10090.ENSMUSP00000044048,10090.ENSMUSP00000050897,10090.ENSMUSP00000051809,10090.ENSMUSP00000057815…	Ier3,Hspb1,Ndrg1,Igf1r,Bcl2l1,Ddit4,Nfkbia,Cdkn1a,Sik1,Dusp1,Map3k6,Acer2,Mcl1,S1pr1,Rictor,Zfp36,Rhob,Cdc42ep3,Sos1,Pecam1,Jun,Mcf2l,Snrk,Gpr56	0.82321	0.24895
GO:0010564	Regulation of cell cycle process	10	583	0.59	0.0208	10090.ENSMUSP00000003635,10090.ENSMUSP00000005671,10090.ENSMUSP00000007803,10090.ENSMUSP00000023610,10090.ENSMUSP00000023829,10090.ENSMUSP00000024739,10090.ENSMUSP00000025025,10090.ENSMUSP00000045513,10090.ENSMUSP00000084586,10090.ENSMUSP00000103245	Ier3,Igf1r,Bcl2l1,Adamts1,Cdkn1a,Hsp90ab1,Dusp1,Fam107a,Hspa1a,Klf4	0.869242	0.453332
GO:0006915	Apoptotic process	14	825	0.58	0.0022	10090.ENSMUSP00000003635,10090.ENSMUSP00000007803,10090.ENSMUSP00000020308,10090.ENSMUSP00000023779,10090.ENSMUSP00000023829,10090.ENSMUSP00000024698,10090.ENSMUSP00000024839,10090.ENSMUSP00000029865,10090.ENSMUSP00000044048,10090.ENSMUSP00000044603,10090.ENSMUSP00000067013,10090.ENSMUSP00000091921,10090.ENSMUSP00000102711,10090.ENSMUSP00000117336	Ier3,Bcl2l1,Ddit4,Nr4a1,Cdkn1a,Tnfrsf12a,Sik1,Trp53inp1,Mcl1,Pim3,Rhob,Hsp90aa1,Jun,Sgms1	0.981468	0.799462
GO:0043086	Negative regulation of catalytic activity	13	776	0.58	0.0045	10090.ENSMUSP00000005077,10090.ENSMUSP00000005671,10090.ENSMUSP00000007803,10090.ENSMUSP00000020234,10090.ENSMUSP00000023779,10090.ENSMUSP00000023829,10090.ENSMUSP00000025025,10090.ENSMUSP00000030118,10090.ENSMUSP00000057815,10090.ENSMUSP00000079664,10090.ENSMUSP00000084454,10090.ENSMUSP00000103245,10090.ENSMUSP00000124201	Hspb1,Igf1r,Bcl2l1,Timp3,Nr4a1,Cdkn1a,Dusp1,Dnaja1,Zfp36,Pecam1,Fry,Klf4,Herpud1	0.902296	0.632516
GO:0071310	Cellular response to organic substance	33	1987	0.57	2.09e-08	10090.ENSMUSP00000000080,10090.ENSMUSP00000003640,10090.ENSMUSP00000005077,10090.ENSMUSP00000005671,10090.ENSMUSP00000007803,10090.ENSMUSP00000015800,10090.ENSMUSP00000020234,10090.ENSMUSP00000020308,10090.ENSMUSP00000021413,10090.ENSMUSP00000021674,10090.ENSMUSP00000023779,10090.ENSMUSP00000024739,10090.ENSMUSP00000025025,10090.ENSMUSP00000029865,10090.ENSMUSP00000030118,10090.ENSMUSP00000031653…	Klf6,Fosb,Hspb1,Igf1r,Bcl2l1,Hspa8,Timp3,Ddit4,Nfkbia,Fos,Nr4a1,Hsp90ab1,Dusp1,Trp53inp1,Dnaja1,Flt1,Fam107a,Klf9,Fzd4,Zfp36,Junb,Klf2,Sos1,Hnrnph1,mt-Nd3,Hspa1a,Mat2a,Gch1,Jund,Jun,Klf4,Sgms1,Herpud1	0.887324	0.178637
GO:0040017	Positive regulation of locomotion	10	605	0.57	0.0264	10090.ENSMUSP00000005077,10090.ENSMUSP00000005671,10090.ENSMUSP00000023610,10090.ENSMUSP00000031653,10090.ENSMUSP00000045513,10090.ENSMUSP00000050897,10090.ENSMUSP00000067013,10090.ENSMUSP00000069529,10090.ENSMUSP00000079664,10090.ENSMUSP00000102711	Hspb1,Igf1r,Adamts1,Flt1,Fam107a,S1pr1,Rhob,Stx3,Pecam1,Jun	0.801524	0.633966
GO:0010033	Response to organic substance	44	2742	0.56	1.51e-11	10090.ENSMUSP00000000080,10090.ENSMUSP00000003640,10090.ENSMUSP00000005077,10090.ENSMUSP00000005671,10090.ENSMUSP00000007803,10090.ENSMUSP00000015800,10090.ENSMUSP00000020234,10090.ENSMUSP00000020308,10090.ENSMUSP00000020692,10090.ENSMUSP00000021271,10090.ENSMUSP00000021413,10090.ENSMUSP00000021674,10090.ENSMUSP00000023779,10090.ENSMUSP00000023829,10090.ENSMUSP00000024739,10090.ENSMUSP00000025025…	Klf6,Fosb,Hspb1,Igf1r,Bcl2l1,Hspa8,Timp3,Ddit4,Btg2,Per1,Nfkbia,Fos,Nr4a1,Cdkn1a,Hsp90ab1,Dusp1,Trp53inp1,Dnaja1,Slc2a1,Flt1,Acer2,Mcl1,Fam107a,Klf9,Fzd4,Zfp36,Ier2,Junb,Klf2,Rnf103,Sos1,Chka,Hnrnph1,mt-Nd3,mt-Cytb,Hspa1a,Mat2a,Gch1,Hsp90aa1,Jund,Jun,Klf4,Sgms1,Herpud1	0.979444	0.187922
GO:0070887	Cellular response to chemical stimulus	41	2535	0.56	1.05e-10	10090.ENSMUSP00000000080,10090.ENSMUSP00000003640,10090.ENSMUSP00000005077,10090.ENSMUSP00000005256,10090.ENSMUSP00000005671,10090.ENSMUSP00000007803,10090.ENSMUSP00000015800,10090.ENSMUSP00000020234,10090.ENSMUSP00000020308,10090.ENSMUSP00000021413,10090.ENSMUSP00000021674,10090.ENSMUSP00000023099,10090.ENSMUSP00000023779,10090.ENSMUSP00000024739,10090.ENSMUSP00000025025,10090.ENSMUSP00000029865…	Klf6,Fosb,Hspb1,Ndrg1,Igf1r,Bcl2l1,Hspa8,Timp3,Ddit4,Nfkbia,Fos,Slc38a2,Nr4a1,Hsp90ab1,Dusp1,Trp53inp1,Dnaja1,Slc2a1,Flt1,Acer2,Fam107a,Klf9,Fzd4,S1pr1,Zfp36,Junb,Klf2,Lrrc8c,Rhob,Sos1,Hnrnph1,Itga1,mt-Nd3,Hspa1a,Mat2a,Gch1,Jund,Jun,Klf4,Sgms1,Herpud1	0.838228	0.462233
GO:0016310	Phosphorylation	17	1059	0.56	0.00072	10090.ENSMUSP00000005671,10090.ENSMUSP00000015800,10090.ENSMUSP00000023829,10090.ENSMUSP00000024839,10090.ENSMUSP00000030677,10090.ENSMUSP00000031653,10090.ENSMUSP00000044603,10090.ENSMUSP00000051809,10090.ENSMUSP00000057815,10090.ENSMUSP00000071933,10090.ENSMUSP00000080992,10090.ENSMUSP00000080994,10090.ENSMUSP00000080996,10090.ENSMUSP00000080997,10090.ENSMUSP00000081003,10090.ENSMUSP00000112919…	Igf1r,Hspa8,Cdkn1a,Sik1,Map3k6,Flt1,Pim3,Rictor,Zfp36,Chka,mt-Nd2,mt-Co2,mt-Atp6,mt-Co3,mt-Cytb,Snrk,Sgms1	0.846839	0.533017
GO:0045859	Regulation of protein kinase activity	12	744	0.56	0.0104	10090.ENSMUSP00000005077,10090.ENSMUSP00000005671,10090.ENSMUSP00000023829,10090.ENSMUSP00000024739,10090.ENSMUSP00000025025,10090.ENSMUSP00000029416,10090.ENSMUSP00000030118,10090.ENSMUSP00000030677,10090.ENSMUSP00000031653,10090.ENSMUSP00000049852,10090.ENSMUSP00000077132,10090.ENSMUSP00000091921	Hspb1,Igf1r,Cdkn1a,Hsp90ab1,Dusp1,Ccnl1,Dnaja1,Map3k6,Flt1,Fzd4,Itga1,Hsp90aa1	0.765534	0.849608
GO:0080134	Regulation of response to stress	20	1273	0.55	0.00016	10090.ENSMUSP00000003635,10090.ENSMUSP00000005077,10090.ENSMUSP00000005671,10090.ENSMUSP00000007803,10090.ENSMUSP00000017851,10090.ENSMUSP00000021177,10090.ENSMUSP00000021271,10090.ENSMUSP00000021413,10090.ENSMUSP00000023099,10090.ENSMUSP00000024698,10090.ENSMUSP00000024739,10090.ENSMUSP00000025025,10090.ENSMUSP00000030118,10090.ENSMUSP00000044048,10090.ENSMUSP00000049852,10090.ENSMUSP00000051809…	Ier3,Hspb1,Igf1r,Bcl2l1,Serinc3,Sec14l1,Per1,Nfkbia,Slc38a2,Tnfrsf12a,Hsp90ab1,Dusp1,Dnaja1,Mcl1,Fzd4,Rictor,Zfp36,Gch1,Klf4,Herpud1	0.875716	0.459276
GO:0071495	Cellular response to endogenous stimulus	17	1075	0.55	0.00084	10090.ENSMUSP00000003640,10090.ENSMUSP00000005671,10090.ENSMUSP00000007803,10090.ENSMUSP00000020308,10090.ENSMUSP00000021674,10090.ENSMUSP00000023779,10090.ENSMUSP00000025025,10090.ENSMUSP00000030118,10090.ENSMUSP00000045513,10090.ENSMUSP00000045639,10090.ENSMUSP00000057815,10090.ENSMUSP00000064680,10090.ENSMUSP00000064823,10090.ENSMUSP00000080998,10090.ENSMUSP00000092901,10090.ENSMUSP00000102711…	Fosb,Igf1r,Bcl2l1,Ddit4,Fos,Nr4a1,Dusp1,Dnaja1,Fam107a,Klf9,Zfp36,Junb,Klf2,mt-Nd3,Jund,Jun,Klf4	0.822832	0.511445
GO:1901701	Cellular response to oxygen-containing compound	16	1026	0.55	0.0016	10090.ENSMUSP00000005671,10090.ENSMUSP00000007803,10090.ENSMUSP00000020308,10090.ENSMUSP00000021413,10090.ENSMUSP00000021674,10090.ENSMUSP00000023099,10090.ENSMUSP00000023779,10090.ENSMUSP00000029865,10090.ENSMUSP00000045639,10090.ENSMUSP00000057815,10090.ENSMUSP00000064823,10090.ENSMUSP00000067013,10090.ENSMUSP00000087405,10090.ENSMUSP00000102711,10090.ENSMUSP00000103245,10090.ENSMUSP00000117336	Igf1r,Bcl2l1,Ddit4,Nfkbia,Fos,Slc38a2,Nr4a1,Trp53inp1,Klf9,Zfp36,Klf2,Rhob,Gch1,Jun,Klf4,Sgms1	0.889861	0.811746
GO:0071345	Cellular response to cytokine stimulus	11	698	0.55	0.0208	10090.ENSMUSP00000000080,10090.ENSMUSP00000021413,10090.ENSMUSP00000024739,10090.ENSMUSP00000025025,10090.ENSMUSP00000049852,10090.ENSMUSP00000057815,10090.ENSMUSP00000064823,10090.ENSMUSP00000076989,10090.ENSMUSP00000087118,10090.ENSMUSP00000103245,10090.ENSMUSP00000117336	Klf6,Nfkbia,Hsp90ab1,Dusp1,Fzd4,Zfp36,Klf2,Hnrnph1,Mat2a,Klf4,Sgms1	0.814403	0.678455
GO:1902531	Regulation of intracellular signal transduction	24	1556	0.54	2.13e-05	10090.ENSMUSP00000005077,10090.ENSMUSP00000005671,10090.ENSMUSP00000007803,10090.ENSMUSP00000017851,10090.ENSMUSP00000020234,10090.ENSMUSP00000020308,10090.ENSMUSP00000021177,10090.ENSMUSP00000021271,10090.ENSMUSP00000024739,10090.ENSMUSP00000025025,10090.ENSMUSP00000030118,10090.ENSMUSP00000030677,10090.ENSMUSP00000031653,10090.ENSMUSP00000044048,10090.ENSMUSP00000049852,10090.ENSMUSP00000051809…	Hspb1,Igf1r,Bcl2l1,Serinc3,Timp3,Ddit4,Sec14l1,Per1,Hsp90ab1,Dusp1,Dnaja1,Map3k6,Flt1,Mcl1,Fzd4,Rictor,Sos1,Itga1,Hsp90aa1,Jun,Klf4,Mcf2l,Herpud1,Gpr56	0.978948	0.0140777
GO:0048870	Cell motility	15	971	0.54	0.003	10090.ENSMUSP00000020308,10090.ENSMUSP00000023779,10090.ENSMUSP00000024698,10090.ENSMUSP00000027952,10090.ENSMUSP00000030118,10090.ENSMUSP00000031653,10090.ENSMUSP00000033941,10090.ENSMUSP00000050897,10090.ENSMUSP00000060246,10090.ENSMUSP00000060275,10090.ENSMUSP00000067013,10090.ENSMUSP00000077132,10090.ENSMUSP00000079664,10090.ENSMUSP00000091921,10090.ENSMUSP00000137520	Ddit4,Nr4a1,Tnfrsf12a,Plxna2,Dnaja1,Flt1,Plat,S1pr1,Tubb2a,Ier2,Rhob,Itga1,Pecam1,Hsp90aa1,Gpr56	0.978527	0.923341
GO:0030334	Regulation of cell migration	14	915	0.54	0.0056	10090.ENSMUSP00000005077,10090.ENSMUSP00000005671,10090.ENSMUSP00000023610,10090.ENSMUSP00000025025,10090.ENSMUSP00000027952,10090.ENSMUSP00000029865,10090.ENSMUSP00000031653,10090.ENSMUSP00000045513,10090.ENSMUSP00000050897,10090.ENSMUSP00000067013,10090.ENSMUSP00000079664,10090.ENSMUSP00000102711,10090.ENSMUSP00000103245,10090.ENSMUSP00000137520	Hspb1,Igf1r,Adamts1,Dusp1,Plxna2,Trp53inp1,Flt1,Fam107a,S1pr1,Rhob,Pecam1,Jun,Klf4,Gpr56	0.919239	0.857237
GO:0016477	Cell migration	13	845	0.54	0.0091	10090.ENSMUSP00000020308,10090.ENSMUSP00000023779,10090.ENSMUSP00000024698,10090.ENSMUSP00000027952,10090.ENSMUSP00000031653,10090.ENSMUSP00000033941,10090.ENSMUSP00000050897,10090.ENSMUSP00000060246,10090.ENSMUSP00000067013,10090.ENSMUSP00000077132,10090.ENSMUSP00000079664,10090.ENSMUSP00000091921,10090.ENSMUSP00000137520	Ddit4,Nr4a1,Tnfrsf12a,Plxna2,Flt1,Plat,S1pr1,Tubb2a,Rhob,Itga1,Pecam1,Hsp90aa1,Gpr56	0.838992	0.523044
GO:0043549	Regulation of kinase activity	13	850	0.54	0.0095	10090.ENSMUSP00000005077,10090.ENSMUSP00000005671,10090.ENSMUSP00000023829,10090.ENSMUSP00000024739,10090.ENSMUSP00000025025,10090.ENSMUSP00000029416,10090.ENSMUSP00000030118,10090.ENSMUSP00000030677,10090.ENSMUSP00000031653,10090.ENSMUSP00000049852,10090.ENSMUSP00000077132,10090.ENSMUSP00000091921,10090.ENSMUSP00000103245	Hspb1,Igf1r,Cdkn1a,Hsp90ab1,Dusp1,Ccnl1,Dnaja1,Map3k6,Flt1,Fzd4,Itga1,Hsp90aa1,Klf4	0.77995	0.894645
GO:0045935	Positive regulation of nucleobase-containing compound metabolic process	28	1859	0.53	2.89e-06	10090.ENSMUSP00000000080,10090.ENSMUSP00000003640,10090.ENSMUSP00000005671,10090.ENSMUSP00000007803,10090.ENSMUSP00000015800,10090.ENSMUSP00000020692,10090.ENSMUSP00000021271,10090.ENSMUSP00000021413,10090.ENSMUSP00000021674,10090.ENSMUSP00000023099,10090.ENSMUSP00000023779,10090.ENSMUSP00000024739,10090.ENSMUSP00000029865,10090.ENSMUSP00000045639,10090.ENSMUSP00000049852,10090.ENSMUSP00000050897…	Klf6,Fosb,Igf1r,Bcl2l1,Hspa8,Btg2,Per1,Nfkbia,Fos,Slc38a2,Nr4a1,Hsp90ab1,Trp53inp1,Klf9,Fzd4,S1pr1,Sdpr,Zfp36,Ier2,Junb,Klf2,mt-Co2,Hsp90aa1,Jund,Maff,Jun,Klf4,Mcf2l	0.916572	0.0909432
GO:0042127	Regulation of cell population proliferation	25	1650	0.53	1.6e-05	10090.ENSMUSP00000005256,10090.ENSMUSP00000005671,10090.ENSMUSP00000007803,10090.ENSMUSP00000020692,10090.ENSMUSP00000021413,10090.ENSMUSP00000023610,10090.ENSMUSP00000023779,10090.ENSMUSP00000023829,10090.ENSMUSP00000025025,10090.ENSMUSP00000029865,10090.ENSMUSP00000031653,10090.ENSMUSP00000040048,10090.ENSMUSP00000045639,10090.ENSMUSP00000050897,10090.ENSMUSP00000051809,10090.ENSMUSP00000057815…	Ndrg1,Igf1r,Bcl2l1,Btg2,Nfkbia,Adamts1,Nr4a1,Cdkn1a,Dusp1,Trp53inp1,Flt1,Acer2,Klf9,S1pr1,Rictor,Zfp36,Junb,Sos1,Stx3,Itga1,Hspa1a,Jund,Jun,Klf4,Gpr56	0.947442	0.268264
GO:0044092	Negative regulation of molecular function	17	1126	0.53	0.0014	10090.ENSMUSP00000005077,10090.ENSMUSP00000005671,10090.ENSMUSP00000007803,10090.ENSMUSP00000020234,10090.ENSMUSP00000021413,10090.ENSMUSP00000023779,10090.ENSMUSP00000023829,10090.ENSMUSP00000024839,10090.ENSMUSP00000025025,10090.ENSMUSP00000030118,10090.ENSMUSP00000057815,10090.ENSMUSP00000076751,10090.ENSMUSP00000079664,10090.ENSMUSP00000084454,10090.ENSMUSP00000102711,10090.ENSMUSP00000103245…	Hspb1,Igf1r,Bcl2l1,Timp3,Nfkbia,Nr4a1,Cdkn1a,Sik1,Dusp1,Dnaja1,Zfp36,Cttnbp2nl,Pecam1,Fry,Jun,Klf4,Herpud1	0.882527	0.275924
GO:0072359	Circulatory system development	14	936	0.53	0.0068	10090.ENSMUSP00000023610,10090.ENSMUSP00000023779,10090.ENSMUSP00000023829,10090.ENSMUSP00000024698,10090.ENSMUSP00000024839,10090.ENSMUSP00000031653,10090.ENSMUSP00000049852,10090.ENSMUSP00000050897,10090.ENSMUSP00000064680,10090.ENSMUSP00000067013,10090.ENSMUSP00000067786,10090.ENSMUSP00000079664,10090.ENSMUSP00000102711,10090.ENSMUSP00000137520	Adamts1,Nr4a1,Cdkn1a,Tnfrsf12a,Sik1,Flt1,Fzd4,S1pr1,Junb,Rhob,Sos1,Pecam1,Jun,Gpr56	0.903999	0.544227
GO:0032101	Regulation of response to external stimulus	13	871	0.53	0.0111	10090.ENSMUSP00000003635,10090.ENSMUSP00000005077,10090.ENSMUSP00000005671,10090.ENSMUSP00000021177,10090.ENSMUSP00000021271,10090.ENSMUSP00000021413,10090.ENSMUSP00000024739,10090.ENSMUSP00000025025,10090.ENSMUSP00000050897,10090.ENSMUSP00000051809,10090.ENSMUSP00000057815,10090.ENSMUSP00000069529,10090.ENSMUSP00000103245	Ier3,Hspb1,Igf1r,Sec14l1,Per1,Nfkbia,Hsp90ab1,Dusp1,S1pr1,Rictor,Zfp36,Stx3,Klf4	0.869795	0.630735
GO:0043408	Regulation of mapk cascade	11	723	0.53	0.0265	10090.ENSMUSP00000005671,10090.ENSMUSP00000020234,10090.ENSMUSP00000021271,10090.ENSMUSP00000025025,10090.ENSMUSP00000030118,10090.ENSMUSP00000030677,10090.ENSMUSP00000031653,10090.ENSMUSP00000049852,10090.ENSMUSP00000077132,10090.ENSMUSP00000102711,10090.ENSMUSP00000103245	Igf1r,Timp3,Per1,Dusp1,Dnaja1,Map3k6,Flt1,Fzd4,Itga1,Jun,Klf4	0.850935	0.669785
GO:0006974	Cellular response to dna damage stimulus	10	667	0.53	0.0481	10090.ENSMUSP00000003635,10090.ENSMUSP00000005256,10090.ENSMUSP00000007803,10090.ENSMUSP00000020308,10090.ENSMUSP00000020692,10090.ENSMUSP00000023829,10090.ENSMUSP00000030118,10090.ENSMUSP00000040048,10090.ENSMUSP00000044048,10090.ENSMUSP00000084586	Ier3,Ndrg1,Bcl2l1,Ddit4,Btg2,Cdkn1a,Dnaja1,Acer2,Mcl1,Hspa1a	0.746307	0.671693
GO:0040012	Regulation of locomotion	15	1010	0.52	0.0044	10090.ENSMUSP00000005077,10090.ENSMUSP00000005671,10090.ENSMUSP00000023610,10090.ENSMUSP00000025025,10090.ENSMUSP00000027952,10090.ENSMUSP00000029865,10090.ENSMUSP00000031653,10090.ENSMUSP00000045513,10090.ENSMUSP00000050897,10090.ENSMUSP00000067013,10090.ENSMUSP00000069529,10090.ENSMUSP00000079664,10090.ENSMUSP00000102711,10090.ENSMUSP00000103245,10090.ENSMUSP00000137520	Hspb1,Igf1r,Adamts1,Dusp1,Plxna2,Trp53inp1,Flt1,Fam107a,S1pr1,Rhob,Stx3,Pecam1,Jun,Klf4,Gpr56	0.931083	0.064841
GO:0051338	Regulation of transferase activity	14	948	0.52	0.0077	10090.ENSMUSP00000005077,10090.ENSMUSP00000005671,10090.ENSMUSP00000023829,10090.ENSMUSP00000024739,10090.ENSMUSP00000025025,10090.ENSMUSP00000029416,10090.ENSMUSP00000030118,10090.ENSMUSP00000030677,10090.ENSMUSP00000031653,10090.ENSMUSP00000049852,10090.ENSMUSP00000057815,10090.ENSMUSP00000077132,10090.ENSMUSP00000091921,10090.ENSMUSP00000103245	Hspb1,Igf1r,Cdkn1a,Hsp90ab1,Dusp1,Ccnl1,Dnaja1,Map3k6,Flt1,Fzd4,Zfp36,Itga1,Hsp90aa1,Klf4	0.949001	0.365375
GO:0035295	Tube development	14	961	0.52	0.0087	10090.ENSMUSP00000023779,10090.ENSMUSP00000023829,10090.ENSMUSP00000024698,10090.ENSMUSP00000027952,10090.ENSMUSP00000031653,10090.ENSMUSP00000049852,10090.ENSMUSP00000050897,10090.ENSMUSP00000064680,10090.ENSMUSP00000064823,10090.ENSMUSP00000067013,10090.ENSMUSP00000067786,10090.ENSMUSP00000079664,10090.ENSMUSP00000102711,10090.ENSMUSP00000137520	Nr4a1,Cdkn1a,Tnfrsf12a,Plxna2,Flt1,Fzd4,S1pr1,Junb,Klf2,Rhob,Sos1,Pecam1,Jun,Gpr56	0.902088	0.461471
GO:0000122	Negative regulation of transcription by rna polymerase ii	13	881	0.52	0.0121	10090.ENSMUSP00000005620,10090.ENSMUSP00000020692,10090.ENSMUSP00000021271,10090.ENSMUSP00000024839,10090.ENSMUSP00000057815,10090.ENSMUSP00000064680,10090.ENSMUSP00000064823,10090.ENSMUSP00000084586,10090.ENSMUSP00000092901,10090.ENSMUSP00000099400,10090.ENSMUSP00000102711,10090.ENSMUSP00000103245,10090.ENSMUSP00000108620	Dnajb1,Btg2,Per1,Sik1,Zfp36,Junb,Klf2,Hspa1a,Jund,Zhx3,Jun,Klf4,Tsc22d3	0.754573	0.486586
GO:1902533	Positive regulation of intracellular signal transduction	14	967	0.51	0.0091	10090.ENSMUSP00000005671,10090.ENSMUSP00000017851,10090.ENSMUSP00000024739,10090.ENSMUSP00000030677,10090.ENSMUSP00000031653,10090.ENSMUSP00000044048,10090.ENSMUSP00000049852,10090.ENSMUSP00000051809,10090.ENSMUSP00000067786,10090.ENSMUSP00000077132,10090.ENSMUSP00000091921,10090.ENSMUSP00000102711,10090.ENSMUSP00000106500,10090.ENSMUSP00000137520	Igf1r,Serinc3,Hsp90ab1,Map3k6,Flt1,Mcl1,Fzd4,Rictor,Sos1,Itga1,Hsp90aa1,Jun,Mcf2l,Gpr56	0.942736	0.375734
GO:0007420	Brain development	11	759	0.51	0.036	10090.ENSMUSP00000005671,10090.ENSMUSP00000020308,10090.ENSMUSP00000020692,10090.ENSMUSP00000023099,10090.ENSMUSP00000027952,10090.ENSMUSP00000030398,10090.ENSMUSP00000049852,10090.ENSMUSP00000050897,10090.ENSMUSP00000067786,10090.ENSMUSP00000124305,10090.ENSMUSP00000137520	Igf1r,Ddit4,Btg2,Slc38a2,Plxna2,Slc2a1,Fzd4,S1pr1,Sos1,Sepp1,Gpr56	0.801891	0.736682
GO:0042221	Response to chemical	52	3720	0.5	3.67e-12	10090.ENSMUSP00000000080,10090.ENSMUSP00000003640,10090.ENSMUSP00000005077,10090.ENSMUSP00000005256,10090.ENSMUSP00000005671,10090.ENSMUSP00000007803,10090.ENSMUSP00000015800,10090.ENSMUSP00000020234,10090.ENSMUSP00000020308,10090.ENSMUSP00000020692,10090.ENSMUSP00000021271,10090.ENSMUSP00000021413,10090.ENSMUSP00000021674,10090.ENSMUSP00000023099,10090.ENSMUSP00000023779,10090.ENSMUSP00000023829…	Klf6,Fosb,Hspb1,Ndrg1,Igf1r,Bcl2l1,Hspa8,Timp3,Ddit4,Btg2,Per1,Nfkbia,Fos,Slc38a2,Nr4a1,Cdkn1a,Hsp90ab1,Dusp1,Plxna2,Trp53inp1,Dnaja1,Slc2a1,Flt1,Acer2,Slc30a1,Mcl1,Fam107a,Klf9,Fzd4,S1pr1,Zfp36,Ier2,Junb,Klf2,Lrrc8c,Rnf103,Rhob,Sos1,Chka,Hnrnph1,Itga1,mt-Nd3,mt-Cytb,Hspa1a,Mat2a,Gch1,Hsp90aa1,Jund,Jun,Klf4,Sgms1,Herpud1	0.897125	0.223318
GO:0051254	Positive regulation of rna metabolic process	24	1696	0.5	7.46e-05	10090.ENSMUSP00000000080,10090.ENSMUSP00000003640,10090.ENSMUSP00000005671,10090.ENSMUSP00000015800,10090.ENSMUSP00000020692,10090.ENSMUSP00000021271,10090.ENSMUSP00000021413,10090.ENSMUSP00000021674,10090.ENSMUSP00000023099,10090.ENSMUSP00000023779,10090.ENSMUSP00000029865,10090.ENSMUSP00000045639,10090.ENSMUSP00000049852,10090.ENSMUSP00000050897,10090.ENSMUSP00000055694,10090.ENSMUSP00000057815…	Klf6,Fosb,Igf1r,Hspa8,Btg2,Per1,Nfkbia,Fos,Slc38a2,Nr4a1,Trp53inp1,Klf9,Fzd4,S1pr1,Sdpr,Zfp36,Ier2,Junb,Klf2,Jund,Maff,Jun,Klf4,Mcf2l	0.745068	0.52385
GO:0010648	Negative regulation of cell communication	18	1322	0.49	0.0024	10090.ENSMUSP00000003635,10090.ENSMUSP00000005077,10090.ENSMUSP00000005671,10090.ENSMUSP00000007803,10090.ENSMUSP00000020234,10090.ENSMUSP00000020308,10090.ENSMUSP00000021177,10090.ENSMUSP00000021271,10090.ENSMUSP00000021413,10090.ENSMUSP00000025025,10090.ENSMUSP00000030118,10090.ENSMUSP00000042410,10090.ENSMUSP00000044048,10090.ENSMUSP00000044603,10090.ENSMUSP00000077132,10090.ENSMUSP00000103245…	Ier3,Hspb1,Igf1r,Bcl2l1,Timp3,Ddit4,Sec14l1,Per1,Nfkbia,Dusp1,Dnaja1,Slc30a1,Mcl1,Pim3,Itga1,Klf4,Sgms1,Herpud1	0.851685	0.189417
GO:0045944	Positive regulation of transcription by rna polymerase ii	17	1239	0.49	0.0036	10090.ENSMUSP00000000080,10090.ENSMUSP00000003640,10090.ENSMUSP00000021271,10090.ENSMUSP00000021413,10090.ENSMUSP00000021674,10090.ENSMUSP00000023779,10090.ENSMUSP00000045639,10090.ENSMUSP00000050897,10090.ENSMUSP00000055694,10090.ENSMUSP00000060275,10090.ENSMUSP00000064680,10090.ENSMUSP00000064823,10090.ENSMUSP00000092901,10090.ENSMUSP00000094076,10090.ENSMUSP00000102711,10090.ENSMUSP00000103245…	Klf6,Fosb,Per1,Nfkbia,Fos,Nr4a1,Klf9,S1pr1,Sdpr,Ier2,Junb,Klf2,Jund,Maff,Jun,Klf4,Mcf2l	0.866217	0.492968
GO:0045597	Positive regulation of cell differentiation	15	1103	0.49	0.0097	10090.ENSMUSP00000005077,10090.ENSMUSP00000005671,10090.ENSMUSP00000021674,10090.ENSMUSP00000023610,10090.ENSMUSP00000024698,10090.ENSMUSP00000024739,10090.ENSMUSP00000027952,10090.ENSMUSP00000031653,10090.ENSMUSP00000049852,10090.ENSMUSP00000057815,10090.ENSMUSP00000064680,10090.ENSMUSP00000091921,10090.ENSMUSP00000092901,10090.ENSMUSP00000099400,10090.ENSMUSP00000102711	Hspb1,Igf1r,Fos,Adamts1,Tnfrsf12a,Hsp90ab1,Plxna2,Flt1,Fzd4,Zfp36,Junb,Hsp90aa1,Jund,Zhx3,Jun	0.746879	0.813098
GO:0009894	Regulation of catabolic process	12	872	0.49	0.033	10090.ENSMUSP00000003635,10090.ENSMUSP00000020234,10090.ENSMUSP00000020308,10090.ENSMUSP00000020692,10090.ENSMUSP00000024739,10090.ENSMUSP00000029865,10090.ENSMUSP00000040048,10090.ENSMUSP00000044048,10090.ENSMUSP00000057815,10090.ENSMUSP00000084586,10090.ENSMUSP00000091921,10090.ENSMUSP00000124201	Ier3,Timp3,Ddit4,Btg2,Hsp90ab1,Trp53inp1,Acer2,Mcl1,Zfp36,Hspa1a,Hsp90aa1,Herpud1	0.826156	0.587768
GO:0006950	Response to stress	41	3045	0.48	2.09e-08	10090.ENSMUSP00000003635,10090.ENSMUSP00000005077,10090.ENSMUSP00000005256,10090.ENSMUSP00000005620,10090.ENSMUSP00000007803,10090.ENSMUSP00000015800,10090.ENSMUSP00000017851,10090.ENSMUSP00000020308,10090.ENSMUSP00000020692,10090.ENSMUSP00000021177,10090.ENSMUSP00000021674,10090.ENSMUSP00000023099,10090.ENSMUSP00000023829,10090.ENSMUSP00000024739,10090.ENSMUSP00000025025,10090.ENSMUSP00000029865…	Ier3,Hspb1,Ndrg1,Dnajb1,Bcl2l1,Hspa8,Serinc3,Ddit4,Btg2,Sec14l1,Fos,Slc38a2,Cdkn1a,Hsp90ab1,Dusp1,Trp53inp1,Dnaja1,Slc2a1,Flt1,Plat,Acer2,Slc30a1,Mcl1,Zfp36,Klf2,Lrrc8c,Rnf103,Rhob,Pecam1,mt-Co2,mt-Atp6,mt-Nd3,mt-Cytb,Hspa1a,Gch1,Hsp90aa1,Jun,Klf4,Tsc22d3,Sgms1,Herpud1	1	0
GO:0051172	Negative regulation of nitrogen compound metabolic process	31	2310	0.48	4.59e-06	10090.ENSMUSP00000003635,10090.ENSMUSP00000005077,10090.ENSMUSP00000005620,10090.ENSMUSP00000005671,10090.ENSMUSP00000007803,10090.ENSMUSP00000015800,10090.ENSMUSP00000020234,10090.ENSMUSP00000020308,10090.ENSMUSP00000020692,10090.ENSMUSP00000021271,10090.ENSMUSP00000023779,10090.ENSMUSP00000023829,10090.ENSMUSP00000024739,10090.ENSMUSP00000024839,10090.ENSMUSP00000025025,10090.ENSMUSP00000030118…	Ier3,Hspb1,Dnajb1,Igf1r,Bcl2l1,Hspa8,Timp3,Ddit4,Btg2,Per1,Nr4a1,Cdkn1a,Hsp90ab1,Sik1,Dusp1,Dnaja1,Plat,Nostrin,Acer2,Zfp36,Junb,Klf2,Pecam1,Fry,Hspa1a,Jund,Zhx3,Jun,Klf4,Tsc22d3,Herpud1	0.904489	0.287005
GO:0045934	Negative regulation of nucleobase-containing compound metabolic process	19	1415	0.48	0.0018	10090.ENSMUSP00000003635,10090.ENSMUSP00000005620,10090.ENSMUSP00000015800,10090.ENSMUSP00000020308,10090.ENSMUSP00000020692,10090.ENSMUSP00000021271,10090.ENSMUSP00000023829,10090.ENSMUSP00000024839,10090.ENSMUSP00000025025,10090.ENSMUSP00000036923,10090.ENSMUSP00000057815,10090.ENSMUSP00000064680,10090.ENSMUSP00000064823,10090.ENSMUSP00000084586,10090.ENSMUSP00000092901,10090.ENSMUSP00000099400…	Ier3,Dnajb1,Hspa8,Ddit4,Btg2,Per1,Cdkn1a,Sik1,Dusp1,Nostrin,Zfp36,Junb,Klf2,Hspa1a,Jund,Zhx3,Jun,Klf4,Tsc22d3	0.834435	0.586469
GO:0023057	Negative regulation of signaling	18	1326	0.48	0.0025	10090.ENSMUSP00000003635,10090.ENSMUSP00000005077,10090.ENSMUSP00000005671,10090.ENSMUSP00000007803,10090.ENSMUSP00000020234,10090.ENSMUSP00000020308,10090.ENSMUSP00000021177,10090.ENSMUSP00000021271,10090.ENSMUSP00000021413,10090.ENSMUSP00000025025,10090.ENSMUSP00000030118,10090.ENSMUSP00000042410,10090.ENSMUSP00000044048,10090.ENSMUSP00000044603,10090.ENSMUSP00000077132,10090.ENSMUSP00000103245…	Ier3,Hspb1,Igf1r,Bcl2l1,Timp3,Ddit4,Sec14l1,Per1,Nfkbia,Dusp1,Dnaja1,Slc30a1,Mcl1,Pim3,Itga1,Klf4,Sgms1,Herpud1	0.755495	0.621446
GO:0009968	Negative regulation of signal transduction	16	1181	0.48	0.0065	10090.ENSMUSP00000003635,10090.ENSMUSP00000005077,10090.ENSMUSP00000005671,10090.ENSMUSP00000007803,10090.ENSMUSP00000020234,10090.ENSMUSP00000020308,10090.ENSMUSP00000021177,10090.ENSMUSP00000021271,10090.ENSMUSP00000021413,10090.ENSMUSP00000025025,10090.ENSMUSP00000030118,10090.ENSMUSP00000044048,10090.ENSMUSP00000077132,10090.ENSMUSP00000103245,10090.ENSMUSP00000117336,10090.ENSMUSP00000124201	Ier3,Hspb1,Igf1r,Bcl2l1,Timp3,Ddit4,Sec14l1,Per1,Nfkbia,Dusp1,Dnaja1,Mcl1,Itga1,Klf4,Sgms1,Herpud1	0.800603	0.782794
GO:0040011	Locomotion	16	1183	0.48	0.0066	10090.ENSMUSP00000020308,10090.ENSMUSP00000023779,10090.ENSMUSP00000024698,10090.ENSMUSP00000027952,10090.ENSMUSP00000030118,10090.ENSMUSP00000031653,10090.ENSMUSP00000033941,10090.ENSMUSP00000049852,10090.ENSMUSP00000050897,10090.ENSMUSP00000060246,10090.ENSMUSP00000060275,10090.ENSMUSP00000067013,10090.ENSMUSP00000077132,10090.ENSMUSP00000079664,10090.ENSMUSP00000091921,10090.ENSMUSP00000137520	Ddit4,Nr4a1,Tnfrsf12a,Plxna2,Dnaja1,Flt1,Plat,Fzd4,S1pr1,Tubb2a,Ier2,Rhob,Itga1,Pecam1,Hsp90aa1,Gpr56	0.899733	0.635306
GO:0051336	Regulation of hydrolase activity	16	1184	0.48	0.0066	10090.ENSMUSP00000005620,10090.ENSMUSP00000007803,10090.ENSMUSP00000020234,10090.ENSMUSP00000023779,10090.ENSMUSP00000024739,10090.ENSMUSP00000027952,10090.ENSMUSP00000030118,10090.ENSMUSP00000031653,10090.ENSMUSP00000040048,10090.ENSMUSP00000050897,10090.ENSMUSP00000051809,10090.ENSMUSP00000077132,10090.ENSMUSP00000079664,10090.ENSMUSP00000102711,10090.ENSMUSP00000103245,10090.ENSMUSP00000124201	Dnajb1,Bcl2l1,Timp3,Nr4a1,Hsp90ab1,Plxna2,Dnaja1,Flt1,Acer2,S1pr1,Rictor,Itga1,Pecam1,Jun,Klf4,Herpud1	0.751106	0.682946
GO:0031324	Negative regulation of cellular metabolic process	33	2497	0.47	2.14e-06	10090.ENSMUSP00000003635,10090.ENSMUSP00000005077,10090.ENSMUSP00000005620,10090.ENSMUSP00000005671,10090.ENSMUSP00000007803,10090.ENSMUSP00000015800,10090.ENSMUSP00000020234,10090.ENSMUSP00000020308,10090.ENSMUSP00000020692,10090.ENSMUSP00000021271,10090.ENSMUSP00000023779,10090.ENSMUSP00000023829,10090.ENSMUSP00000024739,10090.ENSMUSP00000024839,10090.ENSMUSP00000025025,10090.ENSMUSP00000030118…	Ier3,Hspb1,Dnajb1,Igf1r,Bcl2l1,Hspa8,Timp3,Ddit4,Btg2,Per1,Nr4a1,Cdkn1a,Hsp90ab1,Sik1,Dusp1,Dnaja1,Plat,Nostrin,Acer2,Mcl1,Zfp36,Junb,Klf2,Pecam1,Fry,Hspa1a,Jund,Zhx3,Ankrd13a,Jun,Klf4,Tsc22d3,Herpud1	1	0
GO:0006357	Regulation of transcription by rna polymerase ii	25	1897	0.47	0.00014	10090.ENSMUSP00000000080,10090.ENSMUSP00000003640,10090.ENSMUSP00000005620,10090.ENSMUSP00000020692,10090.ENSMUSP00000021271,10090.ENSMUSP00000021413,10090.ENSMUSP00000021674,10090.ENSMUSP00000023779,10090.ENSMUSP00000024839,10090.ENSMUSP00000029416,10090.ENSMUSP00000045639,10090.ENSMUSP00000050897,10090.ENSMUSP00000055694,10090.ENSMUSP00000057815,10090.ENSMUSP00000060275,10090.ENSMUSP00000064680…	Klf6,Fosb,Dnajb1,Btg2,Per1,Nfkbia,Fos,Nr4a1,Sik1,Ccnl1,Klf9,S1pr1,Sdpr,Zfp36,Ier2,Junb,Klf2,Hspa1a,Jund,Maff,Zhx3,Jun,Klf4,Mcf2l,Tsc22d3	0.7482	0.894055
GO:0009967	Positive regulation of signal transduction	20	1538	0.47	0.0017	10090.ENSMUSP00000005671,10090.ENSMUSP00000017851,10090.ENSMUSP00000020234,10090.ENSMUSP00000024698,10090.ENSMUSP00000024739,10090.ENSMUSP00000028854,10090.ENSMUSP00000029865,10090.ENSMUSP00000030677,10090.ENSMUSP00000031653,10090.ENSMUSP00000044048,10090.ENSMUSP00000049852,10090.ENSMUSP00000051809,10090.ENSMUSP00000064823,10090.ENSMUSP00000067786,10090.ENSMUSP00000077132,10090.ENSMUSP00000079664…	Igf1r,Serinc3,Timp3,Tnfrsf12a,Hsp90ab1,Mal,Trp53inp1,Map3k6,Flt1,Mcl1,Fzd4,Rictor,Klf2,Sos1,Itga1,Pecam1,Hsp90aa1,Jun,Mcf2l,Gpr56	0.903754	0.514526
GO:0045893	Positive regulation of transcription, dna-templated	20	1541	0.47	0.0017	10090.ENSMUSP00000000080,10090.ENSMUSP00000003640,10090.ENSMUSP00000005671,10090.ENSMUSP00000021271,10090.ENSMUSP00000021413,10090.ENSMUSP00000021674,10090.ENSMUSP00000023779,10090.ENSMUSP00000029865,10090.ENSMUSP00000045639,10090.ENSMUSP00000049852,10090.ENSMUSP00000050897,10090.ENSMUSP00000055694,10090.ENSMUSP00000060275,10090.ENSMUSP00000064680,10090.ENSMUSP00000064823,10090.ENSMUSP00000092901…	Klf6,Fosb,Igf1r,Per1,Nfkbia,Fos,Nr4a1,Trp53inp1,Klf9,Fzd4,S1pr1,Sdpr,Ier2,Junb,Klf2,Jund,Maff,Jun,Klf4,Mcf2l	0.749002	0.767847
GO:0001932	Regulation of protein phosphorylation	19	1449	0.47	0.0023	10090.ENSMUSP00000005077,10090.ENSMUSP00000005671,10090.ENSMUSP00000020234,10090.ENSMUSP00000020308,10090.ENSMUSP00000021271,10090.ENSMUSP00000023829,10090.ENSMUSP00000024739,10090.ENSMUSP00000025025,10090.ENSMUSP00000029416,10090.ENSMUSP00000030118,10090.ENSMUSP00000030677,10090.ENSMUSP00000031653,10090.ENSMUSP00000049852,10090.ENSMUSP00000051809,10090.ENSMUSP00000077132,10090.ENSMUSP00000079664…	Hspb1,Igf1r,Timp3,Ddit4,Per1,Cdkn1a,Hsp90ab1,Dusp1,Ccnl1,Dnaja1,Map3k6,Flt1,Fzd4,Rictor,Itga1,Pecam1,Hsp90aa1,Jun,Klf4	0.767275	0.630936
GO:2000113	Negative regulation of cellular macromolecule biosynthetic process	18	1370	0.47	0.0036	10090.ENSMUSP00000005620,10090.ENSMUSP00000015800,10090.ENSMUSP00000020692,10090.ENSMUSP00000021271,10090.ENSMUSP00000023829,10090.ENSMUSP00000024839,10090.ENSMUSP00000025025,10090.ENSMUSP00000036923,10090.ENSMUSP00000040048,10090.ENSMUSP00000057815,10090.ENSMUSP00000064680,10090.ENSMUSP00000064823,10090.ENSMUSP00000084586,10090.ENSMUSP00000092901,10090.ENSMUSP00000099400,10090.ENSMUSP00000102711…	Dnajb1,Hspa8,Btg2,Per1,Cdkn1a,Sik1,Dusp1,Nostrin,Acer2,Zfp36,Junb,Klf2,Hspa1a,Jund,Zhx3,Jun,Klf4,Tsc22d3	0.940719	0.631812
GO:0044419	Interspecies interaction between organisms	17	1309	0.47	0.0063	10090.ENSMUSP00000003635,10090.ENSMUSP00000005077,10090.ENSMUSP00000007803,10090.ENSMUSP00000015800,10090.ENSMUSP00000017851,10090.ENSMUSP00000020308,10090.ENSMUSP00000021177,10090.ENSMUSP00000021413,10090.ENSMUSP00000021674,10090.ENSMUSP00000023779,10090.ENSMUSP00000024739,10090.ENSMUSP00000057815,10090.ENSMUSP00000064680,10090.ENSMUSP00000087405,10090.ENSMUSP00000092901,10090.ENSMUSP00000102711…	Ier3,Hspb1,Bcl2l1,Hspa8,Serinc3,Ddit4,Sec14l1,Nfkbia,Fos,Nr4a1,Hsp90ab1,Zfp36,Junb,Gch1,Jund,Jun,Sgms1	0.795281	0.803323
GO:0051707	Response to other organism	15	1145	0.47	0.0132	10090.ENSMUSP00000003635,10090.ENSMUSP00000005077,10090.ENSMUSP00000007803,10090.ENSMUSP00000017851,10090.ENSMUSP00000020308,10090.ENSMUSP00000021177,10090.ENSMUSP00000021413,10090.ENSMUSP00000021674,10090.ENSMUSP00000023779,10090.ENSMUSP00000057815,10090.ENSMUSP00000064680,10090.ENSMUSP00000087405,10090.ENSMUSP00000092901,10090.ENSMUSP00000102711,10090.ENSMUSP00000117336	Ier3,Hspb1,Bcl2l1,Serinc3,Ddit4,Sec14l1,Nfkbia,Fos,Nr4a1,Zfp36,Junb,Gch1,Jund,Jun,Sgms1	0.775018	0.749758
GO:0007417	Central nervous system development	13	984	0.47	0.0285	10090.ENSMUSP00000005671,10090.ENSMUSP00000020308,10090.ENSMUSP00000020692,10090.ENSMUSP00000023099,10090.ENSMUSP00000024739,10090.ENSMUSP00000027952,10090.ENSMUSP00000030398,10090.ENSMUSP00000049852,10090.ENSMUSP00000050897,10090.ENSMUSP00000067786,10090.ENSMUSP00000091921,10090.ENSMUSP00000124305,10090.ENSMUSP00000137520	Igf1r,Ddit4,Btg2,Slc38a2,Hsp90ab1,Plxna2,Slc2a1,Fzd4,S1pr1,Sos1,Hsp90aa1,Sepp1,Gpr56	0.908661	0.265757
GO:0009605	Response to external stimulus	28	2199	0.46	5.61e-05	10090.ENSMUSP00000003635,10090.ENSMUSP00000003640,10090.ENSMUSP00000005077,10090.ENSMUSP00000007803,10090.ENSMUSP00000017851,10090.ENSMUSP00000020308,10090.ENSMUSP00000020692,10090.ENSMUSP00000021177,10090.ENSMUSP00000021271,10090.ENSMUSP00000021413,10090.ENSMUSP00000021674,10090.ENSMUSP00000023099,10090.ENSMUSP00000023779,10090.ENSMUSP00000023829,10090.ENSMUSP00000024839,10090.ENSMUSP00000027952…	Ier3,Fosb,Hspb1,Bcl2l1,Serinc3,Ddit4,Btg2,Sec14l1,Per1,Nfkbia,Fos,Slc38a2,Nr4a1,Cdkn1a,Sik1,Plxna2,Slc2a1,Flt1,Fam107a,S1pr1,Zfp36,Junb,Itga1,mt-Cytb,Gch1,Jund,Jun,Sgms1	0.892257	0.647031
GO:0050790	Regulation of catalytic activity	28	2202	0.46	5.69e-05	10090.ENSMUSP00000005077,10090.ENSMUSP00000005620,10090.ENSMUSP00000005671,10090.ENSMUSP00000007803,10090.ENSMUSP00000015800,10090.ENSMUSP00000020234,10090.ENSMUSP00000023779,10090.ENSMUSP00000023829,10090.ENSMUSP00000024739,10090.ENSMUSP00000025025,10090.ENSMUSP00000027952,10090.ENSMUSP00000029416,10090.ENSMUSP00000030118,10090.ENSMUSP00000030677,10090.ENSMUSP00000031653,10090.ENSMUSP00000040048…	Hspb1,Dnajb1,Igf1r,Bcl2l1,Hspa8,Timp3,Nr4a1,Cdkn1a,Hsp90ab1,Dusp1,Plxna2,Ccnl1,Dnaja1,Map3k6,Flt1,Acer2,Fzd4,S1pr1,Rictor,Zfp36,Itga1,Pecam1,Fry,Gch1,Hsp90aa1,Jun,Klf4,Herpud1	0.897777	0.660087
GO:0043085	Positive regulation of catalytic activity	17	1341	0.46	0.008	10090.ENSMUSP00000005620,10090.ENSMUSP00000005671,10090.ENSMUSP00000015800,10090.ENSMUSP00000023829,10090.ENSMUSP00000024739,10090.ENSMUSP00000030118,10090.ENSMUSP00000030677,10090.ENSMUSP00000031653,10090.ENSMUSP00000040048,10090.ENSMUSP00000049852,10090.ENSMUSP00000050897,10090.ENSMUSP00000051809,10090.ENSMUSP00000077132,10090.ENSMUSP00000087405,10090.ENSMUSP00000091921,10090.ENSMUSP00000102711…	Dnajb1,Igf1r,Hspa8,Cdkn1a,Hsp90ab1,Dnaja1,Map3k6,Flt1,Acer2,Fzd4,S1pr1,Rictor,Itga1,Gch1,Hsp90aa1,Jun,Klf4	0.977887	0.80752
GO:0045892	Negative regulation of transcription, dna-templated	15	1181	0.46	0.0174	10090.ENSMUSP00000005620,10090.ENSMUSP00000015800,10090.ENSMUSP00000020692,10090.ENSMUSP00000021271,10090.ENSMUSP00000024839,10090.ENSMUSP00000036923,10090.ENSMUSP00000057815,10090.ENSMUSP00000064680,10090.ENSMUSP00000064823,10090.ENSMUSP00000084586,10090.ENSMUSP00000092901,10090.ENSMUSP00000099400,10090.ENSMUSP00000102711,10090.ENSMUSP00000103245,10090.ENSMUSP00000108620	Dnajb1,Hspa8,Btg2,Per1,Sik1,Nostrin,Zfp36,Junb,Klf2,Hspa1a,Jund,Zhx3,Jun,Klf4,Tsc22d3	0.81559	0.561116
GO:0051173	Positive regulation of nitrogen compound metabolic process	39	3119	0.45	2.89e-07	10090.ENSMUSP00000000080,10090.ENSMUSP00000003635,10090.ENSMUSP00000003640,10090.ENSMUSP00000005671,10090.ENSMUSP00000007803,10090.ENSMUSP00000015800,10090.ENSMUSP00000020692,10090.ENSMUSP00000021271,10090.ENSMUSP00000021413,10090.ENSMUSP00000021674,10090.ENSMUSP00000023099,10090.ENSMUSP00000023779,10090.ENSMUSP00000023829,10090.ENSMUSP00000024739,10090.ENSMUSP00000029865,10090.ENSMUSP00000030677…	Klf6,Ier3,Fosb,Igf1r,Bcl2l1,Hspa8,Btg2,Per1,Nfkbia,Fos,Slc38a2,Nr4a1,Cdkn1a,Hsp90ab1,Trp53inp1,Map3k6,Flt1,Acer2,Fam107a,Klf9,Fzd4,S1pr1,Rictor,Sdpr,Zfp36,Ier2,Junb,Klf2,Itga1,Pecam1,mt-Co2,Hspa1a,Hsp90aa1,Jund,Maff,Jun,Klf4,Mcf2l,Herpud1	0.825649	0.615836
GO:0048584	Positive regulation of response to stimulus	26	2080	0.45	0.0002	10090.ENSMUSP00000005077,10090.ENSMUSP00000005671,10090.ENSMUSP00000015800,10090.ENSMUSP00000017851,10090.ENSMUSP00000020234,10090.ENSMUSP00000021413,10090.ENSMUSP00000024698,10090.ENSMUSP00000024739,10090.ENSMUSP00000028854,10090.ENSMUSP00000029865,10090.ENSMUSP00000030677,10090.ENSMUSP00000031653,10090.ENSMUSP00000044048,10090.ENSMUSP00000049852,10090.ENSMUSP00000050897,10090.ENSMUSP00000051809…	Hspb1,Igf1r,Hspa8,Serinc3,Timp3,Nfkbia,Tnfrsf12a,Hsp90ab1,Mal,Trp53inp1,Map3k6,Flt1,Mcl1,Fzd4,S1pr1,Rictor,Klf2,Sos1,Stx3,Itga1,Pecam1,Hsp90aa1,Jun,Mcf2l,Herpud1,Gpr56	0.817225	0.616969
GO:0031399	Regulation of protein modification process	23	1856	0.45	0.00085	10090.ENSMUSP00000005077,10090.ENSMUSP00000005671,10090.ENSMUSP00000020234,10090.ENSMUSP00000020308,10090.ENSMUSP00000021271,10090.ENSMUSP00000023829,10090.ENSMUSP00000024739,10090.ENSMUSP00000025025,10090.ENSMUSP00000029416,10090.ENSMUSP00000030118,10090.ENSMUSP00000030677,10090.ENSMUSP00000031653,10090.ENSMUSP00000040048,10090.ENSMUSP00000045513,10090.ENSMUSP00000049852,10090.ENSMUSP00000051809…	Hspb1,Igf1r,Timp3,Ddit4,Per1,Cdkn1a,Hsp90ab1,Dusp1,Ccnl1,Dnaja1,Map3k6,Flt1,Acer2,Fam107a,Fzd4,Rictor,Itga1,Pecam1,Fry,Hsp90aa1,Jun,Klf4,Herpud1	0.748735	0.628381
GO:0010647	Positive regulation of cell communication	22	1762	0.45	0.0012	10090.ENSMUSP00000005671,10090.ENSMUSP00000007803,10090.ENSMUSP00000017851,10090.ENSMUSP00000020234,10090.ENSMUSP00000024698,10090.ENSMUSP00000024739,10090.ENSMUSP00000028854,10090.ENSMUSP00000029865,10090.ENSMUSP00000030677,10090.ENSMUSP00000031653,10090.ENSMUSP00000044048,10090.ENSMUSP00000049852,10090.ENSMUSP00000051809,10090.ENSMUSP00000064823,10090.ENSMUSP00000067786,10090.ENSMUSP00000069529…	Igf1r,Bcl2l1,Serinc3,Timp3,Tnfrsf12a,Hsp90ab1,Mal,Trp53inp1,Map3k6,Flt1,Mcl1,Fzd4,Rictor,Klf2,Sos1,Stx3,Itga1,Pecam1,Hsp90aa1,Jun,Mcf2l,Gpr56	0.795114	0.874813
GO:0006796	Phosphate-containing compound metabolic process	22	1776	0.45	0.0013	10090.ENSMUSP00000005671,10090.ENSMUSP00000015800,10090.ENSMUSP00000017851,10090.ENSMUSP00000023829,10090.ENSMUSP00000024839,10090.ENSMUSP00000025025,10090.ENSMUSP00000030677,10090.ENSMUSP00000031653,10090.ENSMUSP00000044603,10090.ENSMUSP00000051809,10090.ENSMUSP00000057815,10090.ENSMUSP00000066015,10090.ENSMUSP00000071933,10090.ENSMUSP00000076751,10090.ENSMUSP00000080992,10090.ENSMUSP00000080994…	Igf1r,Hspa8,Serinc3,Cdkn1a,Sik1,Dusp1,Map3k6,Flt1,Pim3,Rictor,Zfp36,Lrrc8c,Chka,Cttnbp2nl,mt-Nd2,mt-Co2,mt-Atp6,mt-Co3,mt-Cytb,Gch1,Snrk,Sgms1	0.791381	0.911654
GO:0019220	Regulation of phosphate metabolic process	22	1776	0.45	0.0013	10090.ENSMUSP00000003635,10090.ENSMUSP00000005077,10090.ENSMUSP00000005671,10090.ENSMUSP00000007803,10090.ENSMUSP00000020234,10090.ENSMUSP00000020308,10090.ENSMUSP00000021271,10090.ENSMUSP00000023829,10090.ENSMUSP00000024739,10090.ENSMUSP00000025025,10090.ENSMUSP00000029416,10090.ENSMUSP00000030118,10090.ENSMUSP00000030677,10090.ENSMUSP00000031653,10090.ENSMUSP00000049852,10090.ENSMUSP00000051809…	Ier3,Hspb1,Igf1r,Bcl2l1,Timp3,Ddit4,Per1,Cdkn1a,Hsp90ab1,Dusp1,Ccnl1,Dnaja1,Map3k6,Flt1,Fzd4,Rictor,Itga1,Pecam1,mt-Co2,Hsp90aa1,Jun,Klf4	0.788838	0.761123
GO:0023056	Positive regulation of signaling	22	1769	0.45	0.0013	10090.ENSMUSP00000005671,10090.ENSMUSP00000007803,10090.ENSMUSP00000017851,10090.ENSMUSP00000020234,10090.ENSMUSP00000024698,10090.ENSMUSP00000024739,10090.ENSMUSP00000028854,10090.ENSMUSP00000029865,10090.ENSMUSP00000030677,10090.ENSMUSP00000031653,10090.ENSMUSP00000044048,10090.ENSMUSP00000049852,10090.ENSMUSP00000051809,10090.ENSMUSP00000064823,10090.ENSMUSP00000067786,10090.ENSMUSP00000069529…	Igf1r,Bcl2l1,Serinc3,Timp3,Tnfrsf12a,Hsp90ab1,Mal,Trp53inp1,Map3k6,Flt1,Mcl1,Fzd4,Rictor,Klf2,Sos1,Stx3,Itga1,Pecam1,Hsp90aa1,Jun,Mcf2l,Gpr56	0.992295	0.0194268
GO:0042325	Regulation of phosphorylation	20	1591	0.45	0.0024	10090.ENSMUSP00000003635,10090.ENSMUSP00000005077,10090.ENSMUSP00000005671,10090.ENSMUSP00000020234,10090.ENSMUSP00000020308,10090.ENSMUSP00000021271,10090.ENSMUSP00000023829,10090.ENSMUSP00000024739,10090.ENSMUSP00000025025,10090.ENSMUSP00000029416,10090.ENSMUSP00000030118,10090.ENSMUSP00000030677,10090.ENSMUSP00000031653,10090.ENSMUSP00000049852,10090.ENSMUSP00000051809,10090.ENSMUSP00000077132…	Ier3,Hspb1,Igf1r,Timp3,Ddit4,Per1,Cdkn1a,Hsp90ab1,Dusp1,Ccnl1,Dnaja1,Map3k6,Flt1,Fzd4,Rictor,Itga1,Pecam1,Hsp90aa1,Jun,Klf4	0.776627	0.315918
GO:0019219	Regulation of nucleobase-containing compound metabolic process	40	3265	0.44	2.89e-07	10090.ENSMUSP00000000080,10090.ENSMUSP00000003635,10090.ENSMUSP00000003640,10090.ENSMUSP00000005620,10090.ENSMUSP00000005671,10090.ENSMUSP00000007803,10090.ENSMUSP00000015800,10090.ENSMUSP00000020308,10090.ENSMUSP00000020692,10090.ENSMUSP00000021271,10090.ENSMUSP00000021413,10090.ENSMUSP00000021674,10090.ENSMUSP00000023099,10090.ENSMUSP00000023779,10090.ENSMUSP00000023829,10090.ENSMUSP00000024739…	Klf6,Ier3,Fosb,Dnajb1,Igf1r,Bcl2l1,Hspa8,Ddit4,Btg2,Per1,Nfkbia,Fos,Slc38a2,Nr4a1,Cdkn1a,Hsp90ab1,Sik1,Dusp1,Ccnl1,Trp53inp1,Nostrin,Klf9,Fzd4,S1pr1,Sdpr,Zfp36,Ier2,Junb,Klf2,Hnrnph1,mt-Co2,Hspa1a,Hsp90aa1,Jund,Maff,Zhx3,Jun,Klf4,Mcf2l,Tsc22d3	0.743326	0.646006
GO:0031328	Positive regulation of cellular biosynthetic process	24	1940	0.44	0.00057	10090.ENSMUSP00000000080,10090.ENSMUSP00000003640,10090.ENSMUSP00000005671,10090.ENSMUSP00000007803,10090.ENSMUSP00000021271,10090.ENSMUSP00000021413,10090.ENSMUSP00000021674,10090.ENSMUSP00000023779,10090.ENSMUSP00000024739,10090.ENSMUSP00000029865,10090.ENSMUSP00000045639,10090.ENSMUSP00000049852,10090.ENSMUSP00000050897,10090.ENSMUSP00000055694,10090.ENSMUSP00000060275,10090.ENSMUSP00000064680…	Klf6,Fosb,Igf1r,Bcl2l1,Per1,Nfkbia,Fos,Nr4a1,Hsp90ab1,Trp53inp1,Klf9,Fzd4,S1pr1,Sdpr,Ier2,Junb,Klf2,mt-Co2,Hsp90aa1,Jund,Maff,Jun,Klf4,Mcf2l	0.754823	0.798612
GO:0006928	Movement of cell or subcellular component	17	1382	0.44	0.0104	10090.ENSMUSP00000005077,10090.ENSMUSP00000015800,10090.ENSMUSP00000020308,10090.ENSMUSP00000023779,10090.ENSMUSP00000024698,10090.ENSMUSP00000027952,10090.ENSMUSP00000030118,10090.ENSMUSP00000031653,10090.ENSMUSP00000033941,10090.ENSMUSP00000050897,10090.ENSMUSP00000060246,10090.ENSMUSP00000060275,10090.ENSMUSP00000067013,10090.ENSMUSP00000077132,10090.ENSMUSP00000079664,10090.ENSMUSP00000091921…	Hspb1,Hspa8,Ddit4,Nr4a1,Tnfrsf12a,Plxna2,Dnaja1,Flt1,Plat,S1pr1,Tubb2a,Ier2,Rhob,Itga1,Pecam1,Hsp90aa1,Gpr56	0.754066	0.879392
GO:0010605	Negative regulation of macromolecule metabolic process	32	2646	0.43	2.21e-05	10090.ENSMUSP00000005077,10090.ENSMUSP00000005620,10090.ENSMUSP00000005671,10090.ENSMUSP00000007803,10090.ENSMUSP00000015800,10090.ENSMUSP00000020234,10090.ENSMUSP00000020308,10090.ENSMUSP00000020692,10090.ENSMUSP00000021271,10090.ENSMUSP00000023779,10090.ENSMUSP00000023829,10090.ENSMUSP00000024739,10090.ENSMUSP00000024839,10090.ENSMUSP00000025025,10090.ENSMUSP00000029865,10090.ENSMUSP00000030118…	Hspb1,Dnajb1,Igf1r,Bcl2l1,Hspa8,Timp3,Ddit4,Btg2,Per1,Nr4a1,Cdkn1a,Hsp90ab1,Sik1,Dusp1,Trp53inp1,Dnaja1,Plat,Nostrin,Acer2,Zfp36,Junb,Klf2,Pecam1,Fry,Hspa1a,Jund,Zhx3,Ankrd13a,Jun,Klf4,Tsc22d3,Herpud1	0.756009	0.675348
GO:0010557	Positive regulation of macromolecule biosynthetic process	22	1837	0.43	0.0019	10090.ENSMUSP00000000080,10090.ENSMUSP00000003640,10090.ENSMUSP00000005671,10090.ENSMUSP00000021271,10090.ENSMUSP00000021413,10090.ENSMUSP00000021674,10090.ENSMUSP00000023779,10090.ENSMUSP00000024739,10090.ENSMUSP00000029865,10090.ENSMUSP00000045639,10090.ENSMUSP00000049852,10090.ENSMUSP00000050897,10090.ENSMUSP00000055694,10090.ENSMUSP00000060275,10090.ENSMUSP00000064680,10090.ENSMUSP00000064823…	Klf6,Fosb,Igf1r,Per1,Nfkbia,Fos,Nr4a1,Hsp90ab1,Trp53inp1,Klf9,Fzd4,S1pr1,Sdpr,Ier2,Junb,Klf2,Hsp90aa1,Jund,Maff,Jun,Klf4,Mcf2l	0.777206	0.422984
GO:0051247	Positive regulation of protein metabolic process	20	1675	0.43	0.0045	10090.ENSMUSP00000003635,10090.ENSMUSP00000005671,10090.ENSMUSP00000015800,10090.ENSMUSP00000021413,10090.ENSMUSP00000023829,10090.ENSMUSP00000024739,10090.ENSMUSP00000030677,10090.ENSMUSP00000031653,10090.ENSMUSP00000040048,10090.ENSMUSP00000045513,10090.ENSMUSP00000049852,10090.ENSMUSP00000051809,10090.ENSMUSP00000064823,10090.ENSMUSP00000077132,10090.ENSMUSP00000079664,10090.ENSMUSP00000084586…	Ier3,Igf1r,Hspa8,Nfkbia,Cdkn1a,Hsp90ab1,Map3k6,Flt1,Acer2,Fam107a,Fzd4,Rictor,Klf2,Itga1,Pecam1,Hspa1a,Hsp90aa1,Jun,Klf4,Herpud1	0.80075	0.509614
GO:0009892	Negative regulation of metabolic process	34	2895	0.42	1.61e-05	10090.ENSMUSP00000003635,10090.ENSMUSP00000005077,10090.ENSMUSP00000005620,10090.ENSMUSP00000005671,10090.ENSMUSP00000007803,10090.ENSMUSP00000015800,10090.ENSMUSP00000020234,10090.ENSMUSP00000020308,10090.ENSMUSP00000020692,10090.ENSMUSP00000021271,10090.ENSMUSP00000023779,10090.ENSMUSP00000023829,10090.ENSMUSP00000024739,10090.ENSMUSP00000024839,10090.ENSMUSP00000025025,10090.ENSMUSP00000029865…	Ier3,Hspb1,Dnajb1,Igf1r,Bcl2l1,Hspa8,Timp3,Ddit4,Btg2,Per1,Nr4a1,Cdkn1a,Hsp90ab1,Sik1,Dusp1,Trp53inp1,Dnaja1,Plat,Nostrin,Acer2,Mcl1,Zfp36,Junb,Klf2,Pecam1,Fry,Hspa1a,Jund,Zhx3,Ankrd13a,Jun,Klf4,Tsc22d3,Herpud1	0.904896	0.644405
GO:0051246	Regulation of protein metabolic process	33	2799	0.42	2.24e-05	10090.ENSMUSP00000003635,10090.ENSMUSP00000005077,10090.ENSMUSP00000005671,10090.ENSMUSP00000007803,10090.ENSMUSP00000015800,10090.ENSMUSP00000020234,10090.ENSMUSP00000020308,10090.ENSMUSP00000020692,10090.ENSMUSP00000021271,10090.ENSMUSP00000021413,10090.ENSMUSP00000023779,10090.ENSMUSP00000023829,10090.ENSMUSP00000024739,10090.ENSMUSP00000025025,10090.ENSMUSP00000029416,10090.ENSMUSP00000030118…	Ier3,Hspb1,Igf1r,Bcl2l1,Hspa8,Timp3,Ddit4,Btg2,Per1,Nfkbia,Nr4a1,Cdkn1a,Hsp90ab1,Dusp1,Ccnl1,Dnaja1,Map3k6,Flt1,Plat,Acer2,Fam107a,Fzd4,Rictor,Zfp36,Klf2,Itga1,Pecam1,Fry,Hspa1a,Hsp90aa1,Jun,Klf4,Herpud1	0.771803	0.754586
GO:0009966	Regulation of signal transduction	32	2767	0.42	5.2e-05	10090.ENSMUSP00000003635,10090.ENSMUSP00000005077,10090.ENSMUSP00000005671,10090.ENSMUSP00000007803,10090.ENSMUSP00000017851,10090.ENSMUSP00000020234,10090.ENSMUSP00000020308,10090.ENSMUSP00000021177,10090.ENSMUSP00000021271,10090.ENSMUSP00000021413,10090.ENSMUSP00000024698,10090.ENSMUSP00000024739,10090.ENSMUSP00000025025,10090.ENSMUSP00000028854,10090.ENSMUSP00000029865,10090.ENSMUSP00000030118…	Ier3,Hspb1,Igf1r,Bcl2l1,Serinc3,Timp3,Ddit4,Sec14l1,Per1,Nfkbia,Tnfrsf12a,Hsp90ab1,Dusp1,Mal,Trp53inp1,Dnaja1,Map3k6,Flt1,Mcl1,Fzd4,Rictor,Klf2,Sos1,Itga1,Pecam1,Hsp90aa1,Jun,Klf4,Mcf2l,Sgms1,Herpud1,Gpr56	0.826267	0.69665
GO:0032268	Regulation of cellular protein metabolic process	31	2657	0.42	6.62e-05	10090.ENSMUSP00000005077,10090.ENSMUSP00000005671,10090.ENSMUSP00000007803,10090.ENSMUSP00000015800,10090.ENSMUSP00000020234,10090.ENSMUSP00000020308,10090.ENSMUSP00000020692,10090.ENSMUSP00000021271,10090.ENSMUSP00000021413,10090.ENSMUSP00000023779,10090.ENSMUSP00000023829,10090.ENSMUSP00000024739,10090.ENSMUSP00000025025,10090.ENSMUSP00000029416,10090.ENSMUSP00000030118,10090.ENSMUSP00000030677…	Hspb1,Igf1r,Bcl2l1,Hspa8,Timp3,Ddit4,Btg2,Per1,Nfkbia,Nr4a1,Cdkn1a,Hsp90ab1,Dusp1,Ccnl1,Dnaja1,Map3k6,Flt1,Plat,Acer2,Fam107a,Fzd4,Rictor,Zfp36,Itga1,Pecam1,Fry,Hspa1a,Hsp90aa1,Jun,Klf4,Herpud1	0.91368	0.0897118
GO:0045595	Regulation of cell differentiation	22	1868	0.42	0.0024	10090.ENSMUSP00000005077,10090.ENSMUSP00000005671,10090.ENSMUSP00000021413,10090.ENSMUSP00000021674,10090.ENSMUSP00000023610,10090.ENSMUSP00000024698,10090.ENSMUSP00000024739,10090.ENSMUSP00000024839,10090.ENSMUSP00000027952,10090.ENSMUSP00000029865,10090.ENSMUSP00000031653,10090.ENSMUSP00000049852,10090.ENSMUSP00000057815,10090.ENSMUSP00000064680,10090.ENSMUSP00000067786,10090.ENSMUSP00000091921…	Hspb1,Igf1r,Nfkbia,Fos,Adamts1,Tnfrsf12a,Hsp90ab1,Sik1,Plxna2,Trp53inp1,Flt1,Fzd4,Zfp36,Junb,Sos1,Hsp90aa1,Jund,Maff,Zhx3,Jun,Klf4,Gpr56	0.905112	0.104802
GO:0031325	Positive regulation of cellular metabolic process	38	3320	0.41	4.24e-06	10090.ENSMUSP00000000080,10090.ENSMUSP00000003640,10090.ENSMUSP00000005671,10090.ENSMUSP00000007803,10090.ENSMUSP00000015800,10090.ENSMUSP00000020692,10090.ENSMUSP00000021271,10090.ENSMUSP00000021413,10090.ENSMUSP00000021674,10090.ENSMUSP00000023099,10090.ENSMUSP00000023779,10090.ENSMUSP00000023829,10090.ENSMUSP00000024739,10090.ENSMUSP00000029865,10090.ENSMUSP00000030677,10090.ENSMUSP00000031653…	Klf6,Fosb,Igf1r,Bcl2l1,Hspa8,Btg2,Per1,Nfkbia,Fos,Slc38a2,Nr4a1,Cdkn1a,Hsp90ab1,Trp53inp1,Map3k6,Flt1,Acer2,Fam107a,Klf9,Fzd4,S1pr1,Rictor,Sdpr,Zfp36,Ier2,Junb,Klf2,Itga1,Pecam1,mt-Co2,Hspa1a,Hsp90aa1,Jund,Maff,Jun,Klf4,Mcf2l,Herpud1	0.828272	0.562481
GO:0010646	Regulation of cell communication	37	3215	0.41	5.96e-06	10090.ENSMUSP00000003635,10090.ENSMUSP00000005077,10090.ENSMUSP00000005671,10090.ENSMUSP00000007803,10090.ENSMUSP00000017851,10090.ENSMUSP00000020234,10090.ENSMUSP00000020308,10090.ENSMUSP00000021177,10090.ENSMUSP00000021271,10090.ENSMUSP00000021413,10090.ENSMUSP00000024698,10090.ENSMUSP00000024739,10090.ENSMUSP00000025025,10090.ENSMUSP00000028854,10090.ENSMUSP00000029865,10090.ENSMUSP00000030118…	Ier3,Hspb1,Igf1r,Bcl2l1,Serinc3,Timp3,Ddit4,Sec14l1,Per1,Nfkbia,Tnfrsf12a,Hsp90ab1,Dusp1,Mal,Trp53inp1,Dnaja1,Map3k6,Flt1,Plat,Slc30a1,Mcl1,Pim3,Fam107a,Fzd4,Rictor,Klf2,Sos1,Stx3,Itga1,Pecam1,Hsp90aa1,Jun,Klf4,Mcf2l,Sgms1,Herpud1,Gpr56	0.740973	0.733609
GO:0023051	Regulation of signaling	37	3227	0.41	6.45e-06	10090.ENSMUSP00000003635,10090.ENSMUSP00000005077,10090.ENSMUSP00000005671,10090.ENSMUSP00000007803,10090.ENSMUSP00000017851,10090.ENSMUSP00000020234,10090.ENSMUSP00000020308,10090.ENSMUSP00000021177,10090.ENSMUSP00000021271,10090.ENSMUSP00000021413,10090.ENSMUSP00000024698,10090.ENSMUSP00000024739,10090.ENSMUSP00000025025,10090.ENSMUSP00000028854,10090.ENSMUSP00000029865,10090.ENSMUSP00000030118…	Ier3,Hspb1,Igf1r,Bcl2l1,Serinc3,Timp3,Ddit4,Sec14l1,Per1,Nfkbia,Tnfrsf12a,Hsp90ab1,Dusp1,Mal,Trp53inp1,Dnaja1,Map3k6,Flt1,Plat,Slc30a1,Mcl1,Pim3,Fam107a,Fzd4,Rictor,Klf2,Sos1,Stx3,Itga1,Pecam1,Hsp90aa1,Jun,Klf4,Mcf2l,Sgms1,Herpud1,Gpr56	0.928557	0.697938
GO:0048699	Generation of neurons	19	1660	0.41	0.0103	10090.ENSMUSP00000005077,10090.ENSMUSP00000005671,10090.ENSMUSP00000020308,10090.ENSMUSP00000020692,10090.ENSMUSP00000023610,10090.ENSMUSP00000024698,10090.ENSMUSP00000024739,10090.ENSMUSP00000027952,10090.ENSMUSP00000049852,10090.ENSMUSP00000050897,10090.ENSMUSP00000060246,10090.ENSMUSP00000060275,10090.ENSMUSP00000069529,10090.ENSMUSP00000077132,10090.ENSMUSP00000084454,10090.ENSMUSP00000091921…	Hspb1,Igf1r,Ddit4,Btg2,Adamts1,Tnfrsf12a,Hsp90ab1,Plxna2,Fzd4,S1pr1,Tubb2a,Ier2,Stx3,Itga1,Fry,Hsp90aa1,Jun,Klf4,Gpr56	0.774932	0.450972
GO:0048585	Negative regulation of response to stimulus	18	1571	0.41	0.0143	10090.ENSMUSP00000003635,10090.ENSMUSP00000005077,10090.ENSMUSP00000005671,10090.ENSMUSP00000007803,10090.ENSMUSP00000020234,10090.ENSMUSP00000020308,10090.ENSMUSP00000021177,10090.ENSMUSP00000021271,10090.ENSMUSP00000021413,10090.ENSMUSP00000025025,10090.ENSMUSP00000030118,10090.ENSMUSP00000044048,10090.ENSMUSP00000044603,10090.ENSMUSP00000057815,10090.ENSMUSP00000077132,10090.ENSMUSP00000103245…	Ier3,Hspb1,Igf1r,Bcl2l1,Timp3,Ddit4,Sec14l1,Per1,Nfkbia,Dusp1,Dnaja1,Mcl1,Pim3,Zfp36,Itga1,Klf4,Sgms1,Herpud1	0.748559	0.628142
GO:0009893	Positive regulation of metabolic process	42	3767	0.4	1.17e-06	10090.ENSMUSP00000000080,10090.ENSMUSP00000003635,10090.ENSMUSP00000003640,10090.ENSMUSP00000005077,10090.ENSMUSP00000005671,10090.ENSMUSP00000007803,10090.ENSMUSP00000015800,10090.ENSMUSP00000020692,10090.ENSMUSP00000021271,10090.ENSMUSP00000021413,10090.ENSMUSP00000021674,10090.ENSMUSP00000023099,10090.ENSMUSP00000023779,10090.ENSMUSP00000023829,10090.ENSMUSP00000024739,10090.ENSMUSP00000029865…	Klf6,Ier3,Fosb,Hspb1,Igf1r,Bcl2l1,Hspa8,Btg2,Per1,Nfkbia,Fos,Slc38a2,Nr4a1,Cdkn1a,Hsp90ab1,Trp53inp1,Map3k6,Flt1,Acer2,Fam107a,Klf9,Fzd4,S1pr1,Rictor,Sdpr,Zfp36,Ier2,Junb,Klf2,Itga1,Pecam1,mt-Co2,Hspa1a,Gch1,Hsp90aa1,Jund,Maff,Jun,Klf4,Mcf2l,Sgms1,Herpud1	0.749124	0.760229
GO:0010604	Positive regulation of macromolecule metabolic process	39	3467	0.4	4.11e-06	10090.ENSMUSP00000000080,10090.ENSMUSP00000003635,10090.ENSMUSP00000003640,10090.ENSMUSP00000005077,10090.ENSMUSP00000005671,10090.ENSMUSP00000015800,10090.ENSMUSP00000020692,10090.ENSMUSP00000021271,10090.ENSMUSP00000021413,10090.ENSMUSP00000021674,10090.ENSMUSP00000023099,10090.ENSMUSP00000023779,10090.ENSMUSP00000023829,10090.ENSMUSP00000024739,10090.ENSMUSP00000029865,10090.ENSMUSP00000030677…	Klf6,Ier3,Fosb,Hspb1,Igf1r,Hspa8,Btg2,Per1,Nfkbia,Fos,Slc38a2,Nr4a1,Cdkn1a,Hsp90ab1,Trp53inp1,Map3k6,Flt1,Acer2,Fam107a,Klf9,Fzd4,S1pr1,Rictor,Sdpr,Zfp36,Ier2,Junb,Klf2,Itga1,Pecam1,Hspa1a,Hsp90aa1,Jund,Maff,Jun,Klf4,Mcf2l,Sgms1,Herpud1	0.866341	0.69657
GO:0022008	Neurogenesis	20	1784	0.4	0.0092	10090.ENSMUSP00000005077,10090.ENSMUSP00000005256,10090.ENSMUSP00000005671,10090.ENSMUSP00000020308,10090.ENSMUSP00000020692,10090.ENSMUSP00000023610,10090.ENSMUSP00000024698,10090.ENSMUSP00000024739,10090.ENSMUSP00000027952,10090.ENSMUSP00000049852,10090.ENSMUSP00000050897,10090.ENSMUSP00000060246,10090.ENSMUSP00000060275,10090.ENSMUSP00000069529,10090.ENSMUSP00000077132,10090.ENSMUSP00000084454…	Hspb1,Ndrg1,Igf1r,Ddit4,Btg2,Adamts1,Tnfrsf12a,Hsp90ab1,Plxna2,Fzd4,S1pr1,Tubb2a,Ier2,Stx3,Itga1,Fry,Hsp90aa1,Jun,Klf4,Gpr56	0.927367	0.753939
GO:0032270	Positive regulation of cellular protein metabolic process	18	1600	0.4	0.0174	10090.ENSMUSP00000005671,10090.ENSMUSP00000015800,10090.ENSMUSP00000021413,10090.ENSMUSP00000023829,10090.ENSMUSP00000024739,10090.ENSMUSP00000030677,10090.ENSMUSP00000031653,10090.ENSMUSP00000040048,10090.ENSMUSP00000045513,10090.ENSMUSP00000049852,10090.ENSMUSP00000051809,10090.ENSMUSP00000077132,10090.ENSMUSP00000079664,10090.ENSMUSP00000084586,10090.ENSMUSP00000091921,10090.ENSMUSP00000102711…	Igf1r,Hspa8,Nfkbia,Cdkn1a,Hsp90ab1,Map3k6,Flt1,Acer2,Fam107a,Fzd4,Rictor,Itga1,Pecam1,Hspa1a,Hsp90aa1,Jun,Klf4,Herpud1	0.930342	0.0636891
GO:0051094	Positive regulation of developmental process	17	1533	0.4	0.0276	10090.ENSMUSP00000005077,10090.ENSMUSP00000005671,10090.ENSMUSP00000021674,10090.ENSMUSP00000023610,10090.ENSMUSP00000024698,10090.ENSMUSP00000024739,10090.ENSMUSP00000027952,10090.ENSMUSP00000031653,10090.ENSMUSP00000049852,10090.ENSMUSP00000057815,10090.ENSMUSP00000064680,10090.ENSMUSP00000067013,10090.ENSMUSP00000091921,10090.ENSMUSP00000092901,10090.ENSMUSP00000099400,10090.ENSMUSP00000102711…	Hspb1,Igf1r,Fos,Adamts1,Tnfrsf12a,Hsp90ab1,Plxna2,Flt1,Fzd4,Zfp36,Junb,Rhob,Hsp90aa1,Jund,Zhx3,Jun,Klf4	0.811467	0.383678
GO:0065009	Regulation of molecular function	48	4379	0.39	1.03e-07	10090.ENSMUSP00000000080,10090.ENSMUSP00000003640,10090.ENSMUSP00000005077,10090.ENSMUSP00000005620,10090.ENSMUSP00000005671,10090.ENSMUSP00000007803,10090.ENSMUSP00000015800,10090.ENSMUSP00000020234,10090.ENSMUSP00000020692,10090.ENSMUSP00000021177,10090.ENSMUSP00000021413,10090.ENSMUSP00000021674,10090.ENSMUSP00000023779,10090.ENSMUSP00000023829,10090.ENSMUSP00000024739,10090.ENSMUSP00000024839…	Klf6,Fosb,Hspb1,Dnajb1,Igf1r,Bcl2l1,Hspa8,Timp3,Btg2,Sec14l1,Nfkbia,Fos,Nr4a1,Cdkn1a,Hsp90ab1,Sik1,Dusp1,Plxna2,Ccnl1,Dnaja1,Map3k6,Flt1,Acer2,Slc30a1,Klf9,Fzd4,S1pr1,Rictor,Zfp36,Ier2,Junb,Klf2,Sos1,Cttnbp2nl,Itga1,Pecam1,Fry,Hspa1a,Gch1,Hsp90aa1,Jund,Maff,Zhx3,Jun,Klf4,Mcf2l,Tsc22d3,Herpud1	0.93889	0.450848
GO:0031326	Regulation of cellular biosynthetic process	38	3448	0.39	1.05e-05	10090.ENSMUSP00000000080,10090.ENSMUSP00000003640,10090.ENSMUSP00000005620,10090.ENSMUSP00000005671,10090.ENSMUSP00000007803,10090.ENSMUSP00000015800,10090.ENSMUSP00000020692,10090.ENSMUSP00000021271,10090.ENSMUSP00000021413,10090.ENSMUSP00000021674,10090.ENSMUSP00000023779,10090.ENSMUSP00000023829,10090.ENSMUSP00000024739,10090.ENSMUSP00000024839,10090.ENSMUSP00000025025,10090.ENSMUSP00000029416…	Klf6,Fosb,Dnajb1,Igf1r,Bcl2l1,Hspa8,Btg2,Per1,Nfkbia,Fos,Nr4a1,Cdkn1a,Hsp90ab1,Sik1,Dusp1,Ccnl1,Trp53inp1,Nostrin,Acer2,Klf9,Fzd4,S1pr1,Sdpr,Zfp36,Ier2,Junb,Klf2,mt-Co2,Hspa1a,Gch1,Hsp90aa1,Jund,Maff,Zhx3,Jun,Klf4,Mcf2l,Tsc22d3	0.789972	0.553228
GO:2000112	Regulation of cellular macromolecule biosynthetic process	35	3203	0.39	4.49e-05	10090.ENSMUSP00000000080,10090.ENSMUSP00000003640,10090.ENSMUSP00000005620,10090.ENSMUSP00000005671,10090.ENSMUSP00000015800,10090.ENSMUSP00000020692,10090.ENSMUSP00000021271,10090.ENSMUSP00000021413,10090.ENSMUSP00000021674,10090.ENSMUSP00000023779,10090.ENSMUSP00000023829,10090.ENSMUSP00000024739,10090.ENSMUSP00000024839,10090.ENSMUSP00000025025,10090.ENSMUSP00000029416,10090.ENSMUSP00000029865…	Klf6,Fosb,Dnajb1,Igf1r,Hspa8,Btg2,Per1,Nfkbia,Fos,Nr4a1,Cdkn1a,Hsp90ab1,Sik1,Dusp1,Ccnl1,Trp53inp1,Nostrin,Acer2,Klf9,Fzd4,S1pr1,Sdpr,Zfp36,Ier2,Junb,Klf2,Hspa1a,Hsp90aa1,Jund,Maff,Zhx3,Jun,Klf4,Mcf2l,Tsc22d3	0.761801	0.713081
GO:0006355	Regulation of transcription, dna-templated	30	2720	0.39	0.00029	10090.ENSMUSP00000000080,10090.ENSMUSP00000003640,10090.ENSMUSP00000005620,10090.ENSMUSP00000005671,10090.ENSMUSP00000015800,10090.ENSMUSP00000020692,10090.ENSMUSP00000021271,10090.ENSMUSP00000021413,10090.ENSMUSP00000021674,10090.ENSMUSP00000023779,10090.ENSMUSP00000024839,10090.ENSMUSP00000029416,10090.ENSMUSP00000029865,10090.ENSMUSP00000036923,10090.ENSMUSP00000045639,10090.ENSMUSP00000049852…	Klf6,Fosb,Dnajb1,Igf1r,Hspa8,Btg2,Per1,Nfkbia,Fos,Nr4a1,Sik1,Ccnl1,Trp53inp1,Nostrin,Klf9,Fzd4,S1pr1,Sdpr,Zfp36,Ier2,Junb,Klf2,Hspa1a,Jund,Maff,Zhx3,Jun,Klf4,Mcf2l,Tsc22d3	0.76337	0.77705
GO:0007399	Nervous system development	26	2358	0.39	0.0013	10090.ENSMUSP00000005077,10090.ENSMUSP00000005256,10090.ENSMUSP00000005671,10090.ENSMUSP00000020308,10090.ENSMUSP00000020692,10090.ENSMUSP00000021674,10090.ENSMUSP00000023099,10090.ENSMUSP00000023610,10090.ENSMUSP00000024698,10090.ENSMUSP00000024739,10090.ENSMUSP00000027952,10090.ENSMUSP00000028854,10090.ENSMUSP00000030398,10090.ENSMUSP00000049852,10090.ENSMUSP00000050897,10090.ENSMUSP00000060246…	Hspb1,Ndrg1,Igf1r,Ddit4,Btg2,Fos,Slc38a2,Adamts1,Tnfrsf12a,Hsp90ab1,Plxna2,Mal,Slc2a1,Fzd4,S1pr1,Tubb2a,Ier2,Sos1,Stx3,Itga1,Fry,Hsp90aa1,Jun,Klf4,Sepp1,Gpr56	0.909805	0.110635
GO:0010628	Positive regulation of gene expression	25	2269	0.39	0.0019	10090.ENSMUSP00000000080,10090.ENSMUSP00000003640,10090.ENSMUSP00000005077,10090.ENSMUSP00000005671,10090.ENSMUSP00000015800,10090.ENSMUSP00000021271,10090.ENSMUSP00000021413,10090.ENSMUSP00000021674,10090.ENSMUSP00000023099,10090.ENSMUSP00000023779,10090.ENSMUSP00000029865,10090.ENSMUSP00000045639,10090.ENSMUSP00000049852,10090.ENSMUSP00000050897,10090.ENSMUSP00000055694,10090.ENSMUSP00000057815…	Klf6,Fosb,Hspb1,Igf1r,Hspa8,Per1,Nfkbia,Fos,Slc38a2,Nr4a1,Trp53inp1,Klf9,Fzd4,S1pr1,Sdpr,Zfp36,Ier2,Junb,Klf2,Jund,Maff,Jun,Klf4,Mcf2l,Sgms1	0.885071	0.377296
GO:0007166	Cell surface receptor signaling pathway	19	1741	0.39	0.017	10090.ENSMUSP00000000080,10090.ENSMUSP00000005077,10090.ENSMUSP00000005671,10090.ENSMUSP00000007803,10090.ENSMUSP00000020308,10090.ENSMUSP00000021413,10090.ENSMUSP00000021674,10090.ENSMUSP00000024698,10090.ENSMUSP00000027952,10090.ENSMUSP00000031653,10090.ENSMUSP00000033941,10090.ENSMUSP00000044048,10090.ENSMUSP00000049852,10090.ENSMUSP00000067786,10090.ENSMUSP00000077132,10090.ENSMUSP00000079664…	Klf6,Hspb1,Igf1r,Bcl2l1,Ddit4,Nfkbia,Fos,Tnfrsf12a,Plxna2,Flt1,Plat,Mcl1,Fzd4,Sos1,Itga1,Pecam1,Jun,Klf4,Gpr56	0.832267	0.590072
GO:0051716	Cellular response to stimulus	59	5497	0.38	5.1e-10	10090.ENSMUSP00000000080,10090.ENSMUSP00000003635,10090.ENSMUSP00000003640,10090.ENSMUSP00000005077,10090.ENSMUSP00000005256,10090.ENSMUSP00000005620,10090.ENSMUSP00000005671,10090.ENSMUSP00000007803,10090.ENSMUSP00000015800,10090.ENSMUSP00000020234,10090.ENSMUSP00000020308,10090.ENSMUSP00000020692,10090.ENSMUSP00000021413,10090.ENSMUSP00000021674,10090.ENSMUSP00000023099,10090.ENSMUSP00000023779…	Klf6,Ier3,Fosb,Hspb1,Ndrg1,Dnajb1,Igf1r,Bcl2l1,Hspa8,Timp3,Ddit4,Btg2,Nfkbia,Fos,Slc38a2,Nr4a1,Cdkn1a,Tnfrsf12a,Hsp90ab1,Sik1,Dusp1,Plxna2,Trp53inp1,Dnaja1,Slc2a1,Map3k6,Flt1,Plat,Acer2,Mcl1,Fam107a,Klf9,Fzd4,S1pr1,Rictor,Zfp36,Junb,Klf2,Lrrc8c,Rnf103,Rhob,Cdc42ep3,Sos1,Hnrnph1,Itga1,Pecam1,mt-Nd3,Hspa1a,Mat2a,Gch1,Hsp90aa1,Jund,Jun,Klf4,Mcf2l,Snrk,Sgms1,Herpud1,Gpr56	0.762476	0.704378
GO:0048523	Negative regulation of cellular process	50	4672	0.38	8.03e-08	10090.ENSMUSP00000003635,10090.ENSMUSP00000005077,10090.ENSMUSP00000005256,10090.ENSMUSP00000005620,10090.ENSMUSP00000005671,10090.ENSMUSP00000007803,10090.ENSMUSP00000015800,10090.ENSMUSP00000020234,10090.ENSMUSP00000020308,10090.ENSMUSP00000020692,10090.ENSMUSP00000021177,10090.ENSMUSP00000021271,10090.ENSMUSP00000021413,10090.ENSMUSP00000023779,10090.ENSMUSP00000023829,10090.ENSMUSP00000024739…	Ier3,Hspb1,Ndrg1,Dnajb1,Igf1r,Bcl2l1,Hspa8,Timp3,Ddit4,Btg2,Sec14l1,Per1,Nfkbia,Nr4a1,Cdkn1a,Hsp90ab1,Sik1,Dusp1,Plxna2,Trp53inp1,Dnaja1,Flt1,Plat,Nostrin,Acer2,Slc30a1,Mcl1,Pim3,Fam107a,Klf9,Fzd4,S1pr1,Zfp36,Junb,Klf2,Rhob,Cttnbp2nl,Itga1,Pecam1,Fry,Hspa1a,Jund,Zhx3,Ankrd13a,Jun,Klf4,Tsc22d3,Sgms1,Herpud1,Gpr56	0.917868	0.0987953
GO:0048583	Regulation of response to stimulus	39	3651	0.38	1.41e-05	10090.ENSMUSP00000003635,10090.ENSMUSP00000005077,10090.ENSMUSP00000005671,10090.ENSMUSP00000007803,10090.ENSMUSP00000015800,10090.ENSMUSP00000017851,10090.ENSMUSP00000020234,10090.ENSMUSP00000020308,10090.ENSMUSP00000021177,10090.ENSMUSP00000021271,10090.ENSMUSP00000021413,10090.ENSMUSP00000023099,10090.ENSMUSP00000024698,10090.ENSMUSP00000024739,10090.ENSMUSP00000025025,10090.ENSMUSP00000028854…	Ier3,Hspb1,Igf1r,Bcl2l1,Hspa8,Serinc3,Timp3,Ddit4,Sec14l1,Per1,Nfkbia,Slc38a2,Tnfrsf12a,Hsp90ab1,Dusp1,Mal,Trp53inp1,Dnaja1,Map3k6,Flt1,Mcl1,Pim3,Fzd4,S1pr1,Rictor,Zfp36,Klf2,Sos1,Stx3,Itga1,Pecam1,Gch1,Hsp90aa1,Jun,Klf4,Mcf2l,Sgms1,Herpud1,Gpr56	0.916006	0.101501
GO:0051252	Regulation of rna metabolic process	32	3027	0.38	0.00028	10090.ENSMUSP00000000080,10090.ENSMUSP00000003640,10090.ENSMUSP00000005620,10090.ENSMUSP00000005671,10090.ENSMUSP00000015800,10090.ENSMUSP00000020692,10090.ENSMUSP00000021271,10090.ENSMUSP00000021413,10090.ENSMUSP00000021674,10090.ENSMUSP00000023099,10090.ENSMUSP00000023779,10090.ENSMUSP00000024839,10090.ENSMUSP00000029416,10090.ENSMUSP00000029865,10090.ENSMUSP00000036923,10090.ENSMUSP00000045639…	Klf6,Fosb,Dnajb1,Igf1r,Hspa8,Btg2,Per1,Nfkbia,Fos,Slc38a2,Nr4a1,Sik1,Ccnl1,Trp53inp1,Nostrin,Klf9,Fzd4,S1pr1,Sdpr,Zfp36,Ier2,Junb,Klf2,Hnrnph1,Hspa1a,Jund,Maff,Zhx3,Jun,Klf4,Mcf2l,Tsc22d3	0.948007	0.367277
GO:0048522	Positive regulation of cellular process	56	5407	0.37	1.32e-08	10090.ENSMUSP00000000080,10090.ENSMUSP00000003640,10090.ENSMUSP00000005077,10090.ENSMUSP00000005671,10090.ENSMUSP00000007803,10090.ENSMUSP00000015800,10090.ENSMUSP00000017851,10090.ENSMUSP00000020234,10090.ENSMUSP00000020308,10090.ENSMUSP00000020692,10090.ENSMUSP00000021271,10090.ENSMUSP00000021413,10090.ENSMUSP00000021674,10090.ENSMUSP00000023099,10090.ENSMUSP00000023610,10090.ENSMUSP00000023779…	Klf6,Fosb,Hspb1,Igf1r,Bcl2l1,Hspa8,Serinc3,Timp3,Ddit4,Btg2,Per1,Nfkbia,Fos,Slc38a2,Adamts1,Nr4a1,Cdkn1a,Tnfrsf12a,Hsp90ab1,Dusp1,Plxna2,Mal,Trp53inp1,Dnaja1,Map3k6,Flt1,Acer2,Mcl1,Fam107a,Klf9,Fzd4,S1pr1,Rictor,Sdpr,Zfp36,Ier2,Junb,Klf2,Rhob,Cdc42ep3,Sos1,Stx3,Itga1,Pecam1,mt-Co2,Hspa1a,Hsp90aa1,Jund,Maff,Zhx3,Jun,Klf4,Mcf2l,Clip1,Herpud1,Gpr56	0.785921	0.507403
GO:0051171	Regulation of nitrogen compound metabolic process	54	5126	0.37	2.09e-08	10090.ENSMUSP00000000080,10090.ENSMUSP00000003635,10090.ENSMUSP00000003640,10090.ENSMUSP00000005077,10090.ENSMUSP00000005620,10090.ENSMUSP00000005671,10090.ENSMUSP00000007803,10090.ENSMUSP00000015800,10090.ENSMUSP00000020234,10090.ENSMUSP00000020308,10090.ENSMUSP00000020692,10090.ENSMUSP00000021271,10090.ENSMUSP00000021413,10090.ENSMUSP00000021674,10090.ENSMUSP00000023099,10090.ENSMUSP00000023779…	Klf6,Ier3,Fosb,Hspb1,Dnajb1,Igf1r,Bcl2l1,Hspa8,Timp3,Ddit4,Btg2,Per1,Nfkbia,Fos,Slc38a2,Nr4a1,Cdkn1a,Hsp90ab1,Sik1,Dusp1,Ccnl1,Trp53inp1,Dnaja1,Map3k6,Flt1,Plat,Nostrin,Acer2,Fam107a,Klf9,Fzd4,S1pr1,Rictor,Sdpr,Zfp36,Ier2,Junb,Klf2,Hnrnph1,Itga1,Pecam1,mt-Co2,Fry,Hspa1a,Gch1,Hsp90aa1,Jund,Maff,Zhx3,Jun,Klf4,Mcf2l,Tsc22d3,Herpud1	0.827257	0.545282
GO:0032879	Regulation of localization	29	2806	0.37	0.0013	10090.ENSMUSP00000003635,10090.ENSMUSP00000005077,10090.ENSMUSP00000005671,10090.ENSMUSP00000007803,10090.ENSMUSP00000015800,10090.ENSMUSP00000021271,10090.ENSMUSP00000021413,10090.ENSMUSP00000023610,10090.ENSMUSP00000024739,10090.ENSMUSP00000024839,10090.ENSMUSP00000025025,10090.ENSMUSP00000027952,10090.ENSMUSP00000029865,10090.ENSMUSP00000030118,10090.ENSMUSP00000031653,10090.ENSMUSP00000042410…	Ier3,Hspb1,Igf1r,Bcl2l1,Hspa8,Per1,Nfkbia,Adamts1,Hsp90ab1,Sik1,Dusp1,Plxna2,Trp53inp1,Dnaja1,Flt1,Slc30a1,Pim3,Fam107a,S1pr1,Zfp36,Rhob,Stx3,Cttnbp2nl,Pecam1,Hsp90aa1,Ankrd13a,Jun,Klf4,Gpr56	0.897883	0.137481
GO:0050793	Regulation of developmental process	28	2669	0.37	0.0014	10090.ENSMUSP00000005077,10090.ENSMUSP00000005671,10090.ENSMUSP00000021413,10090.ENSMUSP00000021674,10090.ENSMUSP00000023610,10090.ENSMUSP00000023829,10090.ENSMUSP00000024698,10090.ENSMUSP00000024739,10090.ENSMUSP00000024839,10090.ENSMUSP00000027952,10090.ENSMUSP00000029865,10090.ENSMUSP00000031653,10090.ENSMUSP00000049852,10090.ENSMUSP00000050897,10090.ENSMUSP00000057815,10090.ENSMUSP00000064680…	Hspb1,Igf1r,Nfkbia,Fos,Adamts1,Cdkn1a,Tnfrsf12a,Hsp90ab1,Sik1,Plxna2,Trp53inp1,Flt1,Fzd4,S1pr1,Zfp36,Junb,Klf2,Rhob,Cdc42ep3,Sos1,Hsp90aa1,Jund,Maff,Zhx3,Jun,Klf4,Tsc22d3,Gpr56	0.777577	0.593823
GO:0009888	Tissue development	18	1720	0.37	0.0345	10090.ENSMUSP00000005671,10090.ENSMUSP00000020692,10090.ENSMUSP00000021674,10090.ENSMUSP00000023779,10090.ENSMUSP00000023829,10090.ENSMUSP00000024839,10090.ENSMUSP00000025025,10090.ENSMUSP00000027952,10090.ENSMUSP00000031653,10090.ENSMUSP00000050897,10090.ENSMUSP00000064680,10090.ENSMUSP00000064823,10090.ENSMUSP00000067013,10090.ENSMUSP00000067786,10090.ENSMUSP00000079664,10090.ENSMUSP00000094076…	Igf1r,Btg2,Fos,Nr4a1,Cdkn1a,Sik1,Dusp1,Plxna2,Flt1,S1pr1,Junb,Klf2,Rhob,Sos1,Pecam1,Maff,Jun,Klf4	1	0
GO:0048518	Positive regulation of biological process	60	5869	0.36	1.77e-09	10090.ENSMUSP00000000080,10090.ENSMUSP00000003635,10090.ENSMUSP00000003640,10090.ENSMUSP00000005077,10090.ENSMUSP00000005671,10090.ENSMUSP00000007803,10090.ENSMUSP00000015800,10090.ENSMUSP00000017851,10090.ENSMUSP00000020234,10090.ENSMUSP00000020308,10090.ENSMUSP00000020692,10090.ENSMUSP00000021271,10090.ENSMUSP00000021413,10090.ENSMUSP00000021674,10090.ENSMUSP00000023099,10090.ENSMUSP00000023610…	Klf6,Ier3,Fosb,Hspb1,Igf1r,Bcl2l1,Hspa8,Serinc3,Timp3,Ddit4,Btg2,Per1,Nfkbia,Fos,Slc38a2,Adamts1,Nr4a1,Cdkn1a,Tnfrsf12a,Hsp90ab1,Dusp1,Plxna2,Mal,Trp53inp1,Dnaja1,Map3k6,Flt1,Plat,Acer2,Mcl1,Fam107a,Klf9,Fzd4,S1pr1,Rictor,Sdpr,Zfp36,Ier2,Junb,Klf2,Rhob,Cdc42ep3,Sos1,Stx3,Itga1,Pecam1,mt-Co2,Hspa1a,Gch1,Hsp90aa1,Jund,Maff,Zhx3,Jun,Klf4,Mcf2l,Clip1,Sgms1,Herpud1,Gpr56	0.902413	0.155121
GO:0031323	Regulation of cellular metabolic process	56	5479	0.36	2.09e-08	10090.ENSMUSP00000000080,10090.ENSMUSP00000003635,10090.ENSMUSP00000003640,10090.ENSMUSP00000005077,10090.ENSMUSP00000005620,10090.ENSMUSP00000005671,10090.ENSMUSP00000007803,10090.ENSMUSP00000015800,10090.ENSMUSP00000020234,10090.ENSMUSP00000020308,10090.ENSMUSP00000020692,10090.ENSMUSP00000021271,10090.ENSMUSP00000021413,10090.ENSMUSP00000021674,10090.ENSMUSP00000023099,10090.ENSMUSP00000023779…	Klf6,Ier3,Fosb,Hspb1,Dnajb1,Igf1r,Bcl2l1,Hspa8,Timp3,Ddit4,Btg2,Per1,Nfkbia,Fos,Slc38a2,Nr4a1,Cdkn1a,Hsp90ab1,Sik1,Dusp1,Ccnl1,Trp53inp1,Dnaja1,Map3k6,Flt1,Plat,Nostrin,Acer2,Mcl1,Fam107a,Klf9,Fzd4,S1pr1,Rictor,Sdpr,Zfp36,Ier2,Junb,Klf2,Hnrnph1,Itga1,Pecam1,mt-Co2,Fry,Hspa1a,Gch1,Hsp90aa1,Jund,Maff,Zhx3,Ankrd13a,Jun,Klf4,Mcf2l,Tsc22d3,Herpud1	0.784208	0.601366
GO:0050896	Response to stimulus	69	6908	0.35	1.51e-11	10090.ENSMUSP00000000080,10090.ENSMUSP00000003635,10090.ENSMUSP00000003640,10090.ENSMUSP00000005077,10090.ENSMUSP00000005256,10090.ENSMUSP00000005620,10090.ENSMUSP00000005671,10090.ENSMUSP00000007803,10090.ENSMUSP00000015800,10090.ENSMUSP00000017851,10090.ENSMUSP00000020234,10090.ENSMUSP00000020308,10090.ENSMUSP00000020692,10090.ENSMUSP00000021177,10090.ENSMUSP00000021271,10090.ENSMUSP00000021413…	Klf6,Ier3,Fosb,Hspb1,Ndrg1,Dnajb1,Igf1r,Bcl2l1,Hspa8,Serinc3,Timp3,Ddit4,Btg2,Sec14l1,Per1,Nfkbia,Fos,Slc38a2,Nr4a1,Cdkn1a,Tnfrsf12a,Hsp90ab1,Sik1,Dusp1,Plxna2,Trp53inp1,Dnaja1,Slc2a1,Map3k6,Flt1,Plat,Acer2,Slc30a1,Mcl1,Fam107a,Klf9,Fzd4,S1pr1,Rictor,Zfp36,Ier2,Junb,Klf2,Lrrc8c,Rnf103,Rhob,Cdc42ep3,Sos1,Chka,Hnrnph1,Itga1,Pecam1,mt-Co2,mt-Atp6,mt-Nd3,mt-Cytb,Hspa1a,Mat2a,Gch1,Hsp90aa1,Jund,Jun,Kl…	0.989967	0.0289279
GO:0080090	Regulation of primary metabolic process	53	5290	0.35	1.34e-07	10090.ENSMUSP00000000080,10090.ENSMUSP00000003635,10090.ENSMUSP00000003640,10090.ENSMUSP00000005077,10090.ENSMUSP00000005620,10090.ENSMUSP00000005671,10090.ENSMUSP00000007803,10090.ENSMUSP00000015800,10090.ENSMUSP00000020234,10090.ENSMUSP00000020308,10090.ENSMUSP00000020692,10090.ENSMUSP00000021271,10090.ENSMUSP00000021413,10090.ENSMUSP00000021674,10090.ENSMUSP00000023099,10090.ENSMUSP00000023779…	Klf6,Ier3,Fosb,Hspb1,Dnajb1,Igf1r,Bcl2l1,Hspa8,Timp3,Ddit4,Btg2,Per1,Nfkbia,Fos,Slc38a2,Nr4a1,Cdkn1a,Hsp90ab1,Sik1,Dusp1,Ccnl1,Trp53inp1,Dnaja1,Map3k6,Flt1,Plat,Nostrin,Acer2,Fam107a,Klf9,Fzd4,S1pr1,Rictor,Sdpr,Zfp36,Ier2,Junb,Klf2,Hnrnph1,Itga1,Pecam1,mt-Co2,Fry,Hspa1a,Hsp90aa1,Jund,Maff,Zhx3,Jun,Klf4,Mcf2l,Tsc22d3,Herpud1	0.94541	0.455646
GO:0048519	Negative regulation of biological process	51	5108	0.35	3.54e-07	10090.ENSMUSP00000003635,10090.ENSMUSP00000005077,10090.ENSMUSP00000005256,10090.ENSMUSP00000005620,10090.ENSMUSP00000005671,10090.ENSMUSP00000007803,10090.ENSMUSP00000015800,10090.ENSMUSP00000020234,10090.ENSMUSP00000020308,10090.ENSMUSP00000020692,10090.ENSMUSP00000021177,10090.ENSMUSP00000021271,10090.ENSMUSP00000021413,10090.ENSMUSP00000023610,10090.ENSMUSP00000023779,10090.ENSMUSP00000023829…	Ier3,Hspb1,Ndrg1,Dnajb1,Igf1r,Bcl2l1,Hspa8,Timp3,Ddit4,Btg2,Sec14l1,Per1,Nfkbia,Adamts1,Nr4a1,Cdkn1a,Hsp90ab1,Sik1,Dusp1,Plxna2,Trp53inp1,Dnaja1,Flt1,Plat,Nostrin,Acer2,Slc30a1,Mcl1,Pim3,Fam107a,Klf9,Fzd4,S1pr1,Zfp36,Junb,Klf2,Rhob,Cttnbp2nl,Itga1,Pecam1,Fry,Hspa1a,Jund,Zhx3,Ankrd13a,Jun,Klf4,Tsc22d3,Sgms1,Herpud1,Gpr56	0.772672	0.498934
GO:0060255	Regulation of macromolecule metabolic process	55	5618	0.34	1.09e-07	10090.ENSMUSP00000000080,10090.ENSMUSP00000003635,10090.ENSMUSP00000003640,10090.ENSMUSP00000005077,10090.ENSMUSP00000005620,10090.ENSMUSP00000005671,10090.ENSMUSP00000007803,10090.ENSMUSP00000015800,10090.ENSMUSP00000020234,10090.ENSMUSP00000020308,10090.ENSMUSP00000020692,10090.ENSMUSP00000021177,10090.ENSMUSP00000021271,10090.ENSMUSP00000021413,10090.ENSMUSP00000021674,10090.ENSMUSP00000023099…	Klf6,Ier3,Fosb,Hspb1,Dnajb1,Igf1r,Bcl2l1,Hspa8,Timp3,Ddit4,Btg2,Sec14l1,Per1,Nfkbia,Fos,Slc38a2,Nr4a1,Cdkn1a,Hsp90ab1,Sik1,Dusp1,Ccnl1,Trp53inp1,Dnaja1,Map3k6,Flt1,Plat,Nostrin,Acer2,Fam107a,Klf9,Fzd4,S1pr1,Rictor,Sdpr,Zfp36,Ier2,Junb,Klf2,Hnrnph1,Itga1,Pecam1,Fry,Hspa1a,Hsp90aa1,Jund,Maff,Zhx3,Ankrd13a,Jun,Klf4,Mcf2l,Tsc22d3,Sgms1,Herpud1	0.780036	0.620023
GO:0007154	Cell communication	41	4179	0.34	4.49e-05	10090.ENSMUSP00000000080,10090.ENSMUSP00000003635,10090.ENSMUSP00000005077,10090.ENSMUSP00000005256,10090.ENSMUSP00000005671,10090.ENSMUSP00000007803,10090.ENSMUSP00000020308,10090.ENSMUSP00000021413,10090.ENSMUSP00000021674,10090.ENSMUSP00000023099,10090.ENSMUSP00000023779,10090.ENSMUSP00000023829,10090.ENSMUSP00000024698,10090.ENSMUSP00000024839,10090.ENSMUSP00000025025,10090.ENSMUSP00000027952…	Klf6,Ier3,Hspb1,Ndrg1,Igf1r,Bcl2l1,Ddit4,Nfkbia,Fos,Slc38a2,Nr4a1,Cdkn1a,Tnfrsf12a,Sik1,Dusp1,Plxna2,Dnaja1,Slc2a1,Map3k6,Flt1,Plat,Acer2,Mcl1,Fam107a,Klf9,Fzd4,S1pr1,Rictor,Zfp36,Rhob,Cdc42ep3,Sos1,Stx3,Itga1,Pecam1,Jun,Klf4,Mcf2l,Snrk,Herpud1,Gpr56	0.8968	0.169418
GO:0007165	Signal transduction	37	3779	0.34	0.0002	10090.ENSMUSP00000000080,10090.ENSMUSP00000003635,10090.ENSMUSP00000005077,10090.ENSMUSP00000005256,10090.ENSMUSP00000005671,10090.ENSMUSP00000007803,10090.ENSMUSP00000020308,10090.ENSMUSP00000021413,10090.ENSMUSP00000021674,10090.ENSMUSP00000023779,10090.ENSMUSP00000023829,10090.ENSMUSP00000024698,10090.ENSMUSP00000024839,10090.ENSMUSP00000025025,10090.ENSMUSP00000027952,10090.ENSMUSP00000030118…	Klf6,Ier3,Hspb1,Ndrg1,Igf1r,Bcl2l1,Ddit4,Nfkbia,Fos,Nr4a1,Cdkn1a,Tnfrsf12a,Sik1,Dusp1,Plxna2,Dnaja1,Map3k6,Flt1,Plat,Acer2,Mcl1,Klf9,Fzd4,S1pr1,Rictor,Zfp36,Rhob,Cdc42ep3,Sos1,Itga1,Pecam1,Jun,Klf4,Mcf2l,Snrk,Herpud1,Gpr56	0.9317	0.470855
GO:0009653	Anatomical structure morphogenesis	22	2244	0.34	0.0212	10090.ENSMUSP00000005671,10090.ENSMUSP00000007803,10090.ENSMUSP00000023610,10090.ENSMUSP00000023779,10090.ENSMUSP00000024698,10090.ENSMUSP00000024739,10090.ENSMUSP00000025025,10090.ENSMUSP00000027952,10090.ENSMUSP00000031653,10090.ENSMUSP00000049852,10090.ENSMUSP00000050897,10090.ENSMUSP00000064680,10090.ENSMUSP00000064823,10090.ENSMUSP00000067013,10090.ENSMUSP00000067786,10090.ENSMUSP00000077132…	Igf1r,Bcl2l1,Adamts1,Nr4a1,Tnfrsf12a,Hsp90ab1,Dusp1,Plxna2,Flt1,Fzd4,S1pr1,Junb,Klf2,Rhob,Sos1,Itga1,Pecam1,Fry,Hsp90aa1,Jun,Klf4,Gpr56	0.785551	0.548646
GO:0019222	Regulation of metabolic process	58	6085	0.33	7.39e-08	10090.ENSMUSP00000000080,10090.ENSMUSP00000003635,10090.ENSMUSP00000003640,10090.ENSMUSP00000005077,10090.ENSMUSP00000005620,10090.ENSMUSP00000005671,10090.ENSMUSP00000007803,10090.ENSMUSP00000015800,10090.ENSMUSP00000020234,10090.ENSMUSP00000020308,10090.ENSMUSP00000020692,10090.ENSMUSP00000021177,10090.ENSMUSP00000021271,10090.ENSMUSP00000021413,10090.ENSMUSP00000021674,10090.ENSMUSP00000023099…	Klf6,Ier3,Fosb,Hspb1,Dnajb1,Igf1r,Bcl2l1,Hspa8,Timp3,Ddit4,Btg2,Sec14l1,Per1,Nfkbia,Fos,Slc38a2,Nr4a1,Cdkn1a,Hsp90ab1,Sik1,Dusp1,Ccnl1,Trp53inp1,Dnaja1,Map3k6,Flt1,Plat,Nostrin,Acer2,Mcl1,Fam107a,Klf9,Fzd4,S1pr1,Rictor,Sdpr,Zfp36,Ier2,Junb,Klf2,Hnrnph1,Itga1,Pecam1,mt-Co2,Fry,Hspa1a,Gch1,Hsp90aa1,Jund,Maff,Zhx3,Ankrd13a,Jun,Klf4,Mcf2l,Tsc22d3,Sgms1,Herpud1	1	0
GO:0010468	Regulation of gene expression	38	4041	0.33	0.00033	10090.ENSMUSP00000000080,10090.ENSMUSP00000003640,10090.ENSMUSP00000005077,10090.ENSMUSP00000005620,10090.ENSMUSP00000005671,10090.ENSMUSP00000015800,10090.ENSMUSP00000020692,10090.ENSMUSP00000021177,10090.ENSMUSP00000021271,10090.ENSMUSP00000021413,10090.ENSMUSP00000021674,10090.ENSMUSP00000023099,10090.ENSMUSP00000023779,10090.ENSMUSP00000023829,10090.ENSMUSP00000024739,10090.ENSMUSP00000024839…	Klf6,Fosb,Hspb1,Dnajb1,Igf1r,Hspa8,Btg2,Sec14l1,Per1,Nfkbia,Fos,Slc38a2,Nr4a1,Cdkn1a,Hsp90ab1,Sik1,Ccnl1,Trp53inp1,Nostrin,Klf9,Fzd4,S1pr1,Rictor,Sdpr,Zfp36,Ier2,Junb,Klf2,Hnrnph1,Hspa1a,Jund,Maff,Zhx3,Jun,Klf4,Mcf2l,Tsc22d3,Sgms1	0.934617	0.67637
GO:0030154	Cell differentiation	35	3674	0.33	0.0007	10090.ENSMUSP00000005077,10090.ENSMUSP00000005256,10090.ENSMUSP00000005671,10090.ENSMUSP00000007803,10090.ENSMUSP00000020308,10090.ENSMUSP00000020692,10090.ENSMUSP00000021674,10090.ENSMUSP00000023610,10090.ENSMUSP00000023779,10090.ENSMUSP00000023829,10090.ENSMUSP00000024698,10090.ENSMUSP00000024739,10090.ENSMUSP00000024839,10090.ENSMUSP00000027952,10090.ENSMUSP00000031653,10090.ENSMUSP00000044048…	Hspb1,Ndrg1,Igf1r,Bcl2l1,Ddit4,Btg2,Fos,Adamts1,Nr4a1,Cdkn1a,Tnfrsf12a,Hsp90ab1,Sik1,Plxna2,Flt1,Mcl1,Fzd4,S1pr1,Tubb2a,Ier2,Junb,Klf2,Lrrc8c,Rhob,Stx3,Itga1,Pecam1,Fry,Hsp90aa1,Jund,Maff,Zhx3,Jun,Klf4,Gpr56	1	0
GO:0023052	Signaling	38	4065	0.32	0.00037	10090.ENSMUSP00000000080,10090.ENSMUSP00000003635,10090.ENSMUSP00000005077,10090.ENSMUSP00000005256,10090.ENSMUSP00000005671,10090.ENSMUSP00000007803,10090.ENSMUSP00000020308,10090.ENSMUSP00000021413,10090.ENSMUSP00000021674,10090.ENSMUSP00000023779,10090.ENSMUSP00000023829,10090.ENSMUSP00000024698,10090.ENSMUSP00000024839,10090.ENSMUSP00000025025,10090.ENSMUSP00000027952,10090.ENSMUSP00000030118…	Klf6,Ier3,Hspb1,Ndrg1,Igf1r,Bcl2l1,Ddit4,Nfkbia,Fos,Nr4a1,Cdkn1a,Tnfrsf12a,Sik1,Dusp1,Plxna2,Dnaja1,Map3k6,Flt1,Plat,Acer2,Mcl1,Klf9,Fzd4,S1pr1,Rictor,Zfp36,Rhob,Cdc42ep3,Sos1,Stx3,Itga1,Pecam1,Jun,Klf4,Mcf2l,Snrk,Herpud1,Gpr56	1	0
GO:0007275	Multicellular organism development	44	4921	0.3	0.00014	10090.ENSMUSP00000005077,10090.ENSMUSP00000005256,10090.ENSMUSP00000005671,10090.ENSMUSP00000007803,10090.ENSMUSP00000020308,10090.ENSMUSP00000020692,10090.ENSMUSP00000021674,10090.ENSMUSP00000023099,10090.ENSMUSP00000023610,10090.ENSMUSP00000023779,10090.ENSMUSP00000023829,10090.ENSMUSP00000024698,10090.ENSMUSP00000024739,10090.ENSMUSP00000024839,10090.ENSMUSP00000025025,10090.ENSMUSP00000027952…	Hspb1,Ndrg1,Igf1r,Bcl2l1,Ddit4,Btg2,Fos,Slc38a2,Adamts1,Nr4a1,Cdkn1a,Tnfrsf12a,Hsp90ab1,Sik1,Dusp1,Plxna2,Mal,Slc2a1,Flt1,Slc30a1,Mcl1,Klf9,Fzd4,S1pr1,Rictor,Zfp36,Tubb2a,Ier2,Junb,Klf2,Rhob,Sos1,Stx3,Itga1,Pecam1,mt-Co2,mt-Cytb,Fry,Hsp90aa1,Maff,Jun,Klf4,Sepp1,Gpr56	0.916279	0.101103
GO:0032502	Developmental process	49	5629	0.29	4.95e-05	10090.ENSMUSP00000005077,10090.ENSMUSP00000005256,10090.ENSMUSP00000005671,10090.ENSMUSP00000007803,10090.ENSMUSP00000020308,10090.ENSMUSP00000020692,10090.ENSMUSP00000021674,10090.ENSMUSP00000023099,10090.ENSMUSP00000023610,10090.ENSMUSP00000023779,10090.ENSMUSP00000023829,10090.ENSMUSP00000024698,10090.ENSMUSP00000024739,10090.ENSMUSP00000024839,10090.ENSMUSP00000025025,10090.ENSMUSP00000027952…	Hspb1,Ndrg1,Igf1r,Bcl2l1,Ddit4,Btg2,Fos,Slc38a2,Adamts1,Nr4a1,Cdkn1a,Tnfrsf12a,Hsp90ab1,Sik1,Dusp1,Plxna2,Mal,Dnaja1,Slc2a1,Flt1,Slc30a1,Mcl1,Klf9,Fzd4,S1pr1,Rictor,Zfp36,Tubb2a,Ier2,Junb,Klf2,Lrrc8c,Rhob,Sos1,Stx3,Itga1,Pecam1,mt-Co2,mt-Atp6,mt-Cytb,Fry,Hsp90aa1,Jund,Maff,Zhx3,Jun,Klf4,Sepp1,Gpr56	0.931577	0.676309
GO:0051179	Localization	40	4646	0.29	0.0012	10090.ENSMUSP00000003635,10090.ENSMUSP00000005077,10090.ENSMUSP00000005671,10090.ENSMUSP00000007803,10090.ENSMUSP00000015800,10090.ENSMUSP00000020308,10090.ENSMUSP00000021177,10090.ENSMUSP00000021413,10090.ENSMUSP00000023099,10090.ENSMUSP00000023779,10090.ENSMUSP00000023829,10090.ENSMUSP00000024698,10090.ENSMUSP00000027952,10090.ENSMUSP00000028854,10090.ENSMUSP00000030118,10090.ENSMUSP00000030398…	Ier3,Hspb1,Igf1r,Bcl2l1,Hspa8,Ddit4,Sec14l1,Nfkbia,Slc38a2,Nr4a1,Cdkn1a,Tnfrsf12a,Plxna2,Mal,Dnaja1,Slc2a1,Flt1,Plat,Nostrin,Slc30a1,Fzd4,S1pr1,Zfp36,Tubb2a,Ier2,Lrrc8c,Rhob,Stx3,Itga1,Pecam1,mt-Co2,mt-Atp6,mt-Co3,mt-Cytb,Hspa1a,Hsp90aa1,Clip1,Herpud1,Fnbp1l,Gpr56	0.939803	0.600091
GO:0048731	System development	38	4350	0.29	0.0014	10090.ENSMUSP00000005077,10090.ENSMUSP00000005256,10090.ENSMUSP00000005671,10090.ENSMUSP00000007803,10090.ENSMUSP00000020308,10090.ENSMUSP00000020692,10090.ENSMUSP00000021674,10090.ENSMUSP00000023099,10090.ENSMUSP00000023610,10090.ENSMUSP00000023779,10090.ENSMUSP00000023829,10090.ENSMUSP00000024698,10090.ENSMUSP00000024739,10090.ENSMUSP00000024839,10090.ENSMUSP00000027952,10090.ENSMUSP00000028854…	Hspb1,Ndrg1,Igf1r,Bcl2l1,Ddit4,Btg2,Fos,Slc38a2,Adamts1,Nr4a1,Cdkn1a,Tnfrsf12a,Hsp90ab1,Sik1,Plxna2,Mal,Slc2a1,Flt1,Fzd4,S1pr1,Tubb2a,Ier2,Junb,Klf2,Rhob,Sos1,Stx3,Itga1,Pecam1,mt-Co2,mt-Cytb,Fry,Hsp90aa1,Maff,Jun,Klf4,Sepp1,Gpr56	1	0
GO:0051239	Regulation of multicellular organismal process	28	3205	0.29	0.019	10090.ENSMUSP00000000080,10090.ENSMUSP00000005077,10090.ENSMUSP00000005671,10090.ENSMUSP00000021177,10090.ENSMUSP00000021271,10090.ENSMUSP00000021413,10090.ENSMUSP00000021674,10090.ENSMUSP00000023610,10090.ENSMUSP00000024698,10090.ENSMUSP00000024739,10090.ENSMUSP00000027952,10090.ENSMUSP00000031653,10090.ENSMUSP00000033941,10090.ENSMUSP00000049852,10090.ENSMUSP00000050897,10090.ENSMUSP00000057815…	Klf6,Hspb1,Igf1r,Sec14l1,Per1,Nfkbia,Fos,Adamts1,Tnfrsf12a,Hsp90ab1,Plxna2,Flt1,Plat,Fzd4,S1pr1,Zfp36,Klf2,Rhob,Sos1,Gch1,Hsp90aa1,Jund,Maff,Zhx3,Jun,Klf4,Tsc22d3,Gpr56	0.988167	0.42994
GO:0048856	Anatomical structure development	45	5258	0.28	0.00029	10090.ENSMUSP00000005077,10090.ENSMUSP00000005256,10090.ENSMUSP00000005671,10090.ENSMUSP00000007803,10090.ENSMUSP00000020308,10090.ENSMUSP00000020692,10090.ENSMUSP00000021674,10090.ENSMUSP00000023099,10090.ENSMUSP00000023610,10090.ENSMUSP00000023779,10090.ENSMUSP00000023829,10090.ENSMUSP00000024698,10090.ENSMUSP00000024739,10090.ENSMUSP00000024839,10090.ENSMUSP00000025025,10090.ENSMUSP00000027952…	Hspb1,Ndrg1,Igf1r,Bcl2l1,Ddit4,Btg2,Fos,Slc38a2,Adamts1,Nr4a1,Cdkn1a,Tnfrsf12a,Hsp90ab1,Sik1,Dusp1,Plxna2,Mal,Slc2a1,Flt1,Slc30a1,Mcl1,Klf9,Fzd4,S1pr1,Rictor,Zfp36,Tubb2a,Ier2,Junb,Klf2,Rhob,Sos1,Stx3,Itga1,Pecam1,mt-Co2,mt-Cytb,Fry,Hsp90aa1,Jund,Maff,Jun,Klf4,Sepp1,Gpr56	0.933063	0.595905
GO:0032501	Multicellular organismal process	52	6272	0.27	6.62e-05	10090.ENSMUSP00000003635,10090.ENSMUSP00000003640,10090.ENSMUSP00000005077,10090.ENSMUSP00000005256,10090.ENSMUSP00000005671,10090.ENSMUSP00000007803,10090.ENSMUSP00000020308,10090.ENSMUSP00000020692,10090.ENSMUSP00000021271,10090.ENSMUSP00000021674,10090.ENSMUSP00000023099,10090.ENSMUSP00000023610,10090.ENSMUSP00000023779,10090.ENSMUSP00000023829,10090.ENSMUSP00000024698,10090.ENSMUSP00000024739…	Ier3,Fosb,Hspb1,Ndrg1,Igf1r,Bcl2l1,Ddit4,Btg2,Per1,Fos,Slc38a2,Adamts1,Nr4a1,Cdkn1a,Tnfrsf12a,Hsp90ab1,Sik1,Dusp1,Plxna2,Mal,Dnaja1,Slc2a1,Flt1,Slc30a1,Mcl1,Fam107a,Klf9,Fzd4,S1pr1,Rictor,Zfp36,Tubb2a,Ier2,Junb,Klf2,Rhob,Sos1,Stx3,Synm,Itga1,Pecam1,mt-Co2,mt-Cytb,Fry,Gch1,Hsp90aa1,Jund,Maff,Jun,Klf4,Sepp1,Gpr56	0.988107	0.620271
GO:0051234	Establishment of localization	29	3522	0.27	0.0335	10090.ENSMUSP00000003635,10090.ENSMUSP00000005077,10090.ENSMUSP00000005671,10090.ENSMUSP00000007803,10090.ENSMUSP00000015800,10090.ENSMUSP00000021177,10090.ENSMUSP00000021413,10090.ENSMUSP00000023099,10090.ENSMUSP00000023829,10090.ENSMUSP00000028854,10090.ENSMUSP00000030118,10090.ENSMUSP00000030398,10090.ENSMUSP00000036923,10090.ENSMUSP00000042410,10090.ENSMUSP00000049852,10090.ENSMUSP00000057815…	Ier3,Hspb1,Igf1r,Bcl2l1,Hspa8,Sec14l1,Nfkbia,Slc38a2,Cdkn1a,Mal,Dnaja1,Slc2a1,Nostrin,Slc30a1,Fzd4,Zfp36,Lrrc8c,Rhob,Stx3,Pecam1,mt-Co2,mt-Atp6,mt-Co3,mt-Cytb,Hspa1a,Hsp90aa1,Clip1,Herpud1,Fnbp1l	0.987173	0.19604
GO:0006810	Transport	28	3382	0.27	0.0381	10090.ENSMUSP00000003635,10090.ENSMUSP00000005077,10090.ENSMUSP00000005671,10090.ENSMUSP00000007803,10090.ENSMUSP00000015800,10090.ENSMUSP00000021177,10090.ENSMUSP00000021413,10090.ENSMUSP00000023099,10090.ENSMUSP00000023829,10090.ENSMUSP00000030118,10090.ENSMUSP00000030398,10090.ENSMUSP00000036923,10090.ENSMUSP00000042410,10090.ENSMUSP00000049852,10090.ENSMUSP00000057815,10090.ENSMUSP00000066015…	Ier3,Hspb1,Igf1r,Bcl2l1,Hspa8,Sec14l1,Nfkbia,Slc38a2,Cdkn1a,Dnaja1,Slc2a1,Nostrin,Slc30a1,Fzd4,Zfp36,Lrrc8c,Rhob,Stx3,Pecam1,mt-Co2,mt-Atp6,mt-Co3,mt-Cytb,Hspa1a,Hsp90aa1,Clip1,Herpud1,Fnbp1l	0.877026	0.232797
GO:0048513	Animal organ development	27	3230	0.27	0.0417	10090.ENSMUSP00000005671,10090.ENSMUSP00000007803,10090.ENSMUSP00000020308,10090.ENSMUSP00000020692,10090.ENSMUSP00000021674,10090.ENSMUSP00000023099,10090.ENSMUSP00000023610,10090.ENSMUSP00000023779,10090.ENSMUSP00000023829,10090.ENSMUSP00000024739,10090.ENSMUSP00000024839,10090.ENSMUSP00000027952,10090.ENSMUSP00000030398,10090.ENSMUSP00000031653,10090.ENSMUSP00000049852,10090.ENSMUSP00000050897…	Igf1r,Bcl2l1,Ddit4,Btg2,Fos,Slc38a2,Adamts1,Nr4a1,Cdkn1a,Hsp90ab1,Sik1,Plxna2,Slc2a1,Flt1,Fzd4,S1pr1,Junb,Klf2,Sos1,Pecam1,mt-Co2,mt-Cytb,Maff,Jun,Klf4,Sepp1,Gpr56	0.897007	0.30236
GO:0050794	Regulation of cellular process	74	9541	0.24	9.08e-08	10090.ENSMUSP00000000080,10090.ENSMUSP00000003635,10090.ENSMUSP00000003640,10090.ENSMUSP00000005077,10090.ENSMUSP00000005256,10090.ENSMUSP00000005620,10090.ENSMUSP00000005671,10090.ENSMUSP00000007803,10090.ENSMUSP00000015800,10090.ENSMUSP00000017851,10090.ENSMUSP00000020234,10090.ENSMUSP00000020308,10090.ENSMUSP00000020692,10090.ENSMUSP00000021177,10090.ENSMUSP00000021271,10090.ENSMUSP00000021413…	Klf6,Ier3,Fosb,Hspb1,Ndrg1,Dnajb1,Igf1r,Bcl2l1,Hspa8,Serinc3,Timp3,Ddit4,Btg2,Sec14l1,Per1,Nfkbia,Fos,Slc38a2,Adamts1,Nr4a1,Cdkn1a,Tnfrsf12a,Hsp90ab1,Sik1,Dusp1,Plxna2,Mal,Ccnl1,Trp53inp1,Dnaja1,Map3k6,Flt1,Plat,Nostrin,Acer2,Slc30a1,Mcl1,Pim3,Fam107a,Klf9,Fzd4,S1pr1,Rictor,Sdpr,Zfp36,Ier2,Junb,Klf2,Rhob,Cdc42ep3,Sos1,Stx3,Cttnbp2nl,Hnrnph1,Itga1,Pecam1,mt-Co2,Fry,Hspa1a,Gch1,Hsp90aa1,Jund,Maff,Z…	1	0
GO:0016043	Cellular component organization	37	4769	0.24	0.0159	10090.ENSMUSP00000003635,10090.ENSMUSP00000005256,10090.ENSMUSP00000005671,10090.ENSMUSP00000007803,10090.ENSMUSP00000015800,10090.ENSMUSP00000020308,10090.ENSMUSP00000020692,10090.ENSMUSP00000021271,10090.ENSMUSP00000024698,10090.ENSMUSP00000024739,10090.ENSMUSP00000027952,10090.ENSMUSP00000028854,10090.ENSMUSP00000029865,10090.ENSMUSP00000030398,10090.ENSMUSP00000044048,10090.ENSMUSP00000044603…	Ier3,Ndrg1,Igf1r,Bcl2l1,Hspa8,Ddit4,Btg2,Per1,Tnfrsf12a,Hsp90ab1,Plxna2,Mal,Trp53inp1,Slc2a1,Mcl1,Pim3,Fam107a,S1pr1,Rictor,Sdpr,Tubb2a,Lrrc8c,Cdc42ep3,Sos1,Stx3,Synm,Itga1,Pecam1,mt-Co3,Fry,Hspa1a,Mat2a,Gch1,Hsp90aa1,Jun,Clip1,Fnbp1l	0.979194	0.294423
GO:0050789	Regulation of biological process	75	9973	0.23	2.17e-07	10090.ENSMUSP00000000080,10090.ENSMUSP00000003635,10090.ENSMUSP00000003640,10090.ENSMUSP00000005077,10090.ENSMUSP00000005256,10090.ENSMUSP00000005620,10090.ENSMUSP00000005671,10090.ENSMUSP00000007803,10090.ENSMUSP00000015800,10090.ENSMUSP00000017851,10090.ENSMUSP00000020234,10090.ENSMUSP00000020308,10090.ENSMUSP00000020692,10090.ENSMUSP00000021177,10090.ENSMUSP00000021271,10090.ENSMUSP00000021413…	Klf6,Ier3,Fosb,Hspb1,Ndrg1,Dnajb1,Igf1r,Bcl2l1,Hspa8,Serinc3,Timp3,Ddit4,Btg2,Sec14l1,Per1,Nfkbia,Fos,Slc38a2,Adamts1,Nr4a1,Cdkn1a,Tnfrsf12a,Hsp90ab1,Sik1,Dusp1,Plxna2,Mal,Ccnl1,Trp53inp1,Dnaja1,Map3k6,Flt1,Plat,Nostrin,Acer2,Slc30a1,Mcl1,Pim3,Fam107a,Klf9,Fzd4,S1pr1,Rictor,Sdpr,Zfp36,Ier2,Junb,Klf2,Rhob,Cdc42ep3,Sos1,Stx3,Cttnbp2nl,Hnrnph1,Itga1,Pecam1,mt-Co2,Fry,Hspa1a,Gch1,Hsp90aa1,Jund,Maff,Z…	1	0
GO:0065007	Biological regulation	76	10591	0.21	1.17e-06	10090.ENSMUSP00000000080,10090.ENSMUSP00000003635,10090.ENSMUSP00000003640,10090.ENSMUSP00000005077,10090.ENSMUSP00000005256,10090.ENSMUSP00000005620,10090.ENSMUSP00000005671,10090.ENSMUSP00000007803,10090.ENSMUSP00000015800,10090.ENSMUSP00000017851,10090.ENSMUSP00000020234,10090.ENSMUSP00000020308,10090.ENSMUSP00000020692,10090.ENSMUSP00000021177,10090.ENSMUSP00000021271,10090.ENSMUSP00000021413…	Klf6,Ier3,Fosb,Hspb1,Ndrg1,Dnajb1,Igf1r,Bcl2l1,Hspa8,Serinc3,Timp3,Ddit4,Btg2,Sec14l1,Per1,Nfkbia,Fos,Slc38a2,Adamts1,Nr4a1,Cdkn1a,Tnfrsf12a,Hsp90ab1,Sik1,Dusp1,Plxna2,Mal,Ccnl1,Trp53inp1,Dnaja1,Map3k6,Flt1,Plat,Lars2,Nostrin,Acer2,Slc30a1,Mcl1,Pim3,Fam107a,Klf9,Fzd4,S1pr1,Rictor,Sdpr,Zfp36,Ier2,Junb,Klf2,Rhob,Cdc42ep3,Sos1,Stx3,Cttnbp2nl,Hnrnph1,Itga1,Pecam1,mt-Co2,Fry,Hspa1a,Gch1,Hsp90aa1,Jund,…	1	0
GO:0044237	Cellular metabolic process	45	6445	0.2	0.024	10090.ENSMUSP00000003640,10090.ENSMUSP00000005671,10090.ENSMUSP00000015800,10090.ENSMUSP00000017851,10090.ENSMUSP00000020308,10090.ENSMUSP00000020692,10090.ENSMUSP00000021271,10090.ENSMUSP00000021674,10090.ENSMUSP00000022460,10090.ENSMUSP00000023829,10090.ENSMUSP00000024739,10090.ENSMUSP00000024839,10090.ENSMUSP00000025025,10090.ENSMUSP00000029416,10090.ENSMUSP00000029865,10090.ENSMUSP00000030677…	Fosb,Igf1r,Hspa8,Serinc3,Ddit4,Btg2,Per1,Fos,Galnt15,Cdkn1a,Hsp90ab1,Sik1,Dusp1,Ccnl1,Trp53inp1,Map3k6,Flt1,Lars2,Acer2,Pim3,Rictor,Zfp36,Junb,Lrrc8c,Rnf103,Chka,Cttnbp2nl,Hnrnph1,mt-Nd2,mt-Co2,mt-Atp6,mt-Co3,mt-Cytb,Hspa1a,Mat2a,Gch1,Hsp90aa1,Jund,Jun,Klf4,Snrk,Sgms1,Herpud1,Sepp1,Fnbp1l	1	0
GO:0008152	Metabolic process	49	7331	0.18	0.0292	10090.ENSMUSP00000003640,10090.ENSMUSP00000005671,10090.ENSMUSP00000015800,10090.ENSMUSP00000017851,10090.ENSMUSP00000020308,10090.ENSMUSP00000020692,10090.ENSMUSP00000021271,10090.ENSMUSP00000021674,10090.ENSMUSP00000022460,10090.ENSMUSP00000023610,10090.ENSMUSP00000023829,10090.ENSMUSP00000024739,10090.ENSMUSP00000024839,10090.ENSMUSP00000025025,10090.ENSMUSP00000029416,10090.ENSMUSP00000029865…	Fosb,Igf1r,Hspa8,Serinc3,Ddit4,Btg2,Per1,Fos,Galnt15,Adamts1,Cdkn1a,Hsp90ab1,Sik1,Dusp1,Ccnl1,Trp53inp1,Map3k6,Flt1,Plat,Lars2,Acer2,Pim3,Rictor,Zfp36,Junb,Lrrc8c,Rnf103,Chka,Cttnbp2nl,Hnrnph1,mt-Nd2,mt-Co2,mt-Atp6,mt-Co3,mt-Nd3,mt-Cytb,Hspa1a,Mat2a,Gch1,Hsp90aa1,Jund,Jun,Klf4,Snrk,Sgms1,Herpud1,Sepp1,Fnbp1l,Gpr56	1	0
GO:0009987	Cellular process	87	13330	0.17	3.21e-07	10090.ENSMUSP00000000080,10090.ENSMUSP00000003635,10090.ENSMUSP00000003640,10090.ENSMUSP00000005077,10090.ENSMUSP00000005256,10090.ENSMUSP00000005620,10090.ENSMUSP00000005671,10090.ENSMUSP00000007803,10090.ENSMUSP00000015800,10090.ENSMUSP00000017851,10090.ENSMUSP00000020234,10090.ENSMUSP00000020308,10090.ENSMUSP00000020692,10090.ENSMUSP00000021271,10090.ENSMUSP00000021413,10090.ENSMUSP00000021674…	Klf6,Ier3,Fosb,Hspb1,Ndrg1,Dnajb1,Igf1r,Bcl2l1,Hspa8,Serinc3,Timp3,Ddit4,Btg2,Per1,Nfkbia,Fos,Galnt15,Slc38a2,Adamts1,Nr4a1,Cdkn1a,Tnfrsf12a,Hsp90ab1,Sik1,Dusp1,Plxna2,Mal,Ccnl1,Trp53inp1,Dnaja1,Slc2a1,Map3k6,Flt1,Plat,Lars2,Nostrin,Acer2,Slc30a1,Mcl1,Pim3,Fam107a,Klf9,Fzd4,S1pr1,Rictor,Sdpr,Zfp36,Tubb2a,Ier2,Junb,Klf2,Lrrc8c,Rnf103,Rhob,Cdc42ep3,Sos1,Stx3,Chka,Synm,Cttnbp2nl,Hnrnph1,Itga1,Pecam1…	1	0

## Sheet: Arterial CSD UP
#term ID	term description	observed gene count	background gene count	strength	false discovery rate	matching proteins in your network (IDs)	matching proteins in your network (labels)	Uniqueness	Dispensability
GO:1905323	Telomerase holoenzyme complex assembly	2	3	2.59	0.00144	10090.ENSMUSP00000024739,10090.ENSMUSP00000091921	Hsp90ab1,Hsp90aa1	0.99737	0
GO:1903748	Negative regulation of establishment of protein localization to mitochondrion	2	9	2.11	0.00387	10090.ENSMUSP00000030118,10090.ENSMUSP00000074392	Dnaja1,Hsph1	0.934044	0
GO:0042026	Protein refolding	3	15	2.06	0.0033	10090.ENSMUSP00000015800,10090.ENSMUSP00000084586,10090.ENSMUSP00000091921	Hspa8,Hspa1a,Hsp90aa1	0.97495	0.00708984
GO:0051085	Chaperone cofactor-dependent protein refolding	3	29	1.78	0.013	10090.ENSMUSP00000015800,10090.ENSMUSP00000074392,10090.ENSMUSP00000084586	Hspa8,Hsph1,Hspa1a	0.974734	0.698601
GO:0034605	Cellular response to heat	5	57	1.71	0.00013	10090.ENSMUSP00000018361,10090.ENSMUSP00000023829,10090.ENSMUSP00000024739,10090.ENSMUSP00000058631,10090.ENSMUSP00000091921	Pmp22,Cdkn1a,Hsp90ab1,Tcim,Hsp90aa1	0.888674	0.83287
GO:0051973	Positive regulation of telomerase activity	3	34	1.71	0.0164	10090.ENSMUSP00000024739,10090.ENSMUSP00000091921,10090.ENSMUSP00000103245	Hsp90ab1,Hsp90aa1,Klf4	0.770908	0.0313573
GO:0009408	Response to heat	8	106	1.64	2.96e-07	10090.ENSMUSP00000018361,10090.ENSMUSP00000023829,10090.ENSMUSP00000024739,10090.ENSMUSP00000029865,10090.ENSMUSP00000030118,10090.ENSMUSP00000058631,10090.ENSMUSP00000084586,10090.ENSMUSP00000091921	Pmp22,Cdkn1a,Hsp90ab1,Trp53inp1,Dnaja1,Tcim,Hspa1a,Hsp90aa1	0.892438	0
GO:0045429	Positive regulation of nitric oxide biosynthetic process	3	45	1.59	0.0251	10090.ENSMUSP00000024739,10090.ENSMUSP00000091921,10090.ENSMUSP00000103245	Hsp90ab1,Hsp90aa1,Klf4	0.813807	0.335526
GO:2001238	Positive regulation of extrinsic apoptotic signaling pathway	3	59	1.47	0.0395	10090.ENSMUSP00000020234,10090.ENSMUSP00000024698,10090.ENSMUSP00000028854	Timp3,Tnfrsf12a,Mal	0.764431	0.144163
GO:0006986	Response to unfolded protein	5	104	1.45	0.0012	10090.ENSMUSP00000015800,10090.ENSMUSP00000018361,10090.ENSMUSP00000074392,10090.ENSMUSP00000084586,10090.ENSMUSP00000091921	Hspa8,Pmp22,Hsph1,Hspa1a,Hsp90aa1	0.88406	0.283996
GO:0006970	Response to osmotic stress	4	83	1.45	0.0109	10090.ENSMUSP00000024739,10090.ENSMUSP00000030398,10090.ENSMUSP00000091921,10090.ENSMUSP00000108620	Hsp90ab1,Slc2a1,Hsp90aa1,Tsc22d3	0.904532	0.508838
GO:0006457	Protein folding	6	146	1.38	0.00035	10090.ENSMUSP00000015800,10090.ENSMUSP00000024739,10090.ENSMUSP00000030118,10090.ENSMUSP00000074392,10090.ENSMUSP00000084586,10090.ENSMUSP00000091921	Hspa8,Hsp90ab1,Dnaja1,Hsph1,Hspa1a,Hsp90aa1	0.996267	0.0092874
GO:2000379	Positive regulation of reactive oxygen species metabolic process	4	111	1.32	0.0186	10090.ENSMUSP00000023829,10090.ENSMUSP00000024739,10090.ENSMUSP00000091921,10090.ENSMUSP00000103245	Cdkn1a,Hsp90ab1,Hsp90aa1,Klf4	0.818402	0.253673
GO:2000278	Regulation of dna biosynthetic process	4	120	1.29	0.0215	10090.ENSMUSP00000023829,10090.ENSMUSP00000024739,10090.ENSMUSP00000091921,10090.ENSMUSP00000103245	Cdkn1a,Hsp90ab1,Hsp90aa1,Klf4	0.813586	0.662577
GO:1902806	Regulation of cell cycle g1/s phase transition	4	127	1.26	0.0251	10090.ENSMUSP00000023610,10090.ENSMUSP00000023829,10090.ENSMUSP00000058631,10090.ENSMUSP00000103245	Adamts1,Cdkn1a,Tcim,Klf4	0.927868	0.0397468
GO:0017038	Protein import	4	142	1.21	0.0316	10090.ENSMUSP00000015800,10090.ENSMUSP00000021413,10090.ENSMUSP00000023829,10090.ENSMUSP00000091921	Hspa8,Nfkbia,Cdkn1a,Hsp90aa1	1	0
GO:2001235	Positive regulation of apoptotic signaling pathway	5	181	1.2	0.0109	10090.ENSMUSP00000017851,10090.ENSMUSP00000020234,10090.ENSMUSP00000024698,10090.ENSMUSP00000028854,10090.ENSMUSP00000029865	Serinc3,Timp3,Tnfrsf12a,Mal,Trp53inp1	0.740544	0.723985
GO:0009267	Cellular response to starvation	4	153	1.18	0.0381	10090.ENSMUSP00000002360,10090.ENSMUSP00000023099,10090.ENSMUSP00000023829,10090.ENSMUSP00000030398	Angptl4,Slc38a2,Cdkn1a,Slc2a1	0.901977	0.298209
GO:0034614	Cellular response to reactive oxygen species	5	136	1.95	0.00144	10090.ENSMUSP00000023829,10090.ENSMUSP00000024739,10090.ENSMUSP00000087405,10090.ENSMUSP00000091921,10090.ENSMUSP00000103245	Cdkn1a,Hsp90ab1,Gch1,Hsp90aa1,Klf4	0.836937	0.156118
GO:0051896	Regulation of protein kinase b signaling	4	168	1.14	0.0467	10090.ENSMUSP00000024739,10090.ENSMUSP00000070942,10090.ENSMUSP00000091921,10090.ENSMUSP00000103245	Hsp90ab1,Gcnt2,Hsp90aa1,Klf4	0.851685	0.321241
GO:0043409	Negative regulation of mapk cascade	4	173	1.13	0.0484	10090.ENSMUSP00000020234,10090.ENSMUSP00000030118,10090.ENSMUSP00000074392,10090.ENSMUSP00000103245	Timp3,Dnaja1,Hsph1,Klf4	0.833445	0.496775
GO:2001233	Regulation of apoptotic signaling pathway	8	412	1.05	0.00069	10090.ENSMUSP00000017851,10090.ENSMUSP00000018361,10090.ENSMUSP00000020234,10090.ENSMUSP00000024698,10090.ENSMUSP00000028854,10090.ENSMUSP00000029865,10090.ENSMUSP00000030118,10090.ENSMUSP00000074392	Serinc3,Pmp22,Timp3,Tnfrsf12a,Mal,Trp53inp1,Dnaja1,Hsph1	0.762555	0.486945
GO:0043068	Positive regulation of programmed cell death	8	646	0.86	0.0096	10090.ENSMUSP00000017851,10090.ENSMUSP00000020234,10090.ENSMUSP00000023829,10090.ENSMUSP00000024698,10090.ENSMUSP00000028854,10090.ENSMUSP00000029865,10090.ENSMUSP00000030118,10090.ENSMUSP00000040048	Serinc3,Timp3,Cdkn1a,Tnfrsf12a,Mal,Trp53inp1,Dnaja1,Acer2	0.75694	0.934329
GO:0009628	Response to abiotic stimulus	13	1126	0.83	6.04e-05	10090.ENSMUSP00000002360,10090.ENSMUSP00000018361,10090.ENSMUSP00000021413,10090.ENSMUSP00000023099,10090.ENSMUSP00000023829,10090.ENSMUSP00000024739,10090.ENSMUSP00000029865,10090.ENSMUSP00000030118,10090.ENSMUSP00000030398,10090.ENSMUSP00000058631,10090.ENSMUSP00000084586,10090.ENSMUSP00000091921,10090.ENSMUSP00000108620	Angptl4,Pmp22,Nfkbia,Slc38a2,Cdkn1a,Hsp90ab1,Trp53inp1,Dnaja1,Slc2a1,Tcim,Hspa1a,Hsp90aa1,Tsc22d3	0.928866	0.112258
GO:0042981	Regulation of apoptotic process	16	1486	0.8	6.6e-06	10090.ENSMUSP00000002360,10090.ENSMUSP00000015800,10090.ENSMUSP00000017851,10090.ENSMUSP00000018361,10090.ENSMUSP00000020234,10090.ENSMUSP00000023829,10090.ENSMUSP00000024698,10090.ENSMUSP00000024739,10090.ENSMUSP00000028854,10090.ENSMUSP00000029865,10090.ENSMUSP00000030118,10090.ENSMUSP00000040048,10090.ENSMUSP00000058631,10090.ENSMUSP00000074392,10090.ENSMUSP00000103245,10090.ENSMUSP00000108620	Angptl4,Hspa8,Serinc3,Pmp22,Timp3,Cdkn1a,Tnfrsf12a,Hsp90ab1,Mal,Trp53inp1,Dnaja1,Acer2,Tcim,Hsph1,Klf4,Tsc22d3	0.755609	0.810915
GO:0043065	Positive regulation of apoptotic process	7	641	0.8	0.0292	10090.ENSMUSP00000017851,10090.ENSMUSP00000020234,10090.ENSMUSP00000024698,10090.ENSMUSP00000028854,10090.ENSMUSP00000029865,10090.ENSMUSP00000030118,10090.ENSMUSP00000040048	Serinc3,Timp3,Tnfrsf12a,Mal,Trp53inp1,Dnaja1,Acer2	0.781592	0.842804
GO:0033554	Cellular response to stress	15	1493	0.77	3.08e-05	10090.ENSMUSP00000002360,10090.ENSMUSP00000015800,10090.ENSMUSP00000018361,10090.ENSMUSP00000023099,10090.ENSMUSP00000023829,10090.ENSMUSP00000024739,10090.ENSMUSP00000029865,10090.ENSMUSP00000030118,10090.ENSMUSP00000030398,10090.ENSMUSP00000040048,10090.ENSMUSP00000058631,10090.ENSMUSP00000066324,10090.ENSMUSP00000084586,10090.ENSMUSP00000091921,10090.ENSMUSP00000103245	Angptl4,Hspa8,Pmp22,Slc38a2,Cdkn1a,Hsp90ab1,Trp53inp1,Dnaja1,Slc2a1,Acer2,Tcim,Rnf103,Hspa1a,Hsp90aa1,Klf4	0.878784	0.404477
GO:0043066	Negative regulation of apoptotic process	9	913	0.76	0.0127	10090.ENSMUSP00000002360,10090.ENSMUSP00000015800,10090.ENSMUSP00000023829,10090.ENSMUSP00000024739,10090.ENSMUSP00000030118,10090.ENSMUSP00000058631,10090.ENSMUSP00000074392,10090.ENSMUSP00000103245,10090.ENSMUSP00000108620	Angptl4,Hspa8,Cdkn1a,Hsp90ab1,Dnaja1,Tcim,Hsph1,Klf4,Tsc22d3	0.774499	0.682859
GO:0031329	Regulation of cellular catabolic process	7	729	0.75	0.0479	10090.ENSMUSP00000020234,10090.ENSMUSP00000024739,10090.ENSMUSP00000029865,10090.ENSMUSP00000040048,10090.ENSMUSP00000070203,10090.ENSMUSP00000084586,10090.ENSMUSP00000091921	Timp3,Hsp90ab1,Trp53inp1,Acer2,Fseg,Hspa1a,Hsp90aa1	0.795575	0.216331
GO:0043549	Regulation of kinase activity	8	850	0.74	0.0266	10090.ENSMUSP00000018361,10090.ENSMUSP00000023829,10090.ENSMUSP00000024739,10090.ENSMUSP00000030118,10090.ENSMUSP00000058631,10090.ENSMUSP00000074392,10090.ENSMUSP00000091921,10090.ENSMUSP00000103245	Pmp22,Cdkn1a,Hsp90ab1,Dnaja1,Tcim,Hsph1,Hsp90aa1,Klf4	0.736715	0.623141
GO:0051726	Regulation of cell cycle	9	1016	0.71	0.0186	10090.ENSMUSP00000015800,10090.ENSMUSP00000018361,10090.ENSMUSP00000023610,10090.ENSMUSP00000023829,10090.ENSMUSP00000024739,10090.ENSMUSP00000029865,10090.ENSMUSP00000058631,10090.ENSMUSP00000084586,10090.ENSMUSP00000103245	Hspa8,Pmp22,Adamts1,Cdkn1a,Hsp90ab1,Trp53inp1,Tcim,Hspa1a,Klf4	0.903981	0.057259
GO:0010243	Response to organonitrogen compound	8	975	0.68	0.0475	10090.ENSMUSP00000021413,10090.ENSMUSP00000023829,10090.ENSMUSP00000024739,10090.ENSMUSP00000030398,10090.ENSMUSP00000066324,10090.ENSMUSP00000087118,10090.ENSMUSP00000091921,10090.ENSMUSP00000103245	Nfkbia,Cdkn1a,Hsp90ab1,Slc2a1,Rnf103,Mat2a,Hsp90aa1,Klf4	0.88696	0.393192
GO:0080134	Regulation of response to stress	10	1273	0.66	0.0186	10090.ENSMUSP00000017851,10090.ENSMUSP00000018361,10090.ENSMUSP00000021413,10090.ENSMUSP00000023099,10090.ENSMUSP00000024698,10090.ENSMUSP00000024739,10090.ENSMUSP00000030118,10090.ENSMUSP00000074392,10090.ENSMUSP00000087405,10090.ENSMUSP00000103245	Serinc3,Pmp22,Nfkbia,Slc38a2,Tnfrsf12a,Hsp90ab1,Dnaja1,Hsph1,Gch1,Klf4	0.835608	0.355621
GO:0043085	Positive regulation of catalytic activity	10	1341	0.64	0.0238	10090.ENSMUSP00000015800,10090.ENSMUSP00000023829,10090.ENSMUSP00000024739,10090.ENSMUSP00000030118,10090.ENSMUSP00000040048,10090.ENSMUSP00000058631,10090.ENSMUSP00000074392,10090.ENSMUSP00000087405,10090.ENSMUSP00000091921,10090.ENSMUSP00000103245	Hspa8,Cdkn1a,Hsp90ab1,Dnaja1,Acer2,Tcim,Hsph1,Gch1,Hsp90aa1,Klf4	0.877267	0.628637
GO:0010033	Response to organic substance	19	2742	0.6	5.39e-05	10090.ENSMUSP00000000080,10090.ENSMUSP00000015800,10090.ENSMUSP00000018361,10090.ENSMUSP00000020234,10090.ENSMUSP00000021413,10090.ENSMUSP00000023829,10090.ENSMUSP00000024739,10090.ENSMUSP00000029865,10090.ENSMUSP00000030118,10090.ENSMUSP00000030398,10090.ENSMUSP00000040048,10090.ENSMUSP00000066324,10090.ENSMUSP00000070942,10090.ENSMUSP00000074392,10090.ENSMUSP00000084586,10090.ENSMUSP00000087118…	Klf6,Hspa8,Pmp22,Timp3,Nfkbia,Cdkn1a,Hsp90ab1,Trp53inp1,Dnaja1,Slc2a1,Acer2,Rnf103,Gcnt2,Hsph1,Hspa1a,Mat2a,Gch1,Hsp90aa1,Klf4	0.88899	0.169543
GO:1901700	Response to oxygen-containing compound	11	1585	0.6	0.02	10090.ENSMUSP00000021413,10090.ENSMUSP00000023099,10090.ENSMUSP00000023829,10090.ENSMUSP00000024739,10090.ENSMUSP00000029865,10090.ENSMUSP00000030398,10090.ENSMUSP00000040048,10090.ENSMUSP00000087118,10090.ENSMUSP00000087405,10090.ENSMUSP00000091921,10090.ENSMUSP00000103245	Nfkbia,Slc38a2,Cdkn1a,Hsp90ab1,Trp53inp1,Slc2a1,Acer2,Mat2a,Gch1,Hsp90aa1,Klf4	0.697586	0.369256
GO:0032270	Positive regulation of cellular protein metabolic process	11	1600	0.6	0.0214	10090.ENSMUSP00000015800,10090.ENSMUSP00000021413,10090.ENSMUSP00000023829,10090.ENSMUSP00000024739,10090.ENSMUSP00000040048,10090.ENSMUSP00000058631,10090.ENSMUSP00000070942,10090.ENSMUSP00000074392,10090.ENSMUSP00000084586,10090.ENSMUSP00000091921,10090.ENSMUSP00000103245	Hspa8,Nfkbia,Cdkn1a,Hsp90ab1,Acer2,Tcim,Gcnt2,Hsph1,Hspa1a,Hsp90aa1,Klf4	0.876344	0.474933
GO:0001932	Regulation of protein phosphorylation	10	1449	0.6	0.0344	10090.ENSMUSP00000018361,10090.ENSMUSP00000020234,10090.ENSMUSP00000023829,10090.ENSMUSP00000024739,10090.ENSMUSP00000030118,10090.ENSMUSP00000058631,10090.ENSMUSP00000070942,10090.ENSMUSP00000074392,10090.ENSMUSP00000091921,10090.ENSMUSP00000103245	Pmp22,Timp3,Cdkn1a,Hsp90ab1,Dnaja1,Tcim,Gcnt2,Hsph1,Hsp90aa1,Klf4	0.733174	0.837321
GO:0071310	Cellular response to organic substance	13	1987	0.58	0.0109	10090.ENSMUSP00000000080,10090.ENSMUSP00000015800,10090.ENSMUSP00000018361,10090.ENSMUSP00000020234,10090.ENSMUSP00000021413,10090.ENSMUSP00000024739,10090.ENSMUSP00000029865,10090.ENSMUSP00000030118,10090.ENSMUSP00000070942,10090.ENSMUSP00000084586,10090.ENSMUSP00000087118,10090.ENSMUSP00000087405,10090.ENSMUSP00000103245	Klf6,Hspa8,Pmp22,Timp3,Nfkbia,Hsp90ab1,Trp53inp1,Dnaja1,Gcnt2,Hspa1a,Mat2a,Gch1,Klf4	0.865974	0.61452
GO:1902531	Regulation of intracellular signal transduction	10	1556	0.57	0.0484	10090.ENSMUSP00000017851,10090.ENSMUSP00000020234,10090.ENSMUSP00000024739,10090.ENSMUSP00000030118,10090.ENSMUSP00000058631,10090.ENSMUSP00000070942,10090.ENSMUSP00000074392,10090.ENSMUSP00000091921,10090.ENSMUSP00000103245,10090.ENSMUSP00000112157	Serinc3,Timp3,Hsp90ab1,Dnaja1,Tcim,Gcnt2,Hsph1,Hsp90aa1,Klf4,Cyth3	0.805902	0.523044
GO:0006950	Response to stress	19	3045	0.56	0.00021	10090.ENSMUSP00000002360,10090.ENSMUSP00000015800,10090.ENSMUSP00000017851,10090.ENSMUSP00000018361,10090.ENSMUSP00000023099,10090.ENSMUSP00000023829,10090.ENSMUSP00000024739,10090.ENSMUSP00000029865,10090.ENSMUSP00000030118,10090.ENSMUSP00000030398,10090.ENSMUSP00000040048,10090.ENSMUSP00000058631,10090.ENSMUSP00000066324,10090.ENSMUSP00000074392,10090.ENSMUSP00000084586,10090.ENSMUSP00000087405…	Angptl4,Hspa8,Serinc3,Pmp22,Slc38a2,Cdkn1a,Hsp90ab1,Trp53inp1,Dnaja1,Slc2a1,Acer2,Tcim,Rnf103,Hsph1,Hspa1a,Gch1,Hsp90aa1,Klf4,Tsc22d3	0.912659	0.212365
GO:0070887	Cellular response to chemical stimulus	16	2535	0.56	0.0017	10090.ENSMUSP00000000080,10090.ENSMUSP00000015800,10090.ENSMUSP00000018361,10090.ENSMUSP00000020234,10090.ENSMUSP00000021413,10090.ENSMUSP00000023099,10090.ENSMUSP00000024739,10090.ENSMUSP00000029865,10090.ENSMUSP00000030118,10090.ENSMUSP00000030398,10090.ENSMUSP00000040048,10090.ENSMUSP00000070942,10090.ENSMUSP00000084586,10090.ENSMUSP00000087118,10090.ENSMUSP00000087405,10090.ENSMUSP00000103245	Klf6,Hspa8,Pmp22,Timp3,Nfkbia,Slc38a2,Hsp90ab1,Trp53inp1,Dnaja1,Slc2a1,Acer2,Gcnt2,Hspa1a,Mat2a,Gch1,Klf4	0.87141	0.533017
GO:0031399	Regulation of protein modification process	11	1856	0.54	0.0467	10090.ENSMUSP00000018361,10090.ENSMUSP00000020234,10090.ENSMUSP00000023829,10090.ENSMUSP00000024739,10090.ENSMUSP00000030118,10090.ENSMUSP00000040048,10090.ENSMUSP00000058631,10090.ENSMUSP00000070942,10090.ENSMUSP00000074392,10090.ENSMUSP00000091921,10090.ENSMUSP00000103245	Pmp22,Timp3,Cdkn1a,Hsp90ab1,Dnaja1,Acer2,Tcim,Gcnt2,Hsph1,Hsp90aa1,Klf4	0.734664	0.761123
GO:0050790	Regulation of catalytic activity	13	2202	0.53	0.019	10090.ENSMUSP00000002360,10090.ENSMUSP00000015800,10090.ENSMUSP00000018361,10090.ENSMUSP00000020234,10090.ENSMUSP00000023829,10090.ENSMUSP00000024739,10090.ENSMUSP00000030118,10090.ENSMUSP00000040048,10090.ENSMUSP00000058631,10090.ENSMUSP00000074392,10090.ENSMUSP00000087405,10090.ENSMUSP00000091921,10090.ENSMUSP00000103245	Angptl4,Hspa8,Pmp22,Timp3,Cdkn1a,Hsp90ab1,Dnaja1,Acer2,Tcim,Hsph1,Gch1,Hsp90aa1,Klf4	0.871675	0.640679
GO:0009966	Regulation of signal transduction	15	2767	0.5	0.0141	10090.ENSMUSP00000017851,10090.ENSMUSP00000018361,10090.ENSMUSP00000020234,10090.ENSMUSP00000021413,10090.ENSMUSP00000024698,10090.ENSMUSP00000024739,10090.ENSMUSP00000028854,10090.ENSMUSP00000029865,10090.ENSMUSP00000030118,10090.ENSMUSP00000058631,10090.ENSMUSP00000070942,10090.ENSMUSP00000074392,10090.ENSMUSP00000091921,10090.ENSMUSP00000103245,10090.ENSMUSP00000112157	Serinc3,Pmp22,Timp3,Nfkbia,Tnfrsf12a,Hsp90ab1,Mal,Trp53inp1,Dnaja1,Tcim,Gcnt2,Hsph1,Hsp90aa1,Klf4,Cyth3	0.793495	0.684573
GO:0042221	Response to chemical	20	3720	0.49	0.00069	10090.ENSMUSP00000000080,10090.ENSMUSP00000015800,10090.ENSMUSP00000018361,10090.ENSMUSP00000020234,10090.ENSMUSP00000021413,10090.ENSMUSP00000023099,10090.ENSMUSP00000023829,10090.ENSMUSP00000024739,10090.ENSMUSP00000029865,10090.ENSMUSP00000030118,10090.ENSMUSP00000030398,10090.ENSMUSP00000040048,10090.ENSMUSP00000066324,10090.ENSMUSP00000070942,10090.ENSMUSP00000074392,10090.ENSMUSP00000084586…	Klf6,Hspa8,Pmp22,Timp3,Nfkbia,Slc38a2,Cdkn1a,Hsp90ab1,Trp53inp1,Dnaja1,Slc2a1,Acer2,Rnf103,Gcnt2,Hsph1,Hspa1a,Mat2a,Gch1,Hsp90aa1,Klf4	0.904934	0.287005
GO:0010605	Negative regulation of macromolecule metabolic process	14	2646	0.49	0.0251	10090.ENSMUSP00000015800,10090.ENSMUSP00000018361,10090.ENSMUSP00000020234,10090.ENSMUSP00000023829,10090.ENSMUSP00000024739,10090.ENSMUSP00000029865,10090.ENSMUSP00000030118,10090.ENSMUSP00000036923,10090.ENSMUSP00000040048,10090.ENSMUSP00000051959,10090.ENSMUSP00000074392,10090.ENSMUSP00000084586,10090.ENSMUSP00000103245,10090.ENSMUSP00000108620	Hspa8,Pmp22,Timp3,Cdkn1a,Hsp90ab1,Trp53inp1,Dnaja1,Nostrin,Acer2,Rasd1,Hsph1,Hspa1a,Klf4,Tsc22d3	0.736572	0.287653
GO:0032268	Regulation of cellular protein metabolic process	14	2657	0.49	0.0251	10090.ENSMUSP00000015800,10090.ENSMUSP00000018361,10090.ENSMUSP00000020234,10090.ENSMUSP00000021413,10090.ENSMUSP00000023829,10090.ENSMUSP00000024739,10090.ENSMUSP00000030118,10090.ENSMUSP00000040048,10090.ENSMUSP00000058631,10090.ENSMUSP00000070942,10090.ENSMUSP00000074392,10090.ENSMUSP00000084586,10090.ENSMUSP00000091921,10090.ENSMUSP00000103245	Hspa8,Pmp22,Timp3,Nfkbia,Cdkn1a,Hsp90ab1,Dnaja1,Acer2,Tcim,Gcnt2,Hsph1,Hspa1a,Hsp90aa1,Klf4	0.713494	0.745763
GO:0048583	Regulation of response to stimulus	18	3651	0.46	0.0085	10090.ENSMUSP00000015800,10090.ENSMUSP00000017851,10090.ENSMUSP00000018361,10090.ENSMUSP00000020234,10090.ENSMUSP00000021413,10090.ENSMUSP00000023099,10090.ENSMUSP00000024698,10090.ENSMUSP00000024739,10090.ENSMUSP00000028854,10090.ENSMUSP00000029865,10090.ENSMUSP00000030118,10090.ENSMUSP00000058631,10090.ENSMUSP00000070942,10090.ENSMUSP00000074392,10090.ENSMUSP00000087405,10090.ENSMUSP00000091921…	Hspa8,Serinc3,Pmp22,Timp3,Nfkbia,Slc38a2,Tnfrsf12a,Hsp90ab1,Mal,Trp53inp1,Dnaja1,Tcim,Gcnt2,Hsph1,Gch1,Hsp90aa1,Klf4,Cyth3	0.884905	0.0834558
GO:0031326	Regulation of cellular biosynthetic process	16	3448	0.43	0.0266	10090.ENSMUSP00000000080,10090.ENSMUSP00000015800,10090.ENSMUSP00000021413,10090.ENSMUSP00000023829,10090.ENSMUSP00000024739,10090.ENSMUSP00000029865,10090.ENSMUSP00000036923,10090.ENSMUSP00000040048,10090.ENSMUSP00000051959,10090.ENSMUSP00000058631,10090.ENSMUSP00000074392,10090.ENSMUSP00000084586,10090.ENSMUSP00000087405,10090.ENSMUSP00000091921,10090.ENSMUSP00000103245,10090.ENSMUSP00000108620	Klf6,Hspa8,Nfkbia,Cdkn1a,Hsp90ab1,Trp53inp1,Nostrin,Acer2,Rasd1,Tcim,Hsph1,Hspa1a,Gch1,Hsp90aa1,Klf4,Tsc22d3	0.705839	0.457673
GO:2000112	Regulation of cellular macromolecule biosynthetic process	15	3203	0.43	0.0381	10090.ENSMUSP00000000080,10090.ENSMUSP00000015800,10090.ENSMUSP00000021413,10090.ENSMUSP00000023829,10090.ENSMUSP00000024739,10090.ENSMUSP00000029865,10090.ENSMUSP00000036923,10090.ENSMUSP00000040048,10090.ENSMUSP00000051959,10090.ENSMUSP00000058631,10090.ENSMUSP00000074392,10090.ENSMUSP00000084586,10090.ENSMUSP00000091921,10090.ENSMUSP00000103245,10090.ENSMUSP00000108620	Klf6,Hspa8,Nfkbia,Cdkn1a,Hsp90ab1,Trp53inp1,Nostrin,Acer2,Rasd1,Tcim,Hsph1,Hspa1a,Hsp90aa1,Klf4,Tsc22d3	0.704939	0.77705
GO:0019219	Regulation of nucleobase-containing compound metabolic process	15	3265	0.43	0.0428	10090.ENSMUSP00000000080,10090.ENSMUSP00000015800,10090.ENSMUSP00000021413,10090.ENSMUSP00000023099,10090.ENSMUSP00000023829,10090.ENSMUSP00000024739,10090.ENSMUSP00000029865,10090.ENSMUSP00000036923,10090.ENSMUSP00000051959,10090.ENSMUSP00000058631,10090.ENSMUSP00000074392,10090.ENSMUSP00000084586,10090.ENSMUSP00000091921,10090.ENSMUSP00000103245,10090.ENSMUSP00000108620	Klf6,Hspa8,Nfkbia,Slc38a2,Cdkn1a,Hsp90ab1,Trp53inp1,Nostrin,Rasd1,Tcim,Hsph1,Hspa1a,Hsp90aa1,Klf4,Tsc22d3	0.718498	0.525901
GO:0009893	Positive regulation of metabolic process	17	3767	0.42	0.0236	10090.ENSMUSP00000000080,10090.ENSMUSP00000002360,10090.ENSMUSP00000015800,10090.ENSMUSP00000018361,10090.ENSMUSP00000021413,10090.ENSMUSP00000023099,10090.ENSMUSP00000023829,10090.ENSMUSP00000024739,10090.ENSMUSP00000029865,10090.ENSMUSP00000040048,10090.ENSMUSP00000058631,10090.ENSMUSP00000070942,10090.ENSMUSP00000074392,10090.ENSMUSP00000084586,10090.ENSMUSP00000087405,10090.ENSMUSP00000091921…	Klf6,Angptl4,Hspa8,Pmp22,Nfkbia,Slc38a2,Cdkn1a,Hsp90ab1,Trp53inp1,Acer2,Tcim,Gcnt2,Hsph1,Hspa1a,Gch1,Hsp90aa1,Klf4	0.711991	0.414955
GO:0051716	Cellular response to stimulus	24	5497	0.4	0.0008	10090.ENSMUSP00000000080,10090.ENSMUSP00000002360,10090.ENSMUSP00000015800,10090.ENSMUSP00000018361,10090.ENSMUSP00000020234,10090.ENSMUSP00000021413,10090.ENSMUSP00000023099,10090.ENSMUSP00000023829,10090.ENSMUSP00000024698,10090.ENSMUSP00000024739,10090.ENSMUSP00000029865,10090.ENSMUSP00000030118,10090.ENSMUSP00000030398,10090.ENSMUSP00000040048,10090.ENSMUSP00000051959,10090.ENSMUSP00000058631…	Klf6,Angptl4,Hspa8,Pmp22,Timp3,Nfkbia,Slc38a2,Cdkn1a,Tnfrsf12a,Hsp90ab1,Trp53inp1,Dnaja1,Slc2a1,Acer2,Rasd1,Tcim,Rnf103,Cdc42ep3,Gcnt2,Hspa1a,Mat2a,Gch1,Hsp90aa1,Klf4	0.89533	0.377296
GO:0048518	Positive regulation of biological process	25	5869	0.39	0.00069	10090.ENSMUSP00000000080,10090.ENSMUSP00000002360,10090.ENSMUSP00000015800,10090.ENSMUSP00000017851,10090.ENSMUSP00000018361,10090.ENSMUSP00000020234,10090.ENSMUSP00000021413,10090.ENSMUSP00000023099,10090.ENSMUSP00000023610,10090.ENSMUSP00000023829,10090.ENSMUSP00000024698,10090.ENSMUSP00000024739,10090.ENSMUSP00000028854,10090.ENSMUSP00000029865,10090.ENSMUSP00000030118,10090.ENSMUSP00000040048…	Klf6,Angptl4,Hspa8,Serinc3,Pmp22,Timp3,Nfkbia,Slc38a2,Adamts1,Cdkn1a,Tnfrsf12a,Hsp90ab1,Mal,Trp53inp1,Dnaja1,Acer2,Tcim,Cdc42ep3,Gcnt2,Hsph1,Hspa1a,Gch1,Hsp90aa1,Klf4,Cyth3	0.869041	0.137481
GO:0051171	Regulation of nitrogen compound metabolic process	21	5126	0.38	0.0127	10090.ENSMUSP00000000080,10090.ENSMUSP00000015800,10090.ENSMUSP00000018361,10090.ENSMUSP00000020234,10090.ENSMUSP00000021413,10090.ENSMUSP00000023099,10090.ENSMUSP00000023829,10090.ENSMUSP00000024739,10090.ENSMUSP00000029865,10090.ENSMUSP00000030118,10090.ENSMUSP00000036923,10090.ENSMUSP00000040048,10090.ENSMUSP00000051959,10090.ENSMUSP00000058631,10090.ENSMUSP00000070942,10090.ENSMUSP00000074392…	Klf6,Hspa8,Pmp22,Timp3,Nfkbia,Slc38a2,Cdkn1a,Hsp90ab1,Trp53inp1,Dnaja1,Nostrin,Acer2,Rasd1,Tcim,Gcnt2,Hsph1,Hspa1a,Gch1,Hsp90aa1,Klf4,Tsc22d3	0.911045	0.0873244
GO:0065009	Regulation of molecular function	18	4379	0.38	0.0335	10090.ENSMUSP00000000080,10090.ENSMUSP00000002360,10090.ENSMUSP00000015800,10090.ENSMUSP00000018361,10090.ENSMUSP00000020234,10090.ENSMUSP00000021413,10090.ENSMUSP00000023829,10090.ENSMUSP00000024739,10090.ENSMUSP00000030118,10090.ENSMUSP00000040048,10090.ENSMUSP00000058631,10090.ENSMUSP00000074392,10090.ENSMUSP00000084586,10090.ENSMUSP00000087405,10090.ENSMUSP00000091921,10090.ENSMUSP00000103245…	Klf6,Angptl4,Hspa8,Pmp22,Timp3,Nfkbia,Cdkn1a,Hsp90ab1,Dnaja1,Acer2,Tcim,Hsph1,Hspa1a,Gch1,Hsp90aa1,Klf4,Tsc22d3,Cyth3	0.723897	0.507403
GO:0048522	Positive regulation of cellular process	22	5407	0.37	0.0096	10090.ENSMUSP00000000080,10090.ENSMUSP00000015800,10090.ENSMUSP00000017851,10090.ENSMUSP00000020234,10090.ENSMUSP00000021413,10090.ENSMUSP00000023099,10090.ENSMUSP00000023610,10090.ENSMUSP00000023829,10090.ENSMUSP00000024698,10090.ENSMUSP00000024739,10090.ENSMUSP00000028854,10090.ENSMUSP00000029865,10090.ENSMUSP00000030118,10090.ENSMUSP00000040048,10090.ENSMUSP00000058631,10090.ENSMUSP00000067217…	Klf6,Hspa8,Serinc3,Timp3,Nfkbia,Slc38a2,Adamts1,Cdkn1a,Tnfrsf12a,Hsp90ab1,Mal,Trp53inp1,Dnaja1,Acer2,Tcim,Cdc42ep3,Gcnt2,Hsph1,Hspa1a,Hsp90aa1,Klf4,Cyth3	0.801109	0.545282
GO:0031323	Regulation of cellular metabolic process	22	5479	0.37	0.0109	10090.ENSMUSP00000000080,10090.ENSMUSP00000015800,10090.ENSMUSP00000018361,10090.ENSMUSP00000020234,10090.ENSMUSP00000021413,10090.ENSMUSP00000023099,10090.ENSMUSP00000023829,10090.ENSMUSP00000024739,10090.ENSMUSP00000029865,10090.ENSMUSP00000030118,10090.ENSMUSP00000036923,10090.ENSMUSP00000040048,10090.ENSMUSP00000051959,10090.ENSMUSP00000058631,10090.ENSMUSP00000070203,10090.ENSMUSP00000070942…	Klf6,Hspa8,Pmp22,Timp3,Nfkbia,Slc38a2,Cdkn1a,Hsp90ab1,Trp53inp1,Dnaja1,Nostrin,Acer2,Rasd1,Tcim,Fseg,Gcnt2,Hsph1,Hspa1a,Gch1,Hsp90aa1,Klf4,Tsc22d3	0.714129	0.593823
GO:0050896	Response to stimulus	27	6908	0.36	0.00069	10090.ENSMUSP00000000080,10090.ENSMUSP00000002360,10090.ENSMUSP00000015800,10090.ENSMUSP00000017851,10090.ENSMUSP00000018361,10090.ENSMUSP00000020234,10090.ENSMUSP00000021413,10090.ENSMUSP00000023099,10090.ENSMUSP00000023829,10090.ENSMUSP00000024698,10090.ENSMUSP00000024739,10090.ENSMUSP00000029865,10090.ENSMUSP00000030118,10090.ENSMUSP00000030398,10090.ENSMUSP00000040048,10090.ENSMUSP00000051959…	Klf6,Angptl4,Hspa8,Serinc3,Pmp22,Timp3,Nfkbia,Slc38a2,Cdkn1a,Tnfrsf12a,Hsp90ab1,Trp53inp1,Dnaja1,Slc2a1,Acer2,Rasd1,Tcim,Rnf103,Cdc42ep3,Gcnt2,Hsph1,Hspa1a,Mat2a,Gch1,Hsp90aa1,Klf4,Tsc22d3	1	0
GO:0080090	Regulation of primary metabolic process	21	5290	0.36	0.0164	10090.ENSMUSP00000000080,10090.ENSMUSP00000002360,10090.ENSMUSP00000015800,10090.ENSMUSP00000018361,10090.ENSMUSP00000020234,10090.ENSMUSP00000021413,10090.ENSMUSP00000023099,10090.ENSMUSP00000023829,10090.ENSMUSP00000024739,10090.ENSMUSP00000029865,10090.ENSMUSP00000030118,10090.ENSMUSP00000036923,10090.ENSMUSP00000040048,10090.ENSMUSP00000051959,10090.ENSMUSP00000058631,10090.ENSMUSP00000070942…	Klf6,Angptl4,Hspa8,Pmp22,Timp3,Nfkbia,Slc38a2,Cdkn1a,Hsp90ab1,Trp53inp1,Dnaja1,Nostrin,Acer2,Rasd1,Tcim,Gcnt2,Hsph1,Hspa1a,Hsp90aa1,Klf4,Tsc22d3	0.721733	0.601366
GO:0019222	Regulation of metabolic process	23	6085	0.34	0.013	10090.ENSMUSP00000000080,10090.ENSMUSP00000002360,10090.ENSMUSP00000015800,10090.ENSMUSP00000018361,10090.ENSMUSP00000020234,10090.ENSMUSP00000021413,10090.ENSMUSP00000023099,10090.ENSMUSP00000023829,10090.ENSMUSP00000024739,10090.ENSMUSP00000029865,10090.ENSMUSP00000030118,10090.ENSMUSP00000036923,10090.ENSMUSP00000040048,10090.ENSMUSP00000051959,10090.ENSMUSP00000058631,10090.ENSMUSP00000070203…	Klf6,Angptl4,Hspa8,Pmp22,Timp3,Nfkbia,Slc38a2,Cdkn1a,Hsp90ab1,Trp53inp1,Dnaja1,Nostrin,Acer2,Rasd1,Tcim,Fseg,Gcnt2,Hsph1,Hspa1a,Gch1,Hsp90aa1,Klf4,Tsc22d3	0.8676	0.169418
GO:0050794	Regulation of cellular process	29	9541	0.25	0.0164	10090.ENSMUSP00000000080,10090.ENSMUSP00000002360,10090.ENSMUSP00000015800,10090.ENSMUSP00000017851,10090.ENSMUSP00000018361,10090.ENSMUSP00000020234,10090.ENSMUSP00000021413,10090.ENSMUSP00000023099,10090.ENSMUSP00000023610,10090.ENSMUSP00000023829,10090.ENSMUSP00000024698,10090.ENSMUSP00000024739,10090.ENSMUSP00000028854,10090.ENSMUSP00000029865,10090.ENSMUSP00000030118,10090.ENSMUSP00000036923…	Klf6,Angptl4,Hspa8,Serinc3,Pmp22,Timp3,Nfkbia,Slc38a2,Adamts1,Cdkn1a,Tnfrsf12a,Hsp90ab1,Mal,Trp53inp1,Dnaja1,Nostrin,Acer2,Rasd1,Tcim,Cdc42ep3,Fseg,Gcnt2,Hsph1,Hspa1a,Gch1,Hsp90aa1,Klf4,Tsc22d3,Cyth3	0.842008	0.232797

## Sheet: Ch Plx CSD UP
#term ID	term description	observed gene count	background gene count	strength	false discovery rate	matching proteins in your network (IDs)	matching proteins in your network (labels)		Uniqueness	Dispensability
GO:1905323	Telomerase holoenzyme complex assembly	3	3	2.39	0.00036	10090.ENSMUSP00000024739,10090.ENSMUSP00000050292,10090.ENSMUSP00000091921	Hsp90ab1,Ptges3,Hsp90aa1		0.985218	0
GO:0042026	Protein refolding	6	15	2	2.68e-07	10090.ENSMUSP00000015800,10090.ENSMUSP00000027123,10090.ENSMUSP00000084586,10090.ENSMUSP00000091921,10090.ENSMUSP00000097747,10090.ENSMUSP00000133815	Hspa8,Hspd1,Hspa1a,Hsp90aa1,Hspa5,Hspa1b		0.980632	0.00708984
GO:1903748	Negative regulation of establishment of protein localization to mitochondrion	3	9	1.92	0.0025	10090.ENSMUSP00000030118,10090.ENSMUSP00000033136,10090.ENSMUSP00000074392	Dnaja1,Bag3,Hsph1		0.900277	0
GO:0061684	Chaperone-mediated autophagy	2	6	1.92	0.0398	10090.ENSMUSP00000015800,10090.ENSMUSP00000033136	Hspa8,Bag3		0.969063	0.00741468
GO:0090063	Positive regulation of microtubule nucleation	2	6	1.92	0.0398	10090.ENSMUSP00000084586,10090.ENSMUSP00000133815	Hspa1a,Hspa1b		0.779632	0.0279672
GO:1902949	Positive regulation of tau-protein kinase activity	2	6	1.92	0.0398	10090.ENSMUSP00000026469,10090.ENSMUSP00000091921	Nab2,Hsp90aa1		0.922715	0.110473
GO:0019695	Choline metabolic process	2	7	1.85	0.0462	10090.ENSMUSP00000065542,10090.ENSMUSP00000071933	Chdh,Chka		0.9812	0.104569
GO:1903334	Positive regulation of protein folding	2	7	1.85	0.0462	10090.ENSMUSP00000015800,10090.ENSMUSP00000028683	Hspa8,Pdia3		0.935099	0.107329
GO:0051085	Chaperone cofactor-dependent protein refolding	8	29	1.83	6.08e-09	10090.ENSMUSP00000005620,10090.ENSMUSP00000015800,10090.ENSMUSP00000050292,10090.ENSMUSP00000074392,10090.ENSMUSP00000074724,10090.ENSMUSP00000084586,10090.ENSMUSP00000097747,10090.ENSMUSP00000133815	Dnajb1,Hspa8,Ptges3,Hsph1,Hspe1,Hspa1a,Hspa5,Hspa1b		0.979815	0.785153
GO:0097201	Negative regulation of transcription from rna polymerase ii promoter in response to stress	3	14	1.72	0.0061	10090.ENSMUSP00000005620,10090.ENSMUSP00000033136,10090.ENSMUSP00000084586	Dnajb1,Bag3,Hspa1a		0.791675	0.140798
GO:0061077	Chaperone-mediated protein folding	10	52	1.68	2.6e-10	10090.ENSMUSP00000001825,10090.ENSMUSP00000005077,10090.ENSMUSP00000005620,10090.ENSMUSP00000015800,10090.ENSMUSP00000050292,10090.ENSMUSP00000074392,10090.ENSMUSP00000074724,10090.ENSMUSP00000084586,10090.ENSMUSP00000097747,10090.ENSMUSP00000133815	Chordc1,Hspb1,Dnajb1,Hspa8,Ptges3,Hsph1,Hspe1,Hspa1a,Hspa5,Hspa1b		0.979069	0.737489
GO:0051131	Chaperone-mediated protein complex assembly	3	17	1.64	0.0088	10090.ENSMUSP00000024739,10090.ENSMUSP00000050292,10090.ENSMUSP00000091921	Hsp90ab1,Ptges3,Hsp90aa1		0.983713	0.413362
GO:0007004	Telomere maintenance via telomerase	3	18	1.62	0.0101	10090.ENSMUSP00000024739,10090.ENSMUSP00000050292,10090.ENSMUSP00000091921	Hsp90ab1,Ptges3,Hsp90aa1		0.958273	0.12986
GO:0044819	Mitotic g1/s transition checkpoint	3	19	1.59	0.0114	10090.ENSMUSP00000020408,10090.ENSMUSP00000023829,10090.ENSMUSP00000076130	Mdm2,Cdkn1a,Plk3		0.857325	0.152507
GO:0055093	Response to hyperoxia	3	20	1.57	0.0129	10090.ENSMUSP00000023829,10090.ENSMUSP00000080996,10090.ENSMUSP00000081003	Cdkn1a,mt-Atp6,mt-Cytb		0.931646	0.207001
GO:0006986	Response to unfolded protein	13	104	1.49	1.11e-11	10090.ENSMUSP00000005077,10090.ENSMUSP00000015800,10090.ENSMUSP00000027123,10090.ENSMUSP00000027592,10090.ENSMUSP00000033136,10090.ENSMUSP00000074392,10090.ENSMUSP00000076336,10090.ENSMUSP00000084586,10090.ENSMUSP00000091921,10090.ENSMUSP00000097747,10090.ENSMUSP00000124201,10090.ENSMUSP00000124562,10090.ENSMUSP00000133815	Hspb1,Hspa8,Hspd1,Ubxn4,Bag3,Hsph1,Hspa4l,Hspa1a,Hsp90aa1,Hspa5,Herpud1,Manf,Hspa1b		0.890337	0.243294
GO:0006457	Protein folding	18	146	1.48	5.87e-17	10090.ENSMUSP00000001825,10090.ENSMUSP00000005077,10090.ENSMUSP00000005620,10090.ENSMUSP00000015800,10090.ENSMUSP00000020529,10090.ENSMUSP00000024739,10090.ENSMUSP00000027123,10090.ENSMUSP00000028683,10090.ENSMUSP00000030118,10090.ENSMUSP00000035112,10090.ENSMUSP00000050292,10090.ENSMUSP00000074392,10090.ENSMUSP00000074724,10090.ENSMUSP00000076336,10090.ENSMUSP00000084586,10090.ENSMUSP00000091921…	Chordc1,Hspb1,Dnajb1,Hspa8,Ahsa2,Hsp90ab1,Hspd1,Pdia3,Dnaja1,Nktr,Ptges3,Hsph1,Hspe1,Hspa4l,Hspa1a,Hsp90aa1,Hspa5,Hspa1b		0.994813	0.0092874
GO:0009651	Response to salt stress	3	31	1.38	0.0323	10090.ENSMUSP00000024739,10090.ENSMUSP00000081003,10090.ENSMUSP00000091921	Hsp90ab1,mt-Cytb,Hsp90aa1		0.928263	0.403497
GO:0034620	Cellular response to unfolded protein	7	74	1.37	2e-05	10090.ENSMUSP00000015800,10090.ENSMUSP00000027123,10090.ENSMUSP00000033136,10090.ENSMUSP00000084586,10090.ENSMUSP00000097747,10090.ENSMUSP00000124201,10090.ENSMUSP00000133815	Hspa8,Hspd1,Bag3,Hspa1a,Hspa5,Herpud1,Hspa1b		0.880216	0.926584
GO:0071480	Cellular response to gamma radiation	3	32	1.37	0.0343	10090.ENSMUSP00000020408,10090.ENSMUSP00000023829,10090.ENSMUSP00000097747	Mdm2,Cdkn1a,Hspa5		0.929296	0.421377
GO:0042220	Response to cocaine	5	55	1.35	0.001	10090.ENSMUSP00000020408,10090.ENSMUSP00000024739,10090.ENSMUSP00000027123,10090.ENSMUSP00000091921,10090.ENSMUSP00000097747	Mdm2,Hsp90ab1,Hspd1,Hsp90aa1,Hspa5		0.898026	0.293065
GO:0032781	Positive regulation of atpase activity	5	56	1.34	0.0011	10090.ENSMUSP00000005620,10090.ENSMUSP00000009157,10090.ENSMUSP00000020529,10090.ENSMUSP00000027863,10090.ENSMUSP00000030118	Dnajb1,Dynll1,Ahsa2,Atp1b1,Dnaja1		0.905301	0.339182
GO:0034605	Cellular response to heat	5	57	1.34	0.0011	10090.ENSMUSP00000023829,10090.ENSMUSP00000024739,10090.ENSMUSP00000027123,10090.ENSMUSP00000033136,10090.ENSMUSP00000091921	Cdkn1a,Hsp90ab1,Hspd1,Bag3,Hsp90aa1		0.909113	0.83287
GO:0051973	Positive regulation of telomerase activity	3	34	1.34	0.0398	10090.ENSMUSP00000024739,10090.ENSMUSP00000050292,10090.ENSMUSP00000091921	Hsp90ab1,Ptges3,Hsp90aa1		0.785875	0.479248
GO:0009408	Response to heat	9	106	1.32	8.76e-07	10090.ENSMUSP00000023829,10090.ENSMUSP00000024739,10090.ENSMUSP00000027123,10090.ENSMUSP00000030118,10090.ENSMUSP00000033136,10090.ENSMUSP00000081003,10090.ENSMUSP00000084586,10090.ENSMUSP00000091921,10090.ENSMUSP00000133815	Cdkn1a,Hsp90ab1,Hspd1,Dnaja1,Bag3,mt-Cytb,Hspa1a,Hsp90aa1,Hspa1b		0.91641	0.464196
GO:0010664	Negative regulation of striated muscle cell apoptotic process	3	36	1.31	0.0433	10090.ENSMUSP00000015800,10090.ENSMUSP00000022176,10090.ENSMUSP00000033136	Hspa8,Hmgcr,Bag3		0.893327	0.16567
GO:2000134	Negative regulation of g1/s transition of mitotic cell cycle	4	54	1.26	0.011	10090.ENSMUSP00000020408,10090.ENSMUSP00000023829,10090.ENSMUSP00000045513,10090.ENSMUSP00000076130	Mdm2,Cdkn1a,Fam107a,Plk3		0.891884	0.89837
GO:2001243	Negative regulation of intrinsic apoptotic signaling pathway	5	95	1.12	0.0072	10090.ENSMUSP00000005077,10090.ENSMUSP00000020408,10090.ENSMUSP00000030118,10090.ENSMUSP00000074392,10090.ENSMUSP00000124201	Hspb1,Mdm2,Dnaja1,Hsph1,Herpud1		0.864757	0.494175
GO:0032436	Positive regulation of proteasomal ubiquitin-dependent protein catabolic process	5	98	1.1	0.0079	10090.ENSMUSP00000020408,10090.ENSMUSP00000076130,10090.ENSMUSP00000084586,10090.ENSMUSP00000124201,10090.ENSMUSP00000133815	Mdm2,Plk3,Hspa1a,Herpud1,Hspa1b		0.952172	0.854943
GO:0000723	Telomere maintenance	4	78	1.1	0.032	10090.ENSMUSP00000024739,10090.ENSMUSP00000050292,10090.ENSMUSP00000084586,10090.ENSMUSP00000091921	Hsp90ab1,Ptges3,Hspa1a,Hsp90aa1		0.744937	0.917272
GO:0046824	Positive regulation of nucleocytoplasmic transport	4	78	1.1	0.032	10090.ENSMUSP00000020408,10090.ENSMUSP00000024739,10090.ENSMUSP00000033136,10090.ENSMUSP00000091921	Mdm2,Hsp90ab1,Bag3,Hsp90aa1		0.88922	0.453402
GO:0071901	Negative regulation of protein serine/threonine kinase activity	6	125	1.08	0.0027	10090.ENSMUSP00000001825,10090.ENSMUSP00000005077,10090.ENSMUSP00000022176,10090.ENSMUSP00000022709,10090.ENSMUSP00000023829,10090.ENSMUSP00000030118	Chordc1,Hspb1,Hmgcr,Spry2,Cdkn1a,Dnaja1		0.92126	0.508838
GO:0006970	Response to osmotic stress	4	83	1.08	0.0384	10090.ENSMUSP00000024739,10090.ENSMUSP00000076130,10090.ENSMUSP00000081003,10090.ENSMUSP00000091921	Hsp90ab1,Plk3,mt-Cytb,Hsp90aa1		0.697888	0.519806
GO:0006119	Oxidative phosphorylation	4	85	1.07	0.0404	10090.ENSMUSP00000080992,10090.ENSMUSP00000080996,10090.ENSMUSP00000080997,10090.ENSMUSP00000081003	mt-Nd2,mt-Atp6,mt-Co3,mt-Cytb		0.97273	0.122498
GO:0036503	ERAD pathway	4	85	1.07	0.0404	10090.ENSMUSP00000021347,10090.ENSMUSP00000027592,10090.ENSMUSP00000097747,10090.ENSMUSP00000124201	Sel1l,Ubxn4,Hspa5,Herpud1		0.850915	0.511041
GO:1903364	Positive regulation of cellular protein catabolic process	7	157	1.04	0.001	10090.ENSMUSP00000020408,10090.ENSMUSP00000034713,10090.ENSMUSP00000076130,10090.ENSMUSP00000084586,10090.ENSMUSP00000091921,10090.ENSMUSP00000124201,10090.ENSMUSP00000133815	Mdm2,Ldlr,Plk3,Hspa1a,Hsp90aa1,Herpud1,Hspa1b		0.73844	0.380107
GO:0043154	Negative regulation of cysteine-type endopeptidase activity involved in apoptotic process	4	90	1.04	0.0462	10090.ENSMUSP00000020408,10090.ENSMUSP00000096829,10090.ENSMUSP00000124201,10090.ENSMUSP00000133815	Mdm2,Csnk2a1,Herpud1,Hspa1b		0.701297	0.594953
GO:0043401	Steroid hormone mediated signaling pathway	4	91	1.04	0.0472	10090.ENSMUSP00000030118,10090.ENSMUSP00000045639,10090.ENSMUSP00000050292,10090.ENSMUSP00000114074	Dnaja1,Klf9,Ptges3,Sgk1		0.832279	0.667727
GO:0032434	Regulation of proteasomal ubiquitin-dependent protein catabolic process	6	143	1.02	0.0049	10090.ENSMUSP00000020408,10090.ENSMUSP00000024739,10090.ENSMUSP00000076130,10090.ENSMUSP00000084586,10090.ENSMUSP00000124201,10090.ENSMUSP00000133815	Mdm2,Hsp90ab1,Plk3,Hspa1a,Herpud1,Hspa1b		0.752803	0.875512
GO:0046034	ATP metabolic process	7	172	1	0.0017	10090.ENSMUSP00000015800,10090.ENSMUSP00000027863,10090.ENSMUSP00000080992,10090.ENSMUSP00000080996,10090.ENSMUSP00000080997,10090.ENSMUSP00000081003,10090.ENSMUSP00000103267	Hspa8,Atp1b1,mt-Nd2,mt-Atp6,mt-Co3,mt-Cytb,Ldha		0.976378	0.0985442
GO:2000058	Regulation of ubiquitin-dependent protein catabolic process	7	172	1	0.0017	10090.ENSMUSP00000020408,10090.ENSMUSP00000024739,10090.ENSMUSP00000076130,10090.ENSMUSP00000084586,10090.ENSMUSP00000096829,10090.ENSMUSP00000124201,10090.ENSMUSP00000133815	Mdm2,Hsp90ab1,Plk3,Hspa1a,Csnk2a1,Herpud1,Hspa1b		0.747964	0.911017
GO:0050821	Protein stabilization	7	176	0.99	0.0018	10090.ENSMUSP00000024739,10090.ENSMUSP00000027123,10090.ENSMUSP00000027863,10090.ENSMUSP00000033136,10090.ENSMUSP00000034508,10090.ENSMUSP00000050292,10090.ENSMUSP00000091921	Hsp90ab1,Hspd1,Atp1b1,Bag3,Usp2,Ptges3,Hsp90aa1		0.950773	0.303266
GO:0009755	Hormone-mediated signaling pathway	5	133	0.97	0.0247	10090.ENSMUSP00000030118,10090.ENSMUSP00000045639,10090.ENSMUSP00000050292,10090.ENSMUSP00000114074,10090.ENSMUSP00000122219	Dnaja1,Klf9,Ptges3,Sgk1,Prlr		0.828776	0.310083
GO:0031647	Regulation of protein stability	10	282	0.94	0.00011	10090.ENSMUSP00000015800,10090.ENSMUSP00000020408,10090.ENSMUSP00000024739,10090.ENSMUSP00000027123,10090.ENSMUSP00000027863,10090.ENSMUSP00000033136,10090.ENSMUSP00000034508,10090.ENSMUSP00000045513,10090.ENSMUSP00000050292,10090.ENSMUSP00000091921	Hspa8,Mdm2,Hsp90ab1,Hspd1,Atp1b1,Bag3,Usp2,Fam107a,Ptges3,Hsp90aa1		0.98119	0
GO:0017038	Protein import	5	142	0.94	0.0308	10090.ENSMUSP00000015800,10090.ENSMUSP00000023829,10090.ENSMUSP00000027123,10090.ENSMUSP00000091921,10090.ENSMUSP00000135312	Hspa8,Cdkn1a,Hspd1,Hsp90aa1,Six3		0.947525	0.0258415
GO:0045732	Positive regulation of protein catabolic process	8	234	0.93	0.0013	10090.ENSMUSP00000020408,10090.ENSMUSP00000034713,10090.ENSMUSP00000076130,10090.ENSMUSP00000084586,10090.ENSMUSP00000091921,10090.ENSMUSP00000096829,10090.ENSMUSP00000124201,10090.ENSMUSP00000133815	Mdm2,Ldlr,Plk3,Hspa1a,Hsp90aa1,Csnk2a1,Herpud1,Hspa1b		0.735327	0.824363
GO:1903362	Regulation of cellular protein catabolic process	9	270	0.92	0.00048	10090.ENSMUSP00000020408,10090.ENSMUSP00000024739,10090.ENSMUSP00000034713,10090.ENSMUSP00000076130,10090.ENSMUSP00000084586,10090.ENSMUSP00000091921,10090.ENSMUSP00000096829,10090.ENSMUSP00000124201,10090.ENSMUSP00000133815	Mdm2,Hsp90ab1,Ldlr,Plk3,Hspa1a,Hsp90aa1,Csnk2a1,Herpud1,Hspa1b		0.746884	0.871937
GO:0090316	Positive regulation of intracellular protein transport	5	153	0.91	0.0398	10090.ENSMUSP00000020408,10090.ENSMUSP00000024739,10090.ENSMUSP00000033136,10090.ENSMUSP00000076130,10090.ENSMUSP00000091921	Mdm2,Hsp90ab1,Bag3,Plk3,Hsp90aa1		0.877228	0.878449
GO:0071383	Cellular response to steroid hormone stimulus	5	160	0.89	0.0446	10090.ENSMUSP00000030118,10090.ENSMUSP00000045513,10090.ENSMUSP00000045639,10090.ENSMUSP00000050292,10090.ENSMUSP00000114074	Dnaja1,Fam107a,Klf9,Ptges3,Sgk1		0.871646	0.782402
GO:0051384	Response to glucocorticoid	5	162	0.88	0.00462	10090.ENSMUSP00000023829,10090.ENSMUSP00000027123,10090.ENSMUSP00000045513,10090.ENSMUSP00000045639,10090.ENSMUSP00000114074	Cdkn1a,Hspd1,Fam107a,Klf9,Sgk1		0.87781	0.864522
GO:0031669	Cellular response to nutrient levels	6	202	0.87	0.0212	10090.ENSMUSP00000020408,10090.ENSMUSP00000020543,10090.ENSMUSP00000023829,10090.ENSMUSP00000028683,10090.ENSMUSP00000045513,10090.ENSMUSP00000097747	Mdm2,Cpeb4,Cdkn1a,Pdia3,Fam107a,Hspa5		0.917137	0.411749
GO:0070507	Regulation of microtubule cytoskeleton organization	6	202	0.87	0.0212	10090.ENSMUSP00000001825,10090.ENSMUSP00000045513,10090.ENSMUSP00000074392,10090.ENSMUSP00000084586,10090.ENSMUSP00000114074,10090.ENSMUSP00000133815	Chordc1,Fam107a,Hsph1,Hspa1a,Sgk1,Hspa1b		0.929704	0.674554
GO:0031668	Cellular response to extracellular stimulus	7	238	0.86	0.0079	10090.ENSMUSP00000020408,10090.ENSMUSP00000020543,10090.ENSMUSP00000023829,10090.ENSMUSP00000028683,10090.ENSMUSP00000045513,10090.ENSMUSP00000097747,10090.ENSMUSP00000103267	Mdm2,Cpeb4,Cdkn1a,Pdia3,Fam107a,Hspa5,Ldha		0.915739	0.914031
GO:1903320	Regulation of protein modification by small protein conjugation or removal	7	241	0.86	0.0084	10090.ENSMUSP00000024739,10090.ENSMUSP00000030118,10090.ENSMUSP00000045513,10090.ENSMUSP00000047119,10090.ENSMUSP00000091921,10090.ENSMUSP00000097747,10090.ENSMUSP00000124201	Hsp90ab1,Dnaja1,Fam107a,Gnl3,Hsp90aa1,Hspa5,Herpud1		0.777827	0.531869
GO:0031396	Regulation of protein ubiquitination	6	208	0.85	0.0239	10090.ENSMUSP00000024739,10090.ENSMUSP00000030118,10090.ENSMUSP00000045513,10090.ENSMUSP00000091921,10090.ENSMUSP00000097747,10090.ENSMUSP00000124201	Hsp90ab1,Dnaja1,Fam107a,Hsp90aa1,Hspa5,Herpud1		0.78163	0.393245
GO:0043281	Regulation of cysteine-type endopeptidase activity involved in apoptotic process	6	216	0.84	0.0276	10090.ENSMUSP00000020408,10090.ENSMUSP00000027123,10090.ENSMUSP00000029846,10090.ENSMUSP00000096829,10090.ENSMUSP00000124201,10090.ENSMUSP00000133815	Mdm2,Hspd1,Cyr61,Csnk2a1,Herpud1,Hspa1b		0.738908	0.879786
GO:0071496	Cellular response to external stimulus	8	302	0.82	0.0055	10090.ENSMUSP00000020408,10090.ENSMUSP00000020543,10090.ENSMUSP00000023829,10090.ENSMUSP00000028683,10090.ENSMUSP00000033136,10090.ENSMUSP00000045513,10090.ENSMUSP00000097747,10090.ENSMUSP00000103267	Mdm2,Cpeb4,Cdkn1a,Pdia3,Bag3,Fam107a,Hspa5,Ldha		0.936475	0
GO:0048545	Response to steroid hormone	8	304	0.81	0.0057	10090.ENSMUSP00000020408,10090.ENSMUSP00000023829,10090.ENSMUSP00000027123,10090.ENSMUSP00000030118,10090.ENSMUSP00000045513,10090.ENSMUSP00000045639,10090.ENSMUSP00000050292,10090.ENSMUSP00000114074	Mdm2,Cdkn1a,Hspd1,Dnaja1,Fam107a,Klf9,Ptges3,Sgk1		0.875403	0.655255
GO:0033157	Regulation of intracellular protein transport	6	239	0.79	0.0404	10090.ENSMUSP00000018880,10090.ENSMUSP00000020408,10090.ENSMUSP00000024739,10090.ENSMUSP00000033136,10090.ENSMUSP00000076130,10090.ENSMUSP00000091921	Ndel1,Mdm2,Hsp90ab1,Bag3,Plk3,Hsp90aa1		0.904667	0.7977
GO:0042176	Regulation of protein catabolic process	10	409	0.78	0.0015	10090.ENSMUSP00000020408,10090.ENSMUSP00000022176,10090.ENSMUSP00000024739,10090.ENSMUSP00000034713,10090.ENSMUSP00000076130,10090.ENSMUSP00000084586,10090.ENSMUSP00000091921,10090.ENSMUSP00000096829,10090.ENSMUSP00000124201,10090.ENSMUSP00000133815	Mdm2,Hmgcr,Hsp90ab1,Ldlr,Plk3,Hspa1a,Hsp90aa1,Csnk2a1,Herpud1,Hspa1b		0.922292	0.577654
GO:0070482	Response to oxygen levels	8	331	0.78	0.0087	10090.ENSMUSP00000020408,10090.ENSMUSP00000020543,10090.ENSMUSP00000023829,10090.ENSMUSP00000027123,10090.ENSMUSP00000027863,10090.ENSMUSP00000076130,10090.ENSMUSP00000080996,10090.ENSMUSP00000081003	Mdm2,Cpeb4,Cdkn1a,Hspd1,Atp1b1,Plk3,mt-Atp6,mt-Cytb		0.75031	0.667537
GO:0043066	Negative regulation of apoptotic process	21	913	0.76	1.8e-07	10090.ENSMUSP00000005077,10090.ENSMUSP00000015800,10090.ENSMUSP00000020408,10090.ENSMUSP00000020543,10090.ENSMUSP00000022176,10090.ENSMUSP00000022709,10090.ENSMUSP00000023829,10090.ENSMUSP00000024739,10090.ENSMUSP00000027123,10090.ENSMUSP00000029846,10090.ENSMUSP00000030118,10090.ENSMUSP00000033136,10090.ENSMUSP00000040486,10090.ENSMUSP00000074392,10090.ENSMUSP00000076130,10090.ENSMUSP00000096829…	Hspb1,Hspa8,Mdm2,Cpeb4,Hmgcr,Spry2,Cdkn1a,Hsp90ab1,Hspd1,Cyr61,Dnaja1,Bag3,Pak4,Hsph1,Plk3,Csnk2a1,Hspa5,Sgk1,Prlr,Herpud1,Hspa1b		0.924528	0.325103
GO:0001558	Regulation of cell growth	10	429	0.76	0.002	10090.ENSMUSP00000008528,10090.ENSMUSP00000018880,10090.ENSMUSP00000020215,10090.ENSMUSP00000023829,10090.ENSMUSP00000024698,10090.ENSMUSP00000045513,10090.ENSMUSP00000058455,10090.ENSMUSP00000084586,10090.ENSMUSP00000096829,10090.ENSMUSP00000114074	Sertad1,Ndel1,Socs2,Cdkn1a,Tnfrsf12a,Fam107a,St7l,Hspa1a,Csnk2a1,Sgk1		0.755705	0.865305
GO:0031331	Positive regulation of cellular catabolic process	9	389	0.76	0.0051	10090.ENSMUSP00000020408,10090.ENSMUSP00000033136,10090.ENSMUSP00000034713,10090.ENSMUSP00000042207,10090.ENSMUSP00000076130,10090.ENSMUSP00000084586,10090.ENSMUSP00000091921,10090.ENSMUSP00000124201,10090.ENSMUSP00000133815	Mdm2,Bag3,Ldlr,Ago2,Plk3,Hspa1a,Hsp90aa1,Herpud1,Hspa1b		0.841289	0.684904
GO:0048511	Rhythmic process	7	305	0.75	0.0267	10090.ENSMUSP00000023849,10090.ENSMUSP00000034508,10090.ENSMUSP00000045639,10090.ENSMUSP00000096829,10090.ENSMUSP00000097747,10090.ENSMUSP00000105094,10090.ENSMUSP00000135312	Ccrn4l,Usp2,Klf9,Csnk2a1,Hspa5,Top1,Six3		1	0
GO:0045862	Positive regulation of proteolysis	8	363	0.74	0.0146	10090.ENSMUSP00000015800,10090.ENSMUSP00000020408,10090.ENSMUSP00000027123,10090.ENSMUSP00000029846,10090.ENSMUSP00000076130,10090.ENSMUSP00000084586,10090.ENSMUSP00000124201,10090.ENSMUSP00000133815	Hspa8,Mdm2,Hspd1,Cyr61,Plk3,Hspa1a,Herpud1,Hspa1b		0.735651	0.668097
GO:0009991	Response to extracellular stimulus	11	510	0.73	0.0016	10090.ENSMUSP00000020408,10090.ENSMUSP00000020543,10090.ENSMUSP00000022176,10090.ENSMUSP00000023829,10090.ENSMUSP00000023849,10090.ENSMUSP00000028683,10090.ENSMUSP00000034713,10090.ENSMUSP00000045513,10090.ENSMUSP00000081003,10090.ENSMUSP00000097747,10090.ENSMUSP00000103267	Mdm2,Cpeb4,Hmgcr,Cdkn1a,Ccrn4l,Pdia3,Ldlr,Fam107a,mt-Cytb,Hspa5,Ldha		0.932574	0.458198
GO:0009896	Positive regulation of catabolic process	10	457	0.73	0.0032	10090.ENSMUSP00000020408,10090.ENSMUSP00000033136,10090.ENSMUSP00000034713,10090.ENSMUSP00000042207,10090.ENSMUSP00000076130,10090.ENSMUSP00000084586,10090.ENSMUSP00000091921,10090.ENSMUSP00000096829,10090.ENSMUSP00000124201,10090.ENSMUSP00000133815	Mdm2,Bag3,Ldlr,Ago2,Plk3,Hspa1a,Hsp90aa1,Csnk2a1,Herpud1,Hspa1b		0.750033	0.930829
GO:0042326	Negative regulation of phosphorylation	10	464	0.73	0.0035	10090.ENSMUSP00000001825,10090.ENSMUSP00000005077,10090.ENSMUSP00000009157,10090.ENSMUSP00000022176,10090.ENSMUSP00000022709,10090.ENSMUSP00000023829,10090.ENSMUSP00000030118,10090.ENSMUSP00000074392,10090.ENSMUSP00000091011,10090.ENSMUSP00000140251	Chordc1,Hspb1,Dynll1,Hmgcr,Spry2,Cdkn1a,Dnaja1,Hsph1,Grb10,Ash1l		0.768241	0.773652
GO:0060548	Negative regulation of cell death	22	1046	0.72	2.56e-07	10090.ENSMUSP00000005077,10090.ENSMUSP00000015800,10090.ENSMUSP00000020408,10090.ENSMUSP00000020543,10090.ENSMUSP00000022176,10090.ENSMUSP00000022709,10090.ENSMUSP00000023829,10090.ENSMUSP00000024739,10090.ENSMUSP00000027123,10090.ENSMUSP00000029846,10090.ENSMUSP00000030118,10090.ENSMUSP00000033136,10090.ENSMUSP00000040486,10090.ENSMUSP00000050292,10090.ENSMUSP00000074392,10090.ENSMUSP00000076130…	Hspb1,Hspa8,Mdm2,Cpeb4,Hmgcr,Spry2,Cdkn1a,Hsp90ab1,Hspd1,Cyr61,Dnaja1,Bag3,Pak4,Ptges3,Hsph1,Plk3,Csnk2a1,Hspa5,Sgk1,Prlr,Herpud1,Hspa1b		0.842501	0.759635
GO:0032870	Cellular response to hormone stimulus	10	494	0.7	0.0054	10090.ENSMUSP00000018880,10090.ENSMUSP00000020215,10090.ENSMUSP00000020408,10090.ENSMUSP00000030118,10090.ENSMUSP00000045513,10090.ENSMUSP00000045639,10090.ENSMUSP00000050292,10090.ENSMUSP00000091011,10090.ENSMUSP00000114074,10090.ENSMUSP00000122219	Ndel1,Socs2,Mdm2,Dnaja1,Fam107a,Klf9,Ptges3,Grb10,Sgk1,Prlr		0.864239	0.77225
GO:0071407	Cellular response to organic cyclic compound	10	511	0.69	0.0067	10090.ENSMUSP00000020408,10090.ENSMUSP00000024739,10090.ENSMUSP00000028683,10090.ENSMUSP00000030118,10090.ENSMUSP00000040486,10090.ENSMUSP00000045513,10090.ENSMUSP00000045639,10090.ENSMUSP00000050292,10090.ENSMUSP00000097747,10090.ENSMUSP00000114074	Mdm2,Hsp90ab1,Pdia3,Dnaja1,Pak4,Fam107a,Klf9,Ptges3,Hspa5,Sgk1		0.86636	0.736933
GO:0014070	Response to organic cyclic compound	18	930	0.68	1.94e-05	10090.ENSMUSP00000020215,10090.ENSMUSP00000020408,10090.ENSMUSP00000023829,10090.ENSMUSP00000024739,10090.ENSMUSP00000027123,10090.ENSMUSP00000028683,10090.ENSMUSP00000030118,10090.ENSMUSP00000040486,10090.ENSMUSP00000045513,10090.ENSMUSP00000045639,10090.ENSMUSP00000050292,10090.ENSMUSP00000071933,10090.ENSMUSP00000081003,10090.ENSMUSP00000091921,10090.ENSMUSP00000096829,10090.ENSMUSP00000097747…	Socs2,Mdm2,Cdkn1a,Hsp90ab1,Hspd1,Pdia3,Dnaja1,Pak4,Fam107a,Klf9,Ptges3,Chka,mt-Cytb,Hsp90aa1,Csnk2a1,Hspa5,Sgk1,Slc3a2		0.883456	0.391651
GO:0031667	Response to nutrient levels	9	472	0.67	0.0152	10090.ENSMUSP00000020408,10090.ENSMUSP00000020543,10090.ENSMUSP00000022176,10090.ENSMUSP00000023829,10090.ENSMUSP00000028683,10090.ENSMUSP00000034713,10090.ENSMUSP00000045513,10090.ENSMUSP00000081003,10090.ENSMUSP00000097747	Mdm2,Cpeb4,Hmgcr,Cdkn1a,Pdia3,Ldlr,Fam107a,mt-Cytb,Hspa5		0.924061	0.862731
GO:0001933	Negative regulation of protein phosphorylation	8	420	0.67	0.0315	10090.ENSMUSP00000001825,10090.ENSMUSP00000005077,10090.ENSMUSP00000022176,10090.ENSMUSP00000022709,10090.ENSMUSP00000023829,10090.ENSMUSP00000030118,10090.ENSMUSP00000074392,10090.ENSMUSP00000140251	Chordc1,Hspb1,Hmgcr,Spry2,Cdkn1a,Dnaja1,Hsph1,Ash1l		0.702457	0.834405
GO:0006915	Apoptotic process	15	825	0.65	0.00036	10090.ENSMUSP00000009157,10090.ENSMUSP00000023829,10090.ENSMUSP00000024698,10090.ENSMUSP00000027123,10090.ENSMUSP00000029846,10090.ENSMUSP00000033136,10090.ENSMUSP00000035101,10090.ENSMUSP00000040486,10090.ENSMUSP00000040614,10090.ENSMUSP00000076130,10090.ENSMUSP00000091921,10090.ENSMUSP00000096829,10090.ENSMUSP00000097747,10090.ENSMUSP00000114074,10090.ENSMUSP00000135312	Dynll1,Cdkn1a,Tnfrsf12a,Hspd1,Cyr61,Bag3,Csrnp1,Pak4,Phlda3,Plk3,Hsp90aa1,Csnk2a1,Hspa5,Sgk1,Six3		0.993531	0.0139831
GO:0031329	Regulation of cellular catabolic process	13	729	0.65	0.0017	10090.ENSMUSP00000020408,10090.ENSMUSP00000023849,10090.ENSMUSP00000024739,10090.ENSMUSP00000033136,10090.ENSMUSP00000034713,10090.ENSMUSP00000040486,10090.ENSMUSP00000042207,10090.ENSMUSP00000076130,10090.ENSMUSP00000084586,10090.ENSMUSP00000091921,10090.ENSMUSP00000096829,10090.ENSMUSP00000124201,10090.ENSMUSP00000133815	Mdm2,Ccrn4l,Hsp90ab1,Bag3,Ldlr,Pak4,Ago2,Plk3,Hspa1a,Hsp90aa1,Csnk2a1,Herpud1,Hspa1b		0.665162	0.861008
GO:0045860	Positive regulation of protein kinase activity	9	496	0.65	0.0212	10090.ENSMUSP00000022709,10090.ENSMUSP00000023829,10090.ENSMUSP00000024739,10090.ENSMUSP00000026469,10090.ENSMUSP00000029846,10090.ENSMUSP00000040486,10090.ENSMUSP00000074392,10090.ENSMUSP00000091921,10090.ENSMUSP00000122219	Spry2,Cdkn1a,Hsp90ab1,Nab2,Cyr61,Pak4,Hsph1,Hsp90aa1,Prlr		0.857076	0.587199
GO:1902532	Negative regulation of intracellular signal transduction	9	504	0.65	0.0234	10090.ENSMUSP00000005077,10090.ENSMUSP00000020408,10090.ENSMUSP00000022176,10090.ENSMUSP00000022709,10090.ENSMUSP00000030118,10090.ENSMUSP00000040614,10090.ENSMUSP00000074392,10090.ENSMUSP00000124201,10090.ENSMUSP00000140251	Hspb1,Mdm2,Hmgcr,Spry2,Dnaja1,Phlda3,Hsph1,Herpud1,Ash1l		0.769265	0.848661
GO:0043549	Regulation of kinase activity	15	850	0.64	0.00046	10090.ENSMUSP00000001825,10090.ENSMUSP00000005077,10090.ENSMUSP00000020215,10090.ENSMUSP00000022176,10090.ENSMUSP00000022709,10090.ENSMUSP00000023829,10090.ENSMUSP00000024739,10090.ENSMUSP00000026469,10090.ENSMUSP00000029846,10090.ENSMUSP00000030118,10090.ENSMUSP00000040486,10090.ENSMUSP00000074392,10090.ENSMUSP00000082183,10090.ENSMUSP00000091921,10090.ENSMUSP00000122219	Chordc1,Hspb1,Socs2,Hmgcr,Spry2,Cdkn1a,Hsp90ab1,Nab2,Cyr61,Dnaja1,Pak4,Hsph1,Cish,Hsp90aa1,Prlr		0.674482	0.731557
GO:0045859	Regulation of protein kinase activity	13	744	0.64	0.0019	10090.ENSMUSP00000001825,10090.ENSMUSP00000005077,10090.ENSMUSP00000022176,10090.ENSMUSP00000022709,10090.ENSMUSP00000023829,10090.ENSMUSP00000024739,10090.ENSMUSP00000026469,10090.ENSMUSP00000029846,10090.ENSMUSP00000030118,10090.ENSMUSP00000040486,10090.ENSMUSP00000074392,10090.ENSMUSP00000091921,10090.ENSMUSP00000122219	Chordc1,Hspb1,Hmgcr,Spry2,Cdkn1a,Hsp90ab1,Nab2,Cyr61,Dnaja1,Pak4,Hsph1,Hsp90aa1,Prlr		0.721563	0.894645
GO:0009725	Response to hormone	14	812	0.63	0.0011	10090.ENSMUSP00000018880,10090.ENSMUSP00000020215,10090.ENSMUSP00000020408,10090.ENSMUSP00000023829,10090.ENSMUSP00000027123,10090.ENSMUSP00000030118,10090.ENSMUSP00000045513,10090.ENSMUSP00000045639,10090.ENSMUSP00000050292,10090.ENSMUSP00000081003,10090.ENSMUSP00000091011,10090.ENSMUSP00000091921,10090.ENSMUSP00000114074,10090.ENSMUSP00000122219	Ndel1,Socs2,Mdm2,Cdkn1a,Hspd1,Dnaja1,Fam107a,Klf9,Ptges3,mt-Cytb,Grb10,Hsp90aa1,Sgk1,Prlr		0.915471	0.559005
GO:1903827	Regulation of cellular protein localization	10	576	0.63	0.0144	10090.ENSMUSP00000018880,10090.ENSMUSP00000020408,10090.ENSMUSP00000024739,10090.ENSMUSP00000030118,10090.ENSMUSP00000033136,10090.ENSMUSP00000047119,10090.ENSMUSP00000074392,10090.ENSMUSP00000076130,10090.ENSMUSP00000091921,10090.ENSMUSP00000096829	Ndel1,Mdm2,Hsp90ab1,Dnaja1,Bag3,Gnl3,Hsph1,Plk3,Hsp90aa1,Csnk2a1		0.872543	0.666677
GO:0010564	Regulation of cell cycle process	10	583	0.63	0.0152	10090.ENSMUSP00000001825,10090.ENSMUSP00000020408,10090.ENSMUSP00000023829,10090.ENSMUSP00000024739,10090.ENSMUSP00000045513,10090.ENSMUSP00000076130,10090.ENSMUSP00000084586,10090.ENSMUSP00000096829,10090.ENSMUSP00000133815,10090.ENSMUSP00000135312	Chordc1,Mdm2,Cdkn1a,Hsp90ab1,Fam107a,Plk3,Hspa1a,Csnk2a1,Hspa1b,Six3		0.866132	0.353578
GO:0051338	Regulation of transferase activity	16	948	0.62	0.00037	10090.ENSMUSP00000001825,10090.ENSMUSP00000005077,10090.ENSMUSP00000020215,10090.ENSMUSP00000022176,10090.ENSMUSP00000022709,10090.ENSMUSP00000023829,10090.ENSMUSP00000024739,10090.ENSMUSP00000026469,10090.ENSMUSP00000029846,10090.ENSMUSP00000030118,10090.ENSMUSP00000040486,10090.ENSMUSP00000050292,10090.ENSMUSP00000074392,10090.ENSMUSP00000082183,10090.ENSMUSP00000091921,10090.ENSMUSP00000122219	Chordc1,Hspb1,Socs2,Hmgcr,Spry2,Cdkn1a,Hsp90ab1,Nab2,Cyr61,Dnaja1,Pak4,Ptges3,Hsph1,Cish,Hsp90aa1,Prlr		0.706999	0.577141
GO:0051248	Negative regulation of protein metabolic process	18	1094	0.61	0.00014	10090.ENSMUSP00000001825,10090.ENSMUSP00000005077,10090.ENSMUSP00000020408,10090.ENSMUSP00000020543,10090.ENSMUSP00000022176,10090.ENSMUSP00000022709,10090.ENSMUSP00000023829,10090.ENSMUSP00000024739,10090.ENSMUSP00000030118,10090.ENSMUSP00000032203,10090.ENSMUSP00000034713,10090.ENSMUSP00000040486,10090.ENSMUSP00000042207,10090.ENSMUSP00000074392,10090.ENSMUSP00000096829,10090.ENSMUSP00000124201…	Chordc1,Hspb1,Mdm2,Cpeb4,Hmgcr,Spry2,Cdkn1a,Hsp90ab1,Dnaja1,A2m,Ldlr,Pak4,Ago2,Hsph1,Csnk2a1,Herpud1,Hspa1b,Ash1l		0.876977	0.656615
GO:0010243	Response to organonitrogen compound	16	975	0.61	0.00048	10090.ENSMUSP00000018880,10090.ENSMUSP00000020215,10090.ENSMUSP00000020408,10090.ENSMUSP00000020543,10090.ENSMUSP00000021347,10090.ENSMUSP00000023829,10090.ENSMUSP00000024739,10090.ENSMUSP00000027123,10090.ENSMUSP00000027592,10090.ENSMUSP00000034713,10090.ENSMUSP00000081003,10090.ENSMUSP00000091011,10090.ENSMUSP00000091921,10090.ENSMUSP00000097747,10090.ENSMUSP00000114074,10090.ENSMUSP00000124201	Ndel1,Socs2,Mdm2,Cpeb4,Sel1l,Cdkn1a,Hsp90ab1,Hspd1,Ubxn4,Ldlr,mt-Cytb,Grb10,Hsp90aa1,Hspa5,Sgk1,Herpud1		0.94049	0.130274
GO:0042981	Regulation of apoptotic process	24	1486	0.6	3.09e-06	10090.ENSMUSP00000005077,10090.ENSMUSP00000015800,10090.ENSMUSP00000020408,10090.ENSMUSP00000020543,10090.ENSMUSP00000022176,10090.ENSMUSP00000022709,10090.ENSMUSP00000023829,10090.ENSMUSP00000024698,10090.ENSMUSP00000024739,10090.ENSMUSP00000027123,10090.ENSMUSP00000028683,10090.ENSMUSP00000029846,10090.ENSMUSP00000030118,10090.ENSMUSP00000033136,10090.ENSMUSP00000040486,10090.ENSMUSP00000040614…	Hspb1,Hspa8,Mdm2,Cpeb4,Hmgcr,Spry2,Cdkn1a,Tnfrsf12a,Hsp90ab1,Hspd1,Pdia3,Cyr61,Dnaja1,Bag3,Pak4,Phlda3,Hsph1,Plk3,Csnk2a1,Hspa5,Sgk1,Prlr,Herpud1,Hspa1b		0.826402	0.142819
GO:0009628	Response to abiotic stimulus	18	1126	0.6	0.0002	10090.ENSMUSP00000020408,10090.ENSMUSP00000020543,10090.ENSMUSP00000022176,10090.ENSMUSP00000023829,10090.ENSMUSP00000024739,10090.ENSMUSP00000027123,10090.ENSMUSP00000027863,10090.ENSMUSP00000030118,10090.ENSMUSP00000033136,10090.ENSMUSP00000034508,10090.ENSMUSP00000076130,10090.ENSMUSP00000080996,10090.ENSMUSP00000081003,10090.ENSMUSP00000084586,10090.ENSMUSP00000091921,10090.ENSMUSP00000097747…	Mdm2,Cpeb4,Hmgcr,Cdkn1a,Hsp90ab1,Hspd1,Atp1b1,Dnaja1,Bag3,Usp2,Plk3,mt-Atp6,mt-Cytb,Hspa1a,Hsp90aa1,Hspa5,Sgk1,Hspa1b		0.956998	0.173121
GO:0032269	Negative regulation of cellular protein metabolic process	17	1047	0.6	0.00032	10090.ENSMUSP00000001825,10090.ENSMUSP00000005077,10090.ENSMUSP00000020408,10090.ENSMUSP00000020543,10090.ENSMUSP00000022176,10090.ENSMUSP00000022709,10090.ENSMUSP00000023829,10090.ENSMUSP00000024739,10090.ENSMUSP00000030118,10090.ENSMUSP00000032203,10090.ENSMUSP00000040486,10090.ENSMUSP00000042207,10090.ENSMUSP00000074392,10090.ENSMUSP00000096829,10090.ENSMUSP00000124201,10090.ENSMUSP00000133815…	Chordc1,Hspb1,Mdm2,Cpeb4,Hmgcr,Spry2,Cdkn1a,Hsp90ab1,Dnaja1,A2m,Pak4,Ago2,Hsph1,Csnk2a1,Herpud1,Hspa1b,Ash1l		0.905452	0.25654
GO:0016310	Phosphorylation	17	1059	0.6	0.00035	10090.ENSMUSP00000002825,10090.ENSMUSP00000015800,10090.ENSMUSP00000020215,10090.ENSMUSP00000023829,10090.ENSMUSP00000040486,10090.ENSMUSP00000071933,10090.ENSMUSP00000076130,10090.ENSMUSP00000080992,10090.ENSMUSP00000080996,10090.ENSMUSP00000080997,10090.ENSMUSP00000081003,10090.ENSMUSP00000082183,10090.ENSMUSP00000091011,10090.ENSMUSP00000096829,10090.ENSMUSP00000105094,10090.ENSMUSP00000114074…	Baz1b,Hspa8,Socs2,Cdkn1a,Pak4,Chka,Plk3,mt-Nd2,mt-Atp6,mt-Co3,mt-Cytb,Cish,Grb10,Csnk2a1,Top1,Sgk1,Prlr		0.692795	0.674679
GO:1901698	Response to nitrogen compound	17	1064	0.6	0.00036	10090.ENSMUSP00000018880,10090.ENSMUSP00000020215,10090.ENSMUSP00000020408,10090.ENSMUSP00000020543,10090.ENSMUSP00000021347,10090.ENSMUSP00000023829,10090.ENSMUSP00000024739,10090.ENSMUSP00000027123,10090.ENSMUSP00000027592,10090.ENSMUSP00000034713,10090.ENSMUSP00000081003,10090.ENSMUSP00000091011,10090.ENSMUSP00000091921,10090.ENSMUSP00000097747,10090.ENSMUSP00000114074,10090.ENSMUSP00000124201…	Ndel1,Socs2,Mdm2,Cpeb4,Sel1l,Cdkn1a,Hsp90ab1,Hspd1,Ubxn4,Ldlr,mt-Cytb,Grb10,Hsp90aa1,Hspa5,Sgk1,Herpud1,Slc3a2		0.883968	0.842804
GO:0009894	Regulation of catabolic process	14	872	0.6	0.0021	10090.ENSMUSP00000020408,10090.ENSMUSP00000022176,10090.ENSMUSP00000023849,10090.ENSMUSP00000024739,10090.ENSMUSP00000033136,10090.ENSMUSP00000034713,10090.ENSMUSP00000040486,10090.ENSMUSP00000042207,10090.ENSMUSP00000076130,10090.ENSMUSP00000084586,10090.ENSMUSP00000091921,10090.ENSMUSP00000096829,10090.ENSMUSP00000124201,10090.ENSMUSP00000133815	Mdm2,Hmgcr,Ccrn4l,Hsp90ab1,Bag3,Ldlr,Pak4,Ago2,Plk3,Hspa1a,Hsp90aa1,Csnk2a1,Herpud1,Hspa1b		0.93227	0.0411173
GO:0040008	Regulation of growth	11	701	0.59	0.0151	10090.ENSMUSP00000008528,10090.ENSMUSP00000018880,10090.ENSMUSP00000020215,10090.ENSMUSP00000023829,10090.ENSMUSP00000024698,10090.ENSMUSP00000045513,10090.ENSMUSP00000058455,10090.ENSMUSP00000082183,10090.ENSMUSP00000084586,10090.ENSMUSP00000096829,10090.ENSMUSP00000114074	Sertad1,Ndel1,Socs2,Cdkn1a,Tnfrsf12a,Fam107a,St7l,Cish,Hspa1a,Csnk2a1,Sgk1		0.852983	0.858576
GO:0051347	Positive regulation of transferase activity	10	642	0.59	0.0281	10090.ENSMUSP00000022709,10090.ENSMUSP00000023829,10090.ENSMUSP00000024739,10090.ENSMUSP00000026469,10090.ENSMUSP00000029846,10090.ENSMUSP00000040486,10090.ENSMUSP00000050292,10090.ENSMUSP00000074392,10090.ENSMUSP00000091921,10090.ENSMUSP00000122219	Spry2,Cdkn1a,Hsp90ab1,Nab2,Cyr61,Pak4,Ptges3,Hsph1,Hsp90aa1,Prlr		0.907304	0.518463
GO:0043086	Negative regulation of catalytic activity	12	776	0.58	0.0093	10090.ENSMUSP00000001825,10090.ENSMUSP00000005077,10090.ENSMUSP00000009157,10090.ENSMUSP00000020408,10090.ENSMUSP00000022176,10090.ENSMUSP00000022709,10090.ENSMUSP00000023829,10090.ENSMUSP00000030118,10090.ENSMUSP00000032203,10090.ENSMUSP00000096829,10090.ENSMUSP00000124201,10090.ENSMUSP00000133815	Chordc1,Hspb1,Dynll1,Mdm2,Hmgcr,Spry2,Cdkn1a,Dnaja1,A2m,Csnk2a1,Herpud1,Hspa1b		0.864524	0.639522
GO:0070201	Regulation of establishment of protein localization	10	658	0.58	0.0326	10090.ENSMUSP00000009157,10090.ENSMUSP00000018880,10090.ENSMUSP00000020408,10090.ENSMUSP00000022176,10090.ENSMUSP00000024739,10090.ENSMUSP00000030118,10090.ENSMUSP00000033136,10090.ENSMUSP00000074392,10090.ENSMUSP00000076130,10090.ENSMUSP00000091921	Dynll1,Ndel1,Mdm2,Hmgcr,Hsp90ab1,Dnaja1,Bag3,Hsph1,Plk3,Hsp90aa1		0.913562	0.0814935
GO:0010941	Regulation of cell death	25	1661	0.57	4.26e-06	10090.ENSMUSP00000005077,10090.ENSMUSP00000015800,10090.ENSMUSP00000020408,10090.ENSMUSP00000020543,10090.ENSMUSP00000022176,10090.ENSMUSP00000022709,10090.ENSMUSP00000023829,10090.ENSMUSP00000024698,10090.ENSMUSP00000024739,10090.ENSMUSP00000027123,10090.ENSMUSP00000028683,10090.ENSMUSP00000029846,10090.ENSMUSP00000030118,10090.ENSMUSP00000033136,10090.ENSMUSP00000040486,10090.ENSMUSP00000040614…	Hspb1,Hspa8,Mdm2,Cpeb4,Hmgcr,Spry2,Cdkn1a,Tnfrsf12a,Hsp90ab1,Hspd1,Pdia3,Cyr61,Dnaja1,Bag3,Pak4,Phlda3,Ptges3,Hsph1,Plk3,Csnk2a1,Hspa5,Sgk1,Prlr,Herpud1,Hspa1b		0.884343	0.523585
GO:0033993	Response to lipid	13	872	0.57	0.0072	10090.ENSMUSP00000020215,10090.ENSMUSP00000020408,10090.ENSMUSP00000023829,10090.ENSMUSP00000023849,10090.ENSMUSP00000027123,10090.ENSMUSP00000028683,10090.ENSMUSP00000030118,10090.ENSMUSP00000034713,10090.ENSMUSP00000045513,10090.ENSMUSP00000045639,10090.ENSMUSP00000050292,10090.ENSMUSP00000096829,10090.ENSMUSP00000114074	Socs2,Mdm2,Cdkn1a,Ccrn4l,Hspd1,Pdia3,Dnaja1,Ldlr,Fam107a,Klf9,Ptges3,Csnk2a1,Sgk1		0.904811	0.056963
GO:0033554	Cellular response to stress	22	1493	0.56	4.22e-05	10090.ENSMUSP00000002825,10090.ENSMUSP00000005620,10090.ENSMUSP00000015800,10090.ENSMUSP00000020408,10090.ENSMUSP00000020543,10090.ENSMUSP00000021347,10090.ENSMUSP00000023829,10090.ENSMUSP00000024739,10090.ENSMUSP00000027123,10090.ENSMUSP00000027592,10090.ENSMUSP00000028683,10090.ENSMUSP00000030118,10090.ENSMUSP00000033136,10090.ENSMUSP00000040486,10090.ENSMUSP00000040614,10090.ENSMUSP00000076130…	Baz1b,Dnajb1,Hspa8,Mdm2,Cpeb4,Sel1l,Cdkn1a,Hsp90ab1,Hspd1,Ubxn4,Pdia3,Dnaja1,Bag3,Pak4,Phlda3,Plk3,Hspa1a,Hsp90aa1,Hspa5,Sgk1,Herpud1,Hspa1b		0.90342	0.378767
GO:0009057	Macromolecule catabolic process	12	827	0.56	0.0151	10090.ENSMUSP00000015800,10090.ENSMUSP00000020408,10090.ENSMUSP00000021347,10090.ENSMUSP00000023849,10090.ENSMUSP00000027592,10090.ENSMUSP00000033136,10090.ENSMUSP00000034508,10090.ENSMUSP00000034713,10090.ENSMUSP00000040486,10090.ENSMUSP00000084586,10090.ENSMUSP00000097747,10090.ENSMUSP00000124201	Hspa8,Mdm2,Sel1l,Ccrn4l,Ubxn4,Bag3,Usp2,Ldlr,Pak4,Hspa1a,Hspa5,Herpud1		0.759513	0.458049
GO:0030162	Regulation of proteolysis	11	753	0.56	0.025	10090.ENSMUSP00000015800,10090.ENSMUSP00000020408,10090.ENSMUSP00000024739,10090.ENSMUSP00000027123,10090.ENSMUSP00000029846,10090.ENSMUSP00000032203,10090.ENSMUSP00000076130,10090.ENSMUSP00000084586,10090.ENSMUSP00000096829,10090.ENSMUSP00000124201,10090.ENSMUSP00000133815	Hspa8,Mdm2,Hsp90ab1,Hspd1,Cyr61,A2m,Plk3,Hspa1a,Csnk2a1,Herpud1,Hspa1b		0.958668	0.560398
GO:0006886	Intracellular protein transport	11	759	0.56	0.0264	10090.ENSMUSP00000005077,10090.ENSMUSP00000009157,10090.ENSMUSP00000015800,10090.ENSMUSP00000021347,10090.ENSMUSP00000023829,10090.ENSMUSP00000027123,10090.ENSMUSP00000028049,10090.ENSMUSP00000091921,10090.ENSMUSP00000097747,10090.ENSMUSP00000124201,10090.ENSMUSP00000135312	Hspb1,Dynll1,Hspa8,Sel1l,Cdkn1a,Hspd1,Rabgap1l,Hsp90aa1,Hspa5,Herpud1,Six3		0.859908	0.637368
GO:0051345	Positive regulation of hydrolase activity	10	682	0.56	0.0404	10090.ENSMUSP00000005620,10090.ENSMUSP00000009157,10090.ENSMUSP00000018880,10090.ENSMUSP00000020529,10090.ENSMUSP00000024739,10090.ENSMUSP00000027123,10090.ENSMUSP00000027863,10090.ENSMUSP00000028049,10090.ENSMUSP00000029846,10090.ENSMUSP00000030118	Dnajb1,Dynll1,Ndel1,Ahsa2,Hsp90ab1,Hspd1,Atp1b1,Rabgap1l,Cyr61,Dnaja1		0.968859	0.656922
GO:0080135	Regulation of cellular response to stress	10	690	0.56	0.0423	10090.ENSMUSP00000001825,10090.ENSMUSP00000005077,10090.ENSMUSP00000018880,10090.ENSMUSP00000020408,10090.ENSMUSP00000022176,10090.ENSMUSP00000030118,10090.ENSMUSP00000074392,10090.ENSMUSP00000097747,10090.ENSMUSP00000124201,10090.ENSMUSP00000124562	Chordc1,Hspb1,Ndel1,Mdm2,Hmgcr,Dnaja1,Hsph1,Hspa5,Herpud1,Manf		0.910066	0.307505
GO:0043085	Positive regulation of catalytic activity	19	1341	0.55	0.00042	10090.ENSMUSP00000005620,10090.ENSMUSP00000009157,10090.ENSMUSP00000015800,10090.ENSMUSP00000018880,10090.ENSMUSP00000020529,10090.ENSMUSP00000022709,10090.ENSMUSP00000023829,10090.ENSMUSP00000024739,10090.ENSMUSP00000026469,10090.ENSMUSP00000027123,10090.ENSMUSP00000027863,10090.ENSMUSP00000028049,10090.ENSMUSP00000029846,10090.ENSMUSP00000030118,10090.ENSMUSP00000040486,10090.ENSMUSP00000050292…	Dnajb1,Dynll1,Hspa8,Ndel1,Ahsa2,Spry2,Cdkn1a,Hsp90ab1,Nab2,Hspd1,Atp1b1,Rabgap1l,Cyr61,Dnaja1,Pak4,Ptges3,Hsph1,Hsp90aa1,Prlr		0.853774	0.737291
GO:0032880	Regulation of protein localization	14	978	0.55	0.006	10090.ENSMUSP00000009157,10090.ENSMUSP00000018880,10090.ENSMUSP00000020408,10090.ENSMUSP00000022176,10090.ENSMUSP00000024739,10090.ENSMUSP00000028049,10090.ENSMUSP00000030118,10090.ENSMUSP00000033136,10090.ENSMUSP00000047119,10090.ENSMUSP00000074392,10090.ENSMUSP00000076130,10090.ENSMUSP00000091921,10090.ENSMUSP00000096829,10090.ENSMUSP00000114074	Dynll1,Ndel1,Mdm2,Hmgcr,Hsp90ab1,Rabgap1l,Dnaja1,Bag3,Gnl3,Hsph1,Plk3,Hsp90aa1,Csnk2a1,Sgk1		0.921276	0.0824281
GO:0050790	Regulation of catalytic activity	30	2202	0.53	1.14e-06	10090.ENSMUSP00000001825,10090.ENSMUSP00000005077,10090.ENSMUSP00000005620,10090.ENSMUSP00000009157,10090.ENSMUSP00000015800,10090.ENSMUSP00000018880,10090.ENSMUSP00000020215,10090.ENSMUSP00000020408,10090.ENSMUSP00000020529,10090.ENSMUSP00000022176,10090.ENSMUSP00000022709,10090.ENSMUSP00000023829,10090.ENSMUSP00000024739,10090.ENSMUSP00000026469,10090.ENSMUSP00000027123,10090.ENSMUSP00000027863…	Chordc1,Hspb1,Dnajb1,Dynll1,Hspa8,Ndel1,Socs2,Mdm2,Ahsa2,Hmgcr,Spry2,Cdkn1a,Hsp90ab1,Nab2,Hspd1,Atp1b1,Rabgap1l,Cyr61,Dnaja1,A2m,Bag3,Pak4,Ptges3,Hsph1,Cish,Hsp90aa1,Csnk2a1,Prlr,Herpud1,Hspa1b		0.857709	0.613016
GO:0051247	Positive regulation of protein metabolic process	23	1675	0.53	6.61e-05	10090.ENSMUSP00000015800,10090.ENSMUSP00000020408,10090.ENSMUSP00000022176,10090.ENSMUSP00000022709,10090.ENSMUSP00000023829,10090.ENSMUSP00000024739,10090.ENSMUSP00000026469,10090.ENSMUSP00000027123,10090.ENSMUSP00000029846,10090.ENSMUSP00000034713,10090.ENSMUSP00000040486,10090.ENSMUSP00000045513,10090.ENSMUSP00000047119,10090.ENSMUSP00000074392,10090.ENSMUSP00000076130,10090.ENSMUSP00000084586…	Hspa8,Mdm2,Hmgcr,Spry2,Cdkn1a,Hsp90ab1,Nab2,Hspd1,Cyr61,Ldlr,Pak4,Fam107a,Gnl3,Hsph1,Plk3,Hspa1a,Hsp90aa1,Csnk2a1,Hspa5,Limch1,Prlr,Herpud1,Hspa1b		0.71331	0.643277
GO:0032270	Positive regulation of cellular protein metabolic process	22	1600	0.53	0.00012	10090.ENSMUSP00000015800,10090.ENSMUSP00000020408,10090.ENSMUSP00000022176,10090.ENSMUSP00000022709,10090.ENSMUSP00000023829,10090.ENSMUSP00000024739,10090.ENSMUSP00000026469,10090.ENSMUSP00000027123,10090.ENSMUSP00000029846,10090.ENSMUSP00000034713,10090.ENSMUSP00000040486,10090.ENSMUSP00000045513,10090.ENSMUSP00000047119,10090.ENSMUSP00000074392,10090.ENSMUSP00000076130,10090.ENSMUSP00000084586…	Hspa8,Mdm2,Hmgcr,Spry2,Cdkn1a,Hsp90ab1,Nab2,Hspd1,Cyr61,Ldlr,Pak4,Fam107a,Gnl3,Hsph1,Plk3,Hspa1a,Hsp90aa1,Hspa5,Limch1,Prlr,Herpud1,Hspa1b		0.695283	0.724873
GO:0051726	Regulation of cell cycle	14	1016	0.53	0.0079	10090.ENSMUSP00000001825,10090.ENSMUSP00000015800,10090.ENSMUSP00000020408,10090.ENSMUSP00000023829,10090.ENSMUSP00000024739,10090.ENSMUSP00000034508,10090.ENSMUSP00000040486,10090.ENSMUSP00000045513,10090.ENSMUSP00000076130,10090.ENSMUSP00000084586,10090.ENSMUSP00000096829,10090.ENSMUSP00000114074,10090.ENSMUSP00000133815,10090.ENSMUSP00000135312	Chordc1,Hspa8,Mdm2,Cdkn1a,Hsp90ab1,Usp2,Pak4,Fam107a,Plk3,Hspa1a,Csnk2a1,Sgk1,Hspa1b,Six3		0.88889	0.435517
GO:0010033	Response to organic substance	37	2742	0.52	1.52e-08	10090.ENSMUSP00000005077,10090.ENSMUSP00000015800,10090.ENSMUSP00000018880,10090.ENSMUSP00000020215,10090.ENSMUSP00000020408,10090.ENSMUSP00000020543,10090.ENSMUSP00000021347,10090.ENSMUSP00000022176,10090.ENSMUSP00000022709,10090.ENSMUSP00000023829,10090.ENSMUSP00000023849,10090.ENSMUSP00000024739,10090.ENSMUSP00000027123,10090.ENSMUSP00000027592,10090.ENSMUSP00000028683,10090.ENSMUSP00000030118…	Hspb1,Hspa8,Ndel1,Socs2,Mdm2,Cpeb4,Sel1l,Hmgcr,Spry2,Cdkn1a,Ccrn4l,Hsp90ab1,Hspd1,Ubxn4,Pdia3,Dnaja1,Bag3,Ldlr,Pak4,Fam107a,Klf9,Ptges3,Chka,Hsph1,Hspa4l,mt-Cytb,Hspa1a,Grb10,Hsp90aa1,Csnk2a1,Hspa5,Sgk1,Prlr,Herpud1,Manf,Slc3a2,Hspa1b		0.863104	0.635306
GO:0051336	Regulation of hydrolase activity	16	1184	0.52	0.0035	10090.ENSMUSP00000005620,10090.ENSMUSP00000009157,10090.ENSMUSP00000018880,10090.ENSMUSP00000020408,10090.ENSMUSP00000020529,10090.ENSMUSP00000022709,10090.ENSMUSP00000024739,10090.ENSMUSP00000027123,10090.ENSMUSP00000027863,10090.ENSMUSP00000028049,10090.ENSMUSP00000029846,10090.ENSMUSP00000030118,10090.ENSMUSP00000032203,10090.ENSMUSP00000096829,10090.ENSMUSP00000124201,10090.ENSMUSP00000133815	Dnajb1,Dynll1,Ndel1,Mdm2,Ahsa2,Spry2,Hsp90ab1,Hspd1,Atp1b1,Rabgap1l,Cyr61,Dnaja1,A2m,Csnk2a1,Herpud1,Hspa1b		0.938789	0.163844
GO:0019220	Regulation of phosphate metabolic process	22	1776	0.49	0.00047	10090.ENSMUSP00000001825,10090.ENSMUSP00000005077,10090.ENSMUSP00000009157,10090.ENSMUSP00000020215,10090.ENSMUSP00000022176,10090.ENSMUSP00000022709,10090.ENSMUSP00000023829,10090.ENSMUSP00000024739,10090.ENSMUSP00000026469,10090.ENSMUSP00000029846,10090.ENSMUSP00000030118,10090.ENSMUSP00000034713,10090.ENSMUSP00000040486,10090.ENSMUSP00000050292,10090.ENSMUSP00000074392,10090.ENSMUSP00000082183…	Chordc1,Hspb1,Dynll1,Socs2,Hmgcr,Spry2,Cdkn1a,Hsp90ab1,Nab2,Cyr61,Dnaja1,Ldlr,Pak4,Ptges3,Hsph1,Cish,Grb10,Hsp90aa1,Csnk2a1,Limch1,Prlr,Ash1l		0.899943	0.43534
GO:0042325	Regulation of phosphorylation	20	1591	0.49	0.0011	10090.ENSMUSP00000001825,10090.ENSMUSP00000005077,10090.ENSMUSP00000009157,10090.ENSMUSP00000020215,10090.ENSMUSP00000022176,10090.ENSMUSP00000022709,10090.ENSMUSP00000023829,10090.ENSMUSP00000024739,10090.ENSMUSP00000026469,10090.ENSMUSP00000029846,10090.ENSMUSP00000030118,10090.ENSMUSP00000040486,10090.ENSMUSP00000050292,10090.ENSMUSP00000074392,10090.ENSMUSP00000082183,10090.ENSMUSP00000091011…	Chordc1,Hspb1,Dynll1,Socs2,Hmgcr,Spry2,Cdkn1a,Hsp90ab1,Nab2,Cyr61,Dnaja1,Pak4,Ptges3,Hsph1,Cish,Grb10,Hsp90aa1,Limch1,Prlr,Ash1l		0.760002	0.832226
GO:0009719	Response to endogenous stimulus	17	1370	0.49	0.0051	10090.ENSMUSP00000018880,10090.ENSMUSP00000020215,10090.ENSMUSP00000020408,10090.ENSMUSP00000020543,10090.ENSMUSP00000023829,10090.ENSMUSP00000027123,10090.ENSMUSP00000030118,10090.ENSMUSP00000034713,10090.ENSMUSP00000045513,10090.ENSMUSP00000045639,10090.ENSMUSP00000050292,10090.ENSMUSP00000081003,10090.ENSMUSP00000091011,10090.ENSMUSP00000091921,10090.ENSMUSP00000097747,10090.ENSMUSP00000114074…	Ndel1,Socs2,Mdm2,Cpeb4,Cdkn1a,Hspd1,Dnaja1,Ldlr,Fam107a,Klf9,Ptges3,mt-Cytb,Grb10,Hsp90aa1,Hspa5,Sgk1,Prlr		0.755798	0.911654
GO:0080134	Regulation of response to stress	16	1273	0.49	0.007	10090.ENSMUSP00000001825,10090.ENSMUSP00000005077,10090.ENSMUSP00000018880,10090.ENSMUSP00000020408,10090.ENSMUSP00000022176,10090.ENSMUSP00000024698,10090.ENSMUSP00000024739,10090.ENSMUSP00000027123,10090.ENSMUSP00000030118,10090.ENSMUSP00000032203,10090.ENSMUSP00000034713,10090.ENSMUSP00000074392,10090.ENSMUSP00000097747,10090.ENSMUSP00000124201,10090.ENSMUSP00000124562,10090.ENSMUSP00000140251	Chordc1,Hspb1,Ndel1,Mdm2,Hmgcr,Tnfrsf12a,Hsp90ab1,Hspd1,Dnaja1,A2m,Ldlr,Hsph1,Hspa5,Herpud1,Manf,Ash1l		0.922116	0.0696993
GO:0051172	Negative regulation of nitrogen compound metabolic process	28	2310	0.48	3.32e-05	10090.ENSMUSP00000001825,10090.ENSMUSP00000005077,10090.ENSMUSP00000005620,10090.ENSMUSP00000009157,10090.ENSMUSP00000015800,10090.ENSMUSP00000020408,10090.ENSMUSP00000020543,10090.ENSMUSP00000022176,10090.ENSMUSP00000022709,10090.ENSMUSP00000023829,10090.ENSMUSP00000023849,10090.ENSMUSP00000024739,10090.ENSMUSP00000026469,10090.ENSMUSP00000030118,10090.ENSMUSP00000032203,10090.ENSMUSP00000033136…	Chordc1,Hspb1,Dnajb1,Dynll1,Hspa8,Mdm2,Cpeb4,Hmgcr,Spry2,Cdkn1a,Ccrn4l,Hsp90ab1,Nab2,Dnaja1,A2m,Bag3,Usp2,Ldlr,Pak4,Ago2,Hsph1,Plk3,Hspa1a,Csnk2a1,Herpud1,Hspa1b,Six3,Ash1l		0.857532	0.606539
GO:0071310	Cellular response to organic substance	24	1987	0.48	0.00027	10090.ENSMUSP00000005077,10090.ENSMUSP00000015800,10090.ENSMUSP00000018880,10090.ENSMUSP00000020215,10090.ENSMUSP00000020408,10090.ENSMUSP00000020543,10090.ENSMUSP00000022709,10090.ENSMUSP00000024739,10090.ENSMUSP00000027123,10090.ENSMUSP00000028683,10090.ENSMUSP00000030118,10090.ENSMUSP00000033136,10090.ENSMUSP00000034713,10090.ENSMUSP00000040486,10090.ENSMUSP00000045513,10090.ENSMUSP00000045639…	Hspb1,Hspa8,Ndel1,Socs2,Mdm2,Cpeb4,Spry2,Hsp90ab1,Hspd1,Pdia3,Dnaja1,Bag3,Ldlr,Pak4,Fam107a,Klf9,Ptges3,Hspa1a,Grb10,Hspa5,Sgk1,Prlr,Herpud1,Hspa1b		0.720833	0.636211
GO:0044087	Regulation of cellular component biogenesis	12	978	0.48	0.0475	10090.ENSMUSP00000005620,10090.ENSMUSP00000009157,10090.ENSMUSP00000018880,10090.ENSMUSP00000029846,10090.ENSMUSP00000041180,10090.ENSMUSP00000045513,10090.ENSMUSP00000084586,10090.ENSMUSP00000091921,10090.ENSMUSP00000097747,10090.ENSMUSP00000098723,10090.ENSMUSP00000114074,10090.ENSMUSP00000133815	Dnajb1,Dynll1,Ndel1,Cyr61,Kiaa1551,Fam107a,Hspa1a,Hsp90aa1,Hspa5,Limch1,Sgk1,Hspa1b		0.899463	0.474933
GO:1901700	Response to oxygen-containing compound	19	1585	0.47	0.003	10090.ENSMUSP00000018880,10090.ENSMUSP00000020215,10090.ENSMUSP00000020408,10090.ENSMUSP00000020543,10090.ENSMUSP00000022176,10090.ENSMUSP00000023829,10090.ENSMUSP00000023849,10090.ENSMUSP00000024739,10090.ENSMUSP00000027123,10090.ENSMUSP00000028683,10090.ENSMUSP00000034713,10090.ENSMUSP00000045639,10090.ENSMUSP00000076130,10090.ENSMUSP00000081003,10090.ENSMUSP00000091011,10090.ENSMUSP00000091921…	Ndel1,Socs2,Mdm2,Cpeb4,Hmgcr,Cdkn1a,Ccrn4l,Hsp90ab1,Hspd1,Pdia3,Ldlr,Klf9,Plk3,mt-Cytb,Grb10,Hsp90aa1,Csnk2a1,Hspa5,Sgk1		0.740421	0.780332
GO:0046907	Intracellular transport	14	1166	0.47	0.0255	10090.ENSMUSP00000005077,10090.ENSMUSP00000009157,10090.ENSMUSP00000015800,10090.ENSMUSP00000018880,10090.ENSMUSP00000021347,10090.ENSMUSP00000023829,10090.ENSMUSP00000027123,10090.ENSMUSP00000028049,10090.ENSMUSP00000034713,10090.ENSMUSP00000080996,10090.ENSMUSP00000091921,10090.ENSMUSP00000097747,10090.ENSMUSP00000124201,10090.ENSMUSP00000135312	Hspb1,Dynll1,Hspa8,Ndel1,Sel1l,Cdkn1a,Hspd1,Rabgap1l,Ldlr,mt-Atp6,Hsp90aa1,Hspa5,Herpud1,Six3		0.837934	0.782794
GO:0009968	Negative regulation of signal transduction	14	1181	0.47	0.028	10090.ENSMUSP00000005077,10090.ENSMUSP00000020215,10090.ENSMUSP00000020408,10090.ENSMUSP00000022176,10090.ENSMUSP00000022709,10090.ENSMUSP00000030118,10090.ENSMUSP00000040614,10090.ENSMUSP00000074392,10090.ENSMUSP00000082183,10090.ENSMUSP00000091011,10090.ENSMUSP00000097747,10090.ENSMUSP00000124201,10090.ENSMUSP00000135312,10090.ENSMUSP00000140251	Hspb1,Socs2,Mdm2,Hmgcr,Spry2,Dnaja1,Phlda3,Hsph1,Cish,Grb10,Hspa5,Herpud1,Six3,Ash1l		0.969905	0.745454
GO:0042327	Positive regulation of phosphorylation	13	1085	0.47	0.0392	10090.ENSMUSP00000022176,10090.ENSMUSP00000022709,10090.ENSMUSP00000023829,10090.ENSMUSP00000024739,10090.ENSMUSP00000026469,10090.ENSMUSP00000029846,10090.ENSMUSP00000040486,10090.ENSMUSP00000050292,10090.ENSMUSP00000074392,10090.ENSMUSP00000091011,10090.ENSMUSP00000091921,10090.ENSMUSP00000098723,10090.ENSMUSP00000122219	Hmgcr,Spry2,Cdkn1a,Hsp90ab1,Nab2,Cyr61,Pak4,Ptges3,Hsph1,Grb10,Hsp90aa1,Limch1,Prlr		0.716184	0.767847
GO:0031324	Negative regulation of cellular metabolic process	29	2497	0.46	4.21e-05	10090.ENSMUSP00000001825,10090.ENSMUSP00000005077,10090.ENSMUSP00000005620,10090.ENSMUSP00000009157,10090.ENSMUSP00000015800,10090.ENSMUSP00000020408,10090.ENSMUSP00000020543,10090.ENSMUSP00000022176,10090.ENSMUSP00000022709,10090.ENSMUSP00000023829,10090.ENSMUSP00000023849,10090.ENSMUSP00000024739,10090.ENSMUSP00000026469,10090.ENSMUSP00000027123,10090.ENSMUSP00000030118,10090.ENSMUSP00000032203…	Chordc1,Hspb1,Dnajb1,Dynll1,Hspa8,Mdm2,Cpeb4,Hmgcr,Spry2,Cdkn1a,Ccrn4l,Hsp90ab1,Nab2,Hspd1,Dnaja1,A2m,Bag3,Usp2,Pak4,Ago2,Hsph1,Plk3,Hspa1a,Grb10,Csnk2a1,Herpud1,Hspa1b,Six3,Ash1l		0.952753	0.80752
GO:0032268	Regulation of cellular protein metabolic process	30	2657	0.45	4.21e-05	10090.ENSMUSP00000001825,10090.ENSMUSP00000005077,10090.ENSMUSP00000015800,10090.ENSMUSP00000020408,10090.ENSMUSP00000020543,10090.ENSMUSP00000022176,10090.ENSMUSP00000022709,10090.ENSMUSP00000023829,10090.ENSMUSP00000024739,10090.ENSMUSP00000026469,10090.ENSMUSP00000027123,10090.ENSMUSP00000029846,10090.ENSMUSP00000030118,10090.ENSMUSP00000032203,10090.ENSMUSP00000034713,10090.ENSMUSP00000040486…	Chordc1,Hspb1,Hspa8,Mdm2,Cpeb4,Hmgcr,Spry2,Cdkn1a,Hsp90ab1,Nab2,Hspd1,Cyr61,Dnaja1,A2m,Ldlr,Pak4,Ago2,Fam107a,Gnl3,Hsph1,Plk3,Hspa1a,Hsp90aa1,Csnk2a1,Hspa5,Limch1,Prlr,Herpud1,Hspa1b,Ash1l		0.702827	0.754586
GO:0006796	Phosphate-containing compound metabolic process	20	1776	0.45	0.0039	10090.ENSMUSP00000002825,10090.ENSMUSP00000015800,10090.ENSMUSP00000020215,10090.ENSMUSP00000022176,10090.ENSMUSP00000023829,10090.ENSMUSP00000023849,10090.ENSMUSP00000040486,10090.ENSMUSP00000071933,10090.ENSMUSP00000076130,10090.ENSMUSP00000080992,10090.ENSMUSP00000080996,10090.ENSMUSP00000080997,10090.ENSMUSP00000081003,10090.ENSMUSP00000082183,10090.ENSMUSP00000091011,10090.ENSMUSP00000096829…	Baz1b,Hspa8,Socs2,Hmgcr,Cdkn1a,Ccrn4l,Pak4,Chka,Plk3,mt-Nd2,mt-Atp6,mt-Co3,mt-Cytb,Cish,Grb10,Csnk2a1,Top1,Sgk1,Tbpl1,Prlr		0.702544	0.856764
GO:0031401	Positive regulation of protein modification process	14	1243	0.45	0.0405	10090.ENSMUSP00000022176,10090.ENSMUSP00000022709,10090.ENSMUSP00000023829,10090.ENSMUSP00000024739,10090.ENSMUSP00000026469,10090.ENSMUSP00000029846,10090.ENSMUSP00000040486,10090.ENSMUSP00000045513,10090.ENSMUSP00000047119,10090.ENSMUSP00000074392,10090.ENSMUSP00000091921,10090.ENSMUSP00000097747,10090.ENSMUSP00000098723,10090.ENSMUSP00000122219	Hmgcr,Spry2,Cdkn1a,Hsp90ab1,Nab2,Cyr61,Pak4,Fam107a,Gnl3,Hsph1,Hsp90aa1,Hspa5,Limch1,Prlr		0.908108	0.0970848
GO:0051128	Regulation of cellular component organization	27	2438	0.44	0.00025	10090.ENSMUSP00000001825,10090.ENSMUSP00000005077,10090.ENSMUSP00000005620,10090.ENSMUSP00000008528,10090.ENSMUSP00000009157,10090.ENSMUSP00000015800,10090.ENSMUSP00000018880,10090.ENSMUSP00000020215,10090.ENSMUSP00000020408,10090.ENSMUSP00000022709,10090.ENSMUSP00000023829,10090.ENSMUSP00000024698,10090.ENSMUSP00000026699,10090.ENSMUSP00000033136,10090.ENSMUSP00000034713,10090.ENSMUSP00000041180…	Chordc1,Hspb1,Dnajb1,Sertad1,Dynll1,Hspa8,Ndel1,Socs2,Mdm2,Spry2,Cdkn1a,Tnfrsf12a,Mkln1,Bag3,Ldlr,Kiaa1551,Fam107a,Gnl3,St7l,Hsph1,Hspa1a,Hsp90aa1,Csnk2a1,Hspa5,Limch1,Sgk1,Hspa1b		0.922528	0.223318
GO:0042221	Response to chemical	40	3720	0.43	7.58e-07	10090.ENSMUSP00000005077,10090.ENSMUSP00000015800,10090.ENSMUSP00000018880,10090.ENSMUSP00000020215,10090.ENSMUSP00000020408,10090.ENSMUSP00000020543,10090.ENSMUSP00000021347,10090.ENSMUSP00000022176,10090.ENSMUSP00000022709,10090.ENSMUSP00000023829,10090.ENSMUSP00000023849,10090.ENSMUSP00000024739,10090.ENSMUSP00000027123,10090.ENSMUSP00000027592,10090.ENSMUSP00000028683,10090.ENSMUSP00000029846…	Hspb1,Hspa8,Ndel1,Socs2,Mdm2,Cpeb4,Sel1l,Hmgcr,Spry2,Cdkn1a,Ccrn4l,Hsp90ab1,Hspd1,Ubxn4,Pdia3,Cyr61,Dnaja1,Bag3,Ldlr,Pak4,Fam107a,Klf9,Ptges3,Chka,Hsph1,Plk3,Hspa4l,mt-Cytb,Hspa1a,Grb10,Hsp90aa1,Csnk2a1,Hspa5,Top1,Sgk1,Prlr,Herpud1,Manf,Slc3a2,Hspa1b		0.72187	0.761123
GO:0031399	Regulation of protein modification process	20	1856	0.43	0.0064	10090.ENSMUSP00000001825,10090.ENSMUSP00000005077,10090.ENSMUSP00000022176,10090.ENSMUSP00000022709,10090.ENSMUSP00000023829,10090.ENSMUSP00000024739,10090.ENSMUSP00000026469,10090.ENSMUSP00000029846,10090.ENSMUSP00000030118,10090.ENSMUSP00000040486,10090.ENSMUSP00000045513,10090.ENSMUSP00000047119,10090.ENSMUSP00000074392,10090.ENSMUSP00000091921,10090.ENSMUSP00000096829,10090.ENSMUSP00000097747…	Chordc1,Hspb1,Hmgcr,Spry2,Cdkn1a,Hsp90ab1,Nab2,Cyr61,Dnaja1,Pak4,Fam107a,Gnl3,Hsph1,Hsp90aa1,Csnk2a1,Hspa5,Limch1,Prlr,Herpud1,Ash1l		0.729365	0.399072
GO:0010604	Positive regulation of macromolecule metabolic process	37	3467	0.42	3.78e-06	10090.ENSMUSP00000005077,10090.ENSMUSP00000008528,10090.ENSMUSP00000015800,10090.ENSMUSP00000020408,10090.ENSMUSP00000021554,10090.ENSMUSP00000022176,10090.ENSMUSP00000022709,10090.ENSMUSP00000023829,10090.ENSMUSP00000023849,10090.ENSMUSP00000024739,10090.ENSMUSP00000026469,10090.ENSMUSP00000027123,10090.ENSMUSP00000029846,10090.ENSMUSP00000034713,10090.ENSMUSP00000035101,10090.ENSMUSP00000040486…	Hspb1,Sertad1,Hspa8,Mdm2,Actn1,Hmgcr,Spry2,Cdkn1a,Ccrn4l,Hsp90ab1,Nab2,Hspd1,Cyr61,Ldlr,Csrnp1,Pak4,Rfxap,Kiaa1551,Ago2,Fam107a,Klf9,Gnl3,Ptges3,Hsph1,Plk3,Hspa1a,Hsp90aa1,Arfgef2,Csnk2a1,Hspa5,Limch1,Tbpl1,Prlr,Herpud1,Hspa1b,Six3,Ash1l		0.728864	0.745055
GO:0051173	Positive regulation of nitrogen compound metabolic process	33	3119	0.42	3.52e-05	10090.ENSMUSP00000008528,10090.ENSMUSP00000015800,10090.ENSMUSP00000020408,10090.ENSMUSP00000021554,10090.ENSMUSP00000022176,10090.ENSMUSP00000022709,10090.ENSMUSP00000023829,10090.ENSMUSP00000024739,10090.ENSMUSP00000026469,10090.ENSMUSP00000027123,10090.ENSMUSP00000029846,10090.ENSMUSP00000034713,10090.ENSMUSP00000035101,10090.ENSMUSP00000040486,10090.ENSMUSP00000040917,10090.ENSMUSP00000042207…	Sertad1,Hspa8,Mdm2,Actn1,Hmgcr,Spry2,Cdkn1a,Hsp90ab1,Nab2,Hspd1,Cyr61,Ldlr,Csrnp1,Pak4,Rfxap,Ago2,Fam107a,Klf9,Gnl3,Ptges3,Hsph1,Plk3,Hspa1a,Hsp90aa1,Csnk2a1,Hspa5,Limch1,Tbpl1,Prlr,Herpud1,Hspa1b,Six3,Ash1l		0.720038	0.798612
GO:0010605	Negative regulation of macromolecule metabolic process	28	2646	0.42	0.00034	10090.ENSMUSP00000001825,10090.ENSMUSP00000005077,10090.ENSMUSP00000005620,10090.ENSMUSP00000015800,10090.ENSMUSP00000020408,10090.ENSMUSP00000020543,10090.ENSMUSP00000022176,10090.ENSMUSP00000022709,10090.ENSMUSP00000023829,10090.ENSMUSP00000023849,10090.ENSMUSP00000024739,10090.ENSMUSP00000026469,10090.ENSMUSP00000030118,10090.ENSMUSP00000032203,10090.ENSMUSP00000033136,10090.ENSMUSP00000034508…	Chordc1,Hspb1,Dnajb1,Hspa8,Mdm2,Cpeb4,Hmgcr,Spry2,Cdkn1a,Ccrn4l,Hsp90ab1,Nab2,Dnaja1,A2m,Bag3,Usp2,Ldlr,Pak4,Ago2,Hsph1,Plk3,Hspa1a,Grb10,Csnk2a1,Herpud1,Hspa1b,Six3,Ash1l		0.744507	0.694381
GO:0009890	Negative regulation of biosynthetic process	16	1517	0.42	0.034	10090.ENSMUSP00000005620,10090.ENSMUSP00000009157,10090.ENSMUSP00000015800,10090.ENSMUSP00000020408,10090.ENSMUSP00000020543,10090.ENSMUSP00000023829,10090.ENSMUSP00000026469,10090.ENSMUSP00000027123,10090.ENSMUSP00000033136,10090.ENSMUSP00000034508,10090.ENSMUSP00000040486,10090.ENSMUSP00000042207,10090.ENSMUSP00000076130,10090.ENSMUSP00000084586,10090.ENSMUSP00000091011,10090.ENSMUSP00000135312	Dnajb1,Dynll1,Hspa8,Mdm2,Cpeb4,Cdkn1a,Nab2,Hspd1,Bag3,Usp2,Pak4,Ago2,Plk3,Hspa1a,Grb10,Six3		0.744881	0.30203
GO:0009893	Positive regulation of metabolic process	39	3767	0.41	3.09e-06	10090.ENSMUSP00000005077,10090.ENSMUSP00000008528,10090.ENSMUSP00000015800,10090.ENSMUSP00000020408,10090.ENSMUSP00000021554,10090.ENSMUSP00000022176,10090.ENSMUSP00000022709,10090.ENSMUSP00000023829,10090.ENSMUSP00000023849,10090.ENSMUSP00000024739,10090.ENSMUSP00000026469,10090.ENSMUSP00000027123,10090.ENSMUSP00000029846,10090.ENSMUSP00000033136,10090.ENSMUSP00000034713,10090.ENSMUSP00000035101…	Hspb1,Sertad1,Hspa8,Mdm2,Actn1,Hmgcr,Spry2,Cdkn1a,Ccrn4l,Hsp90ab1,Nab2,Hspd1,Cyr61,Bag3,Ldlr,Csrnp1,Pak4,Rfxap,Kiaa1551,Ago2,Fam107a,Klf9,Gnl3,Ptges3,Hsph1,Plk3,Hspa1a,Grb10,Hsp90aa1,Arfgef2,Csnk2a1,Hspa5,Limch1,Tbpl1,Prlr,Herpud1,Hspa1b,Six3,Ash1l		0.760244	0.446444
GO:0009892	Negative regulation of metabolic process	30	2895	0.41	0.0002	10090.ENSMUSP00000001825,10090.ENSMUSP00000005077,10090.ENSMUSP00000005620,10090.ENSMUSP00000009157,10090.ENSMUSP00000015800,10090.ENSMUSP00000020408,10090.ENSMUSP00000020543,10090.ENSMUSP00000022176,10090.ENSMUSP00000022709,10090.ENSMUSP00000023829,10090.ENSMUSP00000023849,10090.ENSMUSP00000024739,10090.ENSMUSP00000026469,10090.ENSMUSP00000027123,10090.ENSMUSP00000030118,10090.ENSMUSP00000032203…	Chordc1,Hspb1,Dnajb1,Dynll1,Hspa8,Mdm2,Cpeb4,Hmgcr,Spry2,Cdkn1a,Ccrn4l,Hsp90ab1,Nab2,Hspd1,Dnaja1,A2m,Bag3,Usp2,Ldlr,Pak4,Ago2,Hsph1,Plk3,Hspa1a,Grb10,Csnk2a1,Herpud1,Hspa1b,Six3,Ash1l		0.928333	0.287005
GO:0031325	Positive regulation of cellular metabolic process	34	3320	0.4	4.21e-05	10090.ENSMUSP00000008528,10090.ENSMUSP00000015800,10090.ENSMUSP00000020408,10090.ENSMUSP00000021554,10090.ENSMUSP00000022176,10090.ENSMUSP00000022709,10090.ENSMUSP00000023829,10090.ENSMUSP00000024739,10090.ENSMUSP00000026469,10090.ENSMUSP00000027123,10090.ENSMUSP00000029846,10090.ENSMUSP00000033136,10090.ENSMUSP00000034713,10090.ENSMUSP00000035101,10090.ENSMUSP00000040486,10090.ENSMUSP00000040917…	Sertad1,Hspa8,Mdm2,Actn1,Hmgcr,Spry2,Cdkn1a,Hsp90ab1,Nab2,Hspd1,Cyr61,Bag3,Ldlr,Csrnp1,Pak4,Rfxap,Ago2,Fam107a,Klf9,Gnl3,Ptges3,Hsph1,Plk3,Hspa1a,Grb10,Hsp90aa1,Hspa5,Limch1,Tbpl1,Prlr,Herpud1,Hspa1b,Six3,Ash1l		0.724316	0.760229
GO:0006950	Response to stress	31	3045	0.4	0.00018	10090.ENSMUSP00000002825,10090.ENSMUSP00000005077,10090.ENSMUSP00000005620,10090.ENSMUSP00000015800,10090.ENSMUSP00000020408,10090.ENSMUSP00000020543,10090.ENSMUSP00000021347,10090.ENSMUSP00000023829,10090.ENSMUSP00000024739,10090.ENSMUSP00000027123,10090.ENSMUSP00000027592,10090.ENSMUSP00000027863,10090.ENSMUSP00000028683,10090.ENSMUSP00000029846,10090.ENSMUSP00000030118,10090.ENSMUSP00000033136…	Baz1b,Hspb1,Dnajb1,Hspa8,Mdm2,Cpeb4,Sel1l,Cdkn1a,Hsp90ab1,Hspd1,Ubxn4,Atp1b1,Pdia3,Cyr61,Dnaja1,Bag3,Ldlr,Pak4,Phlda3,Hsph1,Plk3,Hspa4l,mt-Atp6,mt-Cytb,Hspa1a,Hsp90aa1,Hspa5,Sgk1,Herpud1,Manf,Hspa1b		0.846419	0.505562
GO:0048585	Negative regulation of response to stimulus	16	1571	0.4	0.0445	10090.ENSMUSP00000005077,10090.ENSMUSP00000020215,10090.ENSMUSP00000020408,10090.ENSMUSP00000022176,10090.ENSMUSP00000022709,10090.ENSMUSP00000030118,10090.ENSMUSP00000032203,10090.ENSMUSP00000034713,10090.ENSMUSP00000040614,10090.ENSMUSP00000074392,10090.ENSMUSP00000082183,10090.ENSMUSP00000091011,10090.ENSMUSP00000097747,10090.ENSMUSP00000124201,10090.ENSMUSP00000135312,10090.ENSMUSP00000140251	Hspb1,Socs2,Mdm2,Hmgcr,Spry2,Dnaja1,A2m,Ldlr,Phlda3,Hsph1,Cish,Grb10,Hspa5,Herpud1,Six3,Ash1l		0.881568	0.533017
GO:0070887	Cellular response to chemical stimulus	25	2535	0.39	0.003	10090.ENSMUSP00000005077,10090.ENSMUSP00000015800,10090.ENSMUSP00000018880,10090.ENSMUSP00000020215,10090.ENSMUSP00000020408,10090.ENSMUSP00000020543,10090.ENSMUSP00000022709,10090.ENSMUSP00000024739,10090.ENSMUSP00000027123,10090.ENSMUSP00000028683,10090.ENSMUSP00000030118,10090.ENSMUSP00000033136,10090.ENSMUSP00000034713,10090.ENSMUSP00000040486,10090.ENSMUSP00000045513,10090.ENSMUSP00000045639…	Hspb1,Hspa8,Ndel1,Socs2,Mdm2,Cpeb4,Spry2,Hsp90ab1,Hspd1,Pdia3,Dnaja1,Bag3,Ldlr,Pak4,Fam107a,Klf9,Ptges3,Plk3,Hspa1a,Grb10,Hspa5,Sgk1,Prlr,Herpud1,Hspa1b		0.911674	0.0872113
GO:0032879	Regulation of localization	27	2806	0.38	0.002	10090.ENSMUSP00000005077,10090.ENSMUSP00000009157,10090.ENSMUSP00000015800,10090.ENSMUSP00000018880,10090.ENSMUSP00000020408,10090.ENSMUSP00000021554,10090.ENSMUSP00000022176,10090.ENSMUSP00000022709,10090.ENSMUSP00000024739,10090.ENSMUSP00000026699,10090.ENSMUSP00000027863,10090.ENSMUSP00000028049,10090.ENSMUSP00000029846,10090.ENSMUSP00000030118,10090.ENSMUSP00000033136,10090.ENSMUSP00000034508…	Hspb1,Dynll1,Hspa8,Ndel1,Mdm2,Actn1,Hmgcr,Spry2,Hsp90ab1,Mkln1,Atp1b1,Rabgap1l,Cyr61,Dnaja1,Bag3,Usp2,Ago2,Fam107a,Gnl3,Hsph1,Plk3,Grb10,Hsp90aa1,Csnk2a1,Hspa5,Limch1,Sgk1		0.768759	0.460579
GO:0048523	Negative regulation of cellular process	44	4672	0.37	3.09e-06	10090.ENSMUSP00000001825,10090.ENSMUSP00000005077,10090.ENSMUSP00000005620,10090.ENSMUSP00000008528,10090.ENSMUSP00000009157,10090.ENSMUSP00000015800,10090.ENSMUSP00000020215,10090.ENSMUSP00000020408,10090.ENSMUSP00000020543,10090.ENSMUSP00000021554,10090.ENSMUSP00000022176,10090.ENSMUSP00000022709,10090.ENSMUSP00000023829,10090.ENSMUSP00000023849,10090.ENSMUSP00000024739,10090.ENSMUSP00000026469…	Chordc1,Hspb1,Dnajb1,Sertad1,Dynll1,Hspa8,Socs2,Mdm2,Cpeb4,Actn1,Hmgcr,Spry2,Cdkn1a,Ccrn4l,Hsp90ab1,Nab2,Hspd1,Cyr61,Dnaja1,A2m,Bag3,Usp2,Ldlr,Pak4,Phlda3,Ago2,Fam107a,Klf9,Ptges3,St7l,Hsph1,Plk3,Cish,Hspa1a,Grb10,Csnk2a1,Hspa5,Limch1,Sgk1,Prlr,Herpud1,Hspa1b,Six3,Ash1l		0.823168	0.590072
GO:0009889	Regulation of biosynthetic process	33	3526	0.37	0.00037	10090.ENSMUSP00000005620,10090.ENSMUSP00000008528,10090.ENSMUSP00000009157,10090.ENSMUSP00000015800,10090.ENSMUSP00000020408,10090.ENSMUSP00000020543,10090.ENSMUSP00000021554,10090.ENSMUSP00000023829,10090.ENSMUSP00000024739,10090.ENSMUSP00000025142,10090.ENSMUSP00000026469,10090.ENSMUSP00000027123,10090.ENSMUSP00000029846,10090.ENSMUSP00000033136,10090.ENSMUSP00000034508,10090.ENSMUSP00000034713…	Dnajb1,Sertad1,Dynll1,Hspa8,Mdm2,Cpeb4,Actn1,Cdkn1a,Hsp90ab1,Esco1,Nab2,Hspd1,Cyr61,Bag3,Usp2,Ldlr,Csrnp1,Pak4,Rfxap,Kiaa1551,Ago2,Klf9,Gnl3,Ptges3,Hsph1,Safb2,Plk3,Hspa1a,Grb10,Hsp90aa1,Tbpl1,Six3,Ash1l		0.742043	0.77705
GO:0031326	Regulation of cellular biosynthetic process	32	3448	0.36	0.0006	10090.ENSMUSP00000005620,10090.ENSMUSP00000008528,10090.ENSMUSP00000009157,10090.ENSMUSP00000015800,10090.ENSMUSP00000020408,10090.ENSMUSP00000020543,10090.ENSMUSP00000021554,10090.ENSMUSP00000023829,10090.ENSMUSP00000024739,10090.ENSMUSP00000025142,10090.ENSMUSP00000026469,10090.ENSMUSP00000029846,10090.ENSMUSP00000033136,10090.ENSMUSP00000034508,10090.ENSMUSP00000034713,10090.ENSMUSP00000035101…	Dnajb1,Sertad1,Dynll1,Hspa8,Mdm2,Cpeb4,Actn1,Cdkn1a,Hsp90ab1,Esco1,Nab2,Cyr61,Bag3,Usp2,Ldlr,Csrnp1,Pak4,Rfxap,Kiaa1551,Ago2,Klf9,Gnl3,Ptges3,Hsph1,Safb2,Plk3,Hspa1a,Grb10,Hsp90aa1,Tbpl1,Six3,Ash1l		0.976222	0.228259
GO:0031323	Regulation of cellular metabolic process	50	5479	0.35	4.26e-07	10090.ENSMUSP00000001825,10090.ENSMUSP00000005077,10090.ENSMUSP00000005620,10090.ENSMUSP00000008528,10090.ENSMUSP00000009157,10090.ENSMUSP00000015800,10090.ENSMUSP00000020215,10090.ENSMUSP00000020408,10090.ENSMUSP00000020543,10090.ENSMUSP00000021554,10090.ENSMUSP00000022176,10090.ENSMUSP00000022709,10090.ENSMUSP00000023829,10090.ENSMUSP00000023849,10090.ENSMUSP00000024739,10090.ENSMUSP00000025142…	Chordc1,Hspb1,Dnajb1,Sertad1,Dynll1,Hspa8,Socs2,Mdm2,Cpeb4,Actn1,Hmgcr,Spry2,Cdkn1a,Ccrn4l,Hsp90ab1,Esco1,Nab2,Mkln1,Hspd1,Cyr61,Dnaja1,A2m,Bag3,Usp2,Ldlr,Csrnp1,Pak4,Rfxap,Kiaa1551,Ago2,Fam107a,Klf9,Gnl3,Ptges3,Hsph1,Safb2,Plk3,Cish,Hspa1a,Grb10,Hsp90aa1,Csnk2a1,Hspa5,Limch1,Tbpl1,Prlr,Herpud1,Hspa1b,Six3,Ash1l		0.741644	0.450597
GO:0010556	Regulation of macromolecule biosynthetic process	30	3294	0.35	0.0017	10090.ENSMUSP00000005620,10090.ENSMUSP00000008528,10090.ENSMUSP00000015800,10090.ENSMUSP00000020408,10090.ENSMUSP00000020543,10090.ENSMUSP00000021554,10090.ENSMUSP00000023829,10090.ENSMUSP00000024739,10090.ENSMUSP00000025142,10090.ENSMUSP00000026469,10090.ENSMUSP00000029846,10090.ENSMUSP00000033136,10090.ENSMUSP00000034508,10090.ENSMUSP00000035101,10090.ENSMUSP00000040486,10090.ENSMUSP00000040917…	Dnajb1,Sertad1,Hspa8,Mdm2,Cpeb4,Actn1,Cdkn1a,Hsp90ab1,Esco1,Nab2,Cyr61,Bag3,Usp2,Csrnp1,Pak4,Rfxap,Kiaa1551,Ago2,Klf9,Gnl3,Ptges3,Hsph1,Safb2,Plk3,Hspa1a,Grb10,Hsp90aa1,Tbpl1,Six3,Ash1l		0.753185	0.779075
GO:2000112	Regulation of cellular macromolecule biosynthetic process	29	3203	0.35	0.0026	10090.ENSMUSP00000005620,10090.ENSMUSP00000008528,10090.ENSMUSP00000015800,10090.ENSMUSP00000020408,10090.ENSMUSP00000020543,10090.ENSMUSP00000023829,10090.ENSMUSP00000024739,10090.ENSMUSP00000025142,10090.ENSMUSP00000026469,10090.ENSMUSP00000029846,10090.ENSMUSP00000033136,10090.ENSMUSP00000034508,10090.ENSMUSP00000035101,10090.ENSMUSP00000040486,10090.ENSMUSP00000040917,10090.ENSMUSP00000041180…	Dnajb1,Sertad1,Hspa8,Mdm2,Cpeb4,Cdkn1a,Hsp90ab1,Esco1,Nab2,Cyr61,Bag3,Usp2,Csrnp1,Pak4,Rfxap,Kiaa1551,Ago2,Klf9,Gnl3,Ptges3,Hsph1,Safb2,Plk3,Hspa1a,Grb10,Hsp90aa1,Tbpl1,Six3,Ash1l		0.744469	0.530684
GO:0006996	Organelle organization	28	3066	0.35	0.0032	10090.ENSMUSP00000001825,10090.ENSMUSP00000002825,10090.ENSMUSP00000008528,10090.ENSMUSP00000009157,10090.ENSMUSP00000015800,10090.ENSMUSP00000018880,10090.ENSMUSP00000021554,10090.ENSMUSP00000022709,10090.ENSMUSP00000023849,10090.ENSMUSP00000024739,10090.ENSMUSP00000025142,10090.ENSMUSP00000026699,10090.ENSMUSP00000027123,10090.ENSMUSP00000033136,10090.ENSMUSP00000045513,10090.ENSMUSP00000050292…	Chordc1,Baz1b,Sertad1,Dynll1,Hspa8,Ndel1,Actn1,Spry2,Ccrn4l,Hsp90ab1,Esco1,Mkln1,Hspd1,Bag3,Fam107a,Ptges3,Ubn1,Plk3,Slc25a36,Hspa1a,Hsp90aa1,Arfgef2,Limch1,Top1,Sgk1,Tbpl1,Prrc2c,Ash1l		0.925915	0.0588124
GO:0060255	Regulation of macromolecule metabolic process	50	5618	0.34	8.64e-07	10090.ENSMUSP00000001825,10090.ENSMUSP00000005077,10090.ENSMUSP00000005620,10090.ENSMUSP00000008528,10090.ENSMUSP00000015800,10090.ENSMUSP00000020408,10090.ENSMUSP00000020543,10090.ENSMUSP00000021554,10090.ENSMUSP00000022176,10090.ENSMUSP00000022709,10090.ENSMUSP00000023829,10090.ENSMUSP00000023849,10090.ENSMUSP00000024739,10090.ENSMUSP00000025142,10090.ENSMUSP00000026469,10090.ENSMUSP00000026699…	Chordc1,Hspb1,Dnajb1,Sertad1,Hspa8,Mdm2,Cpeb4,Actn1,Hmgcr,Spry2,Cdkn1a,Ccrn4l,Hsp90ab1,Esco1,Nab2,Mkln1,Hspd1,Atp1b1,Cyr61,Dnaja1,A2m,Bag3,Usp2,Ldlr,Csrnp1,Pak4,Rfxap,Kiaa1551,Ago2,Fam107a,Klf9,Gnl3,Ptges3,Hsph1,Safb2,Plk3,Hspa1a,Grb10,Hsp90aa1,Arfgef2,Csnk2a1,Hspa5,Limch1,Top1,Tbpl1,Prlr,Herpud1,Hspa1b,Six3,Ash1l		0.897338	0.117217
GO:0048522	Positive regulation of cellular process	48	5407	0.34	2.54e-06	10090.ENSMUSP00000005077,10090.ENSMUSP00000008528,10090.ENSMUSP00000009157,10090.ENSMUSP00000015800,10090.ENSMUSP00000018880,10090.ENSMUSP00000020215,10090.ENSMUSP00000020408,10090.ENSMUSP00000021554,10090.ENSMUSP00000022176,10090.ENSMUSP00000022709,10090.ENSMUSP00000023829,10090.ENSMUSP00000023849,10090.ENSMUSP00000024698,10090.ENSMUSP00000024739,10090.ENSMUSP00000026469,10090.ENSMUSP00000027123…	Hspb1,Sertad1,Dynll1,Hspa8,Ndel1,Socs2,Mdm2,Actn1,Hmgcr,Spry2,Cdkn1a,Ccrn4l,Tnfrsf12a,Hsp90ab1,Nab2,Hspd1,Atp1b1,Pdia3,Cyr61,Dnaja1,Bag3,Usp2,Ldlr,Csrnp1,Pak4,Phlda3,Rfxap,Kiaa1551,Ago2,Fam107a,Klf9,Gnl3,Ptges3,Hsph1,Plk3,Hspa1a,Grb10,Hsp90aa1,Csnk2a1,Hspa5,Limch1,Sgk1,Tbpl1,Prlr,Herpud1,Hspa1b,Six3,Ash1l		0.835672	0.545282
GO:0080090	Regulation of primary metabolic process	47	5290	0.34	3.59e-06	10090.ENSMUSP00000001825,10090.ENSMUSP00000005077,10090.ENSMUSP00000005620,10090.ENSMUSP00000008528,10090.ENSMUSP00000015800,10090.ENSMUSP00000020215,10090.ENSMUSP00000020408,10090.ENSMUSP00000020543,10090.ENSMUSP00000021554,10090.ENSMUSP00000022176,10090.ENSMUSP00000022709,10090.ENSMUSP00000023829,10090.ENSMUSP00000023849,10090.ENSMUSP00000024739,10090.ENSMUSP00000026469,10090.ENSMUSP00000027123…	Chordc1,Hspb1,Dnajb1,Sertad1,Hspa8,Socs2,Mdm2,Cpeb4,Actn1,Hmgcr,Spry2,Cdkn1a,Ccrn4l,Hsp90ab1,Nab2,Hspd1,Cyr61,Dnaja1,A2m,Bag3,Usp2,Ldlr,Csrnp1,Pak4,Rfxap,Kiaa1551,Ago2,Fam107a,Klf9,Gnl3,Ptges3,Hsph1,Safb2,Plk3,Cish,Hspa1a,Grb10,Hsp90aa1,Csnk2a1,Hspa5,Limch1,Tbpl1,Prlr,Herpud1,Hspa1b,Six3,Ash1l		0.751873	0.593823
GO:0048519	Negative regulation of biological process	45	5108	0.34	1.15e-05	10090.ENSMUSP00000001825,10090.ENSMUSP00000005077,10090.ENSMUSP00000005620,10090.ENSMUSP00000008528,10090.ENSMUSP00000009157,10090.ENSMUSP00000015800,10090.ENSMUSP00000020215,10090.ENSMUSP00000020408,10090.ENSMUSP00000020543,10090.ENSMUSP00000021554,10090.ENSMUSP00000022176,10090.ENSMUSP00000022709,10090.ENSMUSP00000023829,10090.ENSMUSP00000023849,10090.ENSMUSP00000024739,10090.ENSMUSP00000026469…	Chordc1,Hspb1,Dnajb1,Sertad1,Dynll1,Hspa8,Socs2,Mdm2,Cpeb4,Actn1,Hmgcr,Spry2,Cdkn1a,Ccrn4l,Hsp90ab1,Nab2,Hspd1,Cyr61,Dnaja1,A2m,Bag3,Usp2,Ldlr,Pak4,Phlda3,Kiaa1551,Ago2,Fam107a,Klf9,Ptges3,St7l,Hsph1,Plk3,Cish,Hspa1a,Grb10,Csnk2a1,Hspa5,Limch1,Sgk1,Prlr,Herpud1,Hspa1b,Six3,Ash1l		0.749944	0.601366
GO:0051171	Regulation of nitrogen compound metabolic process	45	5126	0.34	1.24e-05	10090.ENSMUSP00000001825,10090.ENSMUSP00000005077,10090.ENSMUSP00000005620,10090.ENSMUSP00000008528,10090.ENSMUSP00000009157,10090.ENSMUSP00000015800,10090.ENSMUSP00000020408,10090.ENSMUSP00000020543,10090.ENSMUSP00000021554,10090.ENSMUSP00000022176,10090.ENSMUSP00000022709,10090.ENSMUSP00000023829,10090.ENSMUSP00000023849,10090.ENSMUSP00000024739,10090.ENSMUSP00000026469,10090.ENSMUSP00000027123…	Chordc1,Hspb1,Dnajb1,Sertad1,Dynll1,Hspa8,Mdm2,Cpeb4,Actn1,Hmgcr,Spry2,Cdkn1a,Ccrn4l,Hsp90ab1,Nab2,Hspd1,Cyr61,Dnaja1,A2m,Bag3,Usp2,Ldlr,Csrnp1,Pak4,Rfxap,Kiaa1551,Ago2,Fam107a,Klf9,Gnl3,Ptges3,Hsph1,Safb2,Plk3,Hspa1a,Hsp90aa1,Csnk2a1,Hspa5,Limch1,Tbpl1,Prlr,Herpud1,Hspa1b,Six3,Ash1l		0.74525	0.620023
GO:0065009	Regulation of molecular function	39	4379	0.34	0.00011	10090.ENSMUSP00000001825,10090.ENSMUSP00000005077,10090.ENSMUSP00000005620,10090.ENSMUSP00000009157,10090.ENSMUSP00000015800,10090.ENSMUSP00000018880,10090.ENSMUSP00000020215,10090.ENSMUSP00000020408,10090.ENSMUSP00000020529,10090.ENSMUSP00000021554,10090.ENSMUSP00000022176,10090.ENSMUSP00000022709,10090.ENSMUSP00000023829,10090.ENSMUSP00000024739,10090.ENSMUSP00000026469,10090.ENSMUSP00000027123…	Chordc1,Hspb1,Dnajb1,Dynll1,Hspa8,Ndel1,Socs2,Mdm2,Ahsa2,Actn1,Hmgcr,Spry2,Cdkn1a,Hsp90ab1,Nab2,Hspd1,Atp1b1,Rabgap1l,Cyr61,Dnaja1,A2m,Bag3,Csrnp1,Pak4,Klf9,Ptges3,Hsph1,Cish,Hspa1a,Hsp90aa1,Arfgef2,Csnk2a1,Sgk1,Tbpl1,Prlr,Herpud1,Manf,Hspa1b,Six3		0.891392	0.157566
GO:0019222	Regulation of metabolic process	53	6085	0.33	4.26e-07	10090.ENSMUSP00000001825,10090.ENSMUSP00000005077,10090.ENSMUSP00000005620,10090.ENSMUSP00000008528,10090.ENSMUSP00000009157,10090.ENSMUSP00000015800,10090.ENSMUSP00000020215,10090.ENSMUSP00000020408,10090.ENSMUSP00000020543,10090.ENSMUSP00000021554,10090.ENSMUSP00000022176,10090.ENSMUSP00000022709,10090.ENSMUSP00000023829,10090.ENSMUSP00000023849,10090.ENSMUSP00000024739,10090.ENSMUSP00000025142…	Chordc1,Hspb1,Dnajb1,Sertad1,Dynll1,Hspa8,Socs2,Mdm2,Cpeb4,Actn1,Hmgcr,Spry2,Cdkn1a,Ccrn4l,Hsp90ab1,Esco1,Nab2,Mkln1,Hspd1,Atp1b1,Cyr61,Dnaja1,A2m,Bag3,Usp2,Ldlr,Csrnp1,Pak4,Rfxap,Kiaa1551,Ago2,Fam107a,Klf9,Gnl3,Ptges3,Hsph1,Safb2,Plk3,Cish,Hspa1a,Grb10,Hsp90aa1,Arfgef2,Csnk2a1,Hspa5,Limch1,Top1,Tbpl1,Prlr,Herpud1,Hspa1b,Six3,Ash1l		0.743481	0.532356
GO:0019219	Regulation of nucleobase-containing compound metabolic process	28	3265	0.33	0.0079	10090.ENSMUSP00000005620,10090.ENSMUSP00000008528,10090.ENSMUSP00000015800,10090.ENSMUSP00000020408,10090.ENSMUSP00000021554,10090.ENSMUSP00000023829,10090.ENSMUSP00000023849,10090.ENSMUSP00000024739,10090.ENSMUSP00000026469,10090.ENSMUSP00000029846,10090.ENSMUSP00000033136,10090.ENSMUSP00000034508,10090.ENSMUSP00000035101,10090.ENSMUSP00000040486,10090.ENSMUSP00000040917,10090.ENSMUSP00000041180…	Dnajb1,Sertad1,Hspa8,Mdm2,Actn1,Cdkn1a,Ccrn4l,Hsp90ab1,Nab2,Cyr61,Bag3,Usp2,Csrnp1,Pak4,Rfxap,Kiaa1551,Ago2,Klf9,Gnl3,Ptges3,Hsph1,Safb2,Plk3,Hspa1a,Hsp90aa1,Tbpl1,Six3,Ash1l		0.979641	0
GO:0048518	Positive regulation of biological process	49	5869	0.32	9.02e-06	10090.ENSMUSP00000005077,10090.ENSMUSP00000008528,10090.ENSMUSP00000009157,10090.ENSMUSP00000015800,10090.ENSMUSP00000018880,10090.ENSMUSP00000020215,10090.ENSMUSP00000020408,10090.ENSMUSP00000021554,10090.ENSMUSP00000022176,10090.ENSMUSP00000022709,10090.ENSMUSP00000023829,10090.ENSMUSP00000023849,10090.ENSMUSP00000024698,10090.ENSMUSP00000024739,10090.ENSMUSP00000026469,10090.ENSMUSP00000027123…	Hspb1,Sertad1,Dynll1,Hspa8,Ndel1,Socs2,Mdm2,Actn1,Hmgcr,Spry2,Cdkn1a,Ccrn4l,Tnfrsf12a,Hsp90ab1,Nab2,Hspd1,Atp1b1,Pdia3,Cyr61,Dnaja1,Bag3,Usp2,Ldlr,Csrnp1,Pak4,Phlda3,Rfxap,Kiaa1551,Ago2,Fam107a,Klf9,Gnl3,Ptges3,Hsph1,Plk3,Hspa1a,Grb10,Hsp90aa1,Arfgef2,Csnk2a1,Hspa5,Limch1,Sgk1,Tbpl1,Prlr,Herpud1,Hspa1b,Six3,Ash1l		0.905146	0.129572
GO:0010468	Regulation of gene expression	34	4041	0.32	0.0018	10090.ENSMUSP00000005077,10090.ENSMUSP00000005620,10090.ENSMUSP00000008528,10090.ENSMUSP00000015800,10090.ENSMUSP00000020408,10090.ENSMUSP00000020543,10090.ENSMUSP00000022709,10090.ENSMUSP00000023829,10090.ENSMUSP00000023849,10090.ENSMUSP00000024739,10090.ENSMUSP00000026469,10090.ENSMUSP00000027123,10090.ENSMUSP00000027863,10090.ENSMUSP00000029846,10090.ENSMUSP00000033136,10090.ENSMUSP00000034508…	Hspb1,Dnajb1,Sertad1,Hspa8,Mdm2,Cpeb4,Spry2,Cdkn1a,Ccrn4l,Hsp90ab1,Nab2,Hspd1,Atp1b1,Cyr61,Bag3,Usp2,Ldlr,Csrnp1,Pak4,Rfxap,Kiaa1551,Ago2,Klf9,Gnl3,Ptges3,Hsph1,Safb2,Plk3,Hspa1a,Arfgef2,Top1,Tbpl1,Six3,Ash1l		0.892541	0.169418
GO:0048583	Regulation of response to stimulus	31	3651	0.32	0.0039	10090.ENSMUSP00000001825,10090.ENSMUSP00000005077,10090.ENSMUSP00000009157,10090.ENSMUSP00000015800,10090.ENSMUSP00000018880,10090.ENSMUSP00000020215,10090.ENSMUSP00000020408,10090.ENSMUSP00000022176,10090.ENSMUSP00000022709,10090.ENSMUSP00000024698,10090.ENSMUSP00000024739,10090.ENSMUSP00000027123,10090.ENSMUSP00000028683,10090.ENSMUSP00000029846,10090.ENSMUSP00000030118,10090.ENSMUSP00000032203…	Chordc1,Hspb1,Dynll1,Hspa8,Ndel1,Socs2,Mdm2,Hmgcr,Spry2,Tnfrsf12a,Hsp90ab1,Hspd1,Pdia3,Cyr61,Dnaja1,A2m,Ldlr,Phlda3,Hsph1,Safb2,Cish,Grb10,Hsp90aa1,Arfgef2,Csnk2a1,Hspa5,Prlr,Herpud1,Manf,Six3,Ash1l		0.751163	0.56139
GO:0048513	Animal organ development	27	3230	0.32	0.0149	10090.ENSMUSP00000018880,10090.ENSMUSP00000020215,10090.ENSMUSP00000020408,10090.ENSMUSP00000021554,10090.ENSMUSP00000022709,10090.ENSMUSP00000023829,10090.ENSMUSP00000024739,10090.ENSMUSP00000026469,10090.ENSMUSP00000028049,10090.ENSMUSP00000029846,10090.ENSMUSP00000033136,10090.ENSMUSP00000034508,10090.ENSMUSP00000035101,10090.ENSMUSP00000039072,10090.ENSMUSP00000040486,10090.ENSMUSP00000050292…	Ndel1,Socs2,Mdm2,Actn1,Spry2,Cdkn1a,Hsp90ab1,Nab2,Rabgap1l,Cyr61,Bag3,Usp2,Csrnp1,Jph1,Pak4,Ptges3,Ubn1,Safb2,mt-Cytb,Ankrd11,Csnk2a1,Hspa5,Prlr,Luzp1,Six3,Prrc2c,Ash1l		0.876107	0.589283
GO:0051234	Establishment of localization	29	3522	0.31	0.0108	10090.ENSMUSP00000005077,10090.ENSMUSP00000009157,10090.ENSMUSP00000015800,10090.ENSMUSP00000018880,10090.ENSMUSP00000020215,10090.ENSMUSP00000020408,10090.ENSMUSP00000021347,10090.ENSMUSP00000022709,10090.ENSMUSP00000023829,10090.ENSMUSP00000027123,10090.ENSMUSP00000027863,10090.ENSMUSP00000028049,10090.ENSMUSP00000030118,10090.ENSMUSP00000034713,10090.ENSMUSP00000036983,10090.ENSMUSP00000065628…	Hspb1,Dynll1,Hspa8,Ndel1,Socs2,Mdm2,Sel1l,Spry2,Cdkn1a,Hspd1,Atp1b1,Rabgap1l,Dnaja1,Ldlr,Car14,Slc16a6,mt-Atp6,mt-Co3,mt-Cytb,Slc25a36,Hspa1a,Hsp90aa1,Arfgef2,Hspa5,Prlr,Herpud1,Slc3a2,Hspa1b,Six3		0.980391	0.620271
GO:0009966	Regulation of signal transduction	23	2767	0.31	0.0435	10090.ENSMUSP00000005077,10090.ENSMUSP00000020215,10090.ENSMUSP00000020408,10090.ENSMUSP00000022176,10090.ENSMUSP00000022709,10090.ENSMUSP00000024698,10090.ENSMUSP00000024739,10090.ENSMUSP00000028683,10090.ENSMUSP00000029846,10090.ENSMUSP00000030118,10090.ENSMUSP00000040614,10090.ENSMUSP00000074392,10090.ENSMUSP00000074953,10090.ENSMUSP00000082183,10090.ENSMUSP00000091011,10090.ENSMUSP00000091921…	Hspb1,Socs2,Mdm2,Hmgcr,Spry2,Tnfrsf12a,Hsp90ab1,Pdia3,Cyr61,Dnaja1,Phlda3,Hsph1,Safb2,Cish,Grb10,Hsp90aa1,Arfgef2,Csnk2a1,Hspa5,Prlr,Herpud1,Six3,Ash1l		0.921374	0.0869013
GO:0065008	Regulation of biological quality	31	3822	0.3	0.0078	10090.ENSMUSP00000009157,10090.ENSMUSP00000015800,10090.ENSMUSP00000018880,10090.ENSMUSP00000020215,10090.ENSMUSP00000020408,10090.ENSMUSP00000022176,10090.ENSMUSP00000023849,10090.ENSMUSP00000024698,10090.ENSMUSP00000024739,10090.ENSMUSP00000026699,10090.ENSMUSP00000027123,10090.ENSMUSP00000027863,10090.ENSMUSP00000028683,10090.ENSMUSP00000033136,10090.ENSMUSP00000034508,10090.ENSMUSP00000034713…	Dynll1,Hspa8,Ndel1,Socs2,Mdm2,Hmgcr,Ccrn4l,Tnfrsf12a,Hsp90ab1,Mkln1,Hspd1,Atp1b1,Pdia3,Bag3,Usp2,Ldlr,Car14,Pak4,Fam107a,Gnl3,Ptges3,Slc25a36,Hspa1a,Grb10,Hsp90aa1,Ankrd11,Hspa5,Sgk1,Prlr,Herpud1,Manf		0.976824	0.405268
GO:0006810	Transport	27	3382	0.3	0.0277	10090.ENSMUSP00000005077,10090.ENSMUSP00000009157,10090.ENSMUSP00000015800,10090.ENSMUSP00000018880,10090.ENSMUSP00000020215,10090.ENSMUSP00000021347,10090.ENSMUSP00000023829,10090.ENSMUSP00000027123,10090.ENSMUSP00000027863,10090.ENSMUSP00000028049,10090.ENSMUSP00000030118,10090.ENSMUSP00000034713,10090.ENSMUSP00000036983,10090.ENSMUSP00000065628,10090.ENSMUSP00000080996,10090.ENSMUSP00000080997…	Hspb1,Dynll1,Hspa8,Ndel1,Socs2,Sel1l,Cdkn1a,Hspd1,Atp1b1,Rabgap1l,Dnaja1,Ldlr,Car14,Slc16a6,mt-Atp6,mt-Co3,mt-Cytb,Slc25a36,Hspa1a,Hsp90aa1,Arfgef2,Hspa5,Prlr,Herpud1,Slc3a2,Hspa1b,Six3		0.978517	0.676309
GO:0048731	System development	34	4350	0.29	0.0065	10090.ENSMUSP00000005077,10090.ENSMUSP00000018880,10090.ENSMUSP00000020215,10090.ENSMUSP00000020408,10090.ENSMUSP00000021554,10090.ENSMUSP00000022709,10090.ENSMUSP00000023829,10090.ENSMUSP00000024698,10090.ENSMUSP00000024739,10090.ENSMUSP00000026469,10090.ENSMUSP00000027123,10090.ENSMUSP00000028049,10090.ENSMUSP00000029846,10090.ENSMUSP00000033136,10090.ENSMUSP00000034508,10090.ENSMUSP00000034713…	Hspb1,Ndel1,Socs2,Mdm2,Actn1,Spry2,Cdkn1a,Tnfrsf12a,Hsp90ab1,Nab2,Hspd1,Rabgap1l,Cyr61,Bag3,Usp2,Ldlr,Csrnp1,Jph1,Pak4,Ptges3,Ubn1,Safb2,mt-Cytb,Hsp90aa1,Ankrd11,Csnk2a1,Hspa5,Sgk1,Prlr,Manf,Luzp1,Six3,Prrc2c,Ash1l		1	0
GO:0050896	Response to stimulus	53	6908	0.28	2.16e-05	10090.ENSMUSP00000002825,10090.ENSMUSP00000005077,10090.ENSMUSP00000005620,10090.ENSMUSP00000015800,10090.ENSMUSP00000017288,10090.ENSMUSP00000018880,10090.ENSMUSP00000020215,10090.ENSMUSP00000020408,10090.ENSMUSP00000020543,10090.ENSMUSP00000021347,10090.ENSMUSP00000022176,10090.ENSMUSP00000022709,10090.ENSMUSP00000023829,10090.ENSMUSP00000023849,10090.ENSMUSP00000024698,10090.ENSMUSP00000024739…	Baz1b,Hspb1,Dnajb1,Hspa8,Rnd3,Ndel1,Socs2,Mdm2,Cpeb4,Sel1l,Hmgcr,Spry2,Cdkn1a,Ccrn4l,Tnfrsf12a,Hsp90ab1,Hspd1,Ubxn4,Atp1b1,Pdia3,Cyr61,Dnaja1,Bag3,Usp2,Ldlr,Csrnp1,Pak4,Phlda3,Kiaa1551,Fam107a,Klf9,Ptges3,Chka,Hsph1,Plk3,Hspa4l,mt-Atp6,mt-Cytb,Cish,Hspa1a,Grb10,Hsp90aa1,Arfgef2,Csnk2a1,Hspa5,Ldha,Top1,Sgk1,Prlr,Herpud1,Manf,Slc3a2,Hspa1b		1	0
GO:0032502	Developmental process	43	5629	0.28	0.00081	10090.ENSMUSP00000005077,10090.ENSMUSP00000018880,10090.ENSMUSP00000020215,10090.ENSMUSP00000020408,10090.ENSMUSP00000021554,10090.ENSMUSP00000022176,10090.ENSMUSP00000022709,10090.ENSMUSP00000023829,10090.ENSMUSP00000024698,10090.ENSMUSP00000024739,10090.ENSMUSP00000026469,10090.ENSMUSP00000027123,10090.ENSMUSP00000028049,10090.ENSMUSP00000029846,10090.ENSMUSP00000030118,10090.ENSMUSP00000032203…	Hspb1,Ndel1,Socs2,Mdm2,Actn1,Hmgcr,Spry2,Cdkn1a,Tnfrsf12a,Hsp90ab1,Nab2,Hspd1,Rabgap1l,Cyr61,Dnaja1,A2m,Bag3,Usp2,Ldlr,Csrnp1,Jph1,Pak4,Ago2,Klf9,Gnl3,Ptges3,Ubn1,Safb2,mt-Atp6,mt-Cytb,Hsp90aa1,Ankrd11,Csnk2a1,Hspa5,Top1,Sgk1,Tbpl1,Prlr,Manf,Luzp1,Six3,Prrc2c,Ash1l		0.99068	0.0252776
GO:0051716	Cellular response to stimulus	42	5497	0.28	0.0011	10090.ENSMUSP00000002825,10090.ENSMUSP00000005077,10090.ENSMUSP00000005620,10090.ENSMUSP00000015800,10090.ENSMUSP00000017288,10090.ENSMUSP00000018880,10090.ENSMUSP00000020215,10090.ENSMUSP00000020408,10090.ENSMUSP00000020543,10090.ENSMUSP00000021347,10090.ENSMUSP00000022709,10090.ENSMUSP00000023829,10090.ENSMUSP00000024698,10090.ENSMUSP00000024739,10090.ENSMUSP00000027123,10090.ENSMUSP00000027592…	Baz1b,Hspb1,Dnajb1,Hspa8,Rnd3,Ndel1,Socs2,Mdm2,Cpeb4,Sel1l,Spry2,Cdkn1a,Tnfrsf12a,Hsp90ab1,Hspd1,Ubxn4,Atp1b1,Pdia3,Cyr61,Dnaja1,Bag3,Ldlr,Csrnp1,Pak4,Phlda3,Fam107a,Klf9,Ptges3,Plk3,Cish,Hspa1a,Grb10,Hsp90aa1,Arfgef2,Csnk2a1,Hspa5,Ldha,Sgk1,Prlr,Herpud1,Manf,Hspa1b		0.797205	0.338276
GO:0016043	Cellular component organization	37	4769	0.28	0.0033	10090.ENSMUSP00000001825,10090.ENSMUSP00000002825,10090.ENSMUSP00000008528,10090.ENSMUSP00000009157,10090.ENSMUSP00000009789,10090.ENSMUSP00000015800,10090.ENSMUSP00000018880,10090.ENSMUSP00000020408,10090.ENSMUSP00000021554,10090.ENSMUSP00000022709,10090.ENSMUSP00000023849,10090.ENSMUSP00000024698,10090.ENSMUSP00000024739,10090.ENSMUSP00000025142,10090.ENSMUSP00000026699,10090.ENSMUSP00000027123…	Chordc1,Baz1b,Sertad1,Dynll1,P4ha1,Hspa8,Ndel1,Mdm2,Actn1,Spry2,Ccrn4l,Tnfrsf12a,Hsp90ab1,Esco1,Mkln1,Hspd1,Cyr61,Bag3,Pak4,Ago2,Fam107a,Ptges3,Ubn1,Plk3,mt-Co3,Slc25a36,Hspa1a,Hsp90aa1,Arfgef2,Limch1,Top1,Sgk1,Tbpl1,Prlr,Manf,Prrc2c,Ash1l		0.911054	0.390861
GO:0007154	Cell communication	32	4179	0.28	0.0148	10090.ENSMUSP00000005077,10090.ENSMUSP00000017288,10090.ENSMUSP00000018880,10090.ENSMUSP00000020215,10090.ENSMUSP00000020408,10090.ENSMUSP00000020543,10090.ENSMUSP00000021347,10090.ENSMUSP00000023829,10090.ENSMUSP00000024698,10090.ENSMUSP00000027123,10090.ENSMUSP00000027863,10090.ENSMUSP00000028683,10090.ENSMUSP00000029846,10090.ENSMUSP00000030118,10090.ENSMUSP00000033136,10090.ENSMUSP00000035101…	Hspb1,Rnd3,Ndel1,Socs2,Mdm2,Cpeb4,Sel1l,Cdkn1a,Tnfrsf12a,Hspd1,Atp1b1,Pdia3,Cyr61,Dnaja1,Bag3,Csrnp1,Pak4,Phlda3,Fam107a,Klf9,Ptges3,Plk3,Cish,Grb10,Arfgef2,Csnk2a1,Hspa5,Ldha,Sgk1,Prlr,Herpud1,Manf		0.975158	0.605829
GO:0007165	Signal transduction	29	3779	0.28	0.0291	10090.ENSMUSP00000005077,10090.ENSMUSP00000017288,10090.ENSMUSP00000018880,10090.ENSMUSP00000020215,10090.ENSMUSP00000020408,10090.ENSMUSP00000020543,10090.ENSMUSP00000021347,10090.ENSMUSP00000023829,10090.ENSMUSP00000024698,10090.ENSMUSP00000027123,10090.ENSMUSP00000027863,10090.ENSMUSP00000029846,10090.ENSMUSP00000030118,10090.ENSMUSP00000033136,10090.ENSMUSP00000035101,10090.ENSMUSP00000040486…	Hspb1,Rnd3,Ndel1,Socs2,Mdm2,Cpeb4,Sel1l,Cdkn1a,Tnfrsf12a,Hspd1,Atp1b1,Cyr61,Dnaja1,Bag3,Csrnp1,Pak4,Phlda3,Klf9,Ptges3,Plk3,Cish,Grb10,Arfgef2,Csnk2a1,Hspa5,Sgk1,Prlr,Herpud1,Manf		0.945452	0.316157
GO:0007275	Multicellular organism development	37	4921	0.27	0.006	10090.ENSMUSP00000005077,10090.ENSMUSP00000018880,10090.ENSMUSP00000020215,10090.ENSMUSP00000020408,10090.ENSMUSP00000021554,10090.ENSMUSP00000022709,10090.ENSMUSP00000023829,10090.ENSMUSP00000024698,10090.ENSMUSP00000024739,10090.ENSMUSP00000026469,10090.ENSMUSP00000027123,10090.ENSMUSP00000028049,10090.ENSMUSP00000029846,10090.ENSMUSP00000033136,10090.ENSMUSP00000034508,10090.ENSMUSP00000034713…	Hspb1,Ndel1,Socs2,Mdm2,Actn1,Spry2,Cdkn1a,Tnfrsf12a,Hsp90ab1,Nab2,Hspd1,Rabgap1l,Cyr61,Bag3,Usp2,Ldlr,Csrnp1,Jph1,Pak4,Ago2,Klf9,Ptges3,Ubn1,Safb2,mt-Cytb,Hsp90aa1,Ankrd11,Csnk2a1,Hspa5,Top1,Sgk1,Prlr,Manf,Luzp1,Six3,Prrc2c,Ash1l		0.978917	0.67637
GO:0044260	Cellular macromolecule metabolic process	31	4161	0.27	0.0281	10090.ENSMUSP00000002825,10090.ENSMUSP00000009789,10090.ENSMUSP00000015800,10090.ENSMUSP00000020215,10090.ENSMUSP00000020408,10090.ENSMUSP00000020543,10090.ENSMUSP00000021347,10090.ENSMUSP00000023829,10090.ENSMUSP00000023849,10090.ENSMUSP00000024739,10090.ENSMUSP00000025142,10090.ENSMUSP00000027123,10090.ENSMUSP00000027592,10090.ENSMUSP00000034508,10090.ENSMUSP00000035112,10090.ENSMUSP00000040486…	Baz1b,P4ha1,Hspa8,Socs2,Mdm2,Cpeb4,Sel1l,Cdkn1a,Ccrn4l,Hsp90ab1,Esco1,Hspd1,Ubxn4,Usp2,Nktr,Pak4,Ptges3,Plk3,Cish,Hspa1a,Grb10,Hsp90aa1,Arfgef2,Csnk2a1,Hspa5,Top1,Sgk1,Tbpl1,Prlr,Herpud1,Ash1l		1	0
GO:0048856	Anatomical structure development	39	5258	0.26	0.0046	10090.ENSMUSP00000005077,10090.ENSMUSP00000018880,10090.ENSMUSP00000020215,10090.ENSMUSP00000020408,10090.ENSMUSP00000021554,10090.ENSMUSP00000022176,10090.ENSMUSP00000022709,10090.ENSMUSP00000023829,10090.ENSMUSP00000024698,10090.ENSMUSP00000024739,10090.ENSMUSP00000026469,10090.ENSMUSP00000027123,10090.ENSMUSP00000028049,10090.ENSMUSP00000029846,10090.ENSMUSP00000033136,10090.ENSMUSP00000034508…	Hspb1,Ndel1,Socs2,Mdm2,Actn1,Hmgcr,Spry2,Cdkn1a,Tnfrsf12a,Hsp90ab1,Nab2,Hspd1,Rabgap1l,Cyr61,Bag3,Usp2,Ldlr,Csrnp1,Jph1,Pak4,Ago2,Klf9,Ptges3,Ubn1,Safb2,mt-Cytb,Hsp90aa1,Ankrd11,Csnk2a1,Hspa5,Top1,Sgk1,Tbpl1,Prlr,Manf,Luzp1,Six3,Prrc2c,Ash1l		0.9798	0.583094
GO:0051179	Localization	34	4646	0.26	0.0191	10090.ENSMUSP00000005077,10090.ENSMUSP00000009157,10090.ENSMUSP00000015800,10090.ENSMUSP00000018880,10090.ENSMUSP00000020215,10090.ENSMUSP00000020408,10090.ENSMUSP00000021347,10090.ENSMUSP00000022709,10090.ENSMUSP00000023829,10090.ENSMUSP00000024698,10090.ENSMUSP00000027123,10090.ENSMUSP00000027863,10090.ENSMUSP00000028049,10090.ENSMUSP00000029846,10090.ENSMUSP00000030118,10090.ENSMUSP00000034713…	Hspb1,Dynll1,Hspa8,Ndel1,Socs2,Mdm2,Sel1l,Spry2,Cdkn1a,Tnfrsf12a,Hspd1,Atp1b1,Rabgap1l,Cyr61,Dnaja1,Ldlr,Car14,Slc16a6,mt-Atp6,mt-Co3,mt-Cytb,Slc25a36,Hspa1a,Grb10,Hsp90aa1,Arfgef2,Hspa5,Limch1,Prlr,Herpud1,Slc3a2,Hspa1b,Six3,Ash1l		1	0
GO:0032501	Multicellular organismal process	45	6272	0.25	0.0018	10090.ENSMUSP00000005077,10090.ENSMUSP00000018880,10090.ENSMUSP00000020215,10090.ENSMUSP00000020408,10090.ENSMUSP00000021554,10090.ENSMUSP00000022176,10090.ENSMUSP00000022709,10090.ENSMUSP00000023829,10090.ENSMUSP00000023849,10090.ENSMUSP00000024698,10090.ENSMUSP00000024739,10090.ENSMUSP00000026469,10090.ENSMUSP00000027123,10090.ENSMUSP00000027863,10090.ENSMUSP00000028049,10090.ENSMUSP00000029846…	Hspb1,Ndel1,Socs2,Mdm2,Actn1,Hmgcr,Spry2,Cdkn1a,Ccrn4l,Tnfrsf12a,Hsp90ab1,Nab2,Hspd1,Atp1b1,Rabgap1l,Cyr61,Dnaja1,A2m,Bag3,Usp2,Ldlr,Csrnp1,Jph1,Pak4,Ago2,Fam107a,Klf9,Gnl3,Ptges3,Ubn1,Safb2,mt-Cytb,Hsp90aa1,Ankrd11,Csnk2a1,Hspa5,Top1,Sgk1,Tbpl1,Prlr,Manf,Luzp1,Six3,Prrc2c,Ash1l		0.954954	0.449818
GO:1901564	Organonitrogen compound metabolic process	32	4475	0.25	0.0404	10090.ENSMUSP00000002825,10090.ENSMUSP00000009789,10090.ENSMUSP00000015800,10090.ENSMUSP00000018880,10090.ENSMUSP00000020215,10090.ENSMUSP00000020408,10090.ENSMUSP00000020543,10090.ENSMUSP00000021347,10090.ENSMUSP00000022176,10090.ENSMUSP00000023829,10090.ENSMUSP00000025142,10090.ENSMUSP00000027592,10090.ENSMUSP00000028683,10090.ENSMUSP00000033136,10090.ENSMUSP00000034508,10090.ENSMUSP00000034713…	Baz1b,P4ha1,Hspa8,Ndel1,Socs2,Mdm2,Cpeb4,Sel1l,Hmgcr,Cdkn1a,Esco1,Ubxn4,Pdia3,Bag3,Usp2,Ldlr,Nktr,Pak4,Chdh,Chka,Plk3,mt-Atp6,Cish,Grb10,Csnk2a1,Hspa5,Top1,Sgk1,Tbpl1,Prlr,Herpud1,Ash1l		0.947839	0.485067
GO:0044237	Cellular metabolic process	43	6445	0.22	0.0141	10090.ENSMUSP00000002825,10090.ENSMUSP00000009789,10090.ENSMUSP00000015800,10090.ENSMUSP00000020215,10090.ENSMUSP00000020408,10090.ENSMUSP00000020543,10090.ENSMUSP00000021347,10090.ENSMUSP00000022176,10090.ENSMUSP00000023829,10090.ENSMUSP00000023849,10090.ENSMUSP00000024739,10090.ENSMUSP00000025142,10090.ENSMUSP00000027123,10090.ENSMUSP00000027592,10090.ENSMUSP00000029846,10090.ENSMUSP00000033136…	Baz1b,P4ha1,Hspa8,Socs2,Mdm2,Cpeb4,Sel1l,Hmgcr,Cdkn1a,Ccrn4l,Hsp90ab1,Esco1,Hspd1,Ubxn4,Cyr61,Bag3,Usp2,Nktr,Car14,Pak4,Ago2,Ptges3,Chdh,Chka,Plk3,mt-Nd2,mt-Atp6,mt-Co3,mt-Cytb,Cish,Hspa1a,Grb10,Hsp90aa1,Arfgef2,Csnk2a1,Hspa5,Ldha,Top1,Sgk1,Tbpl1,Prlr,Herpud1,Ash1l		0.955528	0.514731
GO:0006807	Nitrogen compound metabolic process	39	5878	0.22	0.034	10090.ENSMUSP00000002825,10090.ENSMUSP00000009789,10090.ENSMUSP00000015800,10090.ENSMUSP00000018880,10090.ENSMUSP00000020215,10090.ENSMUSP00000020408,10090.ENSMUSP00000020543,10090.ENSMUSP00000021347,10090.ENSMUSP00000022176,10090.ENSMUSP00000023829,10090.ENSMUSP00000023849,10090.ENSMUSP00000024739,10090.ENSMUSP00000025142,10090.ENSMUSP00000027123,10090.ENSMUSP00000027592,10090.ENSMUSP00000028683…	Baz1b,P4ha1,Hspa8,Ndel1,Socs2,Mdm2,Cpeb4,Sel1l,Hmgcr,Cdkn1a,Ccrn4l,Hsp90ab1,Esco1,Hspd1,Ubxn4,Pdia3,Bag3,Usp2,Ldlr,Nktr,Pak4,Ago2,Ptges3,Chdh,Chka,Plk3,mt-Atp6,Cish,Hspa1a,Grb10,Hsp90aa1,Csnk2a1,Hspa5,Top1,Sgk1,Tbpl1,Prlr,Herpud1,Ash1l		0.956269	0.540581
GO:0043170	Macromolecule metabolic process	36	5313	0.22	0.0414	10090.ENSMUSP00000002825,10090.ENSMUSP00000009789,10090.ENSMUSP00000015800,10090.ENSMUSP00000018880,10090.ENSMUSP00000020215,10090.ENSMUSP00000020408,10090.ENSMUSP00000020543,10090.ENSMUSP00000021347,10090.ENSMUSP00000023829,10090.ENSMUSP00000023849,10090.ENSMUSP00000024739,10090.ENSMUSP00000025142,10090.ENSMUSP00000027123,10090.ENSMUSP00000027592,10090.ENSMUSP00000028683,10090.ENSMUSP00000033136…	Baz1b,P4ha1,Hspa8,Ndel1,Socs2,Mdm2,Cpeb4,Sel1l,Cdkn1a,Ccrn4l,Hsp90ab1,Esco1,Hspd1,Ubxn4,Pdia3,Bag3,Usp2,Ldlr,Nktr,Pak4,Ago2,Ptges3,Plk3,Cish,Hspa1a,Grb10,Hsp90aa1,Arfgef2,Csnk2a1,Hspa5,Top1,Sgk1,Tbpl1,Prlr,Herpud1,Ash1l		1	0
GO:0008152	Metabolic process	48	7331	0.21	0.0069	10090.ENSMUSP00000002825,10090.ENSMUSP00000009789,10090.ENSMUSP00000015800,10090.ENSMUSP00000018880,10090.ENSMUSP00000020215,10090.ENSMUSP00000020408,10090.ENSMUSP00000020543,10090.ENSMUSP00000021347,10090.ENSMUSP00000022176,10090.ENSMUSP00000023829,10090.ENSMUSP00000023849,10090.ENSMUSP00000024739,10090.ENSMUSP00000025142,10090.ENSMUSP00000027123,10090.ENSMUSP00000027592,10090.ENSMUSP00000027863…	Baz1b,P4ha1,Hspa8,Ndel1,Socs2,Mdm2,Cpeb4,Sel1l,Hmgcr,Cdkn1a,Ccrn4l,Hsp90ab1,Esco1,Hspd1,Ubxn4,Atp1b1,Pdia3,Cyr61,Bag3,Usp2,Ldlr,Nktr,Car14,Pak4,Ago2,Ptges3,Chdh,Chka,Plk3,mt-Nd2,mt-Atp6,mt-Co3,mt-Cytb,Cish,Hspa1a,Grb10,Hsp90aa1,Arfgef2,Csnk2a1,Hspa5,Ldha,Top1,Sgk1,Tbpl1,Prlr,Herpud1,Slc3a2,Ash1l		1	0
GO:0065007	Biological regulation	67	10591	0.2	6.61e-05	10090.ENSMUSP00000001825,10090.ENSMUSP00000005077,10090.ENSMUSP00000005620,10090.ENSMUSP00000008528,10090.ENSMUSP00000009157,10090.ENSMUSP00000015800,10090.ENSMUSP00000017288,10090.ENSMUSP00000018880,10090.ENSMUSP00000020215,10090.ENSMUSP00000020408,10090.ENSMUSP00000020529,10090.ENSMUSP00000020543,10090.ENSMUSP00000021347,10090.ENSMUSP00000021554,10090.ENSMUSP00000022176,10090.ENSMUSP00000022709…	Chordc1,Hspb1,Dnajb1,Sertad1,Dynll1,Hspa8,Rnd3,Ndel1,Socs2,Mdm2,Ahsa2,Cpeb4,Sel1l,Actn1,Hmgcr,Spry2,Cdkn1a,Ccrn4l,Tnfrsf12a,Hsp90ab1,Esco1,Nab2,Mkln1,Hspd1,Atp1b1,Rabgap1l,Pdia3,Cyr61,Dnaja1,A2m,Bag3,Usp2,Ldlr,Csrnp1,Car14,Pak4,Phlda3,Rfxap,Kiaa1551,Ago2,Fam107a,Klf9,Gnl3,Ptges3,St7l,Hsph1,Safb2,Plk3,Cish,Slc25a36,Hspa1a,Grb10,Hsp90aa1,Ankrd11,Arfgef2,Csnk2a1,Hspa5,Limch1,Top1,Sgk1,Tbpl1,Prlr,Her…		0.87035	0.232797
GO:0050794	Regulation of cellular process	61	9541	0.2	0.00039	10090.ENSMUSP00000001825,10090.ENSMUSP00000005077,10090.ENSMUSP00000005620,10090.ENSMUSP00000008528,10090.ENSMUSP00000009157,10090.ENSMUSP00000015800,10090.ENSMUSP00000017288,10090.ENSMUSP00000018880,10090.ENSMUSP00000020215,10090.ENSMUSP00000020408,10090.ENSMUSP00000020543,10090.ENSMUSP00000021347,10090.ENSMUSP00000021554,10090.ENSMUSP00000022176,10090.ENSMUSP00000022709,10090.ENSMUSP00000023829…	Chordc1,Hspb1,Dnajb1,Sertad1,Dynll1,Hspa8,Rnd3,Ndel1,Socs2,Mdm2,Cpeb4,Sel1l,Actn1,Hmgcr,Spry2,Cdkn1a,Ccrn4l,Tnfrsf12a,Hsp90ab1,Esco1,Nab2,Mkln1,Hspd1,Atp1b1,Pdia3,Cyr61,Dnaja1,A2m,Bag3,Usp2,Ldlr,Csrnp1,Pak4,Phlda3,Rfxap,Kiaa1551,Ago2,Fam107a,Klf9,Gnl3,Ptges3,St7l,Hsph1,Safb2,Plk3,Cish,Hspa1a,Grb10,Hsp90aa1,Arfgef2,Csnk2a1,Hspa5,Limch1,Sgk1,Tbpl1,Prlr,Herpud1,Manf,Hspa1b,Six3,Ash1l		0.890177	0.30236
GO:0050789	Regulation of biological process	63	9973	0.19	0.00032	10090.ENSMUSP00000001825,10090.ENSMUSP00000005077,10090.ENSMUSP00000005620,10090.ENSMUSP00000008528,10090.ENSMUSP00000009157,10090.ENSMUSP00000015800,10090.ENSMUSP00000017288,10090.ENSMUSP00000018880,10090.ENSMUSP00000020215,10090.ENSMUSP00000020408,10090.ENSMUSP00000020543,10090.ENSMUSP00000021347,10090.ENSMUSP00000021554,10090.ENSMUSP00000022176,10090.ENSMUSP00000022709,10090.ENSMUSP00000023829…	Chordc1,Hspb1,Dnajb1,Sertad1,Dynll1,Hspa8,Rnd3,Ndel1,Socs2,Mdm2,Cpeb4,Sel1l,Actn1,Hmgcr,Spry2,Cdkn1a,Ccrn4l,Tnfrsf12a,Hsp90ab1,Esco1,Nab2,Mkln1,Hspd1,Atp1b1,Rabgap1l,Pdia3,Cyr61,Dnaja1,A2m,Bag3,Usp2,Ldlr,Csrnp1,Pak4,Phlda3,Rfxap,Kiaa1551,Ago2,Fam107a,Klf9,Gnl3,Ptges3,St7l,Hsph1,Safb2,Plk3,Cish,Hspa1a,Grb10,Hsp90aa1,Arfgef2,Csnk2a1,Hspa5,Limch1,Top1,Sgk1,Tbpl1,Prlr,Herpud1,Manf,Hspa1b,Six3,Ash1l		1	0
GO:0009987	Cellular process	80	13330	0.17	7.38e-07	10090.ENSMUSP00000001825,10090.ENSMUSP00000002825,10090.ENSMUSP00000005077,10090.ENSMUSP00000005620,10090.ENSMUSP00000008528,10090.ENSMUSP00000009157,10090.ENSMUSP00000009789,10090.ENSMUSP00000015800,10090.ENSMUSP00000017288,10090.ENSMUSP00000018880,10090.ENSMUSP00000020215,10090.ENSMUSP00000020408,10090.ENSMUSP00000020529,10090.ENSMUSP00000020543,10090.ENSMUSP00000021347,10090.ENSMUSP00000021554…	Chordc1,Baz1b,Hspb1,Dnajb1,Sertad1,Dynll1,P4ha1,Hspa8,Rnd3,Ndel1,Socs2,Mdm2,Ahsa2,Cpeb4,Sel1l,Actn1,Hmgcr,Spry2,Cdkn1a,Ccrn4l,Tnfrsf12a,Hsp90ab1,Esco1,Nab2,Mkln1,Hspd1,Ubxn4,Atp1b1,Rabgap1l,Pdia3,Cyr61,Dnaja1,A2m,Bag3,Usp2,Ldlr,Csrnp1,Nktr,Car14,Pak4,Phlda3,Ago2,Fam107a,Klf9,Gnl3,Ptges3,Ubn1,Chdh,Slc16a6,Chka,Hsph1,Hspe1,Safb2,Plk3,Hspa4l,mt-Nd2,mt-Atp6,mt-Co3,mt-Cytb,Cish,Slc25a36,Hspa1a,Grb10,H…

## Sheet: Ch Plx DOWN
#term ID	term description	observed gene count	background gene count	strength	false discovery rate	matching proteins in your network (IDs)	matching proteins in your network (labels)		Uniqueness	Dispensability
GO:0006122	Mitochondrial electron transport, ubiquinol to cytochrome c	3	12	1.98	0.0031	10090.ENSMUSP00000021993,10090.ENSMUSP00000054856,10090.ENSMUSP00000077744	Uqcrb,Uqcr10,Uqcrh
GO:0042776	Mitochondrial atp synthesis coupled proton transport	3	16	1.85	0.0056	10090.ENSMUSP00000016396,10090.ENSMUSP00000023608,10090.ENSMUSP00000125504	Atp5e,Atp5j,Atp5j2		0.888968	0.781513
GO:0006119	Oxidative phosphorylation	13	85	1.76	1.05e-15	10090.ENSMUSP00000016396,10090.ENSMUSP00000021993,10090.ENSMUSP00000023608,10090.ENSMUSP00000033582,10090.ENSMUSP00000034881,10090.ENSMUSP00000039692,10090.ENSMUSP00000040717,10090.ENSMUSP00000054856,10090.ENSMUSP00000075150,10090.ENSMUSP00000077744,10090.ENSMUSP00000081021,10090.ENSMUSP00000115419,10090.ENSMUSP00000125504	Atp5e,Uqcrb,Atp5j,Cox7b,Cox7a2,Ndufa7,Cox8a,Uqcr10,Cox6b1,Uqcrh,mt-Nd4l,Cox7c,Atp5j2		0.587818	0.766987
GO:0032981	Mitochondrial respiratory chain complex i assembly	6	46	1.7	3.25e-06	10090.ENSMUSP00000014438,10090.ENSMUSP00000016571,10090.ENSMUSP00000030401,10090.ENSMUSP00000038463,10090.ENSMUSP00000075953,10090.ENSMUSP00000105796	Ndufa2,Ndufa1,Ndufs5,Ndufc1,Ndufa3,Ndufa13		0.833508	0.667999
GO:0042773	ATP synthesis coupled electron transport	6	57	1.6	9.46e-06	10090.ENSMUSP00000021993,10090.ENSMUSP00000039692,10090.ENSMUSP00000054856,10090.ENSMUSP00000077744,10090.ENSMUSP00000081021,10090.ENSMUSP00000115419	Uqcrb,Ndufa7,Uqcr10,Uqcrh,mt-Nd4l,Cox7c		0.589741	0.939357
GO:0002181	Cytoplasmic translation	7	68	1.59	8.09e-07	10090.ENSMUSP00000008036,10090.ENSMUSP00000038352,10090.ENSMUSP00000058432,10090.ENSMUSP00000073175,10090.ENSMUSP00000079340,10090.ENSMUSP00000106014,10090.ENSMUSP00000110886	Rplp1,Rps29,Rps21,Rpl26,Rpl36,Rpl30,Rpl39		0.674128	0.1126
GO:0000462	Maturation of ssu-rrna from tricistronic rrna transcript (ssu-rrna, 5.8s rrna, lsu-rrna)	3	30	1.58	0.0258	10090.ENSMUSP00000025511,10090.ENSMUSP00000058432,10090.ENSMUSP00000099757	Rps14,Rps21,Rps8		0.58876	0.891076
GO:0042775	Mitochondrial atp synthesis coupled electron transport	5	51	1.57	0.0002	10090.ENSMUSP00000021993,10090.ENSMUSP00000039692,10090.ENSMUSP00000054856,10090.ENSMUSP00000077744,10090.ENSMUSP00000115419	Uqcrb,Ndufa7,Uqcr10,Uqcrh,Cox7c		0.827038	0.00865254
GO:0033108	Mitochondrial respiratory chain complex assembly	8	84	1.56	9.34e-08	10090.ENSMUSP00000014438,10090.ENSMUSP00000016571,10090.ENSMUSP00000021993,10090.ENSMUSP00000030401,10090.ENSMUSP00000038463,10090.ENSMUSP00000054856,10090.ENSMUSP00000075953,10090.ENSMUSP00000105796	Ndufa2,Ndufa1,Uqcrb,Ndufs5,Ndufc1,Uqcr10,Ndufa3,Ndufa13		0.61005	0.769327
GO:0022900	Electron transport chain	11	122	1.53	6.41e-11	10090.ENSMUSP00000020372,10090.ENSMUSP00000021993,10090.ENSMUSP00000031637,10090.ENSMUSP00000033582,10090.ENSMUSP00000034881,10090.ENSMUSP00000039692,10090.ENSMUSP00000040717,10090.ENSMUSP00000054856,10090.ENSMUSP00000077744,10090.ENSMUSP00000081021,10090.ENSMUSP00000115419	Uqcr11,Uqcrb,Ndufa4,Cox7b,Cox7a2,Ndufa7,Cox8a,Uqcr10,Uqcrh,mt-Nd4l,Cox7c		0.623539	0.822496
GO:0006412	Translation	21	316	1.4	1.32e-19	10090.ENSMUSP00000008036,10090.ENSMUSP00000025511,10090.ENSMUSP00000038352,10090.ENSMUSP00000039692,10090.ENSMUSP00000058432,10090.ENSMUSP00000058919,10090.ENSMUSP00000073175,10090.ENSMUSP00000079340,10090.ENSMUSP00000079672,10090.ENSMUSP00000081474,10090.ENSMUSP00000086614,10090.ENSMUSP00000099435,10090.ENSMUSP00000099757,10090.ENSMUSP00000099909,10090.ENSMUSP00000106014,10090.ENSMUSP00000110886…	Rplp1,Rps14,Rps29,Ndufa7,Rps21,Rpl37a,Rpl26,Rpl36,Rpl35,Rplp2,Rpl34,Rpl23,Rps8,Rps27a,Rpl30,Rpl39,Rps15a,Rpl27a,Rps27,Rpl41,Fau		0.822488	0.700351
GO:0042274	Ribosomal small subunit biogenesis	4	68	1.35	0.0122	10090.ENSMUSP00000025511,10090.ENSMUSP00000058432,10090.ENSMUSP00000099757,10090.ENSMUSP00000132102	Rps14,Rps21,Rps8,Rps27		0.580451	0.909781
GO:0009060	Aerobic respiration	4	69	1.34	0.00127	10090.ENSMUSP00000021993,10090.ENSMUSP00000054856,10090.ENSMUSP00000077744,10090.ENSMUSP00000115419	Uqcrb,Uqcr10,Uqcrh,Cox7c		0.884915	0.0103478
GO:0006091	Generation of precursor metabolites and energy	16	319	1.28	4.73e-13	10090.ENSMUSP00000016396,10090.ENSMUSP00000020372,10090.ENSMUSP00000021993,10090.ENSMUSP00000023608,10090.ENSMUSP00000031637,10090.ENSMUSP00000033582,10090.ENSMUSP00000034211,10090.ENSMUSP00000034881,10090.ENSMUSP00000039692,10090.ENSMUSP00000040717,10090.ENSMUSP00000054856,10090.ENSMUSP00000075150,10090.ENSMUSP00000077744,10090.ENSMUSP00000081021,10090.ENSMUSP00000115419,10090.ENSMUSP00000125504	Atp5e,Uqcr11,Uqcrb,Atp5j,Ndufa4,Cox7b,Mt3,Cox7a2,Ndufa7,Cox8a,Uqcr10,Cox6b1,Uqcrh,mt-Nd4l,Cox7c,Atp5j2		0.771253	0.152324
GO:1990542	Mitochondrial transmembrane transport	4	80	1.28	0.0209	10090.ENSMUSP00000016396,10090.ENSMUSP00000023608,10090.ENSMUSP00000030851,10090.ENSMUSP00000125504	Atp5e,Atp5j,Tomm7,Atp5j2		0.585801	0.843279
GO:0015980	Energy derivation by oxidation of organic compounds	7	191	1.14	0.00043	10090.ENSMUSP00000021993,10090.ENSMUSP00000034211,10090.ENSMUSP00000039692,10090.ENSMUSP00000054856,10090.ENSMUSP00000077744,10090.ENSMUSP00000081021,10090.ENSMUSP00000115419	Uqcrb,Mt3,Ndufa7,Uqcr10,Uqcrh,mt-Nd4l,Cox7c		1.98	0.639011
GO:0006364	rRNA processing	6	194	1.07	0.005	10090.ENSMUSP00000025511,10090.ENSMUSP00000058432,10090.ENSMUSP00000073175,10090.ENSMUSP00000079672,10090.ENSMUSP00000099757,10090.ENSMUSP00000132102	Rps14,Rps21,Rpl26,Rpl35,Rps8,Rps27		0.573216	0.820967
GO:0007005	Mitochondrion organization	11	410	1.01	6.94e-06	10090.ENSMUSP00000014438,10090.ENSMUSP00000016571,10090.ENSMUSP00000021993,10090.ENSMUSP00000029128,10090.ENSMUSP00000030401,10090.ENSMUSP00000030851,10090.ENSMUSP00000034881,10090.ENSMUSP00000038463,10090.ENSMUSP00000054856,10090.ENSMUSP00000075953,10090.ENSMUSP00000105796	Ndufa2,Ndufa1,Uqcrb,Map1lc3a,Ndufs5,Tomm7,Cox7a2,Ndufc1,Uqcr10,Ndufa3,Ndufa13		0.894965	0.267282
GO:0006839	Mitochondrial transport	5	184	1.01	0.037	10090.ENSMUSP00000016396,10090.ENSMUSP00000023608,10090.ENSMUSP00000030851,10090.ENSMUSP00000105796,10090.ENSMUSP00000125504	Atp5e,Atp5j,Tomm7,Ndufa13,Atp5j2		0.871902	0.337698
GO:1901566	Organonitrogen compound biosynthetic process	24	1096	0.92	3.46e-13	10090.ENSMUSP00000008036,10090.ENSMUSP00000016396,10090.ENSMUSP00000023608,10090.ENSMUSP00000025511,10090.ENSMUSP00000038352,10090.ENSMUSP00000039692,10090.ENSMUSP00000058432,10090.ENSMUSP00000058919,10090.ENSMUSP00000073175,10090.ENSMUSP00000079340,10090.ENSMUSP00000079672,10090.ENSMUSP00000081474,10090.ENSMUSP00000086614,10090.ENSMUSP00000099435,10090.ENSMUSP00000099757,10090.ENSMUSP00000099909…	Rplp1,Atp5e,Atp5j,Rps14,Rps29,Ndufa7,Rps21,Rpl37a,Rpl26,Rpl36,Rpl35,Rplp2,Rpl34,Rpl23,Rps8,Rps27a,Rpl30,Rpl39,Rps15a,Rpl27a,Atp5j2,Rps27,Rpl41,Fau		0.651127	0.476849
GO:0044271	Cellular nitrogen compound biosynthetic process	25	1156	0.91	1.05e-13	10090.ENSMUSP00000008036,10090.ENSMUSP00000016396,10090.ENSMUSP00000020504,10090.ENSMUSP00000023608,10090.ENSMUSP00000025511,10090.ENSMUSP00000038352,10090.ENSMUSP00000039692,10090.ENSMUSP00000058432,10090.ENSMUSP00000058919,10090.ENSMUSP00000073175,10090.ENSMUSP00000079340,10090.ENSMUSP00000079672,10090.ENSMUSP00000081474,10090.ENSMUSP00000086614,10090.ENSMUSP00000099435,10090.ENSMUSP00000099757…	Rplp1,Atp5e,Hint1,Atp5j,Rps14,Rps29,Ndufa7,Rps21,Rpl37a,Rpl26,Rpl36,Rpl35,Rplp2,Rpl34,Rpl23,Rps8,Rps27a,Rpl30,Rpl39,Rps15a,Rpl27a,Atp5j2,Rps27,Rpl41,Fau		0.617398	0.686966
GO:0055114	Oxidation-reduction process	19	917	0.9	1.81e-09	10090.ENSMUSP00000014438,10090.ENSMUSP00000016571,10090.ENSMUSP00000020372,10090.ENSMUSP00000021993,10090.ENSMUSP00000025563,10090.ENSMUSP00000030401,10090.ENSMUSP00000031637,10090.ENSMUSP00000033582,10090.ENSMUSP00000034211,10090.ENSMUSP00000034881,10090.ENSMUSP00000038463,10090.ENSMUSP00000039692,10090.ENSMUSP00000040717,10090.ENSMUSP00000054856,10090.ENSMUSP00000075953,10090.ENSMUSP00000077744…	Ndufa2,Ndufa1,Uqcr11,Uqcrb,Fth1,Ndufs5,Ndufa4,Cox7b,Mt3,Cox7a2,Ndufc1,Ndufa7,Cox8a,Uqcr10,Ndufa3,Uqcrh,mt-Nd4l,Ndufa13,Cox7c		0.809018	0.63583
GO:0034622	Cellular protein-containing complex assembly	13	683	0.86	1.38e-05	10090.ENSMUSP00000014438,10090.ENSMUSP00000016571,10090.ENSMUSP00000021993,10090.ENSMUSP00000025511,10090.ENSMUSP00000030401,10090.ENSMUSP00000034881,10090.ENSMUSP00000038463,10090.ENSMUSP00000040741,10090.ENSMUSP00000045816,10090.ENSMUSP00000054856,10090.ENSMUSP00000075953,10090.ENSMUSP00000105796,10090.ENSMUSP00000132102	Ndufa2,Ndufa1,Uqcrb,Rps14,Ndufs5,Cox7a2,Ndufc1,Shfm1,Hist1h1c,Uqcr10,Ndufa3,Ndufa13,Rps27		0.840128	0.595853
GO:0098662	Inorganic cation transmembrane transport	10	570	0.82	0.001	10090.ENSMUSP00000016396,10090.ENSMUSP00000023608,10090.ENSMUSP00000031637,10090.ENSMUSP00000033582,10090.ENSMUSP00000034881,10090.ENSMUSP00000040717,10090.ENSMUSP00000104485,10090.ENSMUSP00000108838,10090.ENSMUSP00000115419,10090.ENSMUSP00000125504	Atp5e,Atp5j,Ndufa4,Cox7b,Cox7a2,Cox8a,Atox1,Kcnj13,Cox7c,Atp5j2		0.875897	0.800259
GO:0006812	Cation transport	12	825	0.74	0.00066	10090.ENSMUSP00000016396,10090.ENSMUSP00000023608,10090.ENSMUSP00000025563,10090.ENSMUSP00000031637,10090.ENSMUSP00000033582,10090.ENSMUSP00000034211,10090.ENSMUSP00000034881,10090.ENSMUSP00000040717,10090.ENSMUSP00000104485,10090.ENSMUSP00000108838,10090.ENSMUSP00000115419,10090.ENSMUSP00000125504	Atp5e,Atp5j,Fth1,Ndufa4,Cox7b,Mt3,Cox7a2,Cox8a,Atox1,Kcnj13,Cox7c,Atp5j2		0.699834	0.203523
GO:0016310	Phosphorylation	14	1059	0.7	0.00027	10090.ENSMUSP00000016396,10090.ENSMUSP00000021993,10090.ENSMUSP00000023608,10090.ENSMUSP00000033582,10090.ENSMUSP00000034211,10090.ENSMUSP00000034881,10090.ENSMUSP00000039692,10090.ENSMUSP00000040717,10090.ENSMUSP00000054856,10090.ENSMUSP00000075150,10090.ENSMUSP00000077744,10090.ENSMUSP00000081021,10090.ENSMUSP00000115419,10090.ENSMUSP00000125504	Atp5e,Uqcrb,Atp5j,Cox7b,Mt3,Cox7a2,Ndufa7,Cox8a,Uqcr10,Cox6b1,Uqcrh,mt-Nd4l,Cox7c,Atp5j2		0.8683	0.246667
GO:0043933	Protein-containing complex subunit organization	15	1164	0.69	0.00014	10090.ENSMUSP00000014438,10090.ENSMUSP00000016571,10090.ENSMUSP00000021993,10090.ENSMUSP00000025511,10090.ENSMUSP00000029128,10090.ENSMUSP00000030401,10090.ENSMUSP00000034881,10090.ENSMUSP00000038463,10090.ENSMUSP00000040741,10090.ENSMUSP00000045816,10090.ENSMUSP00000054856,10090.ENSMUSP00000075953,10090.ENSMUSP00000099435,10090.ENSMUSP00000105796,10090.ENSMUSP00000132102	Ndufa2,Ndufa1,Uqcrb,Rps14,Map1lc3a,Ndufs5,Cox7a2,Ndufc1,Shfm1,Hist1h1c,Uqcr10,Ndufa3,Rpl23,Ndufa13,Rps27		0.712273	0.238613
GO:0010467	Gene expression	22	1743	0.68	1.75e-07	10090.ENSMUSP00000008036,10090.ENSMUSP00000025511,10090.ENSMUSP00000038352,10090.ENSMUSP00000039692,10090.ENSMUSP00000040741,10090.ENSMUSP00000058432,10090.ENSMUSP00000058919,10090.ENSMUSP00000073175,10090.ENSMUSP00000079340,10090.ENSMUSP00000079672,10090.ENSMUSP00000081474,10090.ENSMUSP00000086614,10090.ENSMUSP00000099435,10090.ENSMUSP00000099757,10090.ENSMUSP00000099909,10090.ENSMUSP00000106014…	Rplp1,Rps14,Rps29,Ndufa7,Shfm1,Rps21,Rpl37a,Rpl26,Rpl36,Rpl35,Rplp2,Rpl34,Rpl23,Rps8,Rps27a,Rpl30,Rpl39,Rps15a,Rpl27a,Rps27,Rpl41,Fau		0.639119	0.771511
GO:1901576	Organic substance biosynthetic process	25	2121	0.65	2.93e-08	10090.ENSMUSP00000008036,10090.ENSMUSP00000016396,10090.ENSMUSP00000020504,10090.ENSMUSP00000023608,10090.ENSMUSP00000025511,10090.ENSMUSP00000038352,10090.ENSMUSP00000039692,10090.ENSMUSP00000058432,10090.ENSMUSP00000058919,10090.ENSMUSP00000073175,10090.ENSMUSP00000079340,10090.ENSMUSP00000079672,10090.ENSMUSP00000081474,10090.ENSMUSP00000086614,10090.ENSMUSP00000099435,10090.ENSMUSP00000099757…	Rplp1,Atp5e,Hint1,Atp5j,Rps14,Rps29,Ndufa7,Rps21,Rpl37a,Rpl26,Rpl36,Rpl35,Rplp2,Rpl34,Rpl23,Rps8,Rps27a,Rpl30,Rpl39,Rps15a,Rpl27a,Atp5j2,Rps27,Rpl41,Fau		0.882526	0.356398
GO:0055085	Transmembrane transport	11	1117	0.57	0.0385	10090.ENSMUSP00000016396,10090.ENSMUSP00000023608,10090.ENSMUSP00000030851,10090.ENSMUSP00000031637,10090.ENSMUSP00000033582,10090.ENSMUSP00000034881,10090.ENSMUSP00000040717,10090.ENSMUSP00000104485,10090.ENSMUSP00000108838,10090.ENSMUSP00000115419,10090.ENSMUSP00000125504	Atp5e,Atp5j,Tomm7,Ndufa4,Cox7b,Cox7a2,Cox8a,Atox1,Kcnj13,Cox7c,Atp5j2		0.66419	0.292456
GO:0034641	Cellular nitrogen compound metabolic process	26	2805	0.55	1.47e-06	10090.ENSMUSP00000008036,10090.ENSMUSP00000016396,10090.ENSMUSP00000020504,10090.ENSMUSP00000023608,10090.ENSMUSP00000025511,10090.ENSMUSP00000038352,10090.ENSMUSP00000039692,10090.ENSMUSP00000040741,10090.ENSMUSP00000058432,10090.ENSMUSP00000058919,10090.ENSMUSP00000073175,10090.ENSMUSP00000079340,10090.ENSMUSP00000079672,10090.ENSMUSP00000081474,10090.ENSMUSP00000086614,10090.ENSMUSP00000099435…	Rplp1,Atp5e,Hint1,Atp5j,Rps14,Rps29,Ndufa7,Shfm1,Rps21,Rpl37a,Rpl26,Rpl36,Rpl35,Rplp2,Rpl34,Rpl23,Rps8,Rps27a,Rpl30,Rpl39,Rps15a,Rpl27a,Atp5j2,Rps27,Rpl41,Fau		0.672969	0.80752
GO:0006796	Phosphate-containing compound metabolic process	16	1776	0.53	0.0036	10090.ENSMUSP00000016396,10090.ENSMUSP00000020504,10090.ENSMUSP00000021993,10090.ENSMUSP00000023608,10090.ENSMUSP00000033582,10090.ENSMUSP00000034211,10090.ENSMUSP00000034881,10090.ENSMUSP00000039692,10090.ENSMUSP00000040717,10090.ENSMUSP00000054856,10090.ENSMUSP00000075150,10090.ENSMUSP00000077744,10090.ENSMUSP00000081021,10090.ENSMUSP00000114705,10090.ENSMUSP00000115419,10090.ENSMUSP00000125504	Atp5e,Hint1,Uqcrb,Atp5j,Cox7b,Mt3,Cox7a2,Ndufa7,Cox8a,Uqcr10,Cox6b1,Uqcrh,mt-Nd4l,Dbi,Cox7c,Atp5j2		0.859459	0.39513
GO:0044085	Cellular component biogenesis	18	2201	0.49	0.0034	10090.ENSMUSP00000014438,10090.ENSMUSP00000016571,10090.ENSMUSP00000021993,10090.ENSMUSP00000025511,10090.ENSMUSP00000029128,10090.ENSMUSP00000030401,10090.ENSMUSP00000034881,10090.ENSMUSP00000038463,10090.ENSMUSP00000040741,10090.ENSMUSP00000045816,10090.ENSMUSP00000054856,10090.ENSMUSP00000058432,10090.ENSMUSP00000073175,10090.ENSMUSP00000075953,10090.ENSMUSP00000079672,10090.ENSMUSP00000099757…	Ndufa2,Ndufa1,Uqcrb,Rps14,Map1lc3a,Ndufs5,Cox7a2,Ndufc1,Shfm1,Hist1h1c,Uqcr10,Rps21,Rpl26,Ndufa3,Rpl35,Rps8,Ndufa13,Rps27		0.622089	0.444147
GO:0044267	Cellular protein metabolic process	23	3073	0.45	0.00061	10090.ENSMUSP00000008036,10090.ENSMUSP00000025511,10090.ENSMUSP00000034211,10090.ENSMUSP00000038352,10090.ENSMUSP00000039692,10090.ENSMUSP00000045816,10090.ENSMUSP00000058432,10090.ENSMUSP00000058919,10090.ENSMUSP00000073175,10090.ENSMUSP00000079340,10090.ENSMUSP00000079672,10090.ENSMUSP00000081474,10090.ENSMUSP00000086614,10090.ENSMUSP00000099435,10090.ENSMUSP00000099757,10090.ENSMUSP00000099909…	Rplp1,Rps14,Mt3,Rps29,Ndufa7,Hist1h1c,Rps21,Rpl37a,Rpl26,Rpl36,Rpl35,Rplp2,Rpl34,Rpl23,Rps8,Rps27a,Rpl30,Rpl39,Rps15a,Rpl27a,Rps27,Rpl41,Fau		1	0
GO:0008152	Metabolic process	48	7331	0.4	1.96e-11	10090.ENSMUSP00000008036,10090.ENSMUSP00000014438,10090.ENSMUSP00000016396,10090.ENSMUSP00000016571,10090.ENSMUSP00000020372,10090.ENSMUSP00000020504,10090.ENSMUSP00000021993,10090.ENSMUSP00000023608,10090.ENSMUSP00000025511,10090.ENSMUSP00000025563,10090.ENSMUSP00000029128,10090.ENSMUSP00000030401,10090.ENSMUSP00000031637,10090.ENSMUSP00000033582,10090.ENSMUSP00000034211,10090.ENSMUSP00000034881…	Rplp1,Ndufa2,Atp5e,Ndufa1,Uqcr11,Hint1,Uqcrb,Atp5j,Rps14,Fth1,Map1lc3a,Ndufs5,Ndufa4,Cox7b,Mt3,Cox7a2,Rps29,Ndufc1,Ndufa7,Cox8a,Shfm1,Hist1h1c,Uqcr10,Rps21,Rpl37a,Rpl26,Cox6b1,Ndufa3,Uqcrh,Rpl36,Rpl35,mt-Nd4l,Rplp2,Rpl34,Rpl23,Rps8,Rps27a,Ndufa13,Rpl30,Rpl39,Dbi,Cox7c,Rps15a,Rpl27a,Atp5j2,Rps27,Rpl41,Fau		0.662665	0.408553
GO:0044237	Cellular metabolic process	42	6445	0.39	1.52e-08	10090.ENSMUSP00000008036,10090.ENSMUSP00000016396,10090.ENSMUSP00000020372,10090.ENSMUSP00000020504,10090.ENSMUSP00000021993,10090.ENSMUSP00000023608,10090.ENSMUSP00000025511,10090.ENSMUSP00000029128,10090.ENSMUSP00000031637,10090.ENSMUSP00000033582,10090.ENSMUSP00000034211,10090.ENSMUSP00000034881,10090.ENSMUSP00000038352,10090.ENSMUSP00000039692,10090.ENSMUSP00000040717,10090.ENSMUSP00000040741…	Rplp1,Atp5e,Uqcr11,Hint1,Uqcrb,Atp5j,Rps14,Map1lc3a,Ndufa4,Cox7b,Mt3,Cox7a2,Rps29,Ndufa7,Cox8a,Shfm1,Hist1h1c,Uqcr10,Rps21,Rpl37a,Rpl26,Cox6b1,Uqcrh,Rpl36,Rpl35,mt-Nd4l,Rplp2,Rpl34,Rpl23,Rps8,Rps27a,Ndufa13,Rpl30,Rpl39,Dbi,Cox7c,Rps15a,Rpl27a,Atp5j2,Rps27,Rpl41,Fau		0.659163	0.502802
GO:1901564	Organonitrogen compound metabolic process	28	4475	0.38	0.0008	10090.ENSMUSP00000008036,10090.ENSMUSP00000016396,10090.ENSMUSP00000020504,10090.ENSMUSP00000023608,10090.ENSMUSP00000025511,10090.ENSMUSP00000034211,10090.ENSMUSP00000038352,10090.ENSMUSP00000039692,10090.ENSMUSP00000045816,10090.ENSMUSP00000058432,10090.ENSMUSP00000058919,10090.ENSMUSP00000073175,10090.ENSMUSP00000079340,10090.ENSMUSP00000079672,10090.ENSMUSP00000081474,10090.ENSMUSP00000086614…	Rplp1,Atp5e,Hint1,Atp5j,Rps14,Mt3,Rps29,Ndufa7,Hist1h1c,Rps21,Rpl37a,Rpl26,Rpl36,Rpl35,Rplp2,Rpl34,Rpl23,Rps8,Rps27a,Rpl30,Rpl39,Dbi,Rps15a,Rpl27a,Atp5j2,Rps27,Rpl41,Fau		0.632476	0.560474
GO:0044260	Cellular macromolecule metabolic process	24	4161	0.34	0.0199	10090.ENSMUSP00000008036,10090.ENSMUSP00000025511,10090.ENSMUSP00000034211,10090.ENSMUSP00000038352,10090.ENSMUSP00000039692,10090.ENSMUSP00000040741,10090.ENSMUSP00000045816,10090.ENSMUSP00000058432,10090.ENSMUSP00000058919,10090.ENSMUSP00000073175,10090.ENSMUSP00000079340,10090.ENSMUSP00000079672,10090.ENSMUSP00000081474,10090.ENSMUSP00000086614,10090.ENSMUSP00000099435,10090.ENSMUSP00000099757…	Rplp1,Rps14,Mt3,Rps29,Ndufa7,Shfm1,Hist1h1c,Rps21,Rpl37a,Rpl26,Rpl36,Rpl35,Rplp2,Rpl34,Rpl23,Rps8,Rps27a,Rpl30,Rpl39,Rps15a,Rpl27a,Rps27,Rpl41,Fau		0.679272	0.540581
GO:0006807	Nitrogen compound metabolic process	29	5878	0.27	0.0355	10090.ENSMUSP00000008036,10090.ENSMUSP00000016396,10090.ENSMUSP00000020504,10090.ENSMUSP00000023608,10090.ENSMUSP00000025511,10090.ENSMUSP00000034211,10090.ENSMUSP00000038352,10090.ENSMUSP00000039692,10090.ENSMUSP00000040741,10090.ENSMUSP00000045816,10090.ENSMUSP00000058432,10090.ENSMUSP00000058919,10090.ENSMUSP00000073175,10090.ENSMUSP00000079340,10090.ENSMUSP00000079672,10090.ENSMUSP00000081474…	Rplp1,Atp5e,Hint1,Atp5j,Rps14,Mt3,Rps29,Ndufa7,Shfm1,Hist1h1c,Rps21,Rpl37a,Rpl26,Rpl36,Rpl35,Rplp2,Rpl34,Rpl23,Rps8,Rps27a,Rpl30,Rpl39,Dbi,Rps15a,Rpl27a,Atp5j2,Rps27,Rpl41,Fau		1	0
GO:0009987	Cellular process	52	13330	0.17	0.00043	10090.ENSMUSP00000008036,10090.ENSMUSP00000014438,10090.ENSMUSP00000016396,10090.ENSMUSP00000016571,10090.ENSMUSP00000020372,10090.ENSMUSP00000020504,10090.ENSMUSP00000021993,10090.ENSMUSP00000023608,10090.ENSMUSP00000025511,10090.ENSMUSP00000025563,10090.ENSMUSP00000029128,10090.ENSMUSP00000030401,10090.ENSMUSP00000030851,10090.ENSMUSP00000031637,10090.ENSMUSP00000033582,10090.ENSMUSP00000034211…	Rplp1,Ndufa2,Atp5e,Ndufa1,Uqcr11,Hint1,Uqcrb,Atp5j,Rps14,Fth1,Map1lc3a,Ndufs5,Tomm7,Ndufa4,Cox7b,Mt3,Cox7a2,Rps29,Ndufc1,Ndufa7,Cox8a,Shfm1,Hist1h1c,Uqcr10,Rps21,Rpl37a,Rpl26,Cox6b1,Ndufa3,Uqcrh,Rpl36,Rpl35,mt-Nd4l,Rplp2,Rpl34,Gng5,Rpl23,Rps8,Rps27a,Atox1,Ndufa13,Rpl30,Kcnj13,Rpl39,Dbi,Cox7c,Rps15a,Rpl27a,Atp5j2,Rps27,Rpl41,Fau		1	0
Strong decline in pathways associated with mitochondrial function, transcript hits are highly interconnected functionally

## Sheet: Homeo Micro CSD UP
#term ID	term description	observed gene count	background gene count	strength	false discovery rate	matching proteins in your network (IDs)	matching proteins in your network (labels)	Uniqueness	Dispensability
GO:0033120	Positive regulation of rna splicing	3	45	1.65	0.0231	10090.ENSMUSP00000015800,10090.ENSMUSP00000023099,10090.ENSMUSP00000105985	Hspa8,Slc38a2,Srsf5	0.781321	0
GO:0034198	Cellular response to amino acid starvation	3	47	1.63	0.0249	10090.ENSMUSP00000023099,10090.ENSMUSP00000105234,10090.ENSMUSP00000120967	Slc38a2,Atf4,Ucp2	0.862519	0
GO:0061077	Chaperone-mediated protein folding	3	52	1.59	0.0282	10090.ENSMUSP00000015800,10090.ENSMUSP00000078382,10090.ENSMUSP00000097747	Hspa8,Fkbp5,Hspa5	0.995032	0.00950249
GO:0006457	Protein folding	5	146	1.36	0.0031	10090.ENSMUSP00000015800,10090.ENSMUSP00000024739,10090.ENSMUSP00000030118,10090.ENSMUSP00000078382,10090.ENSMUSP00000097747	Hspa8,Hsp90ab1,Dnaja1,Fkbp5,Hspa5	0.994532	0.0106159
GO:0009267	Cellular response to starvation	5	153	1.34	0.0037	10090.ENSMUSP00000023099,10090.ENSMUSP00000083375,10090.ENSMUSP00000097747,10090.ENSMUSP00000105234,10090.ENSMUSP00000120967	Slc38a2,Glul,Hspa5,Atf4,Ucp2	0.846216	0.8394
GO:0050684	Regulation of mrna processing	4	150	1.25	0.029	10090.ENSMUSP00000015800,10090.ENSMUSP00000074953,10090.ENSMUSP00000090059,10090.ENSMUSP00000105985	Hspa8,Safb2,Srsf2,Srsf5	0.776839	0.262389
GO:0043484	Regulation of rna splicing	4	152	1.25	0.0293	10090.ENSMUSP00000015800,10090.ENSMUSP00000023099,10090.ENSMUSP00000090059,10090.ENSMUSP00000105985	Hspa8,Slc38a2,Srsf2,Srsf5	0.774789	0.293094
GO:0071248	Cellular response to metal ion	5	196	1.23	0.0085	10090.ENSMUSP00000003640,10090.ENSMUSP00000063001,10090.ENSMUSP00000096129,10090.ENSMUSP00000097747,10090.ENSMUSP00000105234	Fosb,Wnk1,Cebpa,Hspa5,Atf4	0.837549	0.124721
GO:1903311	Regulation of mrna metabolic process	5	255	1.12	0.0197	10090.ENSMUSP00000015800,10090.ENSMUSP00000050820,10090.ENSMUSP00000074953,10090.ENSMUSP00000090059,10090.ENSMUSP00000105985	Hspa8,Zfp36l2,Safb2,Srsf2,Srsf5	0.755198	0.315114
GO:0071407	Cellular response to organic cyclic compound	8	511	1.02	0.0011	10090.ENSMUSP00000001008,10090.ENSMUSP00000020308,10090.ENSMUSP00000024739,10090.ENSMUSP00000030118,10090.ENSMUSP00000050820,10090.ENSMUSP00000096129,10090.ENSMUSP00000097747,10090.ENSMUSP00000105234	Ccl3,Ddit4,Hsp90ab1,Dnaja1,Zfp36l2,Cebpa,Hspa5,Atf4	0.807664	0.425833
GO:0031667	Response to nutrient levels	6	472	0.93	0.0274	10090.ENSMUSP00000023099,10090.ENSMUSP00000083375,10090.ENSMUSP00000090059,10090.ENSMUSP00000097747,10090.ENSMUSP00000105234,10090.ENSMUSP00000120967	Slc38a2,Glul,Srsf2,Hspa5,Atf4,Ucp2	0.850569	0.730274
GO:0010035	Response to inorganic substance	7	556	0.92	0.0098	10090.ENSMUSP00000003640,10090.ENSMUSP00000023099,10090.ENSMUSP00000063001,10090.ENSMUSP00000096129,10090.ENSMUSP00000097747,10090.ENSMUSP00000105234,10090.ENSMUSP00000120967	Fosb,Slc38a2,Wnk1,Cebpa,Hspa5,Atf4,Ucp2	0.84463	0.255543
GO:0016071	mRNA metabolic process	6	516	0.89	0.0347	10090.ENSMUSP00000015800,10090.ENSMUSP00000050820,10090.ENSMUSP00000090059,10090.ENSMUSP00000097901,10090.ENSMUSP00000105234,10090.ENSMUSP00000105985	Hspa8,Zfp36l2,Srsf2,Rbm26,Atf4,Srsf5	0.942002	0.0132846
GO:0014070	Response to organic cyclic compound	10	930	0.86	0.0011	10090.ENSMUSP00000001008,10090.ENSMUSP00000003640,10090.ENSMUSP00000020308,10090.ENSMUSP00000024739,10090.ENSMUSP00000030118,10090.ENSMUSP00000050820,10090.ENSMUSP00000090059,10090.ENSMUSP00000096129,10090.ENSMUSP00000097747,10090.ENSMUSP00000105234	Ccl3,Fosb,Ddit4,Hsp90ab1,Dnaja1,Zfp36l2,Srsf2,Cebpa,Hspa5,Atf4	0.810908	0.481558
GO:0071345	Cellular response to cytokine stimulus	7	698	0.83	0.0274	10090.ENSMUSP00000000080,10090.ENSMUSP00000001008,10090.ENSMUSP00000024739,10090.ENSMUSP00000050820,10090.ENSMUSP00000063001,10090.ENSMUSP00000096129,10090.ENSMUSP00000097747	Klf6,Ccl3,Hsp90ab1,Zfp36l2,Wnk1,Cebpa,Hspa5	0.79723	0.590875
GO:0009628	Response to abiotic stimulus	9	1126	0.73	0.0157	10090.ENSMUSP00000003640,10090.ENSMUSP00000020308,10090.ENSMUSP00000023099,10090.ENSMUSP00000024739,10090.ENSMUSP00000030118,10090.ENSMUSP00000097747,10090.ENSMUSP00000105234,10090.ENSMUSP00000108620,10090.ENSMUSP00000120967	Fosb,Ddit4,Slc38a2,Hsp90ab1,Dnaja1,Hspa5,Atf4,Tsc22d3,Ucp2	0.890524	0.102592
GO:1901700	Response to oxygen-containing compound	12	1585	0.7	0.0019	10090.ENSMUSP00000001008,10090.ENSMUSP00000003640,10090.ENSMUSP00000020308,10090.ENSMUSP00000023099,10090.ENSMUSP00000024739,10090.ENSMUSP00000083375,10090.ENSMUSP00000090059,10090.ENSMUSP00000097747,10090.ENSMUSP00000098707,10090.ENSMUSP00000105234,10090.ENSMUSP00000105985,10090.ENSMUSP00000120967	Ccl3,Fosb,Ddit4,Slc38a2,Hsp90ab1,Glul,Srsf2,Hspa5,Nlrp3,Atf4,Srsf5,Ucp2	0.891978	0.156535
GO:0071495	Cellular response to endogenous stimulus	8	1075	0.7	0.0434	10090.ENSMUSP00000003640,10090.ENSMUSP00000020308,10090.ENSMUSP00000030118,10090.ENSMUSP00000050820,10090.ENSMUSP00000097747,10090.ENSMUSP00000098707,10090.ENSMUSP00000105234,10090.ENSMUSP00000120967	Fosb,Ddit4,Dnaja1,Zfp36l2,Hspa5,Nlrp3,Atf4,Ucp2	0.816506	0.343556
GO:0016070	RNA metabolic process	9	1240	0.69	0.0269	10090.ENSMUSP00000003640,10090.ENSMUSP00000015800,10090.ENSMUSP00000029416,10090.ENSMUSP00000050820,10090.ENSMUSP00000090059,10090.ENSMUSP00000096129,10090.ENSMUSP00000097901,10090.ENSMUSP00000105234,10090.ENSMUSP00000105985	Fosb,Hspa8,Ccnl1,Zfp36l2,Srsf2,Cebpa,Rbm26,Atf4,Srsf5	0.937024	0.688732
GO:0071310	Cellular response to organic substance	14	1987	0.67	0.00073	10090.ENSMUSP00000000080,10090.ENSMUSP00000001008,10090.ENSMUSP00000003640,10090.ENSMUSP00000015800,10090.ENSMUSP00000020308,10090.ENSMUSP00000024739,10090.ENSMUSP00000030118,10090.ENSMUSP00000050820,10090.ENSMUSP00000063001,10090.ENSMUSP00000096129,10090.ENSMUSP00000097747,10090.ENSMUSP00000098707,10090.ENSMUSP00000105234,10090.ENSMUSP00000120967	Klf6,Ccl3,Fosb,Hspa8,Ddit4,Hsp90ab1,Dnaja1,Zfp36l2,Wnk1,Cebpa,Hspa5,Nlrp3,Atf4,Ucp2	0.7688	0.633966
GO:0051254	Positive regulation of rna metabolic process	11	1696	0.64	0.0127	10090.ENSMUSP00000000080,10090.ENSMUSP00000001008,10090.ENSMUSP00000003640,10090.ENSMUSP00000015800,10090.ENSMUSP00000023099,10090.ENSMUSP00000050820,10090.ENSMUSP00000096129,10090.ENSMUSP00000098707,10090.ENSMUSP00000105234,10090.ENSMUSP00000105985,10090.ENSMUSP00000131454	Klf6,Ccl3,Fosb,Hspa8,Slc38a2,Zfp36l2,Cebpa,Nlrp3,Atf4,Srsf5,Supt20	0.887202	0.163844
GO:0009719	Response to endogenous stimulus	9	1370	0.64	0.0417	10090.ENSMUSP00000003640,10090.ENSMUSP00000020308,10090.ENSMUSP00000030118,10090.ENSMUSP00000050820,10090.ENSMUSP00000097747,10090.ENSMUSP00000098707,10090.ENSMUSP00000105234,10090.ENSMUSP00000105985,10090.ENSMUSP00000120967	Fosb,Ddit4,Dnaja1,Zfp36l2,Hspa5,Nlrp3,Atf4,Srsf5,Ucp2	0.636211	0.500008
GO:0045935	Positive regulation of nucleobase-containing compound metabolic process	12	1859	0.63	0.0072	10090.ENSMUSP00000000080,10090.ENSMUSP00000001008,10090.ENSMUSP00000003640,10090.ENSMUSP00000015800,10090.ENSMUSP00000023099,10090.ENSMUSP00000024739,10090.ENSMUSP00000050820,10090.ENSMUSP00000096129,10090.ENSMUSP00000098707,10090.ENSMUSP00000105234,10090.ENSMUSP00000105985,10090.ENSMUSP00000131454	Klf6,Ccl3,Fosb,Hspa8,Slc38a2,Hsp90ab1,Zfp36l2,Cebpa,Nlrp3,Atf4,Srsf5,Supt20	0.639404	0.671693
GO:0010033	Response to organic substance	17	2742	0.62	0.0002	10090.ENSMUSP00000000080,10090.ENSMUSP00000001008,10090.ENSMUSP00000003640,10090.ENSMUSP00000015800,10090.ENSMUSP00000020308,10090.ENSMUSP00000024739,10090.ENSMUSP00000030118,10090.ENSMUSP00000050820,10090.ENSMUSP00000063001,10090.ENSMUSP00000083375,10090.ENSMUSP00000090059,10090.ENSMUSP00000096129,10090.ENSMUSP00000097747,10090.ENSMUSP00000098707,10090.ENSMUSP00000105234,10090.ENSMUSP00000105985…	Klf6,Ccl3,Fosb,Hspa8,Ddit4,Hsp90ab1,Dnaja1,Zfp36l2,Wnk1,Glul,Srsf2,Cebpa,Hspa5,Nlrp3,Atf4,Srsf5,Ucp2	0.796651	0.474933
GO:0070887	Cellular response to chemical stimulus	15	2535	0.6	0.0014	10090.ENSMUSP00000000080,10090.ENSMUSP00000001008,10090.ENSMUSP00000003640,10090.ENSMUSP00000015800,10090.ENSMUSP00000020308,10090.ENSMUSP00000023099,10090.ENSMUSP00000024739,10090.ENSMUSP00000030118,10090.ENSMUSP00000050820,10090.ENSMUSP00000063001,10090.ENSMUSP00000096129,10090.ENSMUSP00000097747,10090.ENSMUSP00000098707,10090.ENSMUSP00000105234,10090.ENSMUSP00000120967	Klf6,Ccl3,Fosb,Hspa8,Ddit4,Slc38a2,Hsp90ab1,Dnaja1,Zfp36l2,Wnk1,Cebpa,Hspa5,Nlrp3,Atf4,Ucp2	0.913345	0.0528459
GO:0010941	Regulation of cell death	10	1661	0.6	0.0347	10090.ENSMUSP00000001008,10090.ENSMUSP00000015800,10090.ENSMUSP00000020308,10090.ENSMUSP00000024739,10090.ENSMUSP00000030118,10090.ENSMUSP00000097747,10090.ENSMUSP00000098707,10090.ENSMUSP00000105234,10090.ENSMUSP00000108620,10090.ENSMUSP00000120967	Ccl3,Hspa8,Ddit4,Hsp90ab1,Dnaja1,Hspa5,Nlrp3,Atf4,Tsc22d3,Ucp2	0.793998	0.533017
GO:0019219	Regulation of nucleobase-containing compound metabolic process	19	3265	0.59	0.00019	10090.ENSMUSP00000000080,10090.ENSMUSP00000001008,10090.ENSMUSP00000003640,10090.ENSMUSP00000015800,10090.ENSMUSP00000020308,10090.ENSMUSP00000023099,10090.ENSMUSP00000024739,10090.ENSMUSP00000029416,10090.ENSMUSP00000050820,10090.ENSMUSP00000074953,10090.ENSMUSP00000090059,10090.ENSMUSP00000096129,10090.ENSMUSP00000098707,10090.ENSMUSP00000105234,10090.ENSMUSP00000105985,10090.ENSMUSP00000108620…	Klf6,Ccl3,Fosb,Hspa8,Ddit4,Slc38a2,Hsp90ab1,Ccnl1,Zfp36l2,Safb2,Srsf2,Cebpa,Nlrp3,Atf4,Srsf5,Tsc22d3,Brd2,Supt20,Jmjd1c	0.666628	0.319862
GO:0006357	Regulation of transcription by rna polymerase ii	11	1897	0.59	0.0269	10090.ENSMUSP00000000080,10090.ENSMUSP00000001008,10090.ENSMUSP00000003640,10090.ENSMUSP00000029416,10090.ENSMUSP00000074953,10090.ENSMUSP00000096129,10090.ENSMUSP00000098707,10090.ENSMUSP00000105234,10090.ENSMUSP00000108620,10090.ENSMUSP00000109880,10090.ENSMUSP00000131454	Klf6,Ccl3,Fosb,Ccnl1,Safb2,Cebpa,Nlrp3,Atf4,Tsc22d3,Brd2,Supt20	0.639077	0.704378
GO:0010467	Gene expression	10	1743	0.58	0.0463	10090.ENSMUSP00000003640,10090.ENSMUSP00000015800,10090.ENSMUSP00000029416,10090.ENSMUSP00000090059,10090.ENSMUSP00000096129,10090.ENSMUSP00000097901,10090.ENSMUSP00000098707,10090.ENSMUSP00000105234,10090.ENSMUSP00000105985,10090.ENSMUSP00000126825	Fosb,Hspa8,Ccnl1,Srsf2,Cebpa,Rbm26,Nlrp3,Atf4,Srsf5,Eif5	0.957128	0.314767
GO:0051252	Regulation of rna metabolic process	17	3027	0.57	0.00063	10090.ENSMUSP00000000080,10090.ENSMUSP00000001008,10090.ENSMUSP00000003640,10090.ENSMUSP00000015800,10090.ENSMUSP00000023099,10090.ENSMUSP00000029416,10090.ENSMUSP00000050820,10090.ENSMUSP00000074953,10090.ENSMUSP00000090059,10090.ENSMUSP00000096129,10090.ENSMUSP00000098707,10090.ENSMUSP00000105234,10090.ENSMUSP00000105985,10090.ENSMUSP00000108620,10090.ENSMUSP00000109880,10090.ENSMUSP00000131454…	Klf6,Ccl3,Fosb,Hspa8,Slc38a2,Ccnl1,Zfp36l2,Safb2,Srsf2,Cebpa,Nlrp3,Atf4,Srsf5,Tsc22d3,Brd2,Supt20,Jmjd1c	0.625477	0.651345
GO:0009605	Response to external stimulus	12	2199	0.56	0.0222	10090.ENSMUSP00000001008,10090.ENSMUSP00000003640,10090.ENSMUSP00000020308,10090.ENSMUSP00000023099,10090.ENSMUSP00000047431,10090.ENSMUSP00000078382,10090.ENSMUSP00000083375,10090.ENSMUSP00000090059,10090.ENSMUSP00000097747,10090.ENSMUSP00000098707,10090.ENSMUSP00000105234,10090.ENSMUSP00000120967	Ccl3,Fosb,Ddit4,Slc38a2,Tagap,Fkbp5,Glul,Srsf2,Hspa5,Nlrp3,Atf4,Ucp2	0.873247	0.192581
GO:2000112	Regulation of cellular macromolecule biosynthetic process	16	3203	0.52	0.0038	10090.ENSMUSP00000000080,10090.ENSMUSP00000001008,10090.ENSMUSP00000003640,10090.ENSMUSP00000015800,10090.ENSMUSP00000024739,10090.ENSMUSP00000029416,10090.ENSMUSP00000050820,10090.ENSMUSP00000074953,10090.ENSMUSP00000096129,10090.ENSMUSP00000098707,10090.ENSMUSP00000105234,10090.ENSMUSP00000108620,10090.ENSMUSP00000109880,10090.ENSMUSP00000126825,10090.ENSMUSP00000131454,10090.ENSMUSP00000133700	Klf6,Ccl3,Fosb,Hspa8,Hsp90ab1,Ccnl1,Zfp36l2,Safb2,Cebpa,Nlrp3,Atf4,Tsc22d3,Brd2,Eif5,Supt20,Jmjd1c	0.86693	0.238155
GO:0006950	Response to stress	15	3045	0.52	0.0085	10090.ENSMUSP00000001008,10090.ENSMUSP00000015800,10090.ENSMUSP00000020308,10090.ENSMUSP00000023099,10090.ENSMUSP00000024739,10090.ENSMUSP00000030118,10090.ENSMUSP00000047431,10090.ENSMUSP00000050820,10090.ENSMUSP00000083375,10090.ENSMUSP00000097747,10090.ENSMUSP00000098707,10090.ENSMUSP00000105234,10090.ENSMUSP00000105985,10090.ENSMUSP00000108620,10090.ENSMUSP00000120967	Ccl3,Hspa8,Ddit4,Slc38a2,Hsp90ab1,Dnaja1,Tagap,Zfp36l2,Glul,Hspa5,Nlrp3,Atf4,Srsf5,Tsc22d3,Ucp2	0.660037	0.713081
GO:0042221	Response to chemical	18	3720	0.51	0.0013	10090.ENSMUSP00000000080,10090.ENSMUSP00000001008,10090.ENSMUSP00000003640,10090.ENSMUSP00000015800,10090.ENSMUSP00000020308,10090.ENSMUSP00000023099,10090.ENSMUSP00000024739,10090.ENSMUSP00000030118,10090.ENSMUSP00000050820,10090.ENSMUSP00000063001,10090.ENSMUSP00000083375,10090.ENSMUSP00000090059,10090.ENSMUSP00000096129,10090.ENSMUSP00000097747,10090.ENSMUSP00000098707,10090.ENSMUSP00000105234…	Klf6,Ccl3,Fosb,Hspa8,Ddit4,Slc38a2,Hsp90ab1,Dnaja1,Zfp36l2,Wnk1,Glul,Srsf2,Cebpa,Hspa5,Nlrp3,Atf4,Srsf5,Ucp2	0.855977	0.287005
GO:0010468	Regulation of gene expression	19	4041	0.5	0.001	10090.ENSMUSP00000000080,10090.ENSMUSP00000001008,10090.ENSMUSP00000003640,10090.ENSMUSP00000015800,10090.ENSMUSP00000023099,10090.ENSMUSP00000024739,10090.ENSMUSP00000029416,10090.ENSMUSP00000050820,10090.ENSMUSP00000074953,10090.ENSMUSP00000090059,10090.ENSMUSP00000096129,10090.ENSMUSP00000098707,10090.ENSMUSP00000105234,10090.ENSMUSP00000105985,10090.ENSMUSP00000108620,10090.ENSMUSP00000109880…	Klf6,Ccl3,Fosb,Hspa8,Slc38a2,Hsp90ab1,Ccnl1,Zfp36l2,Safb2,Srsf2,Cebpa,Nlrp3,Atf4,Srsf5,Tsc22d3,Brd2,Eif5,Supt20,Jmjd1c	0.673698	0.48326
GO:0006355	Regulation of transcription, dna-templated	13	2720	0.5	0.029	10090.ENSMUSP00000000080,10090.ENSMUSP00000001008,10090.ENSMUSP00000003640,10090.ENSMUSP00000015800,10090.ENSMUSP00000029416,10090.ENSMUSP00000074953,10090.ENSMUSP00000096129,10090.ENSMUSP00000098707,10090.ENSMUSP00000105234,10090.ENSMUSP00000108620,10090.ENSMUSP00000109880,10090.ENSMUSP00000131454,10090.ENSMUSP00000133700	Klf6,Ccl3,Fosb,Hspa8,Ccnl1,Safb2,Cebpa,Nlrp3,Atf4,Tsc22d3,Brd2,Supt20,Jmjd1c	0.672534	0.548646
GO:0051171	Regulation of nitrogen compound metabolic process	23	5126	0.48	0.00019	10090.ENSMUSP00000000080,10090.ENSMUSP00000001008,10090.ENSMUSP00000003640,10090.ENSMUSP00000015800,10090.ENSMUSP00000020308,10090.ENSMUSP00000023099,10090.ENSMUSP00000024739,10090.ENSMUSP00000029416,10090.ENSMUSP00000030118,10090.ENSMUSP00000050820,10090.ENSMUSP00000063001,10090.ENSMUSP00000074953,10090.ENSMUSP00000090059,10090.ENSMUSP00000096129,10090.ENSMUSP00000097747,10090.ENSMUSP00000098707…	Klf6,Ccl3,Fosb,Hspa8,Ddit4,Slc38a2,Hsp90ab1,Ccnl1,Dnaja1,Zfp36l2,Wnk1,Safb2,Srsf2,Cebpa,Hspa5,Nlrp3,Atf4,Srsf5,Tsc22d3,Brd2,Eif5,Supt20,Jmjd1c	0.647297	0.628381
GO:0051173	Positive regulation of nitrogen compound metabolic process	14	3119	0.48	0.0282	10090.ENSMUSP00000000080,10090.ENSMUSP00000001008,10090.ENSMUSP00000003640,10090.ENSMUSP00000015800,10090.ENSMUSP00000023099,10090.ENSMUSP00000024739,10090.ENSMUSP00000050820,10090.ENSMUSP00000063001,10090.ENSMUSP00000096129,10090.ENSMUSP00000097747,10090.ENSMUSP00000098707,10090.ENSMUSP00000105234,10090.ENSMUSP00000105985,10090.ENSMUSP00000131454	Klf6,Ccl3,Fosb,Hspa8,Slc38a2,Hsp90ab1,Zfp36l2,Wnk1,Cebpa,Hspa5,Nlrp3,Atf4,Srsf5,Supt20	0.66551	0.593823
GO:0031323	Regulation of cellular metabolic process	24	5479	0.47	0.00019	10090.ENSMUSP00000000080,10090.ENSMUSP00000001008,10090.ENSMUSP00000003640,10090.ENSMUSP00000015800,10090.ENSMUSP00000020308,10090.ENSMUSP00000023099,10090.ENSMUSP00000024739,10090.ENSMUSP00000029416,10090.ENSMUSP00000030118,10090.ENSMUSP00000050820,10090.ENSMUSP00000063001,10090.ENSMUSP00000074953,10090.ENSMUSP00000090059,10090.ENSMUSP00000096129,10090.ENSMUSP00000097747,10090.ENSMUSP00000097901…	Klf6,Ccl3,Fosb,Hspa8,Ddit4,Slc38a2,Hsp90ab1,Ccnl1,Dnaja1,Zfp36l2,Wnk1,Safb2,Srsf2,Cebpa,Hspa5,Rbm26,Nlrp3,Atf4,Srsf5,Tsc22d3,Brd2,Eif5,Supt20,Jmjd1c	0.669697	0.601366
GO:0080090	Regulation of primary metabolic process	23	5290	0.46	0.00019	10090.ENSMUSP00000000080,10090.ENSMUSP00000001008,10090.ENSMUSP00000003640,10090.ENSMUSP00000015800,10090.ENSMUSP00000020308,10090.ENSMUSP00000023099,10090.ENSMUSP00000024739,10090.ENSMUSP00000029416,10090.ENSMUSP00000030118,10090.ENSMUSP00000050820,10090.ENSMUSP00000063001,10090.ENSMUSP00000074953,10090.ENSMUSP00000090059,10090.ENSMUSP00000096129,10090.ENSMUSP00000097747,10090.ENSMUSP00000098707…	Klf6,Ccl3,Fosb,Hspa8,Ddit4,Slc38a2,Hsp90ab1,Ccnl1,Dnaja1,Zfp36l2,Wnk1,Safb2,Srsf2,Cebpa,Hspa5,Nlrp3,Atf4,Srsf5,Tsc22d3,Brd2,Eif5,Supt20,Jmjd1c	0.64566	0.733609
GO:0031325	Positive regulation of cellular metabolic process	14	3320	0.45	0.0431	10090.ENSMUSP00000000080,10090.ENSMUSP00000001008,10090.ENSMUSP00000003640,10090.ENSMUSP00000015800,10090.ENSMUSP00000023099,10090.ENSMUSP00000024739,10090.ENSMUSP00000050820,10090.ENSMUSP00000063001,10090.ENSMUSP00000096129,10090.ENSMUSP00000097747,10090.ENSMUSP00000098707,10090.ENSMUSP00000105234,10090.ENSMUSP00000105985,10090.ENSMUSP00000131454	Klf6,Ccl3,Fosb,Hspa8,Slc38a2,Hsp90ab1,Zfp36l2,Wnk1,Cebpa,Hspa5,Nlrp3,Atf4,Srsf5,Supt20	0.885238	0.107738
GO:0019222	Regulation of metabolic process	25	6085	0.44	0.00019	10090.ENSMUSP00000000080,10090.ENSMUSP00000001008,10090.ENSMUSP00000003640,10090.ENSMUSP00000015800,10090.ENSMUSP00000020308,10090.ENSMUSP00000023099,10090.ENSMUSP00000024739,10090.ENSMUSP00000029416,10090.ENSMUSP00000030118,10090.ENSMUSP00000050820,10090.ENSMUSP00000063001,10090.ENSMUSP00000074953,10090.ENSMUSP00000090059,10090.ENSMUSP00000096129,10090.ENSMUSP00000097747,10090.ENSMUSP00000097901…	Klf6,Ccl3,Fosb,Hspa8,Ddit4,Slc38a2,Hsp90ab1,Ccnl1,Dnaja1,Zfp36l2,Wnk1,Safb2,Srsf2,Cebpa,Hspa5,Rbm26,Nlrp3,Atf4,Srsf5,Tsc22d3,Brd2,Ucp2,Eif5,Supt20,Jmjd1c	0.662801	0.620023
GO:0060255	Regulation of macromolecule metabolic process	23	5618	0.44	0.00032	10090.ENSMUSP00000000080,10090.ENSMUSP00000001008,10090.ENSMUSP00000003640,10090.ENSMUSP00000015800,10090.ENSMUSP00000020308,10090.ENSMUSP00000023099,10090.ENSMUSP00000024739,10090.ENSMUSP00000029416,10090.ENSMUSP00000030118,10090.ENSMUSP00000050820,10090.ENSMUSP00000063001,10090.ENSMUSP00000074953,10090.ENSMUSP00000090059,10090.ENSMUSP00000096129,10090.ENSMUSP00000097747,10090.ENSMUSP00000098707…	Klf6,Ccl3,Fosb,Hspa8,Ddit4,Slc38a2,Hsp90ab1,Ccnl1,Dnaja1,Zfp36l2,Wnk1,Safb2,Srsf2,Cebpa,Hspa5,Nlrp3,Atf4,Srsf5,Tsc22d3,Brd2,Eif5,Supt20,Jmjd1c	0.684822	0.483534
GO:0009893	Positive regulation of metabolic process	15	3767	0.42	0.0427	10090.ENSMUSP00000000080,10090.ENSMUSP00000001008,10090.ENSMUSP00000003640,10090.ENSMUSP00000015800,10090.ENSMUSP00000023099,10090.ENSMUSP00000024739,10090.ENSMUSP00000050820,10090.ENSMUSP00000063001,10090.ENSMUSP00000096129,10090.ENSMUSP00000097747,10090.ENSMUSP00000098707,10090.ENSMUSP00000105234,10090.ENSMUSP00000105985,10090.ENSMUSP00000120967,10090.ENSMUSP00000131454	Klf6,Ccl3,Fosb,Hspa8,Slc38a2,Hsp90ab1,Zfp36l2,Wnk1,Cebpa,Hspa5,Nlrp3,Atf4,Srsf5,Ucp2,Supt20	0.960119	0.360672
GO:0043170	Macromolecule metabolic process	19	5313	0.38	0.0197	10090.ENSMUSP00000001008,10090.ENSMUSP00000003640,10090.ENSMUSP00000015800,10090.ENSMUSP00000024739,10090.ENSMUSP00000029416,10090.ENSMUSP00000050820,10090.ENSMUSP00000063001,10090.ENSMUSP00000078382,10090.ENSMUSP00000083375,10090.ENSMUSP00000090059,10090.ENSMUSP00000096129,10090.ENSMUSP00000097747,10090.ENSMUSP00000097901,10090.ENSMUSP00000098707,10090.ENSMUSP00000105234,10090.ENSMUSP00000105985…	Ccl3,Fosb,Hspa8,Hsp90ab1,Ccnl1,Zfp36l2,Wnk1,Fkbp5,Glul,Srsf2,Cebpa,Hspa5,Rbm26,Nlrp3,Atf4,Srsf5,Ubc,Eif5,Jmjd1c	0.805534	0.545282
GO:0048522	Positive regulation of cellular process	19	5407	0.37	0.0235	10090.ENSMUSP00000000080,10090.ENSMUSP00000001008,10090.ENSMUSP00000003640,10090.ENSMUSP00000015800,10090.ENSMUSP00000020308,10090.ENSMUSP00000023099,10090.ENSMUSP00000024739,10090.ENSMUSP00000030118,10090.ENSMUSP00000050820,10090.ENSMUSP00000063001,10090.ENSMUSP00000083375,10090.ENSMUSP00000096129,10090.ENSMUSP00000097747,10090.ENSMUSP00000097901,10090.ENSMUSP00000098707,10090.ENSMUSP00000105234…	Klf6,Ccl3,Fosb,Hspa8,Ddit4,Slc38a2,Hsp90ab1,Dnaja1,Zfp36l2,Wnk1,Glul,Cebpa,Hspa5,Rbm26,Nlrp3,Atf4,Srsf5,Ucp2,Supt20	1	0
GO:0050896	Response to stimulus	21	6908	0.31	0.0416	10090.ENSMUSP00000000080,10090.ENSMUSP00000001008,10090.ENSMUSP00000003640,10090.ENSMUSP00000015800,10090.ENSMUSP00000020308,10090.ENSMUSP00000023099,10090.ENSMUSP00000024739,10090.ENSMUSP00000030118,10090.ENSMUSP00000047431,10090.ENSMUSP00000050820,10090.ENSMUSP00000063001,10090.ENSMUSP00000078382,10090.ENSMUSP00000083375,10090.ENSMUSP00000090059,10090.ENSMUSP00000096129,10090.ENSMUSP00000097747…	Klf6,Ccl3,Fosb,Hspa8,Ddit4,Slc38a2,Hsp90ab1,Dnaja1,Tagap,Zfp36l2,Wnk1,Fkbp5,Glul,Srsf2,Cebpa,Hspa5,Nlrp3,Atf4,Srsf5,Tsc22d3,Ucp2	0.859337	0.232797
GO:0050794	Regulation of cellular process	27	9541	0.28	0.0059	10090.ENSMUSP00000000080,10090.ENSMUSP00000001008,10090.ENSMUSP00000003640,10090.ENSMUSP00000015800,10090.ENSMUSP00000020308,10090.ENSMUSP00000023099,10090.ENSMUSP00000024739,10090.ENSMUSP00000029416,10090.ENSMUSP00000030118,10090.ENSMUSP00000047431,10090.ENSMUSP00000050820,10090.ENSMUSP00000063001,10090.ENSMUSP00000074953,10090.ENSMUSP00000083375,10090.ENSMUSP00000090059,10090.ENSMUSP00000096129…	Klf6,Ccl3,Fosb,Hspa8,Ddit4,Slc38a2,Hsp90ab1,Ccnl1,Dnaja1,Tagap,Zfp36l2,Wnk1,Safb2,Glul,Srsf2,Cebpa,Hspa5,Rbm26,Nlrp3,Atf4,Srsf5,Tsc22d3,Brd2,Ucp2,Eif5,Supt20,Jmjd1c	1	0
GO:0065007	Biological regulation	28	10591	0.25	0.0088	10090.ENSMUSP00000000080,10090.ENSMUSP00000001008,10090.ENSMUSP00000003640,10090.ENSMUSP00000015800,10090.ENSMUSP00000020308,10090.ENSMUSP00000023099,10090.ENSMUSP00000024739,10090.ENSMUSP00000029416,10090.ENSMUSP00000030118,10090.ENSMUSP00000047431,10090.ENSMUSP00000050820,10090.ENSMUSP00000063001,10090.ENSMUSP00000074953,10090.ENSMUSP00000083375,10090.ENSMUSP00000090059,10090.ENSMUSP00000092002…	Klf6,Ccl3,Fosb,Hspa8,Ddit4,Slc38a2,Hsp90ab1,Ccnl1,Dnaja1,Tagap,Zfp36l2,Wnk1,Safb2,Glul,Srsf2,Ftl1,Cebpa,Hspa5,Rbm26,Nlrp3,Atf4,Srsf5,Tsc22d3,Brd2,Ucp2,Eif5,Supt20,Jmjd1c	1	0

## Sheet: Homeo Micro DOWN
#term ID	term description	observed gene count	background gene count	#term ID	strength	false discovery rate	matching proteins in your network (IDs)	matching proteins in your network (labels)	Uniqueness	Dispensability
GO:0110089	Regulation of hippocampal neuron apoptotic process	2	4	GO:0110089	2.64	0.0101	10090.ENSMUSP00000032800,10090.ENSMUSP00000063986	Tyrobp,Cx3cr1	0.970692	0
GO:0002282	Microglial cell activation involved in immune response	2	5	GO:0002282	2.55	0.0129	10090.ENSMUSP00000032800,10090.ENSMUSP00000063986	Tyrobp,Cx3cr1	0.850024	0
GO:1902255	Positive regulation of intrinsic apoptotic signaling pathway by p53 class mediator	2	8	GO:1902255	2.34	0.0235	10090.ENSMUSP00000073175,10090.ENSMUSP00000099595	Rpl26,Rpl11	0.955352	0.296097
GO:1900272	Negative regulation of long-term synaptic potentiation	2	11	GO:1900272	2.21	0.0371	10090.ENSMUSP00000032800,10090.ENSMUSP00000063986	Tyrobp,Cx3cr1	0.97926	0.0286923
GO:0002181	Cytoplasmic translation	8	68	GO:0002181	2.02	2.77e-11	10090.ENSMUSP00000008036,10090.ENSMUSP00000038352,10090.ENSMUSP00000058432,10090.ENSMUSP00000073175,10090.ENSMUSP00000099595,10090.ENSMUSP00000102213,10090.ENSMUSP00000106014,10090.ENSMUSP00000110886	Rplp1,Rps29,Rps21,Rpl26,Rpl11,Rpl38,Rpl30,Rpl39	0.779236	0.00807011
GO:0001774	Microglial cell activation	3	33	GO:0001774	1.9	0.006	10090.ENSMUSP00000025257,10090.ENSMUSP00000032800,10090.ENSMUSP00000063986	Aif1,Tyrobp,Cx3cr1	0.8587	0.794568
GO:0042274	Ribosomal small subunit biogenesis	4	68	GO:0042274	1.71	0.001	10090.ENSMUSP00000058432,10090.ENSMUSP00000102213,10090.ENSMUSP00000125977,10090.ENSMUSP00000132102	Rps21,Rpl38,Rps24,Rps27	0.73504	0.00997403
GO:0006412	Translation	16	316	GO:0006412	1.65	1.51e-19	10090.ENSMUSP00000008036,10090.ENSMUSP00000038352,10090.ENSMUSP00000041652,10090.ENSMUSP00000046506,10090.ENSMUSP00000058432,10090.ENSMUSP00000058919,10090.ENSMUSP00000073175,10090.ENSMUSP00000099595,10090.ENSMUSP00000099909,10090.ENSMUSP00000102213,10090.ENSMUSP00000106014,10090.ENSMUSP00000110886,10090.ENSMUSP00000123410,10090.ENSMUSP00000125977,10090.ENSMUSP00000132102,10090.ENSMUSP00000136358	Rplp1,Rps29,Rpl21,Rpl37,Rps21,Rpl37a,Rpl26,Rpl11,Rps27a,Rpl38,Rpl30,Rpl39,Rpl27a,Rps24,Rps27,Fau	0.74684	0.822496
GO:0048678	Response to axon injury	3	59	GO:0048678	1.65	0.0208	10090.ENSMUSP00000025257,10090.ENSMUSP00000028938,10090.ENSMUSP00000032800	Aif1,Cst3,Tyrobp	0.944912	0.0648416
GO:0042255	Ribosome assembly	3	61	GO:0042255	1.64	0.0224	10090.ENSMUSP00000099595,10090.ENSMUSP00000102213,10090.ENSMUSP00000132102	Rpl11,Rpl38,Rps27	0.73772	0.734059
GO:0042273	Ribosomal large subunit biogenesis	3	72	GO:0042273	1.57	0.0334	10090.ENSMUSP00000073175,10090.ENSMUSP00000099595,10090.ENSMUSP00000102213	Rpl26,Rpl11,Rpl38	0.735292	0.742918
GO:0061844	Antimicrobial humoral immune response mediated by antimicrobial peptide	3	82	GO:0061844	1.51	0.0444	10090.ENSMUSP00000106014,10090.ENSMUSP00000110886,10090.ENSMUSP00000136358	Rpl30,Rpl39,Fau	0.880687	0.351167
GO:0006364	rRNA processing	5	194	GO:0006364	1.36	0.0021	10090.ENSMUSP00000058432,10090.ENSMUSP00000073175,10090.ENSMUSP00000099595,10090.ENSMUSP00000125977,10090.ENSMUSP00000132102	Rps21,Rpl26,Rpl11,Rps24,Rps27	0.546726	0.863182
GO:0042254	Ribosome biogenesis	6	278	GO:0042254	1.28	0.00057	10090.ENSMUSP00000058432,10090.ENSMUSP00000073175,10090.ENSMUSP00000099595,10090.ENSMUSP00000102213,10090.ENSMUSP00000125977,10090.ENSMUSP00000132102	Rps21,Rpl26,Rpl11,Rpl38,Rps24,Rps27	0.726722	0.770726
GO:0010467	Gene expression	17	1743	GO:0010467	0.93	1.84e-10	10090.ENSMUSP00000008036,10090.ENSMUSP00000025257,10090.ENSMUSP00000038352,10090.ENSMUSP00000041652,10090.ENSMUSP00000046506,10090.ENSMUSP00000058432,10090.ENSMUSP00000058919,10090.ENSMUSP00000073175,10090.ENSMUSP00000099595,10090.ENSMUSP00000099909,10090.ENSMUSP00000102213,10090.ENSMUSP00000106014,10090.ENSMUSP00000110886,10090.ENSMUSP00000123410,10090.ENSMUSP00000125977,10090.ENSMUSP00000132102…	Rplp1,Aif1,Rps29,Rpl21,Rpl37,Rps21,Rpl37a,Rpl26,Rpl11,Rps27a,Rpl38,Rpl30,Rpl39,Rpl27a,Rps24,Rps27,Fau	0.786884	0.238613
GO:0006955	Immune response	7	979	GO:0006955	0.8	0.0334	10090.ENSMUSP00000021860,10090.ENSMUSP00000025257,10090.ENSMUSP00000032800,10090.ENSMUSP00000063986,10090.ENSMUSP00000106014,10090.ENSMUSP00000110886,10090.ENSMUSP00000136358	Ly86,Aif1,Tyrobp,Cx3cr1,Rpl30,Rpl39,Fau	0.866785	0.483188
GO:0006952	Defense response	8	1133	GO:0006952	0.79	0.0126	10090.ENSMUSP00000021860,10090.ENSMUSP00000025257,10090.ENSMUSP00000028938,10090.ENSMUSP00000032800,10090.ENSMUSP00000063986,10090.ENSMUSP00000106014,10090.ENSMUSP00000110886,10090.ENSMUSP00000136358	Ly86,Aif1,Cst3,Tyrobp,Cx3cr1,Rpl30,Rpl39,Fau	0.934183	0.356377
GO:0034641	Cellular nitrogen compound metabolic process	17	2805	GO:0034641	0.73	2.84e-07	10090.ENSMUSP00000008036,10090.ENSMUSP00000038352,10090.ENSMUSP00000041652,10090.ENSMUSP00000046506,10090.ENSMUSP00000058432,10090.ENSMUSP00000058919,10090.ENSMUSP00000073175,10090.ENSMUSP00000074783,10090.ENSMUSP00000099595,10090.ENSMUSP00000099909,10090.ENSMUSP00000102213,10090.ENSMUSP00000106014,10090.ENSMUSP00000110886,10090.ENSMUSP00000123410,10090.ENSMUSP00000125977,10090.ENSMUSP00000132102…	Rplp1,Rps29,Rpl21,Rpl37,Rps21,Rpl37a,Rpl26,Ttr,Rpl11,Rps27a,Rpl38,Rpl30,Rpl39,Rpl27a,Rps24,Rps27,Fau	0.758211	0.283256
GO:1901564	Organonitrogen compound metabolic process	17	4475	GO:1901564	0.53	0.00033	10090.ENSMUSP00000008036,10090.ENSMUSP00000038352,10090.ENSMUSP00000041652,10090.ENSMUSP00000046506,10090.ENSMUSP00000058432,10090.ENSMUSP00000058919,10090.ENSMUSP00000073175,10090.ENSMUSP00000074783,10090.ENSMUSP00000099595,10090.ENSMUSP00000099909,10090.ENSMUSP00000102213,10090.ENSMUSP00000106014,10090.ENSMUSP00000110886,10090.ENSMUSP00000123410,10090.ENSMUSP00000125977,10090.ENSMUSP00000132102…	Rplp1,Rps29,Rpl21,Rpl37,Rps21,Rpl37a,Rpl26,Ttr,Rpl11,Rps27a,Rpl38,Rpl30,Rpl39,Rpl27a,Rps24,Rps27,Fau	0.737016	0.490089
GO:0044237	Cellular metabolic process	18	6445	GO:0044237	0.39	0.0077	10090.ENSMUSP00000008036,10090.ENSMUSP00000034276,10090.ENSMUSP00000038352,10090.ENSMUSP00000041652,10090.ENSMUSP00000046506,10090.ENSMUSP00000058432,10090.ENSMUSP00000058919,10090.ENSMUSP00000073175,10090.ENSMUSP00000074783,10090.ENSMUSP00000099595,10090.ENSMUSP00000099909,10090.ENSMUSP00000102213,10090.ENSMUSP00000106014,10090.ENSMUSP00000110886,10090.ENSMUSP00000123410,10090.ENSMUSP00000125977…	Rplp1,Cox4i1,Rps29,Rpl21,Rpl37,Rps21,Rpl37a,Rpl26,Ttr,Rpl11,Rps27a,Rpl38,Rpl30,Rpl39,Rpl27a,Rps24,Rps27,Fau	0.736408	0.408553
GO:0071704	Organic substance metabolic process	18	6824	GO:0071704	0.37	0.0143	10090.ENSMUSP00000008036,10090.ENSMUSP00000025257,10090.ENSMUSP00000038352,10090.ENSMUSP00000041652,10090.ENSMUSP00000046506,10090.ENSMUSP00000058432,10090.ENSMUSP00000058919,10090.ENSMUSP00000073175,10090.ENSMUSP00000074783,10090.ENSMUSP00000099595,10090.ENSMUSP00000099909,10090.ENSMUSP00000102213,10090.ENSMUSP00000106014,10090.ENSMUSP00000110886,10090.ENSMUSP00000123410,10090.ENSMUSP00000125977…	Rplp1,Aif1,Rps29,Rpl21,Rpl37,Rps21,Rpl37a,Rpl26,Ttr,Rpl11,Rps27a,Rpl38,Rpl30,Rpl39,Rpl27a,Rps24,Rps27,Fau	0.744076	0.561704
GO:0044238	Primary metabolic process	17	6369	GO:0044238	0.37	0.0245	10090.ENSMUSP00000008036,10090.ENSMUSP00000038352,10090.ENSMUSP00000041652,10090.ENSMUSP00000046506,10090.ENSMUSP00000058432,10090.ENSMUSP00000058919,10090.ENSMUSP00000073175,10090.ENSMUSP00000074783,10090.ENSMUSP00000099595,10090.ENSMUSP00000099909,10090.ENSMUSP00000102213,10090.ENSMUSP00000106014,10090.ENSMUSP00000110886,10090.ENSMUSP00000123410,10090.ENSMUSP00000125977,10090.ENSMUSP00000132102…	Rplp1,Rps29,Rpl21,Rpl37,Rps21,Rpl37a,Rpl26,Ttr,Rpl11,Rps27a,Rpl38,Rpl30,Rpl39,Rpl27a,Rps24,Rps27,Fau	0.740207	0.57774
GO:0008152	Metabolic process	19	7331	GO:0008152	0.36	0.0092	10090.ENSMUSP00000008036,10090.ENSMUSP00000025257,10090.ENSMUSP00000034276,10090.ENSMUSP00000038352,10090.ENSMUSP00000041652,10090.ENSMUSP00000046506,10090.ENSMUSP00000058432,10090.ENSMUSP00000058919,10090.ENSMUSP00000073175,10090.ENSMUSP00000074783,10090.ENSMUSP00000099595,10090.ENSMUSP00000099909,10090.ENSMUSP00000102213,10090.ENSMUSP00000106014,10090.ENSMUSP00000110886,10090.ENSMUSP00000123410…	Rplp1,Aif1,Cox4i1,Rps29,Rpl21,Rpl37,Rps21,Rpl37a,Rpl26,Ttr,Rpl11,Rps27a,Rpl38,Rpl30,Rpl39,Rpl27a,Rps24,Rps27,Fau	1	0
downregulation of genes associated with the homeostatic function of microglia, including the purinergic receptors P2ry12/P2ry13, Cx3cr1, and Tmem119, is also typical for so-called DAM (i.e., disease-associated microglia

## Sheet: Micro CSD UP
#term ID	term description	observed gene count	background gene count	#term ID	strength	false discovery rate	matching proteins in your network (IDs)	matching proteins in your network (labels)	Uniqueness	Dispensability
GO:0002025	Norepinephrine-epinephrine-mediated vasodilation involved in regulation of systemic arterial blood pressure	2	3	GO:0002025	1.94	0.0297	10090.ENSMUSP00000040847,10090.ENSMUSP00000062256	Adrb1,Adrb2	0.89571	0
GO:1903895	Negative regulation of ire1-mediated unfolded protein response	2	3	GO:1903895	1.94	0.0297	10090.ENSMUSP00000015049,10090.ENSMUSP00000097747	Dnajb9,Hspa5	0.993633	0
GO:1905323	Telomerase holoenzyme complex assembly	2	3	GO:1905323	1.94	0.0297	10090.ENSMUSP00000024739,10090.ENSMUSP00000091921	Hsp90ab1,Hsp90aa1	0.955432	0.018161
GO:1903428	Positive regulation of reactive oxygen species biosynthetic process	5	60	GO:1903428	1.83	0.00098	10090.ENSMUSP00000001780,10090.ENSMUSP00000024739,10090.ENSMUSP00000080994,10090.ENSMUSP00000091921,10090.ENSMUSP00000103245	Akt1,Hsp90ab1,mt-Co2,Hsp90aa1,Klf4	0.935666	0.751138
GO:0001997	Positive regulation of the force of heart contraction by epinephrine-norepinephrine	2	4	GO:0001997	1.81	0.0388	10090.ENSMUSP00000040847,10090.ENSMUSP00000062256	Adrb1,Adrb2	0.915972	0.903622
GO:0060396	Growth hormone receptor signaling pathway	3	11	GO:0060396	1.55	0.0102	10090.ENSMUSP00000056774,10090.ENSMUSP00000083709,10090.ENSMUSP00000120152	Pik3r1,Pxn,Stat3	0.831321	0.545322
GO:0042026	Protein refolding	4	15	GO:0042026	1.54	0.0013	10090.ENSMUSP00000015800,10090.ENSMUSP00000084586,10090.ENSMUSP00000091921,10090.ENSMUSP00000097747	Hspa8,Hspa1a,Hsp90aa1,Hspa5	0.987064	0.00708984
GO:0009611	Response to wounding	10	272	GO:0009611	1.54	0.000351	10090.ENSMUSP00000005493,10090.ENSMUSP00000005548,10090.ENSMUSP00000021552,10090.ENSMUSP00000030121,10090.ENSMUSP00000040847,10090.ENSMUSP00000050820,10090.ENSMUSP00000062256,10090.ENSMUSP00000095392,10090.ENSMUSP00000105985,10090.ENSMUSP00000119715	Slc1a3,Hmox1,Zfp36l1,B4galt1,Adrb1,Zfp36l2,Adrb2,Dst,Srsf5,Rps6kb1	0.934332	0.37821
GO:0070102	interleukin-6-mediated signaling pathway	3	12	GO:0070102	1.51	0.00122	10090.ENSMUSP00000034150,10090.ENSMUSP00000096129,10090.ENSMUSP00000120152	Gab1,Cebpa,Stat3	0.857286	0.0286407
GO:0007568	Aging	13	287	GO:0007568	1.47	9.75e-05	10090.ENSMUSP00000001780,10090.ENSMUSP00000003912,10090.ENSMUSP00000013807,10090.ENSMUSP00000014370,10090.ENSMUSP00000023829,10090.ENSMUSP00000038405,10090.ENSMUSP00000051092,10090.ENSMUSP00000080996,10090.ENSMUSP00000081000,10090.ENSMUSP00000119715,10090.ENSMUSP00000120152,10090.ENSMUSP00000120967,10090.ENSMUSP00000133700	Akt1,Calr,Pten,Cacybp,Cdkn1a,Cited2,Picalm,mt-Atp6,mt-Nd4,Rps6kb1,Stat3,Ucp2,Jmjd1c	0.969533	0.184509
GO:0097201	Negative regulation of transcription from rna polymerase ii promoter in response to stress	3	14	GO:0097201	1.44	0.0162	10090.ENSMUSP00000005620,10090.ENSMUSP00000038405,10090.ENSMUSP00000084586	Dnajb1,Cited2,Hspa1a	0.802348	0.136615
GO:0051085	Chaperone cofactor-dependent protein refolding	6	29	GO:0051085	1.43	5.3e-05	10090.ENSMUSP00000005620,10090.ENSMUSP00000015800,10090.ENSMUSP00000074392,10090.ENSMUSP00000074724,10090.ENSMUSP00000084586,10090.ENSMUSP00000097747	Dnajb1,Hspa8,Hsph1,Hspe1,Hspa1a,Hspa5	0.882354	0.232484
GO:0060416	Response to growth hormone	5	24	GO:0060416	1.43	0.00037	10090.ENSMUSP00000001780,10090.ENSMUSP00000014370,10090.ENSMUSP00000056774,10090.ENSMUSP00000083709,10090.ENSMUSP00000120152	Akt1,Cacybp,Pik3r1,Pxn,Stat3	0.986411	0.698601
GO:1900101	Regulation of endoplasmic reticulum unfolded protein response	4	21	GO:1900101	1.39	0.0033	10090.ENSMUSP00000001059,10090.ENSMUSP00000015049,10090.ENSMUSP00000056774,10090.ENSMUSP00000097747	Ern1,Dnajb9,Pik3r1,Hspa5	0.909208	0.74149
GO:0046831	Regulation of rna export from nucleus	3	16	GO:0046831	1.39	0.0215	10090.ENSMUSP00000024627,10090.ENSMUSP00000051389,10090.ENSMUSP00000097901	Chd1,Akap8l,Rbm26	0.932411	0.0306553
GO:0051384	Response to glucocorticoid	9	162	GO:0051384	1.36	0.00086	10090.ENSMUSP00000003640,10090.ENSMUSP00000020308,10090.ENSMUSP00000021552,10090.ENSMUSP00000023829,10090.ENSMUSP00000050820,10090.ENSMUSP00000056774,10090.ENSMUSP00000101981,10090.ENSMUSP00000114074,10090.ENSMUSP00000119715	Fosb,Ddit4,Zfp36l1,Cdkn1a,Zfp36l2,Pik3r1,Sult1a1,Sgk1,Rps6kb1	0.865171	0.891831
GO:1900153	Positive regulation of nuclear-transcribed mrna catabolic process, deadenylation-dependent decay	3	18	GO:1900153	1.33	0.0283	10090.ENSMUSP00000001809,10090.ENSMUSP00000021552,10090.ENSMUSP00000050820	Pabpc1,Zfp36l1,Zfp36l2	0.9117	0.153309
GO:1904706	Negative regulation of vascular associated smooth muscle cell proliferation	3	19	GO:1904706	1.31	0.0305	10090.ENSMUSP00000005548,10090.ENSMUSP00000013807,10090.ENSMUSP00000023829	Hmox1,Pten,Cdkn1a	0.938449	0.207001
GO:0055093	Response to hyperoxia	3	20	GO:0055093	1.29	0.0335	10090.ENSMUSP00000023829,10090.ENSMUSP00000080996,10090.ENSMUSP00000081003	Cdkn1a,mt-Atp6,mt-Cytb	0.985781	0.785153
GO:0061077	Chaperone-mediated protein folding	7	52	GO:0061077	1.24	6.37e-05	10090.ENSMUSP00000005620,10090.ENSMUSP00000015800,10090.ENSMUSP00000074392,10090.ENSMUSP00000074724,10090.ENSMUSP00000078382,10090.ENSMUSP00000084586,10090.ENSMUSP00000097747	Dnajb1,Hspa8,Hsph1,Hspe1,Fkbp5,Hspa1a,Hspa5	1.33	0.823705
GO:1990845	Adaptive thermogenesis	3	23	GO:1990845	1.23	0.0438	10090.ENSMUSP00000040847,10090.ENSMUSP00000062256,10090.ENSMUSP00000120967	Adrb1,Adrb2,Ucp2	0.971629	0
GO:0009651	Response to salt stress	4	31	GO:0009651	1.22	0.0098	10090.ENSMUSP00000021552,10090.ENSMUSP00000024739,10090.ENSMUSP00000081003,10090.ENSMUSP00000091921	Zfp36l1,Hsp90ab1,mt-Cytb,Hsp90aa1	0.938029	0.403497
GO:0014065	Phosphatidylinositol 3-kinase signaling	4	33	GO:0014065	1.2	0.0118	10090.ENSMUSP00000001780,10090.ENSMUSP00000013807,10090.ENSMUSP00000021552,10090.ENSMUSP00000056774	Akt1,Pten,Zfp36l1,Pik3r1	0.904693	0.141047
GO:0043491	Protein kinase b signaling	5	42	GO:0043491	1.19	0.0028	10090.ENSMUSP00000001780,10090.ENSMUSP00000013807,10090.ENSMUSP00000021552,10090.ENSMUSP00000076130,10090.ENSMUSP00000119715	Akt1,Pten,Zfp36l1,Plk3,Rps6kb1	0.903069	0.403208
GO:0046685	Response to arsenic-containing substance	4	35	GO:0046685	1.17	0.0138	10090.ENSMUSP00000005548,10090.ENSMUSP00000013807,10090.ENSMUSP00000023829,10090.ENSMUSP00000130921	Hmox1,Pten,Cdkn1a,Cpeb2	0.93371	0.153281
GO:1904031	Positive regulation of cyclin-dependent protein kinase activity	4	36	GO:1904031	1.16	0.0148	10090.ENSMUSP00000001780,10090.ENSMUSP00000023829,10090.ENSMUSP00000024739,10090.ENSMUSP00000040488	Akt1,Cdkn1a,Hsp90ab1,Ccnd3	0.779069	0.275846
GO:0050873	Brown fat cell differentiation	4	37	GO:0050873	1.15	0.0158	10090.ENSMUSP00000040847,10090.ENSMUSP00000062256,10090.ENSMUSP00000069850,10090.ENSMUSP00000096129	Adrb1,Adrb2,Cebpb,Cebpa	0.967237	0.00826605
GO:0042773	ATP synthesis coupled electron transport	6	57	GO:0042773	1.14	0.001	10090.ENSMUSP00000000090,10090.ENSMUSP00000080992,10090.ENSMUSP00000080994,10090.ENSMUSP00000080997,10090.ENSMUSP00000081000,10090.ENSMUSP00000081003	Cox5a,mt-Nd2,mt-Co2,mt-Co3,mt-Nd4,mt-Cytb	0.939958	0.92727
GO:0035924	Cellular response to vascular endothelial growth factor stimulus	4	38	GO:0035924	1.14	0.0171	10090.ENSMUSP00000001059,10090.ENSMUSP00000001780,10090.ENSMUSP00000019076,10090.ENSMUSP00000034150	Ern1,Akt1,Map2k3,Gab1	0.891101	0.304848
GO:0048008	Platelet-derived growth factor receptor signaling pathway	4	39	GO:0048008	1.12	0.0183	10090.ENSMUSP00000013807,10090.ENSMUSP00000020106,10090.ENSMUSP00000027888,10090.ENSMUSP00000034150	Pten,Arid5b,Abl2,Gab1	0.895463	0.569224
GO:0009409	Response to cold	5	51	GO:0009409	1.1	0.0056	10090.ENSMUSP00000040847,10090.ENSMUSP00000062256,10090.ENSMUSP00000080994,10090.ENSMUSP00000091921,10090.ENSMUSP00000120967	Adrb1,Adrb2,mt-Co2,Hsp90aa1,Ucp2	0.904959	0.320656
GO:0010765	Positive regulation of sodium ion transport	4	41	GO:0010765	1.1	0.0214	10090.ENSMUSP00000001780,10090.ENSMUSP00000062256,10090.ENSMUSP00000063001,10090.ENSMUSP00000114074	Akt1,Adrb2,Wnk1,Sgk1	0.932813	0.440984
GO:0007173	Epidermal growth factor receptor signaling pathway	4	42	GO:0007173	1.09	0.0231	10090.ENSMUSP00000001780,10090.ENSMUSP00000027888,10090.ENSMUSP00000028814,10090.ENSMUSP00000034150	Akt1,Abl2,Rassf2,Gab1	0.894754	0.632771
GO:0043618	Regulation of transcription from rna polymerase ii promoter in response to stress	5	54	GO:0043618	1.08	0.0069	10090.ENSMUSP00000005548,10090.ENSMUSP00000005620,10090.ENSMUSP00000038405,10090.ENSMUSP00000069850,10090.ENSMUSP00000084586	Hmox1,Dnajb1,Cited2,Cebpb,Hspa1a	0.806709	0.878041
GO:0048662	Negative regulation of smooth muscle cell proliferation	5	54	GO:0048662	1.08	0.0069	10090.ENSMUSP00000005548,10090.ENSMUSP00000013807,10090.ENSMUSP00000023829,10090.ENSMUSP00000056774,10090.ENSMUSP00000103245	Hmox1,Pten,Cdkn1a,Pik3r1,Klf4	0.903459	0.763228
GO:0022904	Respiratory electron transport chain	7	79	GO:0022904	1.06	0.00059	10090.ENSMUSP00000000090,10090.ENSMUSP00000005493,10090.ENSMUSP00000080992,10090.ENSMUSP00000080994,10090.ENSMUSP00000080997,10090.ENSMUSP00000081000,10090.ENSMUSP00000081003	Cox5a,Slc1a3,mt-Nd2,mt-Co2,mt-Co3,mt-Nd4,mt-Cytb	0.938308	0.102084
GO:0033120	Positive regulation of rna splicing	4	45	GO:0033120	1.06	0.0285	10090.ENSMUSP00000001059,10090.ENSMUSP00000015800,10090.ENSMUSP00000056774,10090.ENSMUSP00000105985	Ern1,Hspa8,Pik3r1,Srsf5	0.843006	0.957357
GO:0045429	Positive regulation of nitric oxide biosynthetic process	4	45	GO:0045429	1.06	0.0285	10090.ENSMUSP00000001780,10090.ENSMUSP00000024739,10090.ENSMUSP00000091921,10090.ENSMUSP00000103245	Akt1,Hsp90ab1,Hsp90aa1,Klf4	0.846103	0.337055
GO:0032873	Negative regulation of stress-activated mapk cascade	4	46	GO:0032873	1.05	0.0297	10090.ENSMUSP00000001780,10090.ENSMUSP00000021271,10090.ENSMUSP00000030118,10090.ENSMUSP00000074392	Akt1,Per1,Dnaja1,Hsph1	0.867692	0.455527
GO:0009408	Response to heat	9	106	GO:0009408	1.04	5.32e-05	10090.ENSMUSP00000005548,10090.ENSMUSP00000023829,10090.ENSMUSP00000024739,10090.ENSMUSP00000030118,10090.ENSMUSP00000056669,10090.ENSMUSP00000081003,10090.ENSMUSP00000084586,10090.ENSMUSP00000091921,10090.ENSMUSP00000119715	Hmox1,Cdkn1a,Hsp90ab1,Dnaja1,Cd14,mt-Cytb,Hspa1a,Hsp90aa1,Rps6kb1	0.92884	0.836887
GO:0006119	Oxidative phosphorylation	7	85	GO:0006119	1.03	0.00085	10090.ENSMUSP00000000090,10090.ENSMUSP00000080992,10090.ENSMUSP00000080994,10090.ENSMUSP00000080996,10090.ENSMUSP00000080997,10090.ENSMUSP00000081000,10090.ENSMUSP00000081003	Cox5a,mt-Nd2,mt-Co2,mt-Atp6,mt-Co3,mt-Nd4,mt-Cytb	0.938852	0.878265
GO:0045646	Regulation of erythrocyte differentiation	4	50	GO:0045646	1.02	0.0361	10090.ENSMUSP00000021552,10090.ENSMUSP00000067680,10090.ENSMUSP00000105007,10090.ENSMUSP00000120152	Zfp36l1,Klf13,Brd1,Stat3	0.917601	0.0335245
GO:0061014	Positive regulation of mrna catabolic process	4	50	GO:0061014	1.02	0.0361	10090.ENSMUSP00000001809,10090.ENSMUSP00000021552,10090.ENSMUSP00000050820,10090.ENSMUSP00000069549	Pabpc1,Zfp36l1,Zfp36l2,Rock1	0.819844	0.798419
GO:0071385	Cellular response to glucocorticoid stimulus	5	63	GO:0071385	1.01	0.0115	10090.ENSMUSP00000020308,10090.ENSMUSP00000021552,10090.ENSMUSP00000050820,10090.ENSMUSP00000114074,10090.ENSMUSP00000119715	Ddit4,Zfp36l1,Zfp36l2,Sgk1,Rps6kb1	0.940134	0.939357
GO:0042775	Mitochondrial atp synthesis coupled electron transport	4	51	GO:0042775	1.01	0.0384	10090.ENSMUSP00000000090,10090.ENSMUSP00000080992,10090.ENSMUSP00000080997,10090.ENSMUSP00000081003	Cox5a,mt-Nd2,mt-Co3,mt-Cytb	0.930164	0.17067
GO:0046677	Response to antibiotic	4	51	GO:0046677	1.01	0.0384	10090.ENSMUSP00000005493,10090.ENSMUSP00000091620,10090.ENSMUSP00000091921,10090.ENSMUSP00000097747	Slc1a3,Kdm6b,Hsp90aa1,Hspa5	0.862829	0.561172
GO:0006986	Response to unfolded protein	8	104	GO:0006986	1	0.00035	10090.ENSMUSP00000001059,10090.ENSMUSP00000003912,10090.ENSMUSP00000015049,10090.ENSMUSP00000015800,10090.ENSMUSP00000074392,10090.ENSMUSP00000084586,10090.ENSMUSP00000091921,10090.ENSMUSP00000097747	Ern1,Calr,Dnajb9,Hspa8,Hsph1,Hspa1a,Hsp90aa1,Hspa5	0.885103	0.27125
GO:0006457	Protein folding	11	146	GO:0006457	0.99	1.04e-05	10090.ENSMUSP00000003912,10090.ENSMUSP00000005620,10090.ENSMUSP00000015800,10090.ENSMUSP00000024739,10090.ENSMUSP00000030118,10090.ENSMUSP00000074392,10090.ENSMUSP00000074724,10090.ENSMUSP00000078382,10090.ENSMUSP00000084586,10090.ENSMUSP00000091921,10090.ENSMUSP00000097747	Calr,Dnajb1,Hspa8,Hsp90ab1,Dnaja1,Hsph1,Hspe1,Fkbp5,Hspa1a,Hsp90aa1,Hspa5	0.993609	0.0100618
GO:0045428	Regulation of nitric oxide biosynthetic process	5	66	GO:0045428	0.99	0.0134	10090.ENSMUSP00000001780,10090.ENSMUSP00000009157,10090.ENSMUSP00000024739,10090.ENSMUSP00000091921,10090.ENSMUSP00000103245	Akt1,Dynll1,Hsp90ab1,Hsp90aa1,Klf4	0.866195	0.203208
GO:0009266	Response to temperature stimulus	13	175	GO:0009266	0.98	1.05e-06	10090.ENSMUSP00000005548,10090.ENSMUSP00000023829,10090.ENSMUSP00000024739,10090.ENSMUSP00000030118,10090.ENSMUSP00000040847,10090.ENSMUSP00000056669,10090.ENSMUSP00000062256,10090.ENSMUSP00000080994,10090.ENSMUSP00000081003,10090.ENSMUSP00000084586,10090.ENSMUSP00000091921,10090.ENSMUSP00000119715,10090.ENSMUSP00000120967	Hmox1,Cdkn1a,Hsp90ab1,Dnaja1,Adrb1,Cd14,Adrb2,mt-Co2,mt-Cytb,Hspa1a,Hsp90aa1,Rps6kb1,Ucp2	0.939256	0.816936
GO:0031100	Animal organ regeneration	6	81	GO:0031100	0.98	0.0047	10090.ENSMUSP00000005548,10090.ENSMUSP00000023829,10090.ENSMUSP00000069850,10090.ENSMUSP00000081003,10090.ENSMUSP00000120967,10090.ENSMUSP00000126137	Hmox1,Cdkn1a,Cebpb,mt-Cytb,Ucp2,Lifr	0.965586	0.153742
GO:1905897	Regulation of response to endoplasmic reticulum stress	6	82	GO:1905897	0.98	0.005	10090.ENSMUSP00000001059,10090.ENSMUSP00000015049,10090.ENSMUSP00000017851,10090.ENSMUSP00000056774,10090.ENSMUSP00000097747,10090.ENSMUSP00000133515	Ern1,Dnajb9,Serinc3,Pik3r1,Hspa5,Ube2g2	0.896502	0.394933
GO:0045600	Positive regulation of fat cell differentiation	5	68	GO:0045600	0.98	0.0148	10090.ENSMUSP00000001780,10090.ENSMUSP00000021552,10090.ENSMUSP00000036316,10090.ENSMUSP00000069850,10090.ENSMUSP00000096129	Akt1,Zfp36l1,Cmklr1,Cebpb,Cebpa	0.884614	0.469479
GO:1904705	Regulation of vascular associated smooth muscle cell proliferation	4	54	GO:1904705	0.98	0.0442	10090.ENSMUSP00000001059,10090.ENSMUSP00000005548,10090.ENSMUSP00000013807,10090.ENSMUSP00000023829	Ern1,Hmox1,Pten,Cdkn1a	0.936208	0.513882
GO:2000134	Negative regulation of g1/s transition of mitotic cell cycle	4	54	GO:2000134	0.98	0.0442	10090.ENSMUSP00000013807,10090.ENSMUSP00000023829,10090.ENSMUSP00000076130,10090.ENSMUSP00000103245	Pten,Cdkn1a,Plk3,Klf4	0.912057	0.562169
GO:0006970	Response to osmotic stress	6	83	GO:0006970	0.97	0.0052	10090.ENSMUSP00000021552,10090.ENSMUSP00000024739,10090.ENSMUSP00000076130,10090.ENSMUSP00000081003,10090.ENSMUSP00000091921,10090.ENSMUSP00000108620	Zfp36l1,Hsp90ab1,Plk3,mt-Cytb,Hsp90aa1,Tsc22d3	0.933072	0.389383
GO:1990090	Cellular response to nerve growth factor stimulus	4	55	GO:1990090	0.97	0.0465	10090.ENSMUSP00000001780,10090.ENSMUSP00000004072,10090.ENSMUSP00000013807,10090.ENSMUSP00000097747	Akt1,Rpl8,Pten,Hspa5	0.931835	0.536916
GO:0032781	Positive regulation of atpase activity	4	56	GO:0032781	0.97	0.0491	10090.ENSMUSP00000005620,10090.ENSMUSP00000009157,10090.ENSMUSP00000030118,10090.ENSMUSP00000062256	Dnajb1,Dynll1,Dnaja1,Adrb2	0.87564	0.604145
GO:1904029	Regulation of cyclin-dependent protein kinase activity	6	85	GO:1904029	0.96	0.0058	10090.ENSMUSP00000001780,10090.ENSMUSP00000013807,10090.ENSMUSP00000023829,10090.ENSMUSP00000024739,10090.ENSMUSP00000029416,10090.ENSMUSP00000040488	Akt1,Pten,Cdkn1a,Hsp90ab1,Ccnl1,Ccnd3	0.790265	0.568989
GO:0002028	Regulation of sodium ion transport	6	88	GO:0002028	0.95	0.0068	10090.ENSMUSP00000001780,10090.ENSMUSP00000021271,10090.ENSMUSP00000028991,10090.ENSMUSP00000062256,10090.ENSMUSP00000063001,10090.ENSMUSP00000114074	Akt1,Per1,Snta1,Adrb2,Wnk1,Sgk1	0.92643	0.65037
GO:1903426	Regulation of reactive oxygen species biosynthetic process	7	104	GO:1903426	0.94	0.0023	10090.ENSMUSP00000001780,10090.ENSMUSP00000009157,10090.ENSMUSP00000024739,10090.ENSMUSP00000080994,10090.ENSMUSP00000091921,10090.ENSMUSP00000103245,10090.ENSMUSP00000120152	Akt1,Dynll1,Hsp90ab1,mt-Co2,Hsp90aa1,Klf4,Stat3	0.872188	0.219231
GO:0034620	Cellular response to unfolded protein	5	74	GO:0034620	0.94	0.0199	10090.ENSMUSP00000001059,10090.ENSMUSP00000003912,10090.ENSMUSP00000015800,10090.ENSMUSP00000084586,10090.ENSMUSP00000097747	Ern1,Calr,Hspa8,Hspa1a,Hspa5	0.872765	0.926584
GO:0071456	Cellular response to hypoxia	8	125	GO:0071456	0.92	0.001	10090.ENSMUSP00000001780,10090.ENSMUSP00000005548,10090.ENSMUSP00000013807,10090.ENSMUSP00000021552,10090.ENSMUSP00000038405,10090.ENSMUSP00000062256,10090.ENSMUSP00000076130,10090.ENSMUSP00000130921	Akt1,Hmox1,Pten,Zfp36l1,Cited2,Adrb2,Plk3,Cpeb2	0.890121	0.781556
GO:0046824	Positive regulation of nucleocytoplasmic transport	5	78	GO:0046824	0.92	0.0243	10090.ENSMUSP00000024627,10090.ENSMUSP00000024739,10090.ENSMUSP00000056774,10090.ENSMUSP00000091921,10090.ENSMUSP00000097901	Chd1,Hsp90ab1,Pik3r1,Hsp90aa1,Rbm26	0.872842	0.67172
GO:2001243	Negative regulation of intrinsic apoptotic signaling pathway	6	95	GO:2001243	0.91	0.0091	10090.ENSMUSP00000001780,10090.ENSMUSP00000002284,10090.ENSMUSP00000005647,10090.ENSMUSP00000030118,10090.ENSMUSP00000074392,10090.ENSMUSP00000106519	Akt1,Plaur,Ndufs3,Dnaja1,Hsph1,Tpt1	0.853719	0.628821
GO:0120162	Positive regulation of cold-induced thermogenesis	6	97	GO:0120162	0.9	0.0098	10090.ENSMUSP00000036316,10090.ENSMUSP00000040847,10090.ENSMUSP00000062256,10090.ENSMUSP00000069850,10090.ENSMUSP00000091620,10090.ENSMUSP00000120967	Cmklr1,Adrb1,Adrb2,Cebpb,Kdm6b,Ucp2	0.788967	0.924462
GO:0000079	Regulation of cyclin-dependent protein serine/threonine kinase activity	5	81	GO:0000079	0.9	0.0281	10090.ENSMUSP00000001780,10090.ENSMUSP00000013807,10090.ENSMUSP00000023829,10090.ENSMUSP00000029416,10090.ENSMUSP00000040488	Akt1,Pten,Cdkn1a,Ccnl1,Ccnd3	0.847837	0.298363
GO:0045333	Cellular respiration	8	133	GO:0045333	0.89	0.0014	10090.ENSMUSP00000000090,10090.ENSMUSP00000005493,10090.ENSMUSP00000080991,10090.ENSMUSP00000080992,10090.ENSMUSP00000080994,10090.ENSMUSP00000080997,10090.ENSMUSP00000081000,10090.ENSMUSP00000081003	Cox5a,Slc1a3,mt-Nd1,mt-Nd2,mt-Co2,mt-Co3,mt-Nd4,mt-Cytb	0.935958	0.879406
GO:0045444	Fat cell differentiation	7	119	GO:0045444	0.88	0.0046	10090.ENSMUSP00000020106,10090.ENSMUSP00000039632,10090.ENSMUSP00000040847,10090.ENSMUSP00000062256,10090.ENSMUSP00000069850,10090.ENSMUSP00000096129,10090.ENSMUSP00000103245	Arid5b,Osbpl11,Adrb1,Adrb2,Cebpb,Cebpa,Klf4	0.983877	0.0110181
GO:0051651	Maintenance of location in cell	5	86	GO:0051651	0.88	0.033	10090.ENSMUSP00000001780,10090.ENSMUSP00000045297,10090.ENSMUSP00000092002,10090.ENSMUSP00000097747,10090.ENSMUSP00000125622	Akt1,Uvrag,Ftl1,Hspa5,Srgn	0.962574	0.242412
GO:0032869	Cellular response to insulin stimulus	9	157	GO:0032869	0.87	0.0007	10090.ENSMUSP00000001780,10090.ENSMUSP00000013807,10090.ENSMUSP00000021552,10090.ENSMUSP00000056774,10090.ENSMUSP00000114074,10090.ENSMUSP00000117045,10090.ENSMUSP00000119715,10090.ENSMUSP00000120967,10090.ENSMUSP00000130921	Akt1,Pten,Zfp36l1,Pik3r1,Sgk1,Srsf3,Rps6kb1,Ucp2,Cpeb2	0.845124	0.708714
GO:1903313	Positive regulation of mrna metabolic process	5	88	GO:1903313	0.87	0.0351	10090.ENSMUSP00000001809,10090.ENSMUSP00000015800,10090.ENSMUSP00000021552,10090.ENSMUSP00000050820,10090.ENSMUSP00000069549	Pabpc1,Hspa8,Zfp36l1,Zfp36l2,Rock1	0.827306	0.683524
GO:0031960	Response to corticosteroid	10	179	GO:0031960	0.86	0.0003	10090.ENSMUSP00000003640,10090.ENSMUSP00000020308,10090.ENSMUSP00000021552,10090.ENSMUSP00000023829,10090.ENSMUSP00000050820,10090.ENSMUSP00000056774,10090.ENSMUSP00000090305,10090.ENSMUSP00000101981,10090.ENSMUSP00000114074,10090.ENSMUSP00000119715	Fosb,Ddit4,Zfp36l1,Cdkn1a,Zfp36l2,Pik3r1,Rpl27,Sult1a1,Sgk1,Rps6kb1	0.864216	0.816697
GO:0046822	Regulation of nucleocytoplasmic transport	7	129	GO:0046822	0.85	0.0068	10090.ENSMUSP00000024627,10090.ENSMUSP00000024739,10090.ENSMUSP00000051389,10090.ENSMUSP00000056774,10090.ENSMUSP00000069257,10090.ENSMUSP00000091921,10090.ENSMUSP00000097901	Chd1,Hsp90ab1,Akap8l,Pik3r1,Ppp1r12a,Hsp90aa1,Rbm26	0.847825	0.831704
GO:0001892	Embryonic placenta development	6	109	GO:0001892	0.85	0.0156	10090.ENSMUSP00000001780,10090.ENSMUSP00000021552,10090.ENSMUSP00000034150,10090.ENSMUSP00000038405,10090.ENSMUSP00000069850,10090.ENSMUSP00000096129	Akt1,Zfp36l1,Gab1,Cited2,Cebpb,Cebpa	0.953574	0.273709
GO:2000045	Regulation of g1/s transition of mitotic cell cycle	6	110	GO:2000045	0.85	0.016	10090.ENSMUSP00000001780,10090.ENSMUSP00000013807,10090.ENSMUSP00000023829,10090.ENSMUSP00000040488,10090.ENSMUSP00000076130,10090.ENSMUSP00000103245	Akt1,Pten,Cdkn1a,Ccnd3,Plk3,Klf4	0.913395	0.89763
GO:2000379	Positive regulation of reactive oxygen species metabolic process	6	111	GO:2000379	0.85	0.0166	10090.ENSMUSP00000001780,10090.ENSMUSP00000023829,10090.ENSMUSP00000024739,10090.ENSMUSP00000080994,10090.ENSMUSP00000091921,10090.ENSMUSP00000103245	Akt1,Cdkn1a,Hsp90ab1,mt-Co2,Hsp90aa1,Klf4	0.916979	0.652276
GO:0033555	Multicellular organismal response to stress	5	93	GO:0033555	0.84	0.0422	10090.ENSMUSP00000013807,10090.ENSMUSP00000023673,10090.ENSMUSP00000040847,10090.ENSMUSP00000049336,10090.ENSMUSP00000119715	Pten,Runx1,Adrb1,Spire1,Rps6kb1	0.932602	0.282177
GO:0006606	Protein import into nucleus	5	94	GO:0006606	0.84	0.0436	10090.ENSMUSP00000001780,10090.ENSMUSP00000015800,10090.ENSMUSP00000023829,10090.ENSMUSP00000056774,10090.ENSMUSP00000120152	Akt1,Hspa8,Cdkn1a,Pik3r1,Stat3	0.978134	0.366598
GO:0015980	Energy derivation by oxidation of organic compounds	10	191	GO:0015980	0.83	0.0005	10090.ENSMUSP00000000090,10090.ENSMUSP00000001780,10090.ENSMUSP00000005493,10090.ENSMUSP00000040847,10090.ENSMUSP00000080991,10090.ENSMUSP00000080992,10090.ENSMUSP00000080994,10090.ENSMUSP00000080997,10090.ENSMUSP00000081000,10090.ENSMUSP00000081003	Cox5a,Akt1,Slc1a3,Adrb1,mt-Nd1,mt-Nd2,mt-Co2,mt-Co3,mt-Nd4,mt-Cytb	0.92917	0.0391924
GO:1902600	Proton transmembrane transport	7	134	GO:1902600	0.83	0.0079	10090.ENSMUSP00000000090,10090.ENSMUSP00000080994,10090.ENSMUSP00000080996,10090.ENSMUSP00000080997,10090.ENSMUSP00000081000,10090.ENSMUSP00000081003,10090.ENSMUSP00000120967	Cox5a,mt-Co2,mt-Atp6,mt-Co3,mt-Nd4,mt-Cytb,Ucp2	0.935297	0.825812
GO:0010660	Regulation of muscle cell apoptotic process	5	96	GO:0010660	0.83	0.0465	10090.ENSMUSP00000005548,10090.ENSMUSP00000013807,10090.ENSMUSP00000015800,10090.ENSMUSP00000056774,10090.ENSMUSP00000126137	Hmox1,Pten,Hspa8,Pik3r1,Lifr	0.985216	0.19793
GO:0051591	Response to camp	5	96	GO:0051591	0.83	0.0465	10090.ENSMUSP00000003640,10090.ENSMUSP00000021271,10090.ENSMUSP00000021552,10090.ENSMUSP00000056774,10090.ENSMUSP00000097747	Fosb,Per1,Zfp36l1,Pik3r1,Hspa5	0.877761	0.476537
GO:0022408	Negative regulation of cell-cell adhesion	9	186	GO:0022408	0.8	0.002	10090.ENSMUSP00000001780,10090.ENSMUSP00000023673,10090.ENSMUSP00000027888,10090.ENSMUSP00000056774,10090.ENSMUSP00000062256,10090.ENSMUSP00000063001,10090.ENSMUSP00000069850,10090.ENSMUSP00000103245,10090.ENSMUSP00000124529	Akt1,Runx1,Abl2,Pik3r1,Adrb2,Wnk1,Cebpb,Klf4,Pag1	0.887381	0.192197
GO:0048660	Regulation of smooth muscle cell proliferation	8	166	GO:0048660	0.8	0.005	10090.ENSMUSP00000001059,10090.ENSMUSP00000001780,10090.ENSMUSP00000005548,10090.ENSMUSP00000013807,10090.ENSMUSP00000023829,10090.ENSMUSP00000056774,10090.ENSMUSP00000103245,10090.ENSMUSP00000119715	Ern1,Akt1,Hmox1,Pten,Cdkn1a,Pik3r1,Klf4,Rps6kb1	0.936704	0.397386
GO:1901991	Negative regulation of mitotic cell cycle phase transition	6	124	GO:1901991	0.8	0.0271	10090.ENSMUSP00000013807,10090.ENSMUSP00000021552,10090.ENSMUSP00000023829,10090.ENSMUSP00000050820,10090.ENSMUSP00000076130,10090.ENSMUSP00000103245	Pten,Zfp36l1,Cdkn1a,Zfp36l2,Plk3,Klf4	0.874603	0.855274
GO:0071901	Negative regulation of protein serine/threonine kinase activity	6	125	GO:0071901	0.79	0.0281	10090.ENSMUSP00000013807,10090.ENSMUSP00000020118,10090.ENSMUSP00000023829,10090.ENSMUSP00000028846,10090.ENSMUSP00000030118,10090.ENSMUSP00000063001	Pten,Dusp6,Cdkn1a,Dusp2,Dnaja1,Wnk1	0.879961	0.512706
GO:1990830	Cellular response to leukemia inhibitory factor	6	127	GO:1990830	0.79	0.0297	10090.ENSMUSP00000014370,10090.ENSMUSP00000020106,10090.ENSMUSP00000023599,10090.ENSMUSP00000035045,10090.ENSMUSP00000103245,10090.ENSMUSP00000117045	Cacybp,Arid5b,Eif4a2,Mras,Klf4,Srsf3	0.766611	0.625655
GO:0071375	Cellular response to peptide hormone stimulus	11	238	GO:0071375	0.78	0.0005	10090.ENSMUSP00000001780,10090.ENSMUSP00000013807,10090.ENSMUSP00000021552,10090.ENSMUSP00000056774,10090.ENSMUSP00000083709,10090.ENSMUSP00000114074,10090.ENSMUSP00000117045,10090.ENSMUSP00000119715,10090.ENSMUSP00000120152,10090.ENSMUSP00000120967,10090.ENSMUSP00000130921	Akt1,Pten,Zfp36l1,Pik3r1,Pxn,Sgk1,Srsf3,Rps6kb1,Stat3,Ucp2,Cpeb2	0.96383	0.122879
GO:0046034	ATP metabolic process	8	172	GO:0046034	0.78	0.0061	10090.ENSMUSP00000000090,10090.ENSMUSP00000015800,10090.ENSMUSP00000080992,10090.ENSMUSP00000080994,10090.ENSMUSP00000080996,10090.ENSMUSP00000080997,10090.ENSMUSP00000081000,10090.ENSMUSP00000081003	Cox5a,Hspa8,mt-Nd2,mt-Co2,mt-Atp6,mt-Co3,mt-Nd4,mt-Cytb	0.891949	0.862902
GO:0043409	Negative regulation of mapk cascade	8	173	GO:0043409	0.78	0.0063	10090.ENSMUSP00000001780,10090.ENSMUSP00000013807,10090.ENSMUSP00000020118,10090.ENSMUSP00000021271,10090.ENSMUSP00000028846,10090.ENSMUSP00000030118,10090.ENSMUSP00000074392,10090.ENSMUSP00000103245	Akt1,Pten,Dusp6,Per1,Dusp2,Dnaja1,Hsph1,Klf4	0.856415	0.238711
GO:0043484	Regulation of rna splicing	7	152	GO:0043484	0.78	0.0142	10090.ENSMUSP00000001059,10090.ENSMUSP00000015800,10090.ENSMUSP00000048470,10090.ENSMUSP00000056774,10090.ENSMUSP00000090059,10090.ENSMUSP00000105985,10090.ENSMUSP00000117045	Ern1,Hspa8,Rbm25,Pik3r1,Srsf2,Srsf5,Srsf3	0.838246	0.895442
GO:1903038	Negative regulation of leukocyte cell-cell adhesion	6	128	GO:1903038	0.78	0.0298	10090.ENSMUSP00000001780,10090.ENSMUSP00000023673,10090.ENSMUSP00000063001,10090.ENSMUSP00000069850,10090.ENSMUSP00000103245,10090.ENSMUSP00000124529	Akt1,Runx1,Wnk1,Cebpb,Klf4,Pag1	0.855871	0.712208
GO:0070482	Response to oxygen levels	15	331	GO:0070482	0.77	1.95e-05	10090.ENSMUSP00000001780,10090.ENSMUSP00000005548,10090.ENSMUSP00000013807,10090.ENSMUSP00000020308,10090.ENSMUSP00000021552,10090.ENSMUSP00000023829,10090.ENSMUSP00000031017,10090.ENSMUSP00000038405,10090.ENSMUSP00000062256,10090.ENSMUSP00000076130,10090.ENSMUSP00000080996,10090.ENSMUSP00000081000,10090.ENSMUSP00000081003,10090.ENSMUSP00000120967,10090.ENSMUSP00000130921	Akt1,Hmox1,Pten,Ddit4,Zfp36l1,Cdkn1a,Fosl2,Cited2,Adrb2,Plk3,mt-Atp6,mt-Nd4,mt-Cytb,Ucp2,Cpeb2	0.908271	0.814913
GO:0032868	Response to insulin	10	221	GO:0032868	0.77	0.0013	10090.ENSMUSP00000001780,10090.ENSMUSP00000013807,10090.ENSMUSP00000021552,10090.ENSMUSP00000056774,10090.ENSMUSP00000105985,10090.ENSMUSP00000114074,10090.ENSMUSP00000117045,10090.ENSMUSP00000119715,10090.ENSMUSP00000120967,10090.ENSMUSP00000130921	Akt1,Pten,Zfp36l1,Pik3r1,Srsf5,Sgk1,Srsf3,Rps6kb1,Ucp2,Cpeb2	0.894254	0.325752
GO:0071248	Cellular response to metal ion	9	196	GO:0071248	0.77	0.0028	10090.ENSMUSP00000001780,10090.ENSMUSP00000003640,10090.ENSMUSP00000003912,10090.ENSMUSP00000005548,10090.ENSMUSP00000014370,10090.ENSMUSP00000063001,10090.ENSMUSP00000096129,10090.ENSMUSP00000097747,10090.ENSMUSP00000130096	Akt1,Fosb,Calr,Hmox1,Cacybp,Wnk1,Cebpa,Hspa5,Ube2d3	0.854444	0.827363
GO:0002761	Regulation of myeloid leukocyte differentiation	6	131	GO:0002761	0.77	0.0324	10090.ENSMUSP00000018798,10090.ENSMUSP00000021552,10090.ENSMUSP00000023673,10090.ENSMUSP00000028814,10090.ENSMUSP00000056774,10090.ENSMUSP00000069850	Ikzf1,Zfp36l1,Runx1,Rassf2,Pik3r1,Cebpb	0.932304	0.614113
GO:0017148	Negative regulation of translation	6	132	GO:0017148	0.77	0.0332	10090.ENSMUSP00000003912,10090.ENSMUSP00000021552,10090.ENSMUSP00000050820,10090.ENSMUSP00000069549,10090.ENSMUSP00000120152,10090.ENSMUSP00000130921	Calr,Zfp36l1,Zfp36l2,Rock1,Stat3,Cpeb2	0.7875	0.63006
GO:0001666	Response to hypoxia	13	294	GO:0001666	0.76	0.00012	10090.ENSMUSP00000001780,10090.ENSMUSP00000005548,10090.ENSMUSP00000013807,10090.ENSMUSP00000020308,10090.ENSMUSP00000021552,10090.ENSMUSP00000031017,10090.ENSMUSP00000038405,10090.ENSMUSP00000062256,10090.ENSMUSP00000076130,10090.ENSMUSP00000081000,10090.ENSMUSP00000081003,10090.ENSMUSP00000120967,10090.ENSMUSP00000130921	Akt1,Hmox1,Pten,Ddit4,Zfp36l1,Fosl2,Cited2,Adrb2,Plk3,mt-Nd4,mt-Cytb,Ucp2,Cpeb2	0.992483	0.209185
GO:0051235	Maintenance of location	7	156	GO:0051235	0.76	0.0158	10090.ENSMUSP00000001780,10090.ENSMUSP00000045297,10090.ENSMUSP00000051726,10090.ENSMUSP00000092002,10090.ENSMUSP00000097747,10090.ENSMUSP00000125622,10090.ENSMUSP00000127149	Akt1,Uvrag,Nrip1,Ftl1,Hspa5,Srgn,Pnpla2	0.899045	0.316714
GO:0045471	Response to ethanol	6	135	GO:0045471	0.76	0.0359	10090.ENSMUSP00000013807,10090.ENSMUSP00000056669,10090.ENSMUSP00000081000,10090.ENSMUSP00000081003,10090.ENSMUSP00000119715,10090.ENSMUSP00000120152	Pten,Cd14,mt-Nd4,mt-Cytb,Rps6kb1,Stat3	0.888766	0.497756
GO:0046683	Response to organophosphorus	6	135	GO:0046683	0.76	0.0359	10090.ENSMUSP00000003640,10090.ENSMUSP00000013807,10090.ENSMUSP00000021271,10090.ENSMUSP00000021552,10090.ENSMUSP00000056774,10090.ENSMUSP00000097747	Fosb,Pten,Per1,Zfp36l1,Pik3r1,Hspa5	0.920116	0.884418
GO:1901653	Cellular response to peptide	13	299	GO:1901653	0.75	0.00015	10090.ENSMUSP00000001780,10090.ENSMUSP00000013807,10090.ENSMUSP00000021552,10090.ENSMUSP00000056774,10090.ENSMUSP00000062256,10090.ENSMUSP00000083709,10090.ENSMUSP00000103245,10090.ENSMUSP00000114074,10090.ENSMUSP00000117045,10090.ENSMUSP00000119715,10090.ENSMUSP00000120152,10090.ENSMUSP00000120967,10090.ENSMUSP00000130921	Akt1,Pten,Zfp36l1,Pik3r1,Adrb2,Pxn,Klf4,Sgk1,Srsf3,Rps6kb1,Stat3,Ucp2,Cpeb2	0.880296	0.481083
GO:0097305	Response to alcohol	11	252	GO:0097305	0.75	0.00077	10090.ENSMUSP00000001780,10090.ENSMUSP00000003640,10090.ENSMUSP00000013807,10090.ENSMUSP00000023829,10090.ENSMUSP00000056669,10090.ENSMUSP00000081000,10090.ENSMUSP00000081003,10090.ENSMUSP00000090305,10090.ENSMUSP00000103245,10090.ENSMUSP00000119715,10090.ENSMUSP00000120152	Akt1,Fosb,Pten,Cdkn1a,Cd14,mt-Nd4,mt-Cytb,Rpl27,Klf4,Rps6kb1,Stat3	0.839116	0.846374
GO:0045637	Regulation of myeloid cell differentiation	9	211	GO:0045637	0.74	0.0045	10090.ENSMUSP00000018798,10090.ENSMUSP00000021552,10090.ENSMUSP00000023673,10090.ENSMUSP00000028814,10090.ENSMUSP00000056774,10090.ENSMUSP00000067680,10090.ENSMUSP00000069850,10090.ENSMUSP00000105007,10090.ENSMUSP00000120152	Ikzf1,Zfp36l1,Runx1,Rassf2,Pik3r1,Klf13,Cebpb,Brd1,Stat3	0.903984	0.732791
GO:2001242	Regulation of intrinsic apoptotic signaling pathway	7	164	GO:2001242	0.74	0.0199	10090.ENSMUSP00000001780,10090.ENSMUSP00000002284,10090.ENSMUSP00000005647,10090.ENSMUSP00000017851,10090.ENSMUSP00000030118,10090.ENSMUSP00000074392,10090.ENSMUSP00000106519	Akt1,Plaur,Ndufs3,Serinc3,Dnaja1,Hsph1,Tpt1	0.919924	0.435848
GO:0017038	Protein import	6	142	GO:0017038	0.74	0.0436	10090.ENSMUSP00000001780,10090.ENSMUSP00000015800,10090.ENSMUSP00000023829,10090.ENSMUSP00000056774,10090.ENSMUSP00000091921,10090.ENSMUSP00000120152	Akt1,Hspa8,Cdkn1a,Pik3r1,Hsp90aa1,Stat3	0.829048	0.517833
GO:0045598	Regulation of fat cell differentiation	6	142	GO:0045598	0.74	0.0436	10090.ENSMUSP00000001780,10090.ENSMUSP00000021552,10090.ENSMUSP00000036316,10090.ENSMUSP00000050820,10090.ENSMUSP00000069850,10090.ENSMUSP00000096129	Akt1,Zfp36l1,Cmklr1,Zfp36l2,Cebpb,Cebpa	0.989383	0.538291
GO:0071559	Response to transforming growth factor beta	6	142	GO:0071559	0.74	0.0436	10090.ENSMUSP00000021552,10090.ENSMUSP00000023673,10090.ENSMUSP00000038405,10090.ENSMUSP00000050820,10090.ENSMUSP00000069549,10090.ENSMUSP00000083709	Zfp36l1,Runx1,Cited2,Zfp36l2,Rock1,Pxn	0.876838	0.766244
GO:0032434	Regulation of proteasomal ubiquitin-dependent protein catabolic process	6	143	GO:0032434	0.74	0.0442	10090.ENSMUSP00000000153,10090.ENSMUSP00000001780,10090.ENSMUSP00000024739,10090.ENSMUSP00000034074,10090.ENSMUSP00000076130,10090.ENSMUSP00000084586	Gna12,Akt1,Hsp90ab1,N4bp1,Plk3,Hspa1a	0.874729	0.66665
GO:0043434	Response to peptide hormone	16	385	GO:0043434	0.73	2.17e-05	10090.ENSMUSP00000001780,10090.ENSMUSP00000013807,10090.ENSMUSP00000014370,10090.ENSMUSP00000021552,10090.ENSMUSP00000040488,10090.ENSMUSP00000056774,10090.ENSMUSP00000069549,10090.ENSMUSP00000081003,10090.ENSMUSP00000083709,10090.ENSMUSP00000105985,10090.ENSMUSP00000114074,10090.ENSMUSP00000117045,10090.ENSMUSP00000119715,10090.ENSMUSP00000120152,10090.ENSMUSP00000120967,10090.ENSMUSP00000130921	Akt1,Pten,Cacybp,Zfp36l1,Ccnd3,Pik3r1,Rock1,mt-Cytb,Pxn,Srsf5,Sgk1,Srsf3,Rps6kb1,Stat3,Ucp2,Cpeb2	0.845463	0.906523
GO:0006913	Nucleocytoplasmic transport	8	199	GO:0006913	0.72	0.0128	10090.ENSMUSP00000001780,10090.ENSMUSP00000003912,10090.ENSMUSP00000015800,10090.ENSMUSP00000023829,10090.ENSMUSP00000056774,10090.ENSMUSP00000064943,10090.ENSMUSP00000117045,10090.ENSMUSP00000120152	Akt1,Calr,Hspa8,Cdkn1a,Pik3r1,Mlxip,Srsf3,Stat3	0.978242	0.912427
GO:2000058	Regulation of ubiquitin-dependent protein catabolic process	7	172	GO:2000058	0.72	0.0255	10090.ENSMUSP00000000153,10090.ENSMUSP00000001780,10090.ENSMUSP00000013807,10090.ENSMUSP00000024739,10090.ENSMUSP00000034074,10090.ENSMUSP00000076130,10090.ENSMUSP00000084586	Gna12,Akt1,Pten,Hsp90ab1,N4bp1,Plk3,Hspa1a	0.825191	0.911017
GO:0010948	Negative regulation of cell cycle process	8	204	GO:0010948	0.71	0.0145	10090.ENSMUSP00000003912,10090.ENSMUSP00000013807,10090.ENSMUSP00000021552,10090.ENSMUSP00000023829,10090.ENSMUSP00000024739,10090.ENSMUSP00000050820,10090.ENSMUSP00000076130,10090.ENSMUSP00000103245	Calr,Pten,Zfp36l1,Cdkn1a,Hsp90ab1,Zfp36l2,Plk3,Klf4	0.869627	0.87325
GO:1901652	Response to peptide	18	463	GO:1901652	0.7	9.88e-06	10090.ENSMUSP00000001780,10090.ENSMUSP00000013807,10090.ENSMUSP00000014370,10090.ENSMUSP00000021552,10090.ENSMUSP00000040488,10090.ENSMUSP00000056774,10090.ENSMUSP00000062256,10090.ENSMUSP00000069549,10090.ENSMUSP00000081003,10090.ENSMUSP00000083709,10090.ENSMUSP00000103245,10090.ENSMUSP00000105985,10090.ENSMUSP00000114074,10090.ENSMUSP00000117045,10090.ENSMUSP00000119715,10090.ENSMUSP00000120152…	Akt1,Pten,Cacybp,Zfp36l1,Ccnd3,Pik3r1,Adrb2,Rock1,mt-Cytb,Pxn,Klf4,Srsf5,Sgk1,Srsf3,Rps6kb1,Stat3,Ucp2,Cpeb2	0.873535	0.142946
GO:2000377	Regulation of reactive oxygen species metabolic process	8	205	GO:2000377	0.7	0.0148	10090.ENSMUSP00000001780,10090.ENSMUSP00000009157,10090.ENSMUSP00000023829,10090.ENSMUSP00000024739,10090.ENSMUSP00000080994,10090.ENSMUSP00000091921,10090.ENSMUSP00000103245,10090.ENSMUSP00000120152	Akt1,Dynll1,Cdkn1a,Hsp90ab1,mt-Co2,Hsp90aa1,Klf4,Stat3	0.938336	0.145949
GO:0031396	Regulation of protein ubiquitination	8	208	GO:0031396	0.7	0.0158	10090.ENSMUSP00000001780,10090.ENSMUSP00000013807,10090.ENSMUSP00000024739,10090.ENSMUSP00000030118,10090.ENSMUSP00000034074,10090.ENSMUSP00000062256,10090.ENSMUSP00000091921,10090.ENSMUSP00000097747	Akt1,Pten,Hsp90ab1,Dnaja1,N4bp1,Adrb2,Hsp90aa1,Hspa5	0.950863	0.729019
GO:0018105	Peptidyl-serine phosphorylation	7	181	GO:0018105	0.7	0.031	10090.ENSMUSP00000001059,10090.ENSMUSP00000001780,10090.ENSMUSP00000063001,10090.ENSMUSP00000069549,10090.ENSMUSP00000105094,10090.ENSMUSP00000114074,10090.ENSMUSP00000119715	Ern1,Akt1,Wnk1,Rock1,Top1,Sgk1,Rps6kb1	0.828643	0.438119
GO:0001890	Placenta development	7	182	GO:0001890	0.7	0.0319	10090.ENSMUSP00000001780,10090.ENSMUSP00000021552,10090.ENSMUSP00000024739,10090.ENSMUSP00000034150,10090.ENSMUSP00000038405,10090.ENSMUSP00000069850,10090.ENSMUSP00000096129	Akt1,Zfp36l1,Hsp90ab1,Gab1,Cited2,Cebpb,Cebpa	0.864005	0.631074
GO:1901654	Response to ketone	8	214	GO:1901654	0.69	0.0182	10090.ENSMUSP00000001780,10090.ENSMUSP00000003640,10090.ENSMUSP00000003912,10090.ENSMUSP00000020308,10090.ENSMUSP00000023829,10090.ENSMUSP00000090305,10090.ENSMUSP00000103245,10090.ENSMUSP00000119715	Akt1,Fosb,Calr,Ddit4,Cdkn1a,Rpl27,Klf4,Rps6kb1	0.884772	0.953533
GO:0046328	Regulation of jnk cascade	7	186	GO:0046328	0.69	0.0345	10090.ENSMUSP00000001059,10090.ENSMUSP00000001780,10090.ENSMUSP00000021271,10090.ENSMUSP00000028814,10090.ENSMUSP00000030118,10090.ENSMUSP00000034150,10090.ENSMUSP00000082710	Ern1,Akt1,Per1,Rassf2,Dnaja1,Gab1,Traf5	0.882868	0.524748
GO:0034612	Response to tumor necrosis factor	7	188	GO:0034612	0.68	0.0361	10090.ENSMUSP00000001780,10090.ENSMUSP00000021552,10090.ENSMUSP00000050820,10090.ENSMUSP00000056669,10090.ENSMUSP00000082710,10090.ENSMUSP00000096129,10090.ENSMUSP00000119715	Akt1,Zfp36l1,Zfp36l2,Cd14,Traf5,Cebpa,Rps6kb1	0.890757	0.616966
GO:0048545	Response to steroid hormone	11	304	GO:0048545	0.67	0.0031	10090.ENSMUSP00000003640,10090.ENSMUSP00000020308,10090.ENSMUSP00000021552,10090.ENSMUSP00000023829,10090.ENSMUSP00000030118,10090.ENSMUSP00000050820,10090.ENSMUSP00000056774,10090.ENSMUSP00000090305,10090.ENSMUSP00000101981,10090.ENSMUSP00000114074,10090.ENSMUSP00000119715	Fosb,Ddit4,Zfp36l1,Cdkn1a,Dnaja1,Zfp36l2,Pik3r1,Rpl27,Sult1a1,Sgk1,Rps6kb1	0.860348	0.666677
GO:0070848	Response to growth factor	17	485	GO:0070848	0.66	6.4e-05	10090.ENSMUSP00000001059,10090.ENSMUSP00000001780,10090.ENSMUSP00000004072,10090.ENSMUSP00000013807,10090.ENSMUSP00000019076,10090.ENSMUSP00000020118,10090.ENSMUSP00000020308,10090.ENSMUSP00000021552,10090.ENSMUSP00000023673,10090.ENSMUSP00000034150,10090.ENSMUSP00000038405,10090.ENSMUSP00000050820,10090.ENSMUSP00000069549,10090.ENSMUSP00000083709,10090.ENSMUSP00000097747,10090.ENSMUSP00000103245…	Ern1,Akt1,Rpl8,Pten,Map2k3,Dusp6,Ddit4,Zfp36l1,Runx1,Gab1,Cited2,Zfp36l2,Rock1,Pxn,Hspa5,Klf4,Rps6kb1	0.883408	0.716754
GO:0007162	Negative regulation of cell adhesion	10	283	GO:0007162	0.66	0.007	10090.ENSMUSP00000001780,10090.ENSMUSP00000013807,10090.ENSMUSP00000023673,10090.ENSMUSP00000027888,10090.ENSMUSP00000056774,10090.ENSMUSP00000062256,10090.ENSMUSP00000063001,10090.ENSMUSP00000069850,10090.ENSMUSP00000103245,10090.ENSMUSP00000124529	Akt1,Pten,Runx1,Abl2,Pik3r1,Adrb2,Wnk1,Cebpb,Klf4,Pag1	0.846458	0.315114
GO:1901990	Regulation of mitotic cell cycle phase transition	9	255	GO:1901990	0.66	0.013	10090.ENSMUSP00000001780,10090.ENSMUSP00000013807,10090.ENSMUSP00000021552,10090.ENSMUSP00000023829,10090.ENSMUSP00000024627,10090.ENSMUSP00000040488,10090.ENSMUSP00000050820,10090.ENSMUSP00000076130,10090.ENSMUSP00000103245	Akt1,Pten,Zfp36l1,Cdkn1a,Chd1,Ccnd3,Zfp36l2,Plk3,Klf4	0.883292	0.371928
GO:1903311	Regulation of mrna metabolic process	9	255	GO:1903311	0.66	0.013	10090.ENSMUSP00000001809,10090.ENSMUSP00000015800,10090.ENSMUSP00000021552,10090.ENSMUSP00000048470,10090.ENSMUSP00000050820,10090.ENSMUSP00000069549,10090.ENSMUSP00000090059,10090.ENSMUSP00000105985,10090.ENSMUSP00000117045	Pabpc1,Hspa8,Zfp36l1,Rbm25,Zfp36l2,Rock1,Srsf2,Srsf5,Srsf3	0.906695	0.85831
GO:0006091	Generation of precursor metabolites and energy	11	319	GO:0006091	0.65	0.0044	10090.ENSMUSP00000000090,10090.ENSMUSP00000001780,10090.ENSMUSP00000005493,10090.ENSMUSP00000040847,10090.ENSMUSP00000080991,10090.ENSMUSP00000080992,10090.ENSMUSP00000080994,10090.ENSMUSP00000080996,10090.ENSMUSP00000080997,10090.ENSMUSP00000081000,10090.ENSMUSP00000081003	Cox5a,Akt1,Slc1a3,Adrb1,mt-Nd1,mt-Nd2,mt-Co2,mt-Atp6,mt-Co3,mt-Nd4,mt-Cytb	0.951558	0.166385
GO:2001234	Negative regulation of apoptotic signaling pathway	8	233	GO:2001234	0.65	0.0292	10090.ENSMUSP00000001780,10090.ENSMUSP00000002284,10090.ENSMUSP00000005548,10090.ENSMUSP00000005647,10090.ENSMUSP00000030118,10090.ENSMUSP00000074392,10090.ENSMUSP00000106519,10090.ENSMUSP00000119715	Akt1,Plaur,Hmox1,Ndufs3,Dnaja1,Hsph1,Tpt1,Rps6kb1	0.880479	0.855033
GO:0032872	Regulation of stress-activated mapk cascade	8	234	GO:0032872	0.65	0.0297	10090.ENSMUSP00000001059,10090.ENSMUSP00000001780,10090.ENSMUSP00000021271,10090.ENSMUSP00000028814,10090.ENSMUSP00000030118,10090.ENSMUSP00000034150,10090.ENSMUSP00000074392,10090.ENSMUSP00000082710	Ern1,Akt1,Per1,Rassf2,Dnaja1,Gab1,Hsph1,Traf5	0.843604	0.839048
GO:0071900	Regulation of protein serine/threonine kinase activity	16	476	GO:0071900	0.64	0.0002	10090.ENSMUSP00000001059,10090.ENSMUSP00000001780,10090.ENSMUSP00000013807,10090.ENSMUSP00000019076,10090.ENSMUSP00000020118,10090.ENSMUSP00000023829,10090.ENSMUSP00000024739,10090.ENSMUSP00000028846,10090.ENSMUSP00000029416,10090.ENSMUSP00000030118,10090.ENSMUSP00000034150,10090.ENSMUSP00000040488,10090.ENSMUSP00000045297,10090.ENSMUSP00000062256,10090.ENSMUSP00000063001,10090.ENSMUSP00000083709	Ern1,Akt1,Pten,Map2k3,Dusp6,Cdkn1a,Hsp90ab1,Dusp2,Ccnl1,Dnaja1,Gab1,Ccnd3,Uvrag,Adrb2,Wnk1,Pxn	0.919803	0.789486
GO:0022407	Regulation of cell-cell adhesion	14	412	GO:0022407	0.64	0.0007	10090.ENSMUSP00000001780,10090.ENSMUSP00000002284,10090.ENSMUSP00000018798,10090.ENSMUSP00000023673,10090.ENSMUSP00000027888,10090.ENSMUSP00000038405,10090.ENSMUSP00000056774,10090.ENSMUSP00000062256,10090.ENSMUSP00000063001,10090.ENSMUSP00000069850,10090.ENSMUSP00000074392,10090.ENSMUSP00000091921,10090.ENSMUSP00000103245,10090.ENSMUSP00000124529	Akt1,Plaur,Ikzf1,Runx1,Abl2,Cited2,Pik3r1,Adrb2,Wnk1,Cebpb,Hsph1,Hsp90aa1,Klf4,Pag1	0.801815	0.712069
GO:0031331	Positive regulation of cellular catabolic process	13	389	GO:0031331	0.64	0.0015	10090.ENSMUSP00000001780,10090.ENSMUSP00000001809,10090.ENSMUSP00000005548,10090.ENSMUSP00000013807,10090.ENSMUSP00000021552,10090.ENSMUSP00000027512,10090.ENSMUSP00000050820,10090.ENSMUSP00000062256,10090.ENSMUSP00000069549,10090.ENSMUSP00000076130,10090.ENSMUSP00000084586,10090.ENSMUSP00000091921,10090.ENSMUSP00000127149	Akt1,Pabpc1,Hmox1,Pten,Zfp36l1,Atg16l1,Zfp36l2,Adrb2,Rock1,Plk3,Hspa1a,Hsp90aa1,Pnpla2	0.817465	0.823574
GO:1903362	Regulation of cellular protein catabolic process	9	270	GO:1903362	0.64	0.0177	10090.ENSMUSP00000000153,10090.ENSMUSP00000001780,10090.ENSMUSP00000013807,10090.ENSMUSP00000024739,10090.ENSMUSP00000034074,10090.ENSMUSP00000076130,10090.ENSMUSP00000084586,10090.ENSMUSP00000091921,10090.ENSMUSP00000133515	Gna12,Akt1,Pten,Hsp90ab1,N4bp1,Plk3,Hspa1a,Hsp90aa1,Ube2g2	0.819264	0.929895
GO:1903050	Regulation of proteolysis involved in cellular protein catabolic process	8	236	GO:1903050	0.64	0.0302	10090.ENSMUSP00000000153,10090.ENSMUSP00000001780,10090.ENSMUSP00000013807,10090.ENSMUSP00000024739,10090.ENSMUSP00000034074,10090.ENSMUSP00000076130,10090.ENSMUSP00000084586,10090.ENSMUSP00000133515	Gna12,Akt1,Pten,Hsp90ab1,N4bp1,Plk3,Hspa1a,Ube2g2	0.772897	0.725315
GO:0071363	Cellular response to growth factor stimulus	15	459	GO:0071363	0.63	0.00053	10090.ENSMUSP00000001059,10090.ENSMUSP00000001780,10090.ENSMUSP00000004072,10090.ENSMUSP00000013807,10090.ENSMUSP00000019076,10090.ENSMUSP00000020308,10090.ENSMUSP00000021552,10090.ENSMUSP00000023673,10090.ENSMUSP00000034150,10090.ENSMUSP00000038405,10090.ENSMUSP00000050820,10090.ENSMUSP00000083709,10090.ENSMUSP00000097747,10090.ENSMUSP00000103245,10090.ENSMUSP00000119715	Ern1,Akt1,Rpl8,Pten,Map2k3,Ddit4,Zfp36l1,Runx1,Gab1,Cited2,Zfp36l2,Pxn,Hspa5,Klf4,Rps6kb1	0.859796	0.840649
GO:0009725	Response to hormone	26	812	GO:0009725	0.62	6.07e-07	10090.ENSMUSP00000001780,10090.ENSMUSP00000003640,10090.ENSMUSP00000005548,10090.ENSMUSP00000013807,10090.ENSMUSP00000014370,10090.ENSMUSP00000020308,10090.ENSMUSP00000021552,10090.ENSMUSP00000023829,10090.ENSMUSP00000030118,10090.ENSMUSP00000038405,10090.ENSMUSP00000040488,10090.ENSMUSP00000050820,10090.ENSMUSP00000056774,10090.ENSMUSP00000069549,10090.ENSMUSP00000081003,10090.ENSMUSP00000083709…	Akt1,Fosb,Hmox1,Pten,Cacybp,Ddit4,Zfp36l1,Cdkn1a,Dnaja1,Cited2,Ccnd3,Zfp36l2,Pik3r1,Rock1,mt-Cytb,Pxn,Rpl27,Hsp90aa1,Sult1a1,Srsf5,Sgk1,Srsf3,Rps6kb1,Stat3,Ucp2,Cpeb2	0.910978	0.814655
GO:0010038	Response to metal ion	12	374	GO:0010038	0.62	0.0039	10090.ENSMUSP00000001780,10090.ENSMUSP00000003640,10090.ENSMUSP00000003912,10090.ENSMUSP00000005548,10090.ENSMUSP00000013807,10090.ENSMUSP00000014370,10090.ENSMUSP00000056669,10090.ENSMUSP00000063001,10090.ENSMUSP00000081003,10090.ENSMUSP00000096129,10090.ENSMUSP00000097747,10090.ENSMUSP00000130096	Akt1,Fosb,Calr,Hmox1,Pten,Cacybp,Cd14,Wnk1,mt-Cytb,Cebpa,Hspa5,Ube2d3	0.854819	0.563923
GO:0014070	Response to organic cyclic compound	29	930	GO:0014070	0.61	1.33e-07	10090.ENSMUSP00000001780,10090.ENSMUSP00000003640,10090.ENSMUSP00000003912,10090.ENSMUSP00000013807,10090.ENSMUSP00000020118,10090.ENSMUSP00000020308,10090.ENSMUSP00000021271,10090.ENSMUSP00000021552,10090.ENSMUSP00000023829,10090.ENSMUSP00000024739,10090.ENSMUSP00000030118,10090.ENSMUSP00000031017,10090.ENSMUSP00000050820,10090.ENSMUSP00000051726,10090.ENSMUSP00000056774,10090.ENSMUSP00000069850…	Akt1,Fosb,Calr,Pten,Dusp6,Ddit4,Per1,Zfp36l1,Cdkn1a,Hsp90ab1,Dnaja1,Fosl2,Zfp36l2,Nrip1,Pik3r1,Cebpb,Chka,mt-Nd1,mt-Cytb,Srsf2,Rpl27,Hsp90aa1,Cebpa,Hspa5,Sult1a1,Klf4,Sgk1,Rps6kb1,Stat3	0.872951	0.477106
GO:0071345	Cellular response to cytokine stimulus	22	698	GO:0071345	0.61	1.01e-05	10090.ENSMUSP00000001780,10090.ENSMUSP00000014370,10090.ENSMUSP00000020106,10090.ENSMUSP00000021552,10090.ENSMUSP00000023599,10090.ENSMUSP00000024739,10090.ENSMUSP00000025918,10090.ENSMUSP00000034150,10090.ENSMUSP00000035045,10090.ENSMUSP00000050820,10090.ENSMUSP00000063001,10090.ENSMUSP00000069850,10090.ENSMUSP00000076777,10090.ENSMUSP00000082710,10090.ENSMUSP00000096129,10090.ENSMUSP00000097747…	Akt1,Cacybp,Arid5b,Zfp36l1,Eif4a2,Hsp90ab1,Stip1,Gab1,Mras,Zfp36l2,Wnk1,Cebpb,Tuba1b,Traf5,Cebpa,Hspa5,Klf4,Srsf3,Rps6kb1,Stat3,Lifr,Ube2g2	0.852748	0.755452
GO:0032870	Cellular response to hormone stimulus	15	494	GO:0032870	0.6	0.0011	10090.ENSMUSP00000001780,10090.ENSMUSP00000003640,10090.ENSMUSP00000013807,10090.ENSMUSP00000020308,10090.ENSMUSP00000021552,10090.ENSMUSP00000030118,10090.ENSMUSP00000050820,10090.ENSMUSP00000056774,10090.ENSMUSP00000083709,10090.ENSMUSP00000114074,10090.ENSMUSP00000117045,10090.ENSMUSP00000119715,10090.ENSMUSP00000120152,10090.ENSMUSP00000120967,10090.ENSMUSP00000130921	Akt1,Fosb,Pten,Ddit4,Zfp36l1,Dnaja1,Zfp36l2,Pik3r1,Pxn,Sgk1,Srsf3,Rps6kb1,Stat3,Ucp2,Cpeb2	0.921683	0.850976
GO:1903037	Regulation of leukocyte cell-cell adhesion	9	295	GO:1903037	0.6	0.0297	10090.ENSMUSP00000001780,10090.ENSMUSP00000018798,10090.ENSMUSP00000023673,10090.ENSMUSP00000063001,10090.ENSMUSP00000069850,10090.ENSMUSP00000074392,10090.ENSMUSP00000091921,10090.ENSMUSP00000103245,10090.ENSMUSP00000124529	Akt1,Ikzf1,Runx1,Wnk1,Cebpb,Hsph1,Hsp90aa1,Klf4,Pag1	0.940677	0.796768
GO:0030098	Lymphocyte differentiation	8	258	GO:0030098	0.6	0.0452	10090.ENSMUSP00000015049,10090.ENSMUSP00000018798,10090.ENSMUSP00000021552,10090.ENSMUSP00000027888,10090.ENSMUSP00000050820,10090.ENSMUSP00000056774,10090.ENSMUSP00000062753,10090.ENSMUSP00000120152	Dnajb9,Ikzf1,Zfp36l1,Abl2,Zfp36l2,Pik3r1,Irf2bp2,Stat3	0.841243	0.77225
GO:1902532	Negative regulation of intracellular signal transduction	15	504	GO:1902532	0.59	0.0013	10090.ENSMUSP00000001780,10090.ENSMUSP00000002284,10090.ENSMUSP00000005647,10090.ENSMUSP00000013807,10090.ENSMUSP00000020118,10090.ENSMUSP00000020308,10090.ENSMUSP00000021271,10090.ENSMUSP00000027888,10090.ENSMUSP00000028814,10090.ENSMUSP00000028846,10090.ENSMUSP00000030118,10090.ENSMUSP00000060394,10090.ENSMUSP00000074392,10090.ENSMUSP00000103245,10090.ENSMUSP00000106519	Akt1,Plaur,Ndufs3,Pten,Dusp6,Ddit4,Per1,Abl2,Rassf2,Dusp2,Dnaja1,Rcan1,Hsph1,Klf4,Tpt1	0.911687	0.217735
GO:0042326	Negative regulation of phosphorylation	14	464	GO:0042326	0.59	0.002	10090.ENSMUSP00000001780,10090.ENSMUSP00000009157,10090.ENSMUSP00000013807,10090.ENSMUSP00000020118,10090.ENSMUSP00000020308,10090.ENSMUSP00000021271,10090.ENSMUSP00000023829,10090.ENSMUSP00000028814,10090.ENSMUSP00000028846,10090.ENSMUSP00000030118,10090.ENSMUSP00000063001,10090.ENSMUSP00000074392,10090.ENSMUSP00000103245,10090.ENSMUSP00000120152	Akt1,Dynll1,Pten,Dusp6,Ddit4,Per1,Cdkn1a,Rassf2,Dusp2,Dnaja1,Wnk1,Hsph1,Klf4,Stat3	0.840196	0.545475
GO:0006397	mRNA processing	12	399	GO:0006397	0.59	0.0064	10090.ENSMUSP00000001059,10090.ENSMUSP00000001809,10090.ENSMUSP00000015800,10090.ENSMUSP00000021552,10090.ENSMUSP00000027127,10090.ENSMUSP00000029480,10090.ENSMUSP00000048470,10090.ENSMUSP00000051389,10090.ENSMUSP00000090059,10090.ENSMUSP00000097901,10090.ENSMUSP00000105985,10090.ENSMUSP00000117045	Ern1,Pabpc1,Hspa8,Zfp36l1,Sf3b1,Prpf38b,Rbm25,Akap8l,Srsf2,Rbm26,Srsf5,Srsf3	0.78223	0.930829
GO:0007169	Transmembrane receptor protein tyrosine kinase signaling pathway	11	364	GO:0007169	0.59	0.0104	10090.ENSMUSP00000001780,10090.ENSMUSP00000013807,10090.ENSMUSP00000020106,10090.ENSMUSP00000020308,10090.ENSMUSP00000027888,10090.ENSMUSP00000028814,10090.ENSMUSP00000034150,10090.ENSMUSP00000056774,10090.ENSMUSP00000083709,10090.ENSMUSP00000117045,10090.ENSMUSP00000120152	Akt1,Pten,Arid5b,Ddit4,Abl2,Rassf2,Gab1,Pik3r1,Pxn,Srsf3,Stat3	0.867617	0.683544
GO:0042493	Response to drug	10	331	GO:0042493	0.59	0.0177	10090.ENSMUSP00000000153,10090.ENSMUSP00000003912,10090.ENSMUSP00000005493,10090.ENSMUSP00000020118,10090.ENSMUSP00000023829,10090.ENSMUSP00000024739,10090.ENSMUSP00000069257,10090.ENSMUSP00000080991,10090.ENSMUSP00000097747,10090.ENSMUSP00000105094	Gna12,Calr,Slc1a3,Dusp6,Cdkn1a,Hsp90ab1,Ppp1r12a,mt-Nd1,Hspa5,Top1	0.926186	0.694075
GO:0009628	Response to abiotic stimulus	33	1126	GO:0009628	0.58	3.67e-08	10090.ENSMUSP00000001780,10090.ENSMUSP00000003640,10090.ENSMUSP00000005493,10090.ENSMUSP00000005548,10090.ENSMUSP00000013807,10090.ENSMUSP00000020308,10090.ENSMUSP00000021271,10090.ENSMUSP00000021552,10090.ENSMUSP00000023829,10090.ENSMUSP00000024739,10090.ENSMUSP00000027888,10090.ENSMUSP00000030118,10090.ENSMUSP00000031017,10090.ENSMUSP00000034074,10090.ENSMUSP00000038405,10090.ENSMUSP00000040847…	Akt1,Fosb,Slc1a3,Hmox1,Pten,Ddit4,Per1,Zfp36l1,Cdkn1a,Hsp90ab1,Abl2,Dnaja1,Fosl2,N4bp1,Cited2,Adrb1,Cd14,Pik3r1,Tlr7,Adrb2,Plk3,mt-Co2,mt-Atp6,mt-Nd4,mt-Cytb,Hspa1a,Hsp90aa1,Hspa5,Tsc22d3,Sgk1,Rps6kb1,Ucp2,Cpeb2	0.944239	0.0900095
GO:0016310	Phosphorylation	31	1059	GO:0016310	0.58	1.33e-07	10090.ENSMUSP00000000090,10090.ENSMUSP00000001059,10090.ENSMUSP00000001780,10090.ENSMUSP00000015800,10090.ENSMUSP00000019076,10090.ENSMUSP00000021552,10090.ENSMUSP00000023829,10090.ENSMUSP00000024627,10090.ENSMUSP00000027263,10090.ENSMUSP00000027888,10090.ENSMUSP00000028814,10090.ENSMUSP00000034150,10090.ENSMUSP00000040488,10090.ENSMUSP00000050820,10090.ENSMUSP00000056774,10090.ENSMUSP00000061853…	Cox5a,Ern1,Akt1,Hspa8,Map2k3,Zfp36l1,Cdkn1a,Chd1,Stk17b,Abl2,Rassf2,Gab1,Ccnd3,Zfp36l2,Pik3r1,Tlr7,Wnk1,Rock1,Chka,Plk3,mt-Nd2,mt-Co2,mt-Atp6,mt-Co3,mt-Nd4,mt-Cytb,Pxn,Top1,Sgk1,Rps6kb1,Stat3	0.924532	0.228661
GO:0016071	mRNA metabolic process	15	516	GO:0016071	0.58	0.0016	10090.ENSMUSP00000001059,10090.ENSMUSP00000001809,10090.ENSMUSP00000015800,10090.ENSMUSP00000021552,10090.ENSMUSP00000027127,10090.ENSMUSP00000029480,10090.ENSMUSP00000048470,10090.ENSMUSP00000050820,10090.ENSMUSP00000051389,10090.ENSMUSP00000084586,10090.ENSMUSP00000090059,10090.ENSMUSP00000097901,10090.ENSMUSP00000105985,10090.ENSMUSP00000117045,10090.ENSMUSP00000120152	Ern1,Pabpc1,Hspa8,Zfp36l1,Sf3b1,Prpf38b,Rbm25,Zfp36l2,Akap8l,Hspa1a,Srsf2,Rbm26,Srsf5,Srsf3,Stat3	0.985106	0.257167
GO:0048608	Reproductive structure development	14	476	GO:0048608	0.58	0.0025	10090.ENSMUSP00000001780,10090.ENSMUSP00000002284,10090.ENSMUSP00000013807,10090.ENSMUSP00000020106,10090.ENSMUSP00000021552,10090.ENSMUSP00000024739,10090.ENSMUSP00000034150,10090.ENSMUSP00000035512,10090.ENSMUSP00000038405,10090.ENSMUSP00000051726,10090.ENSMUSP00000069850,10090.ENSMUSP00000096129,10090.ENSMUSP00000097747,10090.ENSMUSP00000133700	Akt1,Plaur,Pten,Arid5b,Zfp36l1,Hsp90ab1,Gab1,Arid4a,Cited2,Nrip1,Cebpb,Cebpa,Hspa5,Jmjd1c	0.946407	0.857051
GO:0007611	Learning or memory	9	304	GO:0007611	0.58	0.0337	10090.ENSMUSP00000013807,10090.ENSMUSP00000027888,10090.ENSMUSP00000040847,10090.ENSMUSP00000051092,10090.ENSMUSP00000060394,10090.ENSMUSP00000062256,10090.ENSMUSP00000069850,10090.ENSMUSP00000114074,10090.ENSMUSP00000119715	Pten,Abl2,Adrb1,Picalm,Rcan1,Adrb2,Cebpb,Sgk1,Rps6kb1	0.935443	0.578714
GO:0010243	Response to organonitrogen compound	28	975	GO:0010243	0.57	1.2e-06	10090.ENSMUSP00000001780,10090.ENSMUSP00000003640,10090.ENSMUSP00000005493,10090.ENSMUSP00000013807,10090.ENSMUSP00000014370,10090.ENSMUSP00000015049,10090.ENSMUSP00000021271,10090.ENSMUSP00000021552,10090.ENSMUSP00000023829,10090.ENSMUSP00000024739,10090.ENSMUSP00000040488,10090.ENSMUSP00000056774,10090.ENSMUSP00000062256,10090.ENSMUSP00000069549,10090.ENSMUSP00000069850,10090.ENSMUSP00000081003…	Akt1,Fosb,Slc1a3,Pten,Cacybp,Dnajb9,Per1,Zfp36l1,Cdkn1a,Hsp90ab1,Ccnd3,Pik3r1,Adrb2,Rock1,Cebpb,mt-Cytb,Pxn,Hsp90aa1,Hspa5,Klf4,Srsf5,Sgk1,Srsf3,Rps6kb1,Stat3,Ucp2,Cpeb2,Ube2g2	0.909828	0.285161
GO:0010035	Response to inorganic substance	16	556	GO:0010035	0.57	0.001	10090.ENSMUSP00000001780,10090.ENSMUSP00000003640,10090.ENSMUSP00000003912,10090.ENSMUSP00000005493,10090.ENSMUSP00000005548,10090.ENSMUSP00000013807,10090.ENSMUSP00000014370,10090.ENSMUSP00000056669,10090.ENSMUSP00000063001,10090.ENSMUSP00000081003,10090.ENSMUSP00000091620,10090.ENSMUSP00000096129,10090.ENSMUSP00000097747,10090.ENSMUSP00000103245,10090.ENSMUSP00000120967,10090.ENSMUSP00000130096	Akt1,Fosb,Calr,Slc1a3,Hmox1,Pten,Cacybp,Cd14,Wnk1,mt-Cytb,Kdm6b,Cebpa,Hspa5,Klf4,Ucp2,Ube2d3	0.918554	0.359851
GO:0001933	Negative regulation of protein phosphorylation	12	420	GO:0001933	0.57	0.0092	10090.ENSMUSP00000001780,10090.ENSMUSP00000013807,10090.ENSMUSP00000020118,10090.ENSMUSP00000020308,10090.ENSMUSP00000021271,10090.ENSMUSP00000023829,10090.ENSMUSP00000028814,10090.ENSMUSP00000028846,10090.ENSMUSP00000030118,10090.ENSMUSP00000063001,10090.ENSMUSP00000074392,10090.ENSMUSP00000103245	Akt1,Pten,Dusp6,Ddit4,Per1,Cdkn1a,Rassf2,Dusp2,Dnaja1,Wnk1,Hsph1,Klf4	0.92222	0.42928
GO:0006417	Regulation of translation	11	386	GO:0006417	0.57	0.0152	10090.ENSMUSP00000001780,10090.ENSMUSP00000003912,10090.ENSMUSP00000021271,10090.ENSMUSP00000021552,10090.ENSMUSP00000023599,10090.ENSMUSP00000050820,10090.ENSMUSP00000069549,10090.ENSMUSP00000119715,10090.ENSMUSP00000120152,10090.ENSMUSP00000126825,10090.ENSMUSP00000130921	Akt1,Calr,Per1,Zfp36l1,Eif4a2,Zfp36l2,Rock1,Rps6kb1,Stat3,Eif5,Cpeb2	0.910793	0.472687
GO:0048638	Regulation of developmental growth	11	388	GO:0048638	0.57	0.0157	10090.ENSMUSP00000001780,10090.ENSMUSP00000013807,10090.ENSMUSP00000018798,10090.ENSMUSP00000020118,10090.ENSMUSP00000023829,10090.ENSMUSP00000038405,10090.ENSMUSP00000040847,10090.ENSMUSP00000051092,10090.ENSMUSP00000062256,10090.ENSMUSP00000119715,10090.ENSMUSP00000120152	Akt1,Pten,Ikzf1,Dusp6,Cdkn1a,Cited2,Adrb1,Picalm,Adrb2,Rps6kb1,Stat3	0.761144	0.834405
GO:0008380	RNA splicing	9	312	GO:0008380	0.57	0.0387	10090.ENSMUSP00000001059,10090.ENSMUSP00000001809,10090.ENSMUSP00000015800,10090.ENSMUSP00000027127,10090.ENSMUSP00000029480,10090.ENSMUSP00000048470,10090.ENSMUSP00000090059,10090.ENSMUSP00000105985,10090.ENSMUSP00000117045	Ern1,Pabpc1,Hspa8,Sf3b1,Prpf38b,Rbm25,Srsf2,Srsf5,Srsf3	0.802707	0.841269
GO:0045765	Regulation of angiogenesis	9	313	GO:0045765	0.57	0.0391	10090.ENSMUSP00000005548,10090.ENSMUSP00000023673,10090.ENSMUSP00000034150,10090.ENSMUSP00000062256,10090.ENSMUSP00000069549,10090.ENSMUSP00000083375,10090.ENSMUSP00000083709,10090.ENSMUSP00000103245,10090.ENSMUSP00000120152	Hmox1,Runx1,Gab1,Adrb2,Rock1,Glul,Pxn,Klf4,Stat3	0.856451	0.810163
GO:0006412	Translation	9	316	GO:0006412	0.57	0.0415	10090.ENSMUSP00000001780,10090.ENSMUSP00000004072,10090.ENSMUSP00000023599,10090.ENSMUSP00000036710,10090.ENSMUSP00000080203,10090.ENSMUSP00000090305,10090.ENSMUSP00000106249,10090.ENSMUSP00000126825,10090.ENSMUSP00000130921	Akt1,Rpl8,Eif4a2,Lars2,Rpl29,Rpl27,Rpl36al,Eif5,Cpeb2	0.928409	0.784338
GO:0034097	Response to cytokine	23	818	GO:0034097	0.56	3.08e-05	10090.ENSMUSP00000001780,10090.ENSMUSP00000014370,10090.ENSMUSP00000020106,10090.ENSMUSP00000021552,10090.ENSMUSP00000023599,10090.ENSMUSP00000024739,10090.ENSMUSP00000025918,10090.ENSMUSP00000034150,10090.ENSMUSP00000035045,10090.ENSMUSP00000050820,10090.ENSMUSP00000056669,10090.ENSMUSP00000063001,10090.ENSMUSP00000069850,10090.ENSMUSP00000076777,10090.ENSMUSP00000082710,10090.ENSMUSP00000096129…	Akt1,Cacybp,Arid5b,Zfp36l1,Eif4a2,Hsp90ab1,Stip1,Gab1,Mras,Zfp36l2,Cd14,Wnk1,Cebpb,Tuba1b,Traf5,Cebpa,Hspa5,Klf4,Srsf3,Rps6kb1,Stat3,Lifr,Ube2g2	0.992024	0.0139831
GO:0006915	Apoptotic process	23	825	GO:0006915	0.56	3.47e-05	10090.ENSMUSP00000001059,10090.ENSMUSP00000001780,10090.ENSMUSP00000005548,10090.ENSMUSP00000009157,10090.ENSMUSP00000013807,10090.ENSMUSP00000020308,10090.ENSMUSP00000021552,10090.ENSMUSP00000023829,10090.ENSMUSP00000027263,10090.ENSMUSP00000037422,10090.ENSMUSP00000040847,10090.ENSMUSP00000048470,10090.ENSMUSP00000056774,10090.ENSMUSP00000069549,10090.ENSMUSP00000069850,10090.ENSMUSP00000076130…	Ern1,Akt1,Hmox1,Dynll1,Pten,Ddit4,Zfp36l1,Cdkn1a,Stk17b,Eva1a,Adrb1,Rbm25,Pik3r1,Rock1,Cebpb,Plk3,Traf5,Hsp90aa1,Hspa5,Sgk1,Rps6kb1,Srgn,Ube2d3	0.925012	0.737577
GO:0006468	Protein phosphorylation	22	785	GO:0006468	0.56	5.3e-05	10090.ENSMUSP00000001059,10090.ENSMUSP00000001780,10090.ENSMUSP00000015800,10090.ENSMUSP00000019076,10090.ENSMUSP00000021552,10090.ENSMUSP00000023829,10090.ENSMUSP00000024627,10090.ENSMUSP00000027263,10090.ENSMUSP00000027888,10090.ENSMUSP00000028814,10090.ENSMUSP00000034150,10090.ENSMUSP00000040488,10090.ENSMUSP00000050820,10090.ENSMUSP00000056774,10090.ENSMUSP00000061853,10090.ENSMUSP00000063001…	Ern1,Akt1,Hspa8,Map2k3,Zfp36l1,Cdkn1a,Chd1,Stk17b,Abl2,Rassf2,Gab1,Ccnd3,Zfp36l2,Pik3r1,Tlr7,Wnk1,Rock1,Plk3,Pxn,Top1,Sgk1,Rps6kb1	0.934605	0.323618
GO:0045936	Negative regulation of phosphate metabolic process	16	572	GO:0045936	0.56	0.0014	10090.ENSMUSP00000001780,10090.ENSMUSP00000009157,10090.ENSMUSP00000013807,10090.ENSMUSP00000020118,10090.ENSMUSP00000020308,10090.ENSMUSP00000021271,10090.ENSMUSP00000023829,10090.ENSMUSP00000028814,10090.ENSMUSP00000028846,10090.ENSMUSP00000030118,10090.ENSMUSP00000063001,10090.ENSMUSP00000069549,10090.ENSMUSP00000074392,10090.ENSMUSP00000097901,10090.ENSMUSP00000103245,10090.ENSMUSP00000120152	Akt1,Dynll1,Pten,Dusp6,Ddit4,Per1,Cdkn1a,Rassf2,Dusp2,Dnaja1,Wnk1,Rock1,Hsph1,Rbm26,Klf4,Stat3	0.873954	0.523212
GO:0006979	Response to oxidative stress	11	395	GO:0006979	0.56	0.0175	10090.ENSMUSP00000001780,10090.ENSMUSP00000005548,10090.ENSMUSP00000020484,10090.ENSMUSP00000034150,10090.ENSMUSP00000060394,10090.ENSMUSP00000076130,10090.ENSMUSP00000080991,10090.ENSMUSP00000091620,10090.ENSMUSP00000103245,10090.ENSMUSP00000120967,10090.ENSMUSP00000130921	Akt1,Hmox1,Txnrd1,Gab1,Rcan1,Plk3,mt-Nd1,Kdm6b,Klf4,Ucp2,Cpeb2	0.779706	0.961356
GO:0071417	Cellular response to organonitrogen compound	15	549	GO:0071417	0.55	0.0029	10090.ENSMUSP00000001780,10090.ENSMUSP00000013807,10090.ENSMUSP00000021552,10090.ENSMUSP00000056774,10090.ENSMUSP00000062256,10090.ENSMUSP00000069850,10090.ENSMUSP00000083709,10090.ENSMUSP00000097747,10090.ENSMUSP00000103245,10090.ENSMUSP00000114074,10090.ENSMUSP00000117045,10090.ENSMUSP00000119715,10090.ENSMUSP00000120152,10090.ENSMUSP00000120967,10090.ENSMUSP00000130921	Akt1,Pten,Zfp36l1,Pik3r1,Adrb2,Cebpb,Pxn,Hspa5,Klf4,Sgk1,Srsf3,Rps6kb1,Stat3,Ucp2,Cpeb2	0.848127	0.204937
GO:0071407	Cellular response to organic cyclic compound	14	511	GO:0071407	0.55	0.0047	10090.ENSMUSP00000001780,10090.ENSMUSP00000020308,10090.ENSMUSP00000021552,10090.ENSMUSP00000024739,10090.ENSMUSP00000030118,10090.ENSMUSP00000050820,10090.ENSMUSP00000051726,10090.ENSMUSP00000069850,10090.ENSMUSP00000096129,10090.ENSMUSP00000097747,10090.ENSMUSP00000103245,10090.ENSMUSP00000114074,10090.ENSMUSP00000119715,10090.ENSMUSP00000120152	Akt1,Ddit4,Zfp36l1,Hsp90ab1,Dnaja1,Zfp36l2,Nrip1,Cebpb,Cebpa,Hspa5,Klf4,Sgk1,Rps6kb1,Stat3	0.940347	0.323945
GO:0034248	Regulation of cellular amide metabolic process	12	438	GO:0034248	0.55	0.0122	10090.ENSMUSP00000001780,10090.ENSMUSP00000003912,10090.ENSMUSP00000021271,10090.ENSMUSP00000021552,10090.ENSMUSP00000023599,10090.ENSMUSP00000050820,10090.ENSMUSP00000051092,10090.ENSMUSP00000069549,10090.ENSMUSP00000119715,10090.ENSMUSP00000120152,10090.ENSMUSP00000126825,10090.ENSMUSP00000130921	Akt1,Calr,Per1,Zfp36l1,Eif4a2,Zfp36l2,Picalm,Rock1,Rps6kb1,Stat3,Eif5,Cpeb2	0.834208	0.858846
GO:1903706	Regulation of hemopoiesis	11	403	GO:1903706	0.55	0.0202	10090.ENSMUSP00000018798,10090.ENSMUSP00000021552,10090.ENSMUSP00000023673,10090.ENSMUSP00000028814,10090.ENSMUSP00000050820,10090.ENSMUSP00000056774,10090.ENSMUSP00000067680,10090.ENSMUSP00000069850,10090.ENSMUSP00000091921,10090.ENSMUSP00000105007,10090.ENSMUSP00000120152	Ikzf1,Zfp36l1,Runx1,Rassf2,Zfp36l2,Pik3r1,Klf13,Cebpb,Hsp90aa1,Brd1,Stat3	0.907584	0.593107
GO:0002521	Leukocyte differentiation	10	362	GO:0002521	0.55	0.0305	10090.ENSMUSP00000015049,10090.ENSMUSP00000018798,10090.ENSMUSP00000021552,10090.ENSMUSP00000027888,10090.ENSMUSP00000038405,10090.ENSMUSP00000050820,10090.ENSMUSP00000056774,10090.ENSMUSP00000062753,10090.ENSMUSP00000096129,10090.ENSMUSP00000120152	Dnajb9,Ikzf1,Zfp36l1,Abl2,Cited2,Zfp36l2,Pik3r1,Irf2bp2,Cebpa,Stat3	0.856159	0.736933
GO:1901700	Response to oxygen-containing compound	42	1585	GO:1901700	0.54	2.01e-09	10090.ENSMUSP00000001059,10090.ENSMUSP00000001780,10090.ENSMUSP00000003640,10090.ENSMUSP00000003912,10090.ENSMUSP00000005493,10090.ENSMUSP00000005548,10090.ENSMUSP00000013807,10090.ENSMUSP00000014370,10090.ENSMUSP00000020308,10090.ENSMUSP00000021271,10090.ENSMUSP00000021552,10090.ENSMUSP00000023673,10090.ENSMUSP00000023829,10090.ENSMUSP00000024739,10090.ENSMUSP00000027888,10090.ENSMUSP00000031017…	Ern1,Akt1,Fosb,Calr,Slc1a3,Hmox1,Pten,Cacybp,Ddit4,Per1,Zfp36l1,Runx1,Cdkn1a,Hsp90ab1,Abl2,Fosl2,Ccnd3,Nrip1,Cd14,Pik3r1,Adrb2,Rock1,Cebpb,Plk3,mt-Nd1,mt-Nd4,mt-Cytb,Glul,Pxn,Srsf2,Rpl27,Kdm6b,Hsp90aa1,Hspa5,Klf4,Srsf5,Sgk1,Srsf3,Rps6kb1,Stat3,Ucp2,Cpeb2	0.9919	0.0178389
GO:0008219	Cell death	24	906	GO:0008219	0.54	4.1e-05	10090.ENSMUSP00000001059,10090.ENSMUSP00000001780,10090.ENSMUSP00000005548,10090.ENSMUSP00000009157,10090.ENSMUSP00000013807,10090.ENSMUSP00000020308,10090.ENSMUSP00000021552,10090.ENSMUSP00000023829,10090.ENSMUSP00000024897,10090.ENSMUSP00000027263,10090.ENSMUSP00000037422,10090.ENSMUSP00000040847,10090.ENSMUSP00000048470,10090.ENSMUSP00000056774,10090.ENSMUSP00000069549,10090.ENSMUSP00000069850…	Ern1,Akt1,Hmox1,Dynll1,Pten,Ddit4,Zfp36l1,Cdkn1a,Vapa,Stk17b,Eva1a,Adrb1,Rbm25,Pik3r1,Rock1,Cebpb,Plk3,Traf5,Hsp90aa1,Hspa5,Sgk1,Rps6kb1,Srgn,Ube2d3	0.895173	0.343556
GO:0043066	Negative regulation of apoptotic process	24	913	GO:0043066	0.53	4.59e-05	10090.ENSMUSP00000001780,10090.ENSMUSP00000002284,10090.ENSMUSP00000005548,10090.ENSMUSP00000005647,10090.ENSMUSP00000013807,10090.ENSMUSP00000015800,10090.ENSMUSP00000023829,10090.ENSMUSP00000024739,10090.ENSMUSP00000027888,10090.ENSMUSP00000030118,10090.ENSMUSP00000038405,10090.ENSMUSP00000056774,10090.ENSMUSP00000069549,10090.ENSMUSP00000069850,10090.ENSMUSP00000074392,10090.ENSMUSP00000076130…	Akt1,Plaur,Hmox1,Ndufs3,Pten,Hspa8,Cdkn1a,Hsp90ab1,Abl2,Dnaja1,Cited2,Pik3r1,Rock1,Cebpb,Hsph1,Plk3,Hspa5,Klf4,Tpt1,Tsc22d3,Sgk1,Rps6kb1,Ucp2,Lifr	0.873879	0.523585
GO:0033993	Response to lipid	23	872	GO:0033993	0.53	6.79e-05	10090.ENSMUSP00000001780,10090.ENSMUSP00000003640,10090.ENSMUSP00000003912,10090.ENSMUSP00000013807,10090.ENSMUSP00000020308,10090.ENSMUSP00000021552,10090.ENSMUSP00000023673,10090.ENSMUSP00000023829,10090.ENSMUSP00000027888,10090.ENSMUSP00000030118,10090.ENSMUSP00000031017,10090.ENSMUSP00000050820,10090.ENSMUSP00000051726,10090.ENSMUSP00000056669,10090.ENSMUSP00000056774,10090.ENSMUSP00000069850…	Akt1,Fosb,Calr,Pten,Ddit4,Zfp36l1,Runx1,Cdkn1a,Abl2,Dnaja1,Fosl2,Zfp36l2,Nrip1,Cd14,Pik3r1,Cebpb,Rpl27,Sult1a1,Klf4,Sgk1,Rps6kb1,Stat3,Ucp2	0.889476	0.56664
GO:0080135	Regulation of cellular response to stress	18	690	GO:0080135	0.53	0.001	10090.ENSMUSP00000001059,10090.ENSMUSP00000001780,10090.ENSMUSP00000013807,10090.ENSMUSP00000015049,10090.ENSMUSP00000017851,10090.ENSMUSP00000021271,10090.ENSMUSP00000028814,10090.ENSMUSP00000030118,10090.ENSMUSP00000034150,10090.ENSMUSP00000049336,10090.ENSMUSP00000056774,10090.ENSMUSP00000074392,10090.ENSMUSP00000079631,10090.ENSMUSP00000082710,10090.ENSMUSP00000097747,10090.ENSMUSP00000103245…	Ern1,Akt1,Pten,Dnajb9,Serinc3,Per1,Rassf2,Dnaja1,Gab1,Spire1,Pik3r1,Hsph1,Rnf169,Traf5,Hspa5,Klf4,Tpt1,Ube2g2	0.736648	0.861008
GO:0045860	Positive regulation of protein kinase activity	13	496	GO:0045860	0.53	0.0104	10090.ENSMUSP00000001059,10090.ENSMUSP00000001780,10090.ENSMUSP00000019076,10090.ENSMUSP00000023829,10090.ENSMUSP00000024739,10090.ENSMUSP00000028814,10090.ENSMUSP00000034150,10090.ENSMUSP00000040488,10090.ENSMUSP00000062256,10090.ENSMUSP00000063001,10090.ENSMUSP00000074392,10090.ENSMUSP00000083709,10090.ENSMUSP00000091921	Ern1,Akt1,Map2k3,Cdkn1a,Hsp90ab1,Rassf2,Gab1,Ccnd3,Adrb2,Wnk1,Hsph1,Pxn,Hsp90aa1	0.857633	0.68245
GO:0045859	Regulation of protein kinase activity	19	744	GO:0045859	0.52	0.00081	10090.ENSMUSP00000001059,10090.ENSMUSP00000001780,10090.ENSMUSP00000013807,10090.ENSMUSP00000019076,10090.ENSMUSP00000020118,10090.ENSMUSP00000023829,10090.ENSMUSP00000024739,10090.ENSMUSP00000028814,10090.ENSMUSP00000028846,10090.ENSMUSP00000029416,10090.ENSMUSP00000030118,10090.ENSMUSP00000034150,10090.ENSMUSP00000040488,10090.ENSMUSP00000045297,10090.ENSMUSP00000062256,10090.ENSMUSP00000063001…	Ern1,Akt1,Pten,Map2k3,Dusp6,Cdkn1a,Hsp90ab1,Rassf2,Dusp2,Ccnl1,Dnaja1,Gab1,Ccnd3,Uvrag,Adrb2,Wnk1,Hsph1,Pxn,Hsp90aa1	0.930017	0.0517618
GO:0010942	Positive regulation of cell death	18	708	GO:0010942	0.52	0.0013	10090.ENSMUSP00000001780,10090.ENSMUSP00000002284,10090.ENSMUSP00000005548,10090.ENSMUSP00000013807,10090.ENSMUSP00000017851,10090.ENSMUSP00000020118,10090.ENSMUSP00000020308,10090.ENSMUSP00000020484,10090.ENSMUSP00000023829,10090.ENSMUSP00000027263,10090.ENSMUSP00000028814,10090.ENSMUSP00000030118,10090.ENSMUSP00000030121,10090.ENSMUSP00000040847,10090.ENSMUSP00000051092,10090.ENSMUSP00000062256…	Akt1,Plaur,Hmox1,Pten,Serinc3,Dusp6,Ddit4,Txnrd1,Cdkn1a,Stk17b,Rassf2,Dnaja1,B4galt1,Adrb1,Picalm,Adrb2,mt-Co2,Ucp2	0.756391	0.849608
GO:0030155	Regulation of cell adhesion	18	705	GO:0030155	0.52	0.0013	10090.ENSMUSP00000001780,10090.ENSMUSP00000002284,10090.ENSMUSP00000003912,10090.ENSMUSP00000013807,10090.ENSMUSP00000018798,10090.ENSMUSP00000023673,10090.ENSMUSP00000027888,10090.ENSMUSP00000038405,10090.ENSMUSP00000056774,10090.ENSMUSP00000062256,10090.ENSMUSP00000063001,10090.ENSMUSP00000069257,10090.ENSMUSP00000069549,10090.ENSMUSP00000069850,10090.ENSMUSP00000074392,10090.ENSMUSP00000091921…	Akt1,Plaur,Calr,Pten,Ikzf1,Runx1,Abl2,Cited2,Pik3r1,Adrb2,Wnk1,Ppp1r12a,Rock1,Cebpb,Hsph1,Hsp90aa1,Klf4,Pag1	0.86908	0.698064
GO:0060548	Negative regulation of cell death	26	1046	GO:0060548	0.51	4.1e-05	10090.ENSMUSP00000001780,10090.ENSMUSP00000002284,10090.ENSMUSP00000005548,10090.ENSMUSP00000005647,10090.ENSMUSP00000013807,10090.ENSMUSP00000014370,10090.ENSMUSP00000015800,10090.ENSMUSP00000023829,10090.ENSMUSP00000024739,10090.ENSMUSP00000027888,10090.ENSMUSP00000030118,10090.ENSMUSP00000038405,10090.ENSMUSP00000056774,10090.ENSMUSP00000069549,10090.ENSMUSP00000069850,10090.ENSMUSP00000074392…	Akt1,Plaur,Hmox1,Ndufs3,Pten,Cacybp,Hspa8,Cdkn1a,Hsp90ab1,Abl2,Dnaja1,Cited2,Pik3r1,Rock1,Cebpb,Hsph1,Plk3,Hspa5,Klf4,Tpt1,Tsc22d3,Sgk1,Rps6kb1,Stat3,Ucp2,Lifr	0.864461	0.383703
GO:0043549	Regulation of kinase activity	21	850	GO:0043549	0.51	0.00048	10090.ENSMUSP00000001059,10090.ENSMUSP00000001780,10090.ENSMUSP00000013807,10090.ENSMUSP00000019076,10090.ENSMUSP00000020118,10090.ENSMUSP00000023829,10090.ENSMUSP00000024739,10090.ENSMUSP00000028814,10090.ENSMUSP00000028846,10090.ENSMUSP00000029416,10090.ENSMUSP00000030118,10090.ENSMUSP00000034150,10090.ENSMUSP00000040488,10090.ENSMUSP00000045297,10090.ENSMUSP00000056774,10090.ENSMUSP00000062256…	Ern1,Akt1,Pten,Map2k3,Dusp6,Cdkn1a,Hsp90ab1,Rassf2,Dusp2,Ccnl1,Dnaja1,Gab1,Ccnd3,Uvrag,Pik3r1,Adrb2,Wnk1,Hsph1,Pxn,Hsp90aa1,Klf4	0.82482	0.831402
GO:0043408	Regulation of mapk cascade	18	723	GO:0043408	0.51	0.0016	10090.ENSMUSP00000001059,10090.ENSMUSP00000001780,10090.ENSMUSP00000013807,10090.ENSMUSP00000019076,10090.ENSMUSP00000020118,10090.ENSMUSP00000021271,10090.ENSMUSP00000027888,10090.ENSMUSP00000028814,10090.ENSMUSP00000028846,10090.ENSMUSP00000030118,10090.ENSMUSP00000033313,10090.ENSMUSP00000034150,10090.ENSMUSP00000062256,10090.ENSMUSP00000069549,10090.ENSMUSP00000074392,10090.ENSMUSP00000082710…	Ern1,Akt1,Pten,Map2k3,Dusp6,Per1,Abl2,Rassf2,Dusp2,Dnaja1,Atp6ap2,Gab1,Adrb2,Rock1,Hsph1,Traf5,Pxn,Klf4	0.779006	0.894645
GO:0031329	Regulation of cellular catabolic process	18	729	GO:0031329	0.51	0.0018	10090.ENSMUSP00000000153,10090.ENSMUSP00000001780,10090.ENSMUSP00000001809,10090.ENSMUSP00000005548,10090.ENSMUSP00000013807,10090.ENSMUSP00000021552,10090.ENSMUSP00000024739,10090.ENSMUSP00000027512,10090.ENSMUSP00000034074,10090.ENSMUSP00000050820,10090.ENSMUSP00000062256,10090.ENSMUSP00000069549,10090.ENSMUSP00000076130,10090.ENSMUSP00000084586,10090.ENSMUSP00000091921,10090.ENSMUSP00000120152…	Gna12,Akt1,Pabpc1,Hmox1,Pten,Zfp36l1,Hsp90ab1,Atg16l1,N4bp1,Zfp36l2,Adrb2,Rock1,Plk3,Hspa1a,Hsp90aa1,Stat3,Pnpla2,Ube2g2	0.872988	0.669785
GO:0031400	Negative regulation of protein modification process	15	608	GO:0031400	0.51	0.0071	10090.ENSMUSP00000001780,10090.ENSMUSP00000013807,10090.ENSMUSP00000020118,10090.ENSMUSP00000020308,10090.ENSMUSP00000021271,10090.ENSMUSP00000023829,10090.ENSMUSP00000028814,10090.ENSMUSP00000028846,10090.ENSMUSP00000028991,10090.ENSMUSP00000030118,10090.ENSMUSP00000034074,10090.ENSMUSP00000063001,10090.ENSMUSP00000069549,10090.ENSMUSP00000074392,10090.ENSMUSP00000103245	Akt1,Pten,Dusp6,Ddit4,Per1,Cdkn1a,Rassf2,Dusp2,Snta1,Dnaja1,N4bp1,Wnk1,Rock1,Hsph1,Klf4	0.767083	0.670396
GO:0007167	Enzyme linked receptor protein signaling pathway	14	558	GO:0007167	0.51	0.0095	10090.ENSMUSP00000001780,10090.ENSMUSP00000013807,10090.ENSMUSP00000020106,10090.ENSMUSP00000020308,10090.ENSMUSP00000020655,10090.ENSMUSP00000027888,10090.ENSMUSP00000028814,10090.ENSMUSP00000034150,10090.ENSMUSP00000038405,10090.ENSMUSP00000056774,10090.ENSMUSP00000083709,10090.ENSMUSP00000117045,10090.ENSMUSP00000120152,10090.ENSMUSP00000126137	Akt1,Pten,Arid5b,Ddit4,Jade2,Abl2,Rassf2,Gab1,Cited2,Pik3r1,Pxn,Srsf3,Stat3,Lifr	0.856748	0.759635
GO:0070201	Regulation of establishment of protein localization	16	658	GO:0070201	0.5	0.0052	10090.ENSMUSP00000009157,10090.ENSMUSP00000024627,10090.ENSMUSP00000024739,10090.ENSMUSP00000030118,10090.ENSMUSP00000040847,10090.ENSMUSP00000051092,10090.ENSMUSP00000051389,10090.ENSMUSP00000056669,10090.ENSMUSP00000056774,10090.ENSMUSP00000074392,10090.ENSMUSP00000076130,10090.ENSMUSP00000083375,10090.ENSMUSP00000091921,10090.ENSMUSP00000120967,10090.ENSMUSP00000125622,10090.ENSMUSP00000133515	Dynll1,Chd1,Hsp90ab1,Dnaja1,Adrb1,Picalm,Akap8l,Cd14,Pik3r1,Hsph1,Plk3,Glul,Hsp90aa1,Ucp2,Srgn,Ube2g2	0.956703	0.38759
GO:0048732	Gland development	12	493	GO:0048732	0.5	0.0284	10090.ENSMUSP00000002284,10090.ENSMUSP00000005548,10090.ENSMUSP00000013807,10090.ENSMUSP00000018798,10090.ENSMUSP00000020106,10090.ENSMUSP00000023673,10090.ENSMUSP00000030121,10090.ENSMUSP00000038405,10090.ENSMUSP00000069850,10090.ENSMUSP00000080994,10090.ENSMUSP00000096129,10090.ENSMUSP00000120967	Plaur,Hmox1,Pten,Ikzf1,Arid5b,Runx1,B4galt1,Cited2,Cebpb,mt-Co2,Cebpa,Ucp2	0.911594	0.823444
GO:0010941	Regulation of cell death	40	1661	GO:0010941	0.49	7.26e-08	10090.ENSMUSP00000001780,10090.ENSMUSP00000002284,10090.ENSMUSP00000005548,10090.ENSMUSP00000005647,10090.ENSMUSP00000013807,10090.ENSMUSP00000014370,10090.ENSMUSP00000015800,10090.ENSMUSP00000017851,10090.ENSMUSP00000020118,10090.ENSMUSP00000020308,10090.ENSMUSP00000020484,10090.ENSMUSP00000021552,10090.ENSMUSP00000023829,10090.ENSMUSP00000024739,10090.ENSMUSP00000027263,10090.ENSMUSP00000027888…	Akt1,Plaur,Hmox1,Ndufs3,Pten,Cacybp,Hspa8,Serinc3,Dusp6,Ddit4,Txnrd1,Zfp36l1,Cdkn1a,Hsp90ab1,Stk17b,Abl2,Rassf2,Dnaja1,B4galt1,Cited2,Adrb1,Rbm25,Picalm,Pik3r1,Adrb2,Rock1,Cebpb,Hsph1,Plk3,mt-Co2,Traf5,Hspa5,Klf4,Tpt1,Tsc22d3,Sgk1,Rps6kb1,Stat3,Ucp2,Lifr	0.919679	0.0780262
GO:0032269	Negative regulation of cellular protein metabolic process	25	1047	GO:0032269	0.49	0.00011	10090.ENSMUSP00000001780,10090.ENSMUSP00000002284,10090.ENSMUSP00000003912,10090.ENSMUSP00000013807,10090.ENSMUSP00000020118,10090.ENSMUSP00000020308,10090.ENSMUSP00000021271,10090.ENSMUSP00000021552,10090.ENSMUSP00000023829,10090.ENSMUSP00000024739,10090.ENSMUSP00000028814,10090.ENSMUSP00000028846,10090.ENSMUSP00000028991,10090.ENSMUSP00000030118,10090.ENSMUSP00000034074,10090.ENSMUSP00000050820…	Akt1,Plaur,Calr,Pten,Dusp6,Ddit4,Per1,Zfp36l1,Cdkn1a,Hsp90ab1,Rassf2,Dusp2,Snta1,Dnaja1,N4bp1,Zfp36l2,Picalm,Pik3r1,Wnk1,Rock1,Hsph1,Klf4,Stat3,Cpeb2,Ube2g2	0.908715	0.44087
GO:0051223	Regulation of protein transport	15	630	GO:0051223	0.49	0.0095	10090.ENSMUSP00000009157,10090.ENSMUSP00000024627,10090.ENSMUSP00000024739,10090.ENSMUSP00000030118,10090.ENSMUSP00000040847,10090.ENSMUSP00000051092,10090.ENSMUSP00000051389,10090.ENSMUSP00000056669,10090.ENSMUSP00000056774,10090.ENSMUSP00000076130,10090.ENSMUSP00000083375,10090.ENSMUSP00000091921,10090.ENSMUSP00000120967,10090.ENSMUSP00000125622,10090.ENSMUSP00000133515	Dynll1,Chd1,Hsp90ab1,Dnaja1,Adrb1,Picalm,Akap8l,Cd14,Pik3r1,Plk3,Glul,Hsp90aa1,Ucp2,Srgn,Ube2g2	0.856804	0.755147
GO:0071396	Cellular response to lipid	12	507	GO:0071396	0.49	0.033	10090.ENSMUSP00000001780,10090.ENSMUSP00000020308,10090.ENSMUSP00000021552,10090.ENSMUSP00000027888,10090.ENSMUSP00000030118,10090.ENSMUSP00000050820,10090.ENSMUSP00000051726,10090.ENSMUSP00000056669,10090.ENSMUSP00000069850,10090.ENSMUSP00000103245,10090.ENSMUSP00000114074,10090.ENSMUSP00000119715	Akt1,Ddit4,Zfp36l1,Abl2,Dnaja1,Zfp36l2,Nrip1,Cd14,Cebpb,Klf4,Sgk1,Rps6kb1	0.751087	0.833969
GO:0009719	Response to endogenous stimulus	32	1370	GO:0009719	0.48	7.48e-06	10090.ENSMUSP00000001780,10090.ENSMUSP00000003640,10090.ENSMUSP00000004072,10090.ENSMUSP00000005548,10090.ENSMUSP00000013807,10090.ENSMUSP00000014370,10090.ENSMUSP00000020308,10090.ENSMUSP00000021552,10090.ENSMUSP00000023673,10090.ENSMUSP00000023829,10090.ENSMUSP00000030118,10090.ENSMUSP00000038405,10090.ENSMUSP00000040488,10090.ENSMUSP00000050820,10090.ENSMUSP00000056774,10090.ENSMUSP00000062256…	Akt1,Fosb,Rpl8,Hmox1,Pten,Cacybp,Ddit4,Zfp36l1,Runx1,Cdkn1a,Dnaja1,Cited2,Ccnd3,Zfp36l2,Pik3r1,Adrb2,Rock1,Cebpb,mt-Cytb,Pxn,Rpl27,Hsp90aa1,Hspa5,Sult1a1,Klf4,Srsf5,Sgk1,Srsf3,Rps6kb1,Stat3,Ucp2,Cpeb2	0.942733	0.163844
GO:0051338	Regulation of transferase activity	22	948	GO:0051338	0.48	0.00068	10090.ENSMUSP00000001059,10090.ENSMUSP00000001780,10090.ENSMUSP00000013807,10090.ENSMUSP00000019076,10090.ENSMUSP00000020118,10090.ENSMUSP00000023599,10090.ENSMUSP00000023829,10090.ENSMUSP00000024739,10090.ENSMUSP00000028814,10090.ENSMUSP00000028846,10090.ENSMUSP00000029416,10090.ENSMUSP00000030118,10090.ENSMUSP00000034150,10090.ENSMUSP00000040488,10090.ENSMUSP00000045297,10090.ENSMUSP00000056774…	Ern1,Akt1,Pten,Map2k3,Dusp6,Eif4a2,Cdkn1a,Hsp90ab1,Rassf2,Dusp2,Ccnl1,Dnaja1,Gab1,Ccnd3,Uvrag,Pik3r1,Adrb2,Wnk1,Hsph1,Pxn,Hsp90aa1,Klf4	0.982068	0.847586
GO:0051345	Positive regulation of hydrolase activity	16	682	GO:0051345	0.48	0.0072	10090.ENSMUSP00000001780,10090.ENSMUSP00000005620,10090.ENSMUSP00000009157,10090.ENSMUSP00000024739,10090.ENSMUSP00000027888,10090.ENSMUSP00000030118,10090.ENSMUSP00000040847,10090.ENSMUSP00000047431,10090.ENSMUSP00000051092,10090.ENSMUSP00000060771,10090.ENSMUSP00000062256,10090.ENSMUSP00000069257,10090.ENSMUSP00000091093,10090.ENSMUSP00000120152,10090.ENSMUSP00000126825,10090.ENSMUSP00000140624	Akt1,Dnajb1,Dynll1,Hsp90ab1,Abl2,Dnaja1,Adrb1,Tagap,Picalm,Rin3,Adrb2,Ppp1r12a,Tbc1d9,Stat3,Eif5,Rgs1	0.946448	0.869855
GO:0030097	Hemopoiesis	15	637	GO:0030097	0.48	0.0104	10090.ENSMUSP00000015049,10090.ENSMUSP00000018798,10090.ENSMUSP00000021552,10090.ENSMUSP00000023673,10090.ENSMUSP00000027888,10090.ENSMUSP00000035512,10090.ENSMUSP00000038405,10090.ENSMUSP00000050820,10090.ENSMUSP00000051092,10090.ENSMUSP00000056774,10090.ENSMUSP00000062753,10090.ENSMUSP00000096129,10090.ENSMUSP00000103245,10090.ENSMUSP00000105007,10090.ENSMUSP00000120152	Dnajb9,Ikzf1,Zfp36l1,Runx1,Abl2,Arid4a,Cited2,Zfp36l2,Picalm,Pik3r1,Irf2bp2,Cebpa,Klf4,Brd1,Stat3	0.905051	0.557873
GO:0051347	Positive regulation of transferase activity	15	642	GO:0051347	0.48	0.0111	10090.ENSMUSP00000001059,10090.ENSMUSP00000001780,10090.ENSMUSP00000013807,10090.ENSMUSP00000019076,10090.ENSMUSP00000023829,10090.ENSMUSP00000024739,10090.ENSMUSP00000028814,10090.ENSMUSP00000034150,10090.ENSMUSP00000040488,10090.ENSMUSP00000062256,10090.ENSMUSP00000063001,10090.ENSMUSP00000074392,10090.ENSMUSP00000083709,10090.ENSMUSP00000091921,10090.ENSMUSP00000103245	Ern1,Akt1,Pten,Map2k3,Cdkn1a,Hsp90ab1,Rassf2,Gab1,Ccnd3,Adrb2,Wnk1,Hsph1,Pxn,Hsp90aa1,Klf4	0.903587	0.576049
GO:0045321	Leukocyte activation	12	511	GO:0045321	0.48	0.0343	10090.ENSMUSP00000015049,10090.ENSMUSP00000018798,10090.ENSMUSP00000021552,10090.ENSMUSP00000027888,10090.ENSMUSP00000040488,10090.ENSMUSP00000050820,10090.ENSMUSP00000056774,10090.ENSMUSP00000061853,10090.ENSMUSP00000062753,10090.ENSMUSP00000069850,10090.ENSMUSP00000120152,10090.ENSMUSP00000131938	Dnajb9,Ikzf1,Zfp36l1,Abl2,Ccnd3,Zfp36l2,Pik3r1,Tlr7,Irf2bp2,Cebpb,Stat3,Fcgr3	0.895127	0.858576
GO:0010033	Response to organic substance	63	2742	GO:0010033	0.47	6.17e-12	10090.ENSMUSP00000001059,10090.ENSMUSP00000001780,10090.ENSMUSP00000003640,10090.ENSMUSP00000003912,10090.ENSMUSP00000004072,10090.ENSMUSP00000005493,10090.ENSMUSP00000005548,10090.ENSMUSP00000013807,10090.ENSMUSP00000014370,10090.ENSMUSP00000015049,10090.ENSMUSP00000015800,10090.ENSMUSP00000019076,10090.ENSMUSP00000020106,10090.ENSMUSP00000020118,10090.ENSMUSP00000020308,10090.ENSMUSP00000021271…	Ern1,Akt1,Fosb,Calr,Rpl8,Slc1a3,Hmox1,Pten,Cacybp,Dnajb9,Hspa8,Map2k3,Arid5b,Dusp6,Ddit4,Per1,Zfp36l1,Eif4a2,Runx1,Cdkn1a,Hsp90ab1,Stip1,Abl2,Dnaja1,Fosl2,Gab1,Mras,Cited2,Ccnd3,Zfp36l2,Nrip1,Cd14,Pik3r1,Adrb2,Wnk1,Rock1,Cebpb,Chka,Hsph1,Tuba1b,mt-Nd1,mt-Nd4,mt-Cytb,Traf5,Glul,Pxn,Hspa1a,Srsf2,Rpl27,Hsp90aa1,Cebpa,Hspa5,Sult1a1,Klf4,Srsf5,Sgk1,Srsf3,Rps6kb1,Stat3,Ucp2,Lifr,Cpeb2,Ube2g2	0.82962	0.393294
GO:0042981	Regulation of apoptotic process	34	1486	GO:0042981	0.47	4.54e-06	10090.ENSMUSP00000001780,10090.ENSMUSP00000002284,10090.ENSMUSP00000005548,10090.ENSMUSP00000005647,10090.ENSMUSP00000013807,10090.ENSMUSP00000015800,10090.ENSMUSP00000017851,10090.ENSMUSP00000020118,10090.ENSMUSP00000021552,10090.ENSMUSP00000023829,10090.ENSMUSP00000024739,10090.ENSMUSP00000027263,10090.ENSMUSP00000027888,10090.ENSMUSP00000028814,10090.ENSMUSP00000030118,10090.ENSMUSP00000030121…	Akt1,Plaur,Hmox1,Ndufs3,Pten,Hspa8,Serinc3,Dusp6,Zfp36l1,Cdkn1a,Hsp90ab1,Stk17b,Abl2,Rassf2,Dnaja1,B4galt1,Cited2,Adrb1,Rbm25,Pik3r1,Adrb2,Rock1,Cebpb,Hsph1,Plk3,Traf5,Hspa5,Klf4,Tpt1,Tsc22d3,Sgk1,Rps6kb1,Ucp2,Lifr	0.884771	0.474933
GO:0001817	Regulation of cytokine production	16	698	GO:0001817	0.47	0.009	10090.ENSMUSP00000005548,10090.ENSMUSP00000019076,10090.ENSMUSP00000021271,10090.ENSMUSP00000023673,10090.ENSMUSP00000024739,10090.ENSMUSP00000027888,10090.ENSMUSP00000033313,10090.ENSMUSP00000036316,10090.ENSMUSP00000056669,10090.ENSMUSP00000056774,10090.ENSMUSP00000061853,10090.ENSMUSP00000069850,10090.ENSMUSP00000103245,10090.ENSMUSP00000120152,10090.ENSMUSP00000125622,10090.ENSMUSP00000131938	Hmox1,Map2k3,Per1,Runx1,Hsp90ab1,Abl2,Atp6ap2,Cmklr1,Cd14,Pik3r1,Tlr7,Cebpb,Klf4,Stat3,Srgn,Fcgr3	0.906061	0.60709
GO:0007346	Regulation of mitotic cell cycle	12	531	GO:0007346	0.47	0.0437	10090.ENSMUSP00000001780,10090.ENSMUSP00000013807,10090.ENSMUSP00000019076,10090.ENSMUSP00000021552,10090.ENSMUSP00000023829,10090.ENSMUSP00000024627,10090.ENSMUSP00000040488,10090.ENSMUSP00000050820,10090.ENSMUSP00000076130,10090.ENSMUSP00000084586,10090.ENSMUSP00000103245,10090.ENSMUSP00000119715	Akt1,Pten,Map2k3,Zfp36l1,Cdkn1a,Chd1,Ccnd3,Zfp36l2,Plk3,Hspa1a,Klf4,Rps6kb1	0.897496	0.842804
GO:0033554	Cellular response to stress	33	1493	GO:0033554	0.46	1.35e-05	10090.ENSMUSP00000001059,10090.ENSMUSP00000001780,10090.ENSMUSP00000003912,10090.ENSMUSP00000005548,10090.ENSMUSP00000005620,10090.ENSMUSP00000013807,10090.ENSMUSP00000015049,10090.ENSMUSP00000015800,10090.ENSMUSP00000019076,10090.ENSMUSP00000020308,10090.ENSMUSP00000021552,10090.ENSMUSP00000023829,10090.ENSMUSP00000024739,10090.ENSMUSP00000030118,10090.ENSMUSP00000034150,10090.ENSMUSP00000038405…	Ern1,Akt1,Calr,Hmox1,Dnajb1,Pten,Dnajb9,Hspa8,Map2k3,Ddit4,Zfp36l1,Cdkn1a,Hsp90ab1,Dnaja1,Gab1,Cited2,Uvrag,Pik3r1,Adrb2,Cebpb,Plk3,Rnf169,Glul,Hspa1a,Kdm6b,Hsp90aa1,Hspa5,Klf4,Sgk1,Ucp2,Ube2d3,Cpeb2,Ube2g2	0.95195	0.37206
GO:0010564	Regulation of cell cycle process	13	583	GO:0010564	0.46	0.0335	10090.ENSMUSP00000001780,10090.ENSMUSP00000003912,10090.ENSMUSP00000013807,10090.ENSMUSP00000021552,10090.ENSMUSP00000023829,10090.ENSMUSP00000024627,10090.ENSMUSP00000024739,10090.ENSMUSP00000040488,10090.ENSMUSP00000045297,10090.ENSMUSP00000050820,10090.ENSMUSP00000076130,10090.ENSMUSP00000084586,10090.ENSMUSP00000103245	Akt1,Calr,Pten,Zfp36l1,Cdkn1a,Chd1,Hsp90ab1,Ccnd3,Uvrag,Zfp36l2,Plk3,Hspa1a,Klf4	0.907821	0.455765
GO:0030855	Epithelial cell differentiation	12	540	GO:0030855	0.46	0.0491	10090.ENSMUSP00000002284,10090.ENSMUSP00000023829,10090.ENSMUSP00000027888,10090.ENSMUSP00000030121,10090.ENSMUSP00000031017,10090.ENSMUSP00000031347,10090.ENSMUSP00000035512,10090.ENSMUSP00000069549,10090.ENSMUSP00000069850,10090.ENSMUSP00000091620,10090.ENSMUSP00000103245,10090.ENSMUSP00000133700	Plaur,Cdkn1a,Abl2,B4galt1,Fosl2,Rilpl2,Arid4a,Rock1,Cebpb,Kdm6b,Klf4,Jmjd1c	0.901221	0.783797
GO:0071310	Cellular response to organic substance	43	1987	GO:0071310	0.45	2.51e-07	10090.ENSMUSP00000001059,10090.ENSMUSP00000001780,10090.ENSMUSP00000003640,10090.ENSMUSP00000003912,10090.ENSMUSP00000004072,10090.ENSMUSP00000013807,10090.ENSMUSP00000014370,10090.ENSMUSP00000015800,10090.ENSMUSP00000019076,10090.ENSMUSP00000020106,10090.ENSMUSP00000020308,10090.ENSMUSP00000021552,10090.ENSMUSP00000023599,10090.ENSMUSP00000023673,10090.ENSMUSP00000024739,10090.ENSMUSP00000025918…	Ern1,Akt1,Fosb,Calr,Rpl8,Pten,Cacybp,Hspa8,Map2k3,Arid5b,Ddit4,Zfp36l1,Eif4a2,Runx1,Hsp90ab1,Stip1,Abl2,Dnaja1,Gab1,Mras,Cited2,Zfp36l2,Nrip1,Cd14,Pik3r1,Adrb2,Wnk1,Cebpb,Tuba1b,Traf5,Pxn,Hspa1a,Cebpa,Hspa5,Klf4,Sgk1,Srsf3,Rps6kb1,Stat3,Ucp2,Lifr,Cpeb2,Ube2g2	0.926493	0.0824281
GO:0045935	Positive regulation of nucleobase-containing compound metabolic process	40	1859	GO:0045935	0.45	1.2e-06	10090.ENSMUSP00000001059,10090.ENSMUSP00000001780,10090.ENSMUSP00000001809,10090.ENSMUSP00000003640,10090.ENSMUSP00000015800,10090.ENSMUSP00000018798,10090.ENSMUSP00000019076,10090.ENSMUSP00000020106,10090.ENSMUSP00000021271,10090.ENSMUSP00000021552,10090.ENSMUSP00000023673,10090.ENSMUSP00000024627,10090.ENSMUSP00000024739,10090.ENSMUSP00000030407,10090.ENSMUSP00000031017,10090.ENSMUSP00000035281…	Ern1,Akt1,Pabpc1,Fosb,Hspa8,Ikzf1,Map2k3,Arid5b,Per1,Zfp36l1,Runx1,Chd1,Hsp90ab1,Mycl,Fosl2,Ptov1,Arid4a,Cited2,Spire1,Zfp36l2,Picalm,Akap8l,Nrip1,Pik3r1,Aff1,Adrb2,Mlxip,Klf13,Ppp1r12a,Rock1,Cebpb,Hsph1,mt-Co2,Kdm6b,Hsp90aa1,Cebpa,Klf4,Srsf5,Stat3,Supt20	0.988925	0.172483
GO:0043085	Positive regulation of catalytic activity	29	1341	GO:0043085	0.45	9.73e-05	10090.ENSMUSP00000001059,10090.ENSMUSP00000001780,10090.ENSMUSP00000005620,10090.ENSMUSP00000009157,10090.ENSMUSP00000013807,10090.ENSMUSP00000015800,10090.ENSMUSP00000019076,10090.ENSMUSP00000023829,10090.ENSMUSP00000024739,10090.ENSMUSP00000027888,10090.ENSMUSP00000028814,10090.ENSMUSP00000030118,10090.ENSMUSP00000034150,10090.ENSMUSP00000040488,10090.ENSMUSP00000040847,10090.ENSMUSP00000047431…	Ern1,Akt1,Dnajb1,Dynll1,Pten,Hspa8,Map2k3,Cdkn1a,Hsp90ab1,Abl2,Rassf2,Dnaja1,Gab1,Ccnd3,Adrb1,Tagap,Picalm,Rin3,Adrb2,Wnk1,Ppp1r12a,Hsph1,Pxn,Tbc1d9,Hsp90aa1,Klf4,Stat3,Eif5,Rgs1	0.854448	0.220711
GO:0016070	RNA metabolic process	27	1240	GO:0016070	0.45	0.0002	10090.ENSMUSP00000001059,10090.ENSMUSP00000001809,10090.ENSMUSP00000003640,10090.ENSMUSP00000015800,10090.ENSMUSP00000021552,10090.ENSMUSP00000024627,10090.ENSMUSP00000027127,10090.ENSMUSP00000029416,10090.ENSMUSP00000029480,10090.ENSMUSP00000031017,10090.ENSMUSP00000036710,10090.ENSMUSP00000048470,10090.ENSMUSP00000050820,10090.ENSMUSP00000051389,10090.ENSMUSP00000059744,10090.ENSMUSP00000067680…	Ern1,Pabpc1,Fosb,Hspa8,Zfp36l1,Chd1,Sf3b1,Ccnl1,Prpf38b,Fosl2,Lars2,Rbm25,Zfp36l2,Akap8l,Aff1,Klf13,Hspa1a,Srsf2,Rpl27,Cebpa,Rbm26,Klf4,Top1,Srsf5,Srsf3,Stat3,Rnaset2b	0.896502	0.737291
GO:0051726	Regulation of cell cycle	22	1016	GO:0051726	0.45	0.0016	10090.ENSMUSP00000001059,10090.ENSMUSP00000001780,10090.ENSMUSP00000003912,10090.ENSMUSP00000013807,10090.ENSMUSP00000015800,10090.ENSMUSP00000019076,10090.ENSMUSP00000021552,10090.ENSMUSP00000023829,10090.ENSMUSP00000024627,10090.ENSMUSP00000024739,10090.ENSMUSP00000029416,10090.ENSMUSP00000038405,10090.ENSMUSP00000040488,10090.ENSMUSP00000045297,10090.ENSMUSP00000050820,10090.ENSMUSP00000076130…	Ern1,Akt1,Calr,Pten,Hspa8,Map2k3,Zfp36l1,Cdkn1a,Chd1,Hsp90ab1,Ccnl1,Cited2,Ccnd3,Uvrag,Zfp36l2,Plk3,Hspa1a,Cebpa,Klf4,Sgk1,Rps6kb1,Stat3	0.841646	0.606539
GO:0009894	Regulation of catabolic process	19	872	GO:0009894	0.45	0.0047	10090.ENSMUSP00000000153,10090.ENSMUSP00000001780,10090.ENSMUSP00000001809,10090.ENSMUSP00000005548,10090.ENSMUSP00000013807,10090.ENSMUSP00000020308,10090.ENSMUSP00000021552,10090.ENSMUSP00000024739,10090.ENSMUSP00000027512,10090.ENSMUSP00000034074,10090.ENSMUSP00000050820,10090.ENSMUSP00000062256,10090.ENSMUSP00000069549,10090.ENSMUSP00000076130,10090.ENSMUSP00000084586,10090.ENSMUSP00000091921…	Gna12,Akt1,Pabpc1,Hmox1,Pten,Ddit4,Zfp36l1,Hsp90ab1,Atg16l1,N4bp1,Zfp36l2,Adrb2,Rock1,Plk3,Hspa1a,Hsp90aa1,Stat3,Pnpla2,Ube2g2	0.759404	0.671693
GO:0061024	Membrane organization	13	603	GO:0061024	0.45	0.0422	10090.ENSMUSP00000001780,10090.ENSMUSP00000013807,10090.ENSMUSP00000015800,10090.ENSMUSP00000024897,10090.ENSMUSP00000031347,10090.ENSMUSP00000045297,10090.ENSMUSP00000049336,10090.ENSMUSP00000051092,10090.ENSMUSP00000051389,10090.ENSMUSP00000086285,10090.ENSMUSP00000091921,10090.ENSMUSP00000120152,10090.ENSMUSP00000131938	Akt1,Pten,Hspa8,Vapa,Rilpl2,Uvrag,Spire1,Picalm,Akap8l,Tmcc1,Hsp90aa1,Stat3,Fcgr3	0.915871	0.688732
GO:0051254	Positive regulation of rna metabolic process	36	1696	GO:0051254	0.44	9.09e-06	10090.ENSMUSP00000001059,10090.ENSMUSP00000001780,10090.ENSMUSP00000001809,10090.ENSMUSP00000003640,10090.ENSMUSP00000015800,10090.ENSMUSP00000018798,10090.ENSMUSP00000019076,10090.ENSMUSP00000020106,10090.ENSMUSP00000021271,10090.ENSMUSP00000021552,10090.ENSMUSP00000023673,10090.ENSMUSP00000024627,10090.ENSMUSP00000030407,10090.ENSMUSP00000031017,10090.ENSMUSP00000035281,10090.ENSMUSP00000035512…	Ern1,Akt1,Pabpc1,Fosb,Hspa8,Ikzf1,Map2k3,Arid5b,Per1,Zfp36l1,Runx1,Chd1,Mycl,Fosl2,Ptov1,Arid4a,Cited2,Zfp36l2,Picalm,Akap8l,Nrip1,Pik3r1,Aff1,Adrb2,Mlxip,Klf13,Ppp1r12a,Rock1,Cebpb,Hsph1,Kdm6b,Cebpa,Klf4,Srsf5,Stat3,Supt20	0.902212	0.49499
GO:0001932	Regulation of protein phosphorylation	31	1449	GO:0001932	0.44	5.41e-05	10090.ENSMUSP00000001059,10090.ENSMUSP00000001780,10090.ENSMUSP00000002284,10090.ENSMUSP00000013807,10090.ENSMUSP00000019076,10090.ENSMUSP00000020118,10090.ENSMUSP00000020308,10090.ENSMUSP00000021271,10090.ENSMUSP00000023829,10090.ENSMUSP00000024739,10090.ENSMUSP00000027888,10090.ENSMUSP00000028814,10090.ENSMUSP00000028846,10090.ENSMUSP00000029416,10090.ENSMUSP00000030118,10090.ENSMUSP00000033313…	Ern1,Akt1,Plaur,Pten,Map2k3,Dusp6,Ddit4,Per1,Cdkn1a,Hsp90ab1,Abl2,Rassf2,Dusp2,Ccnl1,Dnaja1,Atp6ap2,Gab1,Ccnd3,Uvrag,Akap8l,Pik3r1,Tlr7,Adrb2,Wnk1,Rock1,Tmem119,Hsph1,Traf5,Pxn,Hsp90aa1,Klf4	0.755768	0.500008
GO:0060341	Regulation of cellular localization	23	1083	GO:0060341	0.44	0.0014	10090.ENSMUSP00000001780,10090.ENSMUSP00000005548,10090.ENSMUSP00000009157,10090.ENSMUSP00000013807,10090.ENSMUSP00000021552,10090.ENSMUSP00000024627,10090.ENSMUSP00000024739,10090.ENSMUSP00000028991,10090.ENSMUSP00000030118,10090.ENSMUSP00000040847,10090.ENSMUSP00000051092,10090.ENSMUSP00000051389,10090.ENSMUSP00000056774,10090.ENSMUSP00000062256,10090.ENSMUSP00000069257,10090.ENSMUSP00000069549…	Akt1,Hmox1,Dynll1,Pten,Zfp36l1,Chd1,Hsp90ab1,Snta1,Dnaja1,Adrb1,Picalm,Akap8l,Pik3r1,Adrb2,Ppp1r12a,Rock1,Hsph1,Plk3,Glul,Hsp90aa1,Rbm26,Ucp2,Ube2g2	0.766635	0.841139
GO:0006796	Phosphate-containing compound metabolic process	37	1776	GO:0006796	0.43	9.09e-06	10090.ENSMUSP00000000090,10090.ENSMUSP00000001059,10090.ENSMUSP00000001780,10090.ENSMUSP00000013807,10090.ENSMUSP00000015800,10090.ENSMUSP00000017851,10090.ENSMUSP00000019076,10090.ENSMUSP00000020118,10090.ENSMUSP00000021552,10090.ENSMUSP00000023829,10090.ENSMUSP00000024627,10090.ENSMUSP00000027263,10090.ENSMUSP00000027888,10090.ENSMUSP00000028814,10090.ENSMUSP00000028846,10090.ENSMUSP00000034150…	Cox5a,Ern1,Akt1,Pten,Hspa8,Serinc3,Map2k3,Dusp6,Zfp36l1,Cdkn1a,Chd1,Stk17b,Abl2,Rassf2,Dusp2,Gab1,Ccnd3,Ssh2,Zfp36l2,Pik3r1,Tlr7,Wnk1,Ppp1r12a,Rock1,Chka,Plk3,mt-Nd2,mt-Co2,mt-Atp6,mt-Co3,mt-Nd4,mt-Cytb,Pxn,Top1,Sgk1,Rps6kb1,Stat3	0.864149	0.546924
GO:0019220	Regulation of phosphate metabolic process	37	1776	GO:0019220	0.43	9.09e-06	10090.ENSMUSP00000001059,10090.ENSMUSP00000001780,10090.ENSMUSP00000002284,10090.ENSMUSP00000009157,10090.ENSMUSP00000013807,10090.ENSMUSP00000019076,10090.ENSMUSP00000020118,10090.ENSMUSP00000020308,10090.ENSMUSP00000021271,10090.ENSMUSP00000023829,10090.ENSMUSP00000024739,10090.ENSMUSP00000027888,10090.ENSMUSP00000028814,10090.ENSMUSP00000028846,10090.ENSMUSP00000029416,10090.ENSMUSP00000030118…	Ern1,Akt1,Plaur,Dynll1,Pten,Map2k3,Dusp6,Ddit4,Per1,Cdkn1a,Hsp90ab1,Abl2,Rassf2,Dusp2,Ccnl1,Dnaja1,Atp6ap2,Gab1,Ccnd3,Uvrag,Akap8l,Pik3r1,Rcan1,Tlr7,Adrb2,Wnk1,Ppp1r12a,Rock1,Tmem119,Hsph1,mt-Co2,Traf5,Pxn,Hsp90aa1,Rbm26,Klf4,Stat3	0.928153	0.80752
GO:0042325	Regulation of phosphorylation	33	1591	GO:0042325	0.43	4.54e-05	10090.ENSMUSP00000001059,10090.ENSMUSP00000001780,10090.ENSMUSP00000002284,10090.ENSMUSP00000009157,10090.ENSMUSP00000013807,10090.ENSMUSP00000019076,10090.ENSMUSP00000020118,10090.ENSMUSP00000020308,10090.ENSMUSP00000021271,10090.ENSMUSP00000023829,10090.ENSMUSP00000024739,10090.ENSMUSP00000027888,10090.ENSMUSP00000028814,10090.ENSMUSP00000028846,10090.ENSMUSP00000029416,10090.ENSMUSP00000030118…	Ern1,Akt1,Plaur,Dynll1,Pten,Map2k3,Dusp6,Ddit4,Per1,Cdkn1a,Hsp90ab1,Abl2,Rassf2,Dusp2,Ccnl1,Dnaja1,Atp6ap2,Gab1,Ccnd3,Uvrag,Akap8l,Pik3r1,Tlr7,Adrb2,Wnk1,Rock1,Tmem119,Hsph1,Traf5,Pxn,Hsp90aa1,Klf4,Stat3	0.793318	0.874813
GO:1902531	Regulation of intracellular signal transduction	32	1556	GO:1902531	0.43	7.21e-05	10090.ENSMUSP00000000153,10090.ENSMUSP00000001059,10090.ENSMUSP00000001780,10090.ENSMUSP00000002284,10090.ENSMUSP00000003912,10090.ENSMUSP00000005647,10090.ENSMUSP00000013807,10090.ENSMUSP00000017851,10090.ENSMUSP00000019076,10090.ENSMUSP00000020118,10090.ENSMUSP00000020308,10090.ENSMUSP00000021271,10090.ENSMUSP00000024739,10090.ENSMUSP00000027888,10090.ENSMUSP00000028814,10090.ENSMUSP00000028846…	Gna12,Ern1,Akt1,Plaur,Calr,Ndufs3,Pten,Serinc3,Map2k3,Dusp6,Ddit4,Per1,Hsp90ab1,Abl2,Rassf2,Dusp2,Dnaja1,Atp6ap2,Gab1,Cmklr1,Adrb1,Cd14,Rcan1,Tlr7,Adrb2,Rock1,Hsph1,Traf5,Pxn,Hsp90aa1,Klf4,Tpt1	0.789743	0.911654
GO:0043086	Negative regulation of catalytic activity	16	776	GO:0043086	0.43	0.0219	10090.ENSMUSP00000001780,10090.ENSMUSP00000002284,10090.ENSMUSP00000009157,10090.ENSMUSP00000013807,10090.ENSMUSP00000020118,10090.ENSMUSP00000023599,10090.ENSMUSP00000023829,10090.ENSMUSP00000028846,10090.ENSMUSP00000030118,10090.ENSMUSP00000051092,10090.ENSMUSP00000063001,10090.ENSMUSP00000069257,10090.ENSMUSP00000069549,10090.ENSMUSP00000097901,10090.ENSMUSP00000103245,10090.ENSMUSP00000130921	Akt1,Plaur,Dynll1,Pten,Dusp6,Eif4a2,Cdkn1a,Dusp2,Dnaja1,Picalm,Wnk1,Ppp1r12a,Rock1,Rbm26,Klf4,Cpeb2	0.904094	0.639522
GO:0006950	Response to stress	62	3045	GO:0006950	0.42	3.28e-10	10090.ENSMUSP00000001059,10090.ENSMUSP00000001780,10090.ENSMUSP00000003912,10090.ENSMUSP00000005493,10090.ENSMUSP00000005548,10090.ENSMUSP00000005620,10090.ENSMUSP00000013807,10090.ENSMUSP00000015049,10090.ENSMUSP00000015800,10090.ENSMUSP00000017851,10090.ENSMUSP00000019076,10090.ENSMUSP00000020118,10090.ENSMUSP00000020308,10090.ENSMUSP00000020484,10090.ENSMUSP00000021552,10090.ENSMUSP00000023673…	Ern1,Akt1,Calr,Slc1a3,Hmox1,Dnajb1,Pten,Dnajb9,Hspa8,Serinc3,Map2k3,Dusp6,Ddit4,Txnrd1,Zfp36l1,Runx1,Cdkn1a,Hsp90ab1,Atg16l1,Dnaja1,B4galt1,Fosl2,Gab1,Cmklr1,Cited2,Adrb1,Uvrag,Tagap,Spire1,Zfp36l2,Cd14,Pik3r1,Rcan1,Tlr7,Adrb2,Cebpb,Hsph1,Plk3,Rnf169,mt-Nd1,mt-Co2,mt-Atp6,mt-Nd4,mt-Cytb,Glul,Hspa1a,Kdm6b,Hsp90aa1,Dst,Hspa5,Klf4,Srsf5,Tsc22d3,Sgk1,Rps6kb1,Stat3,Ucp2,Ube2d3,Cpeb2,Fcgr3,Ube2g2,Rnase…	0.933572	0.203499
GO:0070887	Cellular response to chemical stimulus	52	2535	GO:0070887	0.42	2.23e-08	10090.ENSMUSP00000001059,10090.ENSMUSP00000001780,10090.ENSMUSP00000003640,10090.ENSMUSP00000003912,10090.ENSMUSP00000004072,10090.ENSMUSP00000005548,10090.ENSMUSP00000013807,10090.ENSMUSP00000014370,10090.ENSMUSP00000015800,10090.ENSMUSP00000019076,10090.ENSMUSP00000020106,10090.ENSMUSP00000020308,10090.ENSMUSP00000020484,10090.ENSMUSP00000021552,10090.ENSMUSP00000023599,10090.ENSMUSP00000023673…	Ern1,Akt1,Fosb,Calr,Rpl8,Hmox1,Pten,Cacybp,Hspa8,Map2k3,Arid5b,Ddit4,Txnrd1,Zfp36l1,Eif4a2,Runx1,Hsp90ab1,Stip1,Abl2,Dnaja1,Gab1,Mras,Cited2,Acaa1a,Zfp36l2,Nrip1,Cd14,Pik3r1,Adrb2,Wnk1,Ppp1r12a,Cebpb,Plk3,Tuba1b,Traf5,Pxn,Hspa1a,Kdm6b,Cebpa,Hspa5,Sult1a1,Klf4,Sgk1,Srsf3,Rps6kb1,Stat3,Ucp2,Lifr,Ube2d3,Cpeb2,Fcgr3,Ube2g2	0.919725	0.757827
GO:0071495	Cellular response to endogenous stimulus	22	1075	GO:0071495	0.42	0.0032	10090.ENSMUSP00000001780,10090.ENSMUSP00000003640,10090.ENSMUSP00000004072,10090.ENSMUSP00000013807,10090.ENSMUSP00000020308,10090.ENSMUSP00000021552,10090.ENSMUSP00000023673,10090.ENSMUSP00000030118,10090.ENSMUSP00000038405,10090.ENSMUSP00000050820,10090.ENSMUSP00000056774,10090.ENSMUSP00000062256,10090.ENSMUSP00000069850,10090.ENSMUSP00000083709,10090.ENSMUSP00000097747,10090.ENSMUSP00000103245…	Akt1,Fosb,Rpl8,Pten,Ddit4,Zfp36l1,Runx1,Dnaja1,Cited2,Zfp36l2,Pik3r1,Adrb2,Cebpb,Pxn,Hspa5,Klf4,Sgk1,Srsf3,Rps6kb1,Stat3,Ucp2,Cpeb2	0.962114	0.240065
GO:1901701	Cellular response to oxygen-containing compound	21	1026	GO:1901701	0.42	0.0046	10090.ENSMUSP00000001059,10090.ENSMUSP00000001780,10090.ENSMUSP00000013807,10090.ENSMUSP00000020308,10090.ENSMUSP00000021552,10090.ENSMUSP00000027888,10090.ENSMUSP00000051726,10090.ENSMUSP00000056669,10090.ENSMUSP00000056774,10090.ENSMUSP00000062256,10090.ENSMUSP00000069850,10090.ENSMUSP00000083709,10090.ENSMUSP00000091620,10090.ENSMUSP00000097747,10090.ENSMUSP00000103245,10090.ENSMUSP00000114074…	Ern1,Akt1,Pten,Ddit4,Zfp36l1,Abl2,Nrip1,Cd14,Pik3r1,Adrb2,Cebpb,Pxn,Kdm6b,Hspa5,Klf4,Sgk1,Srsf3,Rps6kb1,Stat3,Ucp2,Cpeb2	0.877048	0.533017
GO:0006396	RNA processing	15	735	GO:0006396	0.42	0.0328	10090.ENSMUSP00000001059,10090.ENSMUSP00000001809,10090.ENSMUSP00000015800,10090.ENSMUSP00000021552,10090.ENSMUSP00000024627,10090.ENSMUSP00000027127,10090.ENSMUSP00000029416,10090.ENSMUSP00000029480,10090.ENSMUSP00000048470,10090.ENSMUSP00000051389,10090.ENSMUSP00000090059,10090.ENSMUSP00000090305,10090.ENSMUSP00000097901,10090.ENSMUSP00000105985,10090.ENSMUSP00000117045	Ern1,Pabpc1,Hspa8,Zfp36l1,Chd1,Sf3b1,Ccnl1,Prpf38b,Rbm25,Akap8l,Srsf2,Rpl27,Rbm26,Srsf5,Srsf3	0.898099	0.811746
GO:0000902	Cell morphogenesis	15	739	GO:0000902	0.42	0.0337	10090.ENSMUSP00000005493,10090.ENSMUSP00000013807,10090.ENSMUSP00000015889,10090.ENSMUSP00000020655,10090.ENSMUSP00000024739,10090.ENSMUSP00000027888,10090.ENSMUSP00000031347,10090.ENSMUSP00000051092,10090.ENSMUSP00000069549,10090.ENSMUSP00000083709,10090.ENSMUSP00000091921,10090.ENSMUSP00000095392,10090.ENSMUSP00000114074,10090.ENSMUSP00000126137,10090.ENSMUSP00000133700	Slc1a3,Pten,Plekho1,Jade2,Hsp90ab1,Abl2,Rilpl2,Picalm,Rock1,Pxn,Hsp90aa1,Dst,Sgk1,Lifr,Jmjd1c	0.856452	0.688737
GO:0042221	Response to chemical	73	3720	GO:0042221	0.41	1.74e-11	10090.ENSMUSP00000000153,10090.ENSMUSP00000001059,10090.ENSMUSP00000001780,10090.ENSMUSP00000003640,10090.ENSMUSP00000003912,10090.ENSMUSP00000004072,10090.ENSMUSP00000005493,10090.ENSMUSP00000005548,10090.ENSMUSP00000013807,10090.ENSMUSP00000014370,10090.ENSMUSP00000015049,10090.ENSMUSP00000015800,10090.ENSMUSP00000019076,10090.ENSMUSP00000020106,10090.ENSMUSP00000020118,10090.ENSMUSP00000020308…	Gna12,Ern1,Akt1,Fosb,Calr,Rpl8,Slc1a3,Hmox1,Pten,Cacybp,Dnajb9,Hspa8,Map2k3,Arid5b,Dusp6,Ddit4,Txnrd1,Per1,Zfp36l1,Eif4a2,Runx1,Cdkn1a,Hsp90ab1,Stip1,Abl2,Dnaja1,Fosl2,Gab1,Mras,Cmklr1,Cited2,Ccnd3,Acaa1a,Zfp36l2,Nrip1,Cd14,Pik3r1,Adrb2,Wnk1,Ppp1r12a,Rock1,Cebpb,Chka,Hsph1,Plk3,Tuba1b,mt-Nd1,mt-Nd4,mt-Cytb,Traf5,Glul,Pxn,Hspa1a,Srsf2,Rpl27,Kdm6b,Hsp90aa1,Cebpa,Hspa5,Sult1a1,Klf4,Top1,Srsf5,Sgk1,S…	0.928538	0.287005
GO:0045937	Positive regulation of phosphate metabolic process	23	1159	GO:0045937	0.41	0.0033	10090.ENSMUSP00000001059,10090.ENSMUSP00000001780,10090.ENSMUSP00000002284,10090.ENSMUSP00000013807,10090.ENSMUSP00000019076,10090.ENSMUSP00000023829,10090.ENSMUSP00000024739,10090.ENSMUSP00000027888,10090.ENSMUSP00000028814,10090.ENSMUSP00000034150,10090.ENSMUSP00000040488,10090.ENSMUSP00000056774,10090.ENSMUSP00000062256,10090.ENSMUSP00000063001,10090.ENSMUSP00000069257,10090.ENSMUSP00000069549…	Ern1,Akt1,Plaur,Pten,Map2k3,Cdkn1a,Hsp90ab1,Abl2,Rassf2,Gab1,Ccnd3,Pik3r1,Adrb2,Wnk1,Ppp1r12a,Rock1,Tmem119,Hsph1,mt-Co2,Traf5,Pxn,Hsp90aa1,Stat3	0.813778	0.458049
GO:0003006	Developmental process involved in reproduction	20	1005	GO:0003006	0.41	0.0085	10090.ENSMUSP00000001780,10090.ENSMUSP00000002284,10090.ENSMUSP00000003912,10090.ENSMUSP00000013807,10090.ENSMUSP00000020106,10090.ENSMUSP00000021552,10090.ENSMUSP00000024739,10090.ENSMUSP00000030118,10090.ENSMUSP00000030121,10090.ENSMUSP00000034150,10090.ENSMUSP00000035512,10090.ENSMUSP00000038405,10090.ENSMUSP00000051726,10090.ENSMUSP00000069850,10090.ENSMUSP00000070551,10090.ENSMUSP00000096129…	Akt1,Plaur,Calr,Pten,Arid5b,Zfp36l1,Hsp90ab1,Dnaja1,B4galt1,Gab1,Arid4a,Cited2,Nrip1,Cebpb,Tmem119,Cebpa,Hspa5,Tpt1,Rps6kb1,Jmjd1c	0.90057	0.53853
[truncated: 127 more rows]

## Sheet: Micro CSD DOWN
#term ID	term description	observed gene count	background gene count	strength	false discovery rate	matching proteins in your network (IDs)	matching proteins in your network (labels)	Uniqueness	Dispensability
GO:0110089	Regulation of hippocampal neuron apoptotic process	2	4	2.7	0.0117	10090.ENSMUSP00000032800,10090.ENSMUSP00000063986	Tyrobp,Cx3cr1	0.92203	0
GO:0002282	Microglial cell activation involved in immune response	2	5	2.6	0.0139	10090.ENSMUSP00000032800,10090.ENSMUSP00000063986	Tyrobp,Cx3cr1	0.915904	0
[truncated: 31 more rows]

## Sheet: Pericytes UP
#term ID	term description	observed gene count	background gene count	strength	false discovery rate	matching proteins in your network (IDs)	matching proteins in your network (labels)
[truncated: 9 more rows]

[truncated: 1 more sheets: Venous EC UP]
