# Supplementary material for: Chronic social defeat alters brain vascular-associated cell gene expression patterns leading to vascular dysfunction and immune system activation
Source: J Neuroinflammation. 2023 Jun 28;20:154. doi: 10.1186/s12974-023-02827-5 (PMC10303797; doi:10.1186/s12974-023-02827-5)
Supplement: Supplementary file 6 — Additional file 6: Table S5. containing CellChat network predictions for combined, HC, and CSD [file 12974_2023_2827_MOESM6_ESM.xlsx]

## Sheet: Table S5. READ.ME
Table S5. CellChat network predictions for combined, HC, and CSD.
source		origin cell type
target		recipient cell type
ligand		ligand
receptor		receptor
prob		probability of interaction
pval		p value
interaction_name		interaction name
interaction_name_2		interaction name 2
pathway_name		pathway_name
annotation		CellChat annotation
evidence		source (KEGG or PMID)

## Sheet: CellChat_Network_Combined
	source	target	ligand	receptor	prob	pval	interaction_name	interaction_name_2	pathway_name	annotation	evidence
1	Microglia	Microglia	Tgfb1	TGFbR1_R2	0.0133464	0	TGFB1_TGFBR1_TGFBR2	Tgfb1 - (Tgfbr1+Tgfbr2)	TGFb	Secreted Signaling	KEGG: mmu04350
2	Homeostatic Microglia	Microglia	Tgfb1	TGFbR1_R2	0.0135636	0	TGFB1_TGFBR1_TGFBR2	Tgfb1 - (Tgfbr1+Tgfbr2)	TGFb	Secreted Signaling	KEGG: mmu04350
3	Venous EC	Microglia	Tgfb1	TGFbR1_R2	0.00390163	0	TGFB1_TGFBR1_TGFBR2	Tgfb1 - (Tgfbr1+Tgfbr2)	TGFb	Secreted Signaling	KEGG: mmu04350
4	Border Associated Macrophage	Microglia	Tgfb1	TGFbR1_R2	0.00942521	0	TGFB1_TGFBR1_TGFBR2	Tgfb1 - (Tgfbr1+Tgfbr2)	TGFb	Secreted Signaling	KEGG: mmu04350
5	Ccr2+ Monocyte/Macrophage	Microglia	Tgfb1	TGFbR1_R2	0.00980346	0	TGFB1_TGFBR1_TGFBR2	Tgfb1 - (Tgfbr1+Tgfbr2)	TGFb	Secreted Signaling	KEGG: mmu04350
6	B Cell	Microglia	Tgfb1	TGFbR1_R2	0.00158442	0.01	TGFB1_TGFBR1_TGFBR2	Tgfb1 - (Tgfbr1+Tgfbr2)	TGFb	Secreted Signaling	KEGG: mmu04350
7	Fenestrated EC	Microglia	Tgfb1	TGFbR1_R2	0.0115883	0	TGFB1_TGFBR1_TGFBR2	Tgfb1 - (Tgfbr1+Tgfbr2)	TGFb	Secreted Signaling	KEGG: mmu04350
8	Microglia	Homeostatic Microglia	Tgfb1	TGFbR1_R2	0.0140812	0	TGFB1_TGFBR1_TGFBR2	Tgfb1 - (Tgfbr1+Tgfbr2)	TGFb	Secreted Signaling	KEGG: mmu04350
9	Homeostatic Microglia	Homeostatic Microglia	Tgfb1	TGFbR1_R2	0.0143102	0	TGFB1_TGFBR1_TGFBR2	Tgfb1 - (Tgfbr1+Tgfbr2)	TGFb	Secreted Signaling	KEGG: mmu04350
10	Venous EC	Homeostatic Microglia	Tgfb1	TGFbR1_R2	0.00411863	0	TGFB1_TGFBR1_TGFBR2	Tgfb1 - (Tgfbr1+Tgfbr2)	TGFb	Secreted Signaling	KEGG: mmu04350
11	Border Associated Macrophage	Homeostatic Microglia	Tgfb1	TGFbR1_R2	0.00994635	0	TGFB1_TGFBR1_TGFBR2	Tgfb1 - (Tgfbr1+Tgfbr2)	TGFb	Secreted Signaling	KEGG: mmu04350
12	Ccr2+ Monocyte/Macrophage	Homeostatic Microglia	Tgfb1	TGFbR1_R2	0.0103453	0	TGFB1_TGFBR1_TGFBR2	Tgfb1 - (Tgfbr1+Tgfbr2)	TGFb	Secreted Signaling	KEGG: mmu04350
13	B Cell	Homeostatic Microglia	Tgfb1	TGFbR1_R2	0.00167276	0	TGFB1_TGFBR1_TGFBR2	Tgfb1 - (Tgfbr1+Tgfbr2)	TGFb	Secreted Signaling	KEGG: mmu04350
14	Fenestrated EC	Homeostatic Microglia	Tgfb1	TGFbR1_R2	0.0122276	0	TGFB1_TGFBR1_TGFBR2	Tgfb1 - (Tgfbr1+Tgfbr2)	TGFb	Secreted Signaling	KEGG: mmu04350
15	Choroid Plexus Cell	Microglia	Tgfb2	TGFbR1_R2	0.0246246	0	TGFB2_TGFBR1_TGFBR2	Tgfb2 - (Tgfbr1+Tgfbr2)	TGFb	Secreted Signaling	KEGG: mmu04350
16	Arterial EC	Microglia	Tgfb2	TGFbR1_R2	0.0146293	0	TGFB2_TGFBR1_TGFBR2	Tgfb2 - (Tgfbr1+Tgfbr2)	TGFb	Secreted Signaling	KEGG: mmu04350
17	Arterial SMC	Microglia	Tgfb2	TGFbR1_R2	0.00824397	0	TGFB2_TGFBR1_TGFBR2	Tgfb2 - (Tgfbr1+Tgfbr2)	TGFb	Secreted Signaling	KEGG: mmu04350
18	Ependymal Cell	Microglia	Tgfb2	TGFbR1_R2	0.00438503	0	TGFB2_TGFBR1_TGFBR2	Tgfb2 - (Tgfbr1+Tgfbr2)	TGFb	Secreted Signaling	KEGG: mmu04350
19	Choroid Plexus Cell	Homeostatic Microglia	Tgfb2	TGFbR1_R2	0.0259641	0	TGFB2_TGFBR1_TGFBR2	Tgfb2 - (Tgfbr1+Tgfbr2)	TGFb	Secreted Signaling	KEGG: mmu04350
20	Arterial EC	Homeostatic Microglia	Tgfb2	TGFbR1_R2	0.0154337	0	TGFB2_TGFBR1_TGFBR2	Tgfb2 - (Tgfbr1+Tgfbr2)	TGFb	Secreted Signaling	KEGG: mmu04350
21	Arterial SMC	Homeostatic Microglia	Tgfb2	TGFbR1_R2	0.00869947	0	TGFB2_TGFBR1_TGFBR2	Tgfb2 - (Tgfbr1+Tgfbr2)	TGFb	Secreted Signaling	KEGG: mmu04350
22	Ependymal Cell	Homeostatic Microglia	Tgfb2	TGFbR1_R2	0.00462879	0	TGFB2_TGFBR1_TGFBR2	Tgfb2 - (Tgfbr1+Tgfbr2)	TGFb	Secreted Signaling	KEGG: mmu04350
23	Arterial SMC	Microglia	Tgfb3	TGFbR1_R2	0.00786794	0	TGFB3_TGFBR1_TGFBR2	Tgfb3 - (Tgfbr1+Tgfbr2)	TGFb	Secreted Signaling	KEGG: mmu04350
24	Arterial SMC	Homeostatic Microglia	Tgfb3	TGFbR1_R2	0.00830288	0	TGFB3_TGFBR1_TGFBR2	Tgfb3 - (Tgfbr1+Tgfbr2)	TGFb	Secreted Signaling	KEGG: mmu04350
25	Choroid Plexus Cell	Choroid Plexus Cell	Bmp6	BMPR1A_BMPR2	0.000680401	0	BMP6_BMPR1A_BMPR2	Bmp6 - (Bmpr1a+Bmpr2)	BMP	Secreted Signaling	KEGG: mmu04350; PMID:26893264
26	Ependymal Cell	Choroid Plexus Cell	Bmp6	BMPR1A_BMPR2	0.000602172	0	BMP6_BMPR1A_BMPR2	Bmp6 - (Bmpr1a+Bmpr2)	BMP	Secreted Signaling	KEGG: mmu04350; PMID:26893264
27	Choroid Plexus Cell	Arterial SMC	Bmp6	BMPR1A_BMPR2	0.00146234	0	BMP6_BMPR1A_BMPR2	Bmp6 - (Bmpr1a+Bmpr2)	BMP	Secreted Signaling	KEGG: mmu04350; PMID:26893264
28	Ependymal Cell	Arterial SMC	Bmp6	BMPR1A_BMPR2	0.00129437	0	BMP6_BMPR1A_BMPR2	Bmp6 - (Bmpr1a+Bmpr2)	BMP	Secreted Signaling	KEGG: mmu04350; PMID:26893264
29	Choroid Plexus Cell	Choroid Plexus Cell	Bmp7	BMPR1A_BMPR2	0.00041424	0	BMP7_BMPR1A_BMPR2	Bmp7 - (Bmpr1a+Bmpr2)	BMP	Secreted Signaling	KEGG: mmu04350; PMID:26893264
30	Choroid Plexus Cell	Arterial SMC	Bmp7	BMPR1A_BMPR2	0.000890669	0	BMP7_BMPR1A_BMPR2	Bmp7 - (Bmpr1a+Bmpr2)	BMP	Secreted Signaling	KEGG: mmu04350; PMID:26893264
31	Ependymal Cell	Ependymal Cell	Wnt4	FZD3_LRP6	0.0106861	0	WNT4_FZD3_LRP6	Wnt4 - (Fzd3+Lrp6)	WNT	Secreted Signaling	KEGG: mmu04310; PMID: 23209147
32	Ependymal Cell	Choroid Plexus Cell	Wnt4	FZD4_LRP6	0.0042457	0	WNT4_FZD4_LRP6	Wnt4 - (Fzd4+Lrp6)	WNT	Secreted Signaling	KEGG: mmu04310; PMID: 23209147
33	Ependymal Cell	Venous EC	Wnt4	FZD4_LRP6	0.0101729	0	WNT4_FZD4_LRP6	Wnt4 - (Fzd4+Lrp6)	WNT	Secreted Signaling	KEGG: mmu04310; PMID: 23209147
34	Ependymal Cell	Venous EC	Wnt4	FZD6_LRP6	0.00422453	0	WNT4_FZD6_LRP6	Wnt4 - (Fzd6+Lrp6)	WNT	Secreted Signaling	KEGG: mmu04310; PMID: 23209147
35	NPY+ Cell	Ependymal Cell	Wnt6	FZD3_LRP6	0.0035704	0	WNT6_FZD3_LRP6	Wnt6 - (Fzd3+Lrp6)	WNT	Secreted Signaling	KEGG: mmu04310; PMID: 23209147
36	NPY+ Cell	Choroid Plexus Cell	Wnt6	FZD4_LRP6	0.00141658	0	WNT6_FZD4_LRP6	Wnt6 - (Fzd4+Lrp6)	WNT	Secreted Signaling	KEGG: mmu04310; PMID: 23209147
37	NPY+ Cell	Venous EC	Wnt6	FZD4_LRP6	0.00339811	0	WNT6_FZD4_LRP6	Wnt6 - (Fzd4+Lrp6)	WNT	Secreted Signaling	KEGG: mmu04310; PMID: 23209147
38	NPY+ Cell	Venous EC	Wnt6	FZD6_LRP6	0.00140728	0	WNT6_FZD6_LRP6	Wnt6 - (Fzd6+Lrp6)	WNT	Secreted Signaling	KEGG: mmu04310; PMID: 23209147
39	Venous EC	Ependymal Cell	Wnt5a	Fzd3	0.00910368	0	WNT5A_FZD3	Wnt5a - Fzd3	ncWNT	Secreted Signaling	KEGG: mmu04310
40	Fibroblast	Ependymal Cell	Wnt5a	Fzd3	0.00429024	0	WNT5A_FZD3	Wnt5a - Fzd3	ncWNT	Secreted Signaling	KEGG: mmu04310
41	Venous EC	GABAergic Neuron	Wnt5a	Fzd3	0.0021926	0	WNT5A_FZD3	Wnt5a - Fzd3	ncWNT	Secreted Signaling	KEGG: mmu04310
42	Fibroblast	GABAergic Neuron	Wnt5a	Fzd3	0.0010295	0	WNT5A_FZD3	Wnt5a - Fzd3	ncWNT	Secreted Signaling	KEGG: mmu04310
43	Venous EC	Capillary EC	Wnt5a	Fzd4	0.00457989	0	WNT5A_FZD4	Wnt5a - Fzd4	ncWNT	Secreted Signaling	KEGG: mmu04310
44	Fibroblast	Capillary EC	Wnt5a	Fzd4	0.00215314	0	WNT5A_FZD4	Wnt5a - Fzd4	ncWNT	Secreted Signaling	KEGG: mmu04310
45	Venous EC	Choroid Plexus Cell	Wnt5a	Fzd4	0.00150068	0	WNT5A_FZD4	Wnt5a - Fzd4	ncWNT	Secreted Signaling	KEGG: mmu04310
46	Fibroblast	Choroid Plexus Cell	Wnt5a	Fzd4	0.000704361	0	WNT5A_FZD4	Wnt5a - Fzd4	ncWNT	Secreted Signaling	KEGG: mmu04310
47	Venous EC	Arterial EC	Wnt5a	Fzd4	0.00289966	0	WNT5A_FZD4	Wnt5a - Fzd4	ncWNT	Secreted Signaling	KEGG: mmu04310
48	Fibroblast	Arterial EC	Wnt5a	Fzd4	0.001362	0	WNT5A_FZD4	Wnt5a - Fzd4	ncWNT	Secreted Signaling	KEGG: mmu04310
49	Venous EC	Venous EC	Wnt5a	Fzd4	0.00967881	0	WNT5A_FZD4	Wnt5a - Fzd4	ncWNT	Secreted Signaling	KEGG: mmu04310
50	Fibroblast	Venous EC	Wnt5a	Fzd4	0.00456268	0	WNT5A_FZD4	Wnt5a - Fzd4	ncWNT	Secreted Signaling	KEGG: mmu04310
51	Venous EC	Fenestrated EC	Wnt5a	Fzd4	0.00367464	0	WNT5A_FZD4	Wnt5a - Fzd4	ncWNT	Secreted Signaling	KEGG: mmu04310
52	Fibroblast	Fenestrated EC	Wnt5a	Fzd4	0.00172672	0	WNT5A_FZD4	Wnt5a - Fzd4	ncWNT	Secreted Signaling	KEGG: mmu04310
53	Venous EC	Arterial EC	Wnt5a	Fzd6	0.00247859	0	WNT5A_FZD6	Wnt5a - Fzd6	ncWNT	Secreted Signaling	KEGG: mmu04310
54	Fibroblast	Arterial EC	Wnt5a	Fzd6	0.00116395	0	WNT5A_FZD6	Wnt5a - Fzd6	ncWNT	Secreted Signaling	KEGG: mmu04310
55	Venous EC	Venous EC	Wnt5a	Fzd6	0.00166261	0	WNT5A_FZD6	Wnt5a - Fzd6	ncWNT	Secreted Signaling	KEGG: mmu04310
56	Fibroblast	Venous EC	Wnt5a	Fzd6	0.000780429	0	WNT5A_FZD6	Wnt5a - Fzd6	ncWNT	Secreted Signaling	KEGG: mmu04310
57	Venous EC	Arterial SMC	Wnt5a	Mcam	0.0157638	0	WNT5A_MCAM	Wnt5a - Mcam	ncWNT	Secreted Signaling	PMID: 24335906
58	Fibroblast	Arterial SMC	Wnt5a	Mcam	0.00745542	0	WNT5A_MCAM	Wnt5a - Mcam	ncWNT	Secreted Signaling	PMID: 24335906
59	Arterial SMC	Ependymal Cell	Wnt5b	Fzd3	0.00838761	0	WNT5B_FZD3	Wnt5b - Fzd3	ncWNT	Secreted Signaling	KEGG: mmu04310
60	Arterial SMC	GABAergic Neuron	Wnt5b	Fzd3	0.00201903	0	WNT5B_FZD3	Wnt5b - Fzd3	ncWNT	Secreted Signaling	KEGG: mmu04310
61	Arterial SMC	Capillary EC	Wnt5b	Fzd4	0.00421813	0	WNT5B_FZD4	Wnt5b - Fzd4	ncWNT	Secreted Signaling	KEGG: mmu04310
62	Arterial SMC	Choroid Plexus Cell	Wnt5b	Fzd4	0.00138181	0	WNT5B_FZD4	Wnt5b - Fzd4	ncWNT	Secreted Signaling	KEGG: mmu04310
63	Arterial SMC	Arterial EC	Wnt5b	Fzd4	0.00267027	0	WNT5B_FZD4	Wnt5b - Fzd4	ncWNT	Secreted Signaling	KEGG: mmu04310
64	Arterial SMC	Venous EC	Wnt5b	Fzd4	0.00891791	0	WNT5B_FZD4	Wnt5b - Fzd4	ncWNT	Secreted Signaling	KEGG: mmu04310
65	Arterial SMC	Fenestrated EC	Wnt5b	Fzd4	0.00338414	0	WNT5B_FZD4	Wnt5b - Fzd4	ncWNT	Secreted Signaling	KEGG: mmu04310
66	Arterial SMC	Arterial EC	Wnt5b	Fzd6	0.00228243	0	WNT5B_FZD6	Wnt5b - Fzd6	ncWNT	Secreted Signaling	KEGG: mmu04310
67	Arterial SMC	Venous EC	Wnt5b	Fzd6	0.00153093	0	WNT5B_FZD6	Wnt5b - Fzd6	ncWNT	Secreted Signaling	KEGG: mmu04310
68	Arterial SMC	Choroid Plexus Cell	Fgf1	Fgfr1	0.00116609	0	FGF1_FGFR1	Fgf1 - Fgfr1	FGF	Secreted Signaling	PMC: 4393358
69	Myelin-Forming Oligodendrocyte	Choroid Plexus Cell	Fgf1	Fgfr1	0.00121782	0	FGF1_FGFR1	Fgf1 - Fgfr1	FGF	Secreted Signaling	PMC: 4393358
70	Arterial SMC	Arterial SMC	Fgf1	Fgfr1	0.00233014	0	FGF1_FGFR1	Fgf1 - Fgfr1	FGF	Secreted Signaling	PMC: 4393358
71	Myelin-Forming Oligodendrocyte	Arterial SMC	Fgf1	Fgfr1	0.00243338	0	FGF1_FGFR1	Fgf1 - Fgfr1	FGF	Secreted Signaling	PMC: 4393358
72	Arterial SMC	Astrocyte	Fgf1	Fgfr1	0.00229031	0	FGF1_FGFR1	Fgf1 - Fgfr1	FGF	Secreted Signaling	PMC: 4393358
73	Myelin-Forming Oligodendrocyte	Astrocyte	Fgf1	Fgfr1	0.00239179	0	FGF1_FGFR1	Fgf1 - Fgfr1	FGF	Secreted Signaling	PMC: 4393358
74	Arterial SMC	Ependymal Cell	Fgf1	Fgfr1	0.0065982	0	FGF1_FGFR1	Fgf1 - Fgfr1	FGF	Secreted Signaling	PMC: 4393358
75	Myelin-Forming Oligodendrocyte	Ependymal Cell	Fgf1	Fgfr1	0.00688922	0	FGF1_FGFR1	Fgf1 - Fgfr1	FGF	Secreted Signaling	PMC: 4393358
76	Arterial SMC	Fibroblast	Fgf1	Fgfr1	0.00904794	0	FGF1_FGFR1	Fgf1 - Fgfr1	FGF	Secreted Signaling	PMC: 4393358
77	Myelin-Forming Oligodendrocyte	Fibroblast	Fgf1	Fgfr1	0.009446	0	FGF1_FGFR1	Fgf1 - Fgfr1	FGF	Secreted Signaling	PMC: 4393358
78	Arterial SMC	Choroid Plexus Cell	Fgf1	Fgfr2	0.00110238	0	FGF1_FGFR2	Fgf1 - Fgfr2	FGF	Secreted Signaling	PMC: 4393358
79	Myelin-Forming Oligodendrocyte	Choroid Plexus Cell	Fgf1	Fgfr2	0.00115129	0	FGF1_FGFR2	Fgf1 - Fgfr2	FGF	Secreted Signaling	PMC: 4393358
80	Arterial SMC	Myelin-Forming Oligodendrocyte	Fgf1	Fgfr2	0.00987229	0	FGF1_FGFR2	Fgf1 - Fgfr2	FGF	Secreted Signaling	PMC: 4393358
81	Myelin-Forming Oligodendrocyte	Myelin-Forming Oligodendrocyte	Fgf1	Fgfr2	0.0103062	0	FGF1_FGFR2	Fgf1 - Fgfr2	FGF	Secreted Signaling	PMC: 4393358
82	Arterial SMC	Astrocyte	Fgf1	Fgfr3	0.00616938	0	FGF1_FGFR3	Fgf1 - Fgfr3	FGF	Secreted Signaling	PMC: 4393358
83	Myelin-Forming Oligodendrocyte	Astrocyte	Fgf1	Fgfr3	0.00644162	0	FGF1_FGFR3	Fgf1 - Fgfr3	FGF	Secreted Signaling	PMC: 4393358
84	Ependymal Cell	Choroid Plexus Cell	Fgf18	Fgfr1	0.000676412	0	FGF18_FGFR1	Fgf18 - Fgfr1	FGF	Secreted Signaling	PMC: 4393358
85	Ependymal Cell	Arterial SMC	Fgf18	Fgfr1	0.00135231	0	FGF18_FGFR1	Fgf18 - Fgfr1	FGF	Secreted Signaling	PMC: 4393358
86	Ependymal Cell	Astrocyte	Fgf18	Fgfr1	0.00132917	0	FGF18_FGFR1	Fgf18 - Fgfr1	FGF	Secreted Signaling	PMC: 4393358
87	Ependymal Cell	Ependymal Cell	Fgf18	Fgfr1	0.00383617	0	FGF18_FGFR1	Fgf18 - Fgfr1	FGF	Secreted Signaling	PMC: 4393358
88	Ependymal Cell	Fibroblast	Fgf18	Fgfr1	0.00526588	0	FGF18_FGFR1	Fgf18 - Fgfr1	FGF	Secreted Signaling	PMC: 4393358
89	Ependymal Cell	Choroid Plexus Cell	Fgf18	Fgfr2	0.000639441	0	FGF18_FGFR2	Fgf18 - Fgfr2	FGF	Secreted Signaling	PMC: 4393358
90	Ependymal Cell	Myelin-Forming Oligodendrocyte	Fgf18	Fgfr2	0.00574764	0	FGF18_FGFR2	Fgf18 - Fgfr2	FGF	Secreted Signaling	PMC: 4393358
91	Ependymal Cell	Astrocyte	Fgf18	Fgfr3	0.00358621	0	FGF18_FGFR3	Fgf18 - Fgfr3	FGF	Secreted Signaling	PMC: 4393358
92	Choroid Plexus Cell	Fibroblast	Pdgfa	Pdgfra	0.00776031	0	PDGFA_PDGFRA	Pdgfa - Pdgfra	PDGF	Secreted Signaling	PMID: 15207812
93	Arterial SMC	Fibroblast	Pdgfa	Pdgfra	0.0164327	0	PDGFA_PDGFRA	Pdgfa - Pdgfra	PDGF	Secreted Signaling	PMID: 15207812
94	Ependymal Cell	Fibroblast	Pdgfa	Pdgfra	0.00358094	0	PDGFA_PDGFRA	Pdgfa - Pdgfra	PDGF	Secreted Signaling	PMID: 15207812
95	Myelin-Forming Oligodendrocyte	Fibroblast	Pdgfa	Pdgfra	0.022823	0	PDGFA_PDGFRA	Pdgfa - Pdgfra	PDGF	Secreted Signaling	PMID: 15207812
96	Choroid Plexus Cell	OPC 1	Pdgfa	Pdgfra	0.0324161	0	PDGFA_PDGFRA	Pdgfa - Pdgfra	PDGF	Secreted Signaling	PMID: 15207812
97	Arterial SMC	OPC 1	Pdgfa	Pdgfra	0.0660914	0	PDGFA_PDGFRA	Pdgfa - Pdgfra	PDGF	Secreted Signaling	PMID: 15207812
98	Ependymal Cell	OPC 1	Pdgfa	Pdgfra	0.0151457	0	PDGFA_PDGFRA	Pdgfa - Pdgfra	PDGF	Secreted Signaling	PMID: 15207812
99	Myelin-Forming Oligodendrocyte	OPC 1	Pdgfa	Pdgfra	0.0924229	0	PDGFA_PDGFRA	Pdgfa - Pdgfra	PDGF	Secreted Signaling	PMID: 15207812
100	Choroid Plexus Cell	OPC 2	Pdgfa	Pdgfra	0.0258155	0	PDGFA_PDGFRA	Pdgfa - Pdgfra	PDGF	Secreted Signaling	PMID: 15207812
101	Arterial SMC	OPC 2	Pdgfa	Pdgfra	0.0533039	0	PDGFA_PDGFRA	Pdgfa - Pdgfra	PDGF	Secreted Signaling	PMID: 15207812
102	Ependymal Cell	OPC 2	Pdgfa	Pdgfra	0.0120108	0	PDGFA_PDGFRA	Pdgfa - Pdgfra	PDGF	Secreted Signaling	PMID: 15207812
103	Myelin-Forming Oligodendrocyte	OPC 2	Pdgfa	Pdgfra	0.0743723	0	PDGFA_PDGFRA	Pdgfa - Pdgfra	PDGF	Secreted Signaling	PMID: 15207812
104	Choroid Plexus Cell	Pericyte	Pdgfa	Pdgfrb	0.0197887	0	PDGFA_PDGFRB	Pdgfa - Pdgfrb	PDGF	Secreted Signaling	PMID: 15207812
105	Arterial SMC	Pericyte	Pdgfa	Pdgfrb	0.0404712	0	PDGFA_PDGFRB	Pdgfa - Pdgfrb	PDGF	Secreted Signaling	PMID: 15207812
106	Ependymal Cell	Pericyte	Pdgfa	Pdgfrb	0.00923614	0	PDGFA_PDGFRB	Pdgfa - Pdgfrb	PDGF	Secreted Signaling	PMID: 15207812
107	Myelin-Forming Oligodendrocyte	Pericyte	Pdgfa	Pdgfrb	0.0565642	0	PDGFA_PDGFRB	Pdgfa - Pdgfrb	PDGF	Secreted Signaling	PMID: 15207812
108	Choroid Plexus Cell	Arterial SMC	Pdgfa	Pdgfrb	0.00210982	0	PDGFA_PDGFRB	Pdgfa - Pdgfrb	PDGF	Secreted Signaling	PMID: 15207812
109	Arterial SMC	Arterial SMC	Pdgfa	Pdgfrb	0.00455426	0	PDGFA_PDGFRB	Pdgfa - Pdgfrb	PDGF	Secreted Signaling	PMID: 15207812
110	Ependymal Cell	Arterial SMC	Pdgfa	Pdgfrb	0.000967654	0	PDGFA_PDGFRB	Pdgfa - Pdgfrb	PDGF	Secreted Signaling	PMID: 15207812
111	Myelin-Forming Oligodendrocyte	Arterial SMC	Pdgfa	Pdgfrb	0.00630287	0	PDGFA_PDGFRB	Pdgfa - Pdgfrb	PDGF	Secreted Signaling	PMID: 15207812
112	Choroid Plexus Cell	Fibroblast	Pdgfa	Pdgfrb	0.00262526	0	PDGFA_PDGFRB	Pdgfa - Pdgfrb	PDGF	Secreted Signaling	PMID: 15207812
113	Arterial SMC	Fibroblast	Pdgfa	Pdgfrb	0.00565459	0	PDGFA_PDGFRB	Pdgfa - Pdgfrb	PDGF	Secreted Signaling	PMID: 15207812
114	Ependymal Cell	Fibroblast	Pdgfa	Pdgfrb	0.00120488	0	PDGFA_PDGFRB	Pdgfa - Pdgfrb	PDGF	Secreted Signaling	PMID: 15207812
115	Myelin-Forming Oligodendrocyte	Fibroblast	Pdgfa	Pdgfrb	0.00782885	0	PDGFA_PDGFRB	Pdgfa - Pdgfrb	PDGF	Secreted Signaling	PMID: 15207812
116	Capillary EC	Fibroblast	Pdgfb	Pdgfra	0.00671433	0	PDGFB_PDGFRA	Pdgfb - Pdgfra	PDGF	Secreted Signaling	PMID: 15207812
117	Microglia	Fibroblast	Pdgfb	Pdgfra	0.00456298	0	PDGFB_PDGFRA	Pdgfb - Pdgfra	PDGF	Secreted Signaling	PMID: 15207812
118	Arterial EC	Fibroblast	Pdgfb	Pdgfra	0.00650127	0	PDGFB_PDGFRA	Pdgfb - Pdgfra	PDGF	Secreted Signaling	PMID: 15207812
119	Venous EC	Fibroblast	Pdgfb	Pdgfra	0.00376937	0	PDGFB_PDGFRA	Pdgfb - Pdgfra	PDGF	Secreted Signaling	PMID: 15207812
120	Fenestrated EC	Fibroblast	Pdgfb	Pdgfra	0.0054315	0	PDGFB_PDGFRA	Pdgfb - Pdgfra	PDGF	Secreted Signaling	PMID: 15207812
121	Capillary EC	OPC 1	Pdgfb	Pdgfra	0.0280338	0	PDGFB_PDGFRA	Pdgfb - Pdgfra	PDGF	Secreted Signaling	PMID: 15207812
122	Microglia	OPC 1	Pdgfb	Pdgfra	0.0191404	0	PDGFB_PDGFRA	Pdgfb - Pdgfra	PDGF	Secreted Signaling	PMID: 15207812
123	Arterial EC	OPC 1	Pdgfb	Pdgfra	0.027198	0	PDGFB_PDGFRA	Pdgfb - Pdgfra	PDGF	Secreted Signaling	PMID: 15207812
124	Venous EC	OPC 1	Pdgfb	Pdgfra	0.0159087	0	PDGFB_PDGFRA	Pdgfb - Pdgfra	PDGF	Secreted Signaling	PMID: 15207812
125	Fenestrated EC	OPC 1	Pdgfb	Pdgfra	0.0227495	0	PDGFB_PDGFRA	Pdgfb - Pdgfra	PDGF	Secreted Signaling	PMID: 15207812
126	Capillary EC	OPC 2	Pdgfb	Pdgfra	0.022329	0	PDGFB_PDGFRA	Pdgfb - Pdgfra	PDGF	Secreted Signaling	PMID: 15207812
127	Microglia	OPC 2	Pdgfb	Pdgfra	0.0152214	0	PDGFB_PDGFRA	Pdgfb - Pdgfra	PDGF	Secreted Signaling	PMID: 15207812
128	Arterial EC	OPC 2	Pdgfb	Pdgfra	0.0216488	0	PDGFB_PDGFRA	Pdgfb - Pdgfra	PDGF	Secreted Signaling	PMID: 15207812
129	Venous EC	OPC 2	Pdgfb	Pdgfra	0.012625	0	PDGFB_PDGFRA	Pdgfb - Pdgfra	PDGF	Secreted Signaling	PMID: 15207812
130	Fenestrated EC	OPC 2	Pdgfb	Pdgfra	0.0181007	0	PDGFB_PDGFRA	Pdgfb - Pdgfra	PDGF	Secreted Signaling	PMID: 15207812
131	Capillary EC	Pericyte	Pdgfb	Pdgfrb	0.0171141	0	PDGFB_PDGFRB	Pdgfb - Pdgfrb	PDGF	Secreted Signaling	PMID: 15207812
132	Microglia	Pericyte	Pdgfb	Pdgfrb	0.0116803	0	PDGFB_PDGFRB	Pdgfb - Pdgfrb	PDGF	Secreted Signaling	PMID: 15207812
133	Arterial EC	Pericyte	Pdgfb	Pdgfrb	0.0166011	0	PDGFB_PDGFRB	Pdgfb - Pdgfrb	PDGF	Secreted Signaling	PMID: 15207812
134	Venous EC	Pericyte	Pdgfb	Pdgfrb	0.00970323	0	PDGFB_PDGFRB	Pdgfb - Pdgfrb	PDGF	Secreted Signaling	PMID: 15207812
135	Fenestrated EC	Pericyte	Pdgfb	Pdgfrb	0.0138845	0	PDGFB_PDGFRB	Pdgfb - Pdgfrb	PDGF	Secreted Signaling	PMID: 15207812
136	Capillary EC	Arterial SMC	Pdgfb	Pdgfrb	0.00182586	0	PDGFB_PDGFRB	Pdgfb - Pdgfrb	PDGF	Secreted Signaling	PMID: 15207812
137	Microglia	Arterial SMC	Pdgfb	Pdgfrb	0.001238	0	PDGFB_PDGFRB	Pdgfb - Pdgfrb	PDGF	Secreted Signaling	PMID: 15207812
138	Arterial EC	Arterial SMC	Pdgfb	Pdgfrb	0.0017662	0	PDGFB_PDGFRB	Pdgfb - Pdgfrb	PDGF	Secreted Signaling	PMID: 15207812
139	Venous EC	Arterial SMC	Pdgfb	Pdgfrb	0.00101962	0	PDGFB_PDGFRB	Pdgfb - Pdgfrb	PDGF	Secreted Signaling	PMID: 15207812
140	Fenestrated EC	Arterial SMC	Pdgfb	Pdgfrb	0.00147472	0	PDGFB_PDGFRB	Pdgfb - Pdgfrb	PDGF	Secreted Signaling	PMID: 15207812
141	Capillary EC	Fibroblast	Pdgfb	Pdgfrb	0.00227188	0	PDGFB_PDGFRB	Pdgfb - Pdgfrb	PDGF	Secreted Signaling	PMID: 15207812
142	Microglia	Fibroblast	Pdgfb	Pdgfrb	0.00154081	0	PDGFB_PDGFRB	Pdgfb - Pdgfrb	PDGF	Secreted Signaling	PMID: 15207812
143	Arterial EC	Fibroblast	Pdgfb	Pdgfrb	0.00219789	0	PDGFB_PDGFRB	Pdgfb - Pdgfrb	PDGF	Secreted Signaling	PMID: 15207812
144	Venous EC	Fibroblast	Pdgfb	Pdgfrb	0.00126944	0	PDGFB_PDGFRB	Pdgfb - Pdgfrb	PDGF	Secreted Signaling	PMID: 15207812
145	Fenestrated EC	Fibroblast	Pdgfb	Pdgfrb	0.00183528	0	PDGFB_PDGFRB	Pdgfb - Pdgfrb	PDGF	Secreted Signaling	PMID: 15207812
146	Choroid Plexus Cell	Capillary EC	Vegfa	Flt1	0.0155193	0	VEGFA_VEGFR1	Vegfa - Vegfr1	VEGF	Secreted Signaling	KEGG: mmu04370; PMID: 16633338
147	Astrocyte	Capillary EC	Vegfa	Flt1	0.0926649	0	VEGFA_VEGFR1	Vegfa - Vegfr1	VEGF	Secreted Signaling	KEGG: mmu04370; PMID: 16633338
148	Choroid Plexus Cell	Arterial EC	Vegfa	Flt1	0.0150938	0	VEGFA_VEGFR1	Vegfa - Vegfr1	VEGF	Secreted Signaling	KEGG: mmu04370; PMID: 16633338
149	Astrocyte	Arterial EC	Vegfa	Flt1	0.0903183	0	VEGFA_VEGFR1	Vegfa - Vegfr1	VEGF	Secreted Signaling	KEGG: mmu04370; PMID: 16633338
150	Choroid Plexus Cell	Arterial SMC	Vegfa	Flt1	0.000631664	0	VEGFA_VEGFR1	Vegfa - Vegfr1	VEGF	Secreted Signaling	KEGG: mmu04370; PMID: 16633338
151	Astrocyte	Arterial SMC	Vegfa	Flt1	0.00407819	0	VEGFA_VEGFR1	Vegfa - Vegfr1	VEGF	Secreted Signaling	KEGG: mmu04370; PMID: 16633338
152	Choroid Plexus Cell	Venous EC	Vegfa	Flt1	0.0134713	0	VEGFA_VEGFR1	Vegfa - Vegfr1	VEGF	Secreted Signaling	KEGG: mmu04370; PMID: 16633338
153	Astrocyte	Venous EC	Vegfa	Flt1	0.0812766	0	VEGFA_VEGFR1	Vegfa - Vegfr1	VEGF	Secreted Signaling	KEGG: mmu04370; PMID: 16633338
154	Choroid Plexus Cell	Glutamatergic Neuron	Vegfa	Flt1	0.00662138	0	VEGFA_VEGFR1	Vegfa - Vegfr1	VEGF	Secreted Signaling	KEGG: mmu04370; PMID: 16633338
155	Astrocyte	Glutamatergic Neuron	Vegfa	Flt1	0.0413956	0	VEGFA_VEGFR1	Vegfa - Vegfr1	VEGF	Secreted Signaling	KEGG: mmu04370; PMID: 16633338
156	Choroid Plexus Cell	Fenestrated EC	Vegfa	Flt1	0.0145901	0	VEGFA_VEGFR1	Vegfa - Vegfr1	VEGF	Secreted Signaling	KEGG: mmu04370; PMID: 16633338
157	Astrocyte	Fenestrated EC	Vegfa	Flt1	0.0875274	0	VEGFA_VEGFR1	Vegfa - Vegfr1	VEGF	Secreted Signaling	KEGG: mmu04370; PMID: 16633338
158	Choroid Plexus Cell	Capillary EC	Vegfa	Kdr	0.00220749	0	VEGFA_VEGFR2	Vegfa - Vegfr2	VEGF	Secreted Signaling	KEGG: mmu04370; PMID: 16633338
159	Astrocyte	Capillary EC	Vegfa	Kdr	0.0141305	0	VEGFA_VEGFR2	Vegfa - Vegfr2	VEGF	Secreted Signaling	KEGG: mmu04370; PMID: 16633338
160	Choroid Plexus Cell	Arterial EC	Vegfa	Kdr	0.00118972	0	VEGFA_VEGFR2	Vegfa - Vegfr2	VEGF	Secreted Signaling	KEGG: mmu04370; PMID: 16633338
161	Astrocyte	Arterial EC	Vegfa	Kdr	0.00765784	0	VEGFA_VEGFR2	Vegfa - Vegfr2	VEGF	Secreted Signaling	KEGG: mmu04370; PMID: 16633338
162	Choroid Plexus Cell	Venous EC	Vegfa	Kdr	0.00352585	0	VEGFA_VEGFR2	Vegfa - Vegfr2	VEGF	Secreted Signaling	KEGG: mmu04370; PMID: 16633338
163	Astrocyte	Venous EC	Vegfa	Kdr	0.0224097	0	VEGFA_VEGFR2	Vegfa - Vegfr2	VEGF	Secreted Signaling	KEGG: mmu04370; PMID: 16633338
164	Choroid Plexus Cell	Fenestrated EC	Vegfa	Kdr	0.0177073	0	VEGFA_VEGFR2	Vegfa - Vegfr2	VEGF	Secreted Signaling	KEGG: mmu04370; PMID: 16633338
165	Astrocyte	Fenestrated EC	Vegfa	Kdr	0.104574	0	VEGFA_VEGFR2	Vegfa - Vegfr2	VEGF	Secreted Signaling	KEGG: mmu04370; PMID: 16633338
166	Choroid Plexus Cell	Capillary EC	Vegfb	Flt1	0.046212	0	VEGFB_VEGFR1	Vegfb - Vegfr1	VEGF	Secreted Signaling	KEGG: mmu04370; PMID: 16633338
167	Ependymal Cell	Capillary EC	Vegfb	Flt1	0.0330906	0	VEGFB_VEGFR1	Vegfb - Vegfr1	VEGF	Secreted Signaling	KEGG: mmu04370; PMID: 16633338
168	OPC 1	Capillary EC	Vegfb	Flt1	0.0327696	0	VEGFB_VEGFR1	Vegfb - Vegfr1	VEGF	Secreted Signaling	KEGG: mmu04370; PMID: 16633338
169	GABAergic Neuron	Capillary EC	Vegfb	Flt1	0.0206292	0	VEGFB_VEGFR1	Vegfb - Vegfr1	VEGF	Secreted Signaling	KEGG: mmu04370; PMID: 16633338
170	Choroid Plexus Cell	Arterial EC	Vegfb	Flt1	0.0449835	0	VEGFB_VEGFR1	Vegfb - Vegfr1	VEGF	Secreted Signaling	KEGG: mmu04370; PMID: 16633338
171	Ependymal Cell	Arterial EC	Vegfb	Flt1	0.0321991	0	VEGFB_VEGFR1	Vegfb - Vegfr1	VEGF	Secreted Signaling	KEGG: mmu04370; PMID: 16633338
172	OPC 1	Arterial EC	Vegfb	Flt1	0.0318865	0	VEGFB_VEGFR1	Vegfb - Vegfr1	VEGF	Secreted Signaling	KEGG: mmu04370; PMID: 16633338
173	GABAergic Neuron	Arterial EC	Vegfb	Flt1	0.0200665	0	VEGFB_VEGFR1	Vegfb - Vegfr1	VEGF	Secreted Signaling	KEGG: mmu04370; PMID: 16633338
174	Choroid Plexus Cell	Arterial SMC	Vegfb	Flt1	0.0019389	0	VEGFB_VEGFR1	Vegfb - Vegfr1	VEGF	Secreted Signaling	KEGG: mmu04370; PMID: 16633338
175	Ependymal Cell	Arterial SMC	Vegfb	Flt1	0.00137031	0	VEGFB_VEGFR1	Vegfb - Vegfr1	VEGF	Secreted Signaling	KEGG: mmu04370; PMID: 16633338
176	OPC 1	Arterial SMC	Vegfb	Flt1	0.00135659	0.01	VEGFB_VEGFR1	Vegfb - Vegfr1	VEGF	Secreted Signaling	KEGG: mmu04370; PMID: 16633338
177	Choroid Plexus Cell	Venous EC	Vegfb	Flt1	0.0402793	0	VEGFB_VEGFR1	Vegfb - Vegfr1	VEGF	Secreted Signaling	KEGG: mmu04370; PMID: 16633338
178	Ependymal Cell	Venous EC	Vegfb	Flt1	0.0287915	0	VEGFB_VEGFR1	Vegfb - Vegfr1	VEGF	Secreted Signaling	KEGG: mmu04370; PMID: 16633338
179	OPC 1	Venous EC	Vegfb	Flt1	0.028511	0	VEGFB_VEGFR1	Vegfb - Vegfr1	VEGF	Secreted Signaling	KEGG: mmu04370; PMID: 16633338
180	GABAergic Neuron	Venous EC	Vegfb	Flt1	0.0179191	0	VEGFB_VEGFR1	Vegfb - Vegfr1	VEGF	Secreted Signaling	KEGG: mmu04370; PMID: 16633338
181	Choroid Plexus Cell	Glutamatergic Neuron	Vegfb	Flt1	0.0200754	0	VEGFB_VEGFR1	Vegfb - Vegfr1	VEGF	Secreted Signaling	KEGG: mmu04370; PMID: 16633338
182	Ependymal Cell	Glutamatergic Neuron	Vegfb	Flt1	0.0142642	0	VEGFB_VEGFR1	Vegfb - Vegfr1	VEGF	Secreted Signaling	KEGG: mmu04370; PMID: 16633338
183	OPC 1	Glutamatergic Neuron	Vegfb	Flt1	0.0141232	0	VEGFB_VEGFR1	Vegfb - Vegfr1	VEGF	Secreted Signaling	KEGG: mmu04370; PMID: 16633338
184	GABAergic Neuron	Glutamatergic Neuron	Vegfb	Flt1	0.00882781	0	VEGFB_VEGFR1	Vegfb - Vegfr1	VEGF	Secreted Signaling	KEGG: mmu04370; PMID: 16633338
185	Choroid Plexus Cell	Fenestrated EC	Vegfb	Flt1	0.0435264	0	VEGFB_VEGFR1	Vegfb - Vegfr1	VEGF	Secreted Signaling	KEGG: mmu04370; PMID: 16633338
186	Ependymal Cell	Fenestrated EC	Vegfb	Flt1	0.0311426	0	VEGFB_VEGFR1	Vegfb - Vegfr1	VEGF	Secreted Signaling	KEGG: mmu04370; PMID: 16633338
187	OPC 1	Fenestrated EC	Vegfb	Flt1	0.03084	0	VEGFB_VEGFR1	Vegfb - Vegfr1	VEGF	Secreted Signaling	KEGG: mmu04370; PMID: 16633338
188	GABAergic Neuron	Fenestrated EC	Vegfb	Flt1	0.0194001	0	VEGFB_VEGFR1	Vegfb - Vegfr1	VEGF	Secreted Signaling	KEGG: mmu04370; PMID: 16633338
189	Arterial EC	Fenestrated EC	Vegfc	Flt4	0.00304134	0	VEGFC_VEGFR3	Vegfc - Vegfr3	VEGF	Secreted Signaling	KEGG: mmu04370; PMID: 16633338
190	Arterial EC	Capillary EC	Vegfc	Kdr	0.00547084	0	VEGFC_VEGFR2	Vegfc - Vegfr2	VEGF	Secreted Signaling	KEGG: mmu04370; PMID: 16633338
191	Arterial EC	Arterial EC	Vegfc	Kdr	0.00295296	0	VEGFC_VEGFR2	Vegfc - Vegfr2	VEGF	Secreted Signaling	KEGG: mmu04370; PMID: 16633338
192	Arterial EC	Venous EC	Vegfc	Kdr	0.00872113	0	VEGFC_VEGFR2	Vegfc - Vegfr2	VEGF	Secreted Signaling	KEGG: mmu04370; PMID: 16633338
193	Arterial EC	Fenestrated EC	Vegfc	Kdr	0.0428992	0	VEGFC_VEGFR2	Vegfc - Vegfr2	VEGF	Secreted Signaling	KEGG: mmu04370; PMID: 16633338
194	Arterial SMC	Capillary EC	Pgf	Flt1	0.0421404	0	PGF_VEGFR1	Pgf - Vegfr1	VEGF	Secreted Signaling	KEGG: mmu04370; PMID: 16633338
195	Arterial SMC	Arterial EC	Pgf	Flt1	0.0410155	0	PGF_VEGFR1	Pgf - Vegfr1	VEGF	Secreted Signaling	KEGG: mmu04370; PMID: 16633338
196	Arterial SMC	Arterial SMC	Pgf	Flt1	0.00176087	0	PGF_VEGFR1	Pgf - Vegfr1	VEGF	Secreted Signaling	KEGG: mmu04370; PMID: 16633338
197	Arterial SMC	Venous EC	Pgf	Flt1	0.0367102	0	PGF_VEGFR1	Pgf - Vegfr1	VEGF	Secreted Signaling	KEGG: mmu04370; PMID: 16633338
198	Arterial SMC	Glutamatergic Neuron	Pgf	Flt1	0.0182625	0	PGF_VEGFR1	Pgf - Vegfr1	VEGF	Secreted Signaling	KEGG: mmu04370; PMID: 16633338
199	Arterial SMC	Fenestrated EC	Pgf	Flt1	0.0396816	0	PGF_VEGFR1	Pgf - Vegfr1	VEGF	Secreted Signaling	KEGG: mmu04370; PMID: 16633338
200	Choroid Plexus Cell	Capillary EC	Vegfa	FLT1_KDR	0.0058709	0	VEGFA_VEGFR1R2	Vegfa - Vegfr1r2	VEGF	Secreted Signaling	PMID: 16633338
201	Astrocyte	Capillary EC	Vegfa	FLT1_KDR	0.03685	0	VEGFA_VEGFR1R2	Vegfa - Vegfr1r2	VEGF	Secreted Signaling	PMID: 16633338
202	Choroid Plexus Cell	Arterial EC	Vegfa	FLT1_KDR	0.00425434	0	VEGFA_VEGFR1R2	Vegfa - Vegfr1r2	VEGF	Secreted Signaling	PMID: 16633338
203	Astrocyte	Arterial EC	Vegfa	FLT1_KDR	0.0269344	0	VEGFA_VEGFR1R2	Vegfa - Vegfr1r2	VEGF	Secreted Signaling	PMID: 16633338
204	Choroid Plexus Cell	Venous EC	Vegfa	FLT1_KDR	0.00704196	0	VEGFA_VEGFR1R2	Vegfa - Vegfr1r2	VEGF	Secreted Signaling	PMID: 16633338
205	Astrocyte	Venous EC	Vegfa	FLT1_KDR	0.0439274	0	VEGFA_VEGFR1R2	Vegfa - Vegfr1r2	VEGF	Secreted Signaling	PMID: 16633338
206	Choroid Plexus Cell	Fenestrated EC	Vegfa	FLT1_KDR	0.0194174	0	VEGFA_VEGFR1R2	Vegfa - Vegfr1r2	VEGF	Secreted Signaling	PMID: 16633338
207	Astrocyte	Fenestrated EC	Vegfa	FLT1_KDR	0.113702	0	VEGFA_VEGFR1R2	Vegfa - Vegfr1r2	VEGF	Secreted Signaling	PMID: 16633338
208	Arterial EC	Fenestrated EC	Vegfc	FLT4_KDR	0.0139752	0	VEGFC_VEGFR2R3	Vegfc - Vegfr2r3	VEGF	Secreted Signaling	PMID: 16633339
209	Border Associated Macrophage	Capillary EC	Igf1	Igf1r	0.046126	0	IGF1_IGF1R	Igf1 - Igf1r	IGF	Secreted Signaling	PMID: 14604834
210	NPY+ Cell	Capillary EC	Igf1	Igf1r	0.036926	0	IGF1_IGF1R	Igf1 - Igf1r	IGF	Secreted Signaling	PMID: 14604834
211	Border Associated Macrophage	Choroid Plexus Cell	Igf1	Igf1r	0.00353875	0	IGF1_IGF1R	Igf1 - Igf1r	IGF	Secreted Signaling	PMID: 14604834
212	NPY+ Cell	Choroid Plexus Cell	Igf1	Igf1r	0.00281803	0	IGF1_IGF1R	Igf1 - Igf1r	IGF	Secreted Signaling	PMID: 14604834
213	Border Associated Macrophage	Arterial EC	Igf1	Igf1r	0.0255014	0	IGF1_IGF1R	Igf1 - Igf1r	IGF	Secreted Signaling	PMID: 14604834
214	NPY+ Cell	Arterial EC	Igf1	Igf1r	0.0203642	0	IGF1_IGF1R	Igf1 - Igf1r	IGF	Secreted Signaling	PMID: 14604834
215	Border Associated Macrophage	Arterial SMC	Igf1	Igf1r	0.0102649	0	IGF1_IGF1R	Igf1 - Igf1r	IGF	Secreted Signaling	PMID: 14604834
216	NPY+ Cell	Arterial SMC	Igf1	Igf1r	0.00818085	0	IGF1_IGF1R	Igf1 - Igf1r	IGF	Secreted Signaling	PMID: 14604834
217	Border Associated Macrophage	Ependymal Cell	Igf1	Igf1r	0.00348238	0	IGF1_IGF1R	Igf1 - Igf1r	IGF	Secreted Signaling	PMID: 14604834
218	NPY+ Cell	Ependymal Cell	Igf1	Igf1r	0.00277232	0	IGF1_IGF1R	Igf1 - Igf1r	IGF	Secreted Signaling	PMID: 14604834
219	Border Associated Macrophage	Venous EC	Igf1	Igf1r	0.0383927	0	IGF1_IGF1R	Igf1 - Igf1r	IGF	Secreted Signaling	PMID: 14604834
220	NPY+ Cell	Venous EC	Igf1	Igf1r	0.0307036	0	IGF1_IGF1R	Igf1 - Igf1r	IGF	Secreted Signaling	PMID: 14604834
221	Border Associated Macrophage	Glutamatergic Neuron	Igf1	Igf1r	0.00958871	0	IGF1_IGF1R	Igf1 - Igf1r	IGF	Secreted Signaling	PMID: 14604834
222	NPY+ Cell	Glutamatergic Neuron	Igf1	Igf1r	0.00763916	0	IGF1_IGF1R	Igf1 - Igf1r	IGF	Secreted Signaling	PMID: 14604834
223	Border Associated Macrophage	GABAergic Neuron	Igf1	Igf1r	0.00463513	0	IGF1_IGF1R	Igf1 - Igf1r	IGF	Secreted Signaling	PMID: 14604834
224	NPY+ Cell	GABAergic Neuron	Igf1	Igf1r	0.00369031	0	IGF1_IGF1R	Igf1 - Igf1r	IGF	Secreted Signaling	PMID: 14604834
225	Choroid Plexus Cell	Capillary EC	Ins2	Insr	0.00226934	0	INS2_INSSR	Ins2 - Inssr	INSULIN	Secreted Signaling	KEGG: mmu04911; PMID: 24633815
226	Choroid Plexus Cell	Venous EC	Ins2	Insr	0.00188253	0	INS2_INSSR	Ins2 - Inssr	INSULIN	Secreted Signaling	KEGG: mmu04911; PMID: 24633815
227	Choroid Plexus Cell	Fenestrated EC	Ins2	Insr	0.0023322	0	INS2_INSSR	Ins2 - Inssr	INSULIN	Secreted Signaling	KEGG: mmu04911; PMID: 24633815
228	T Cell	Ccr2+ Monocyte/Macrophage	Ccl5	Ccr1	0.0368621	0	CCL5_CCR1	Ccl5 - Ccr1	CCL	Secreted Signaling	KEGG: mmu04060
229	Microglia	Ccr2+ Monocyte/Macrophage	Ccl3	Ccr1	0.0418785	0	CCL3_CCR1	Ccl3 - Ccr1	CCL	Secreted Signaling	KEGG: mmu04060
230	Homeostatic Microglia	Ccr2+ Monocyte/Macrophage	Ccl3	Ccr1	0.0165429	0	CCL3_CCR1	Ccl3 - Ccr1	CCL	Secreted Signaling	KEGG: mmu04060
231	Border Associated Macrophage	Ccr2+ Monocyte/Macrophage	Ccl3	Ccr1	0.0307829	0	CCL3_CCR1	Ccl3 - Ccr1	CCL	Secreted Signaling	KEGG: mmu04060
232	Ccr2+ Monocyte/Macrophage	Ccr2+ Monocyte/Macrophage	Ccl3	Ccr1	0.0106606	0	CCL3_CCR1	Ccl3 - Ccr1	CCL	Secreted Signaling	KEGG: mmu04060
233	Border Associated Macrophage	Ccr2+ Monocyte/Macrophage	Ccl8	Ccr1	0.0059182	0	CCL8_CCR1	Ccl8 - Ccr1	CCL	Secreted Signaling	KEGG: mmu04060
234	Ccr2+ Monocyte/Macrophage	Ccr2+ Monocyte/Macrophage	Ccl9	Ccr1	0.00593892	0	CCL9_CCR1	Ccl9 - Ccr1	CCL	Secreted Signaling	KEGG: mmu04060
235	Ccr2+ Monocyte/Macrophage	Ccr2+ Monocyte/Macrophage	Ccl6	Ccr1	0.00742065	0	CCL6_CCR1	Ccl6 - Ccr1	CCL	Secreted Signaling	KEGG: mmu04060
236	Border Associated Macrophage	Ccr2+ Monocyte/Macrophage	Ccl7	Ccr1	0.0260719	0	CCL7_CCR1	Ccl7 - Ccr1	CCL	Secreted Signaling	KEGG: mmu04060
237	Border Associated Macrophage	Ccr2+ Monocyte/Macrophage	Ccl8	Ccr2	0.00805151	0	CCL8_CCR2	Ccl8 - Ccr2	CCL	Secreted Signaling	KEGG: mmu04060
238	Ccr2+ Monocyte/Macrophage	Ccr2+ Monocyte/Macrophage	Ccl6	Ccr2	0.01009	0	CCL6_CCR2	Ccl6 - Ccr2	CCL	Secreted Signaling	KEGG: mmu04060
239	Border Associated Macrophage	Ccr2+ Monocyte/Macrophage	Ccl7	Ccr2	0.0352126	0	CCL7_CCR2	Ccl7 - Ccr2	CCL	Secreted Signaling	KEGG: mmu04060
240	Microglia	Ccr2+ Monocyte/Macrophage	Ccl2	Ccr2	0.00787317	0	CCL2_CCR2	Ccl2 - Ccr2	CCL	Secreted Signaling	KEGG: mmu04060
241	Border Associated Macrophage	Ccr2+ Monocyte/Macrophage	Ccl2	Ccr2	0.043267	0	CCL2_CCR2	Ccl2 - Ccr2	CCL	Secreted Signaling	KEGG: mmu04060
242	Ccr2+ Monocyte/Macrophage	Ccr2+ Monocyte/Macrophage	Ccl2	Ccr2	0.00942305	0	CCL2_CCR2	Ccl2 - Ccr2	CCL	Secreted Signaling	KEGG: mmu04060
243	Microglia	Ccr2+ Monocyte/Macrophage	Ccl12	Ccr2	0.00873439	0	CCL12_CCR2	Ccl12 - Ccr2	CCL	Secreted Signaling	KEGG: mmu04060
244	Border Associated Macrophage	Ccr2+ Monocyte/Macrophage	Ccl12	Ccr2	0.029999	0	CCL12_CCR2	Ccl12 - Ccr2	CCL	Secreted Signaling	KEGG: mmu04060
245	Microglia	Microglia	Ccl4	Ccr5	0.0495995	0	CCL4_CCR5	Ccl4 - Ccr5	CCL	Secreted Signaling	KEGG: mmu04060
246	Homeostatic Microglia	Microglia	Ccl4	Ccr5	0.00996394	0	CCL4_CCR5	Ccl4 - Ccr5	CCL	Secreted Signaling	KEGG: mmu04060
247	Border Associated Macrophage	Microglia	Ccl4	Ccr5	0.00561683	0	CCL4_CCR5	Ccl4 - Ccr5	CCL	Secreted Signaling	KEGG: mmu04060
248	Ccr2+ Monocyte/Macrophage	Microglia	Ccl4	Ccr5	0.0133372	0	CCL4_CCR5	Ccl4 - Ccr5	CCL	Secreted Signaling	KEGG: mmu04060
249	Microglia	Homeostatic Microglia	Ccl4	Ccr5	0.0586241	0	CCL4_CCR5	Ccl4 - Ccr5	CCL	Secreted Signaling	KEGG: mmu04060
250	Homeostatic Microglia	Homeostatic Microglia	Ccl4	Ccr5	0.0118669	0	CCL4_CCR5	Ccl4 - Ccr5	CCL	Secreted Signaling	KEGG: mmu04060
251	Border Associated Macrophage	Homeostatic Microglia	Ccl4	Ccr5	0.00669519	0	CCL4_CCR5	Ccl4 - Ccr5	CCL	Secreted Signaling	KEGG: mmu04060
252	Ccr2+ Monocyte/Macrophage	Homeostatic Microglia	Ccl4	Ccr5	0.0158741	0	CCL4_CCR5	Ccl4 - Ccr5	CCL	Secreted Signaling	KEGG: mmu04060
253	T Cell	Microglia	Ccl5	Ccr5	0.0398975	0	CCL5_CCR5	Ccl5 - Ccr5	CCL	Secreted Signaling	KEGG: mmu04060
254	T Cell	Homeostatic Microglia	Ccl5	Ccr5	0.0472445	0	CCL5_CCR5	Ccl5 - Ccr5	CCL	Secreted Signaling	KEGG: mmu04060
255	Microglia	Microglia	Ccl3	Ccr5	0.0453075	0	CCL3_CCR5	Ccl3 - Ccr5	CCL	Secreted Signaling	KEGG: mmu04060
256	Homeostatic Microglia	Microglia	Ccl3	Ccr5	0.0179363	0	CCL3_CCR5	Ccl3 - Ccr5	CCL	Secreted Signaling	KEGG: mmu04060
257	Border Associated Macrophage	Microglia	Ccl3	Ccr5	0.0333351	0	CCL3_CCR5	Ccl3 - Ccr5	CCL	Secreted Signaling	KEGG: mmu04060
258	Ccr2+ Monocyte/Macrophage	Microglia	Ccl3	Ccr5	0.0115643	0	CCL3_CCR5	Ccl3 - Ccr5	CCL	Secreted Signaling	KEGG: mmu04060
259	Microglia	Homeostatic Microglia	Ccl3	Ccr5	0.0535952	0	CCL3_CCR5	Ccl3 - Ccr5	CCL	Secreted Signaling	KEGG: mmu04060
260	Homeostatic Microglia	Homeostatic Microglia	Ccl3	Ccr5	0.0213291	0	CCL3_CCR5	Ccl3 - Ccr5	CCL	Secreted Signaling	KEGG: mmu04060
261	Border Associated Macrophage	Homeostatic Microglia	Ccl3	Ccr5	0.0395235	0	CCL3_CCR5	Ccl3 - Ccr5	CCL	Secreted Signaling	KEGG: mmu04060
262	Ccr2+ Monocyte/Macrophage	Homeostatic Microglia	Ccl3	Ccr5	0.0137687	0	CCL3_CCR5	Ccl3 - Ccr5	CCL	Secreted Signaling	KEGG: mmu04060
263	Border Associated Macrophage	Microglia	Ccl8	Ccr5	0.00642253	0	CCL8_CCR5	Ccl8 - Ccr5	CCL	Secreted Signaling	KEGG: mmu04060
264	Border Associated Macrophage	Homeostatic Microglia	Ccl8	Ccr5	0.00765438	0	CCL8_CCR5	Ccl8 - Ccr5	CCL	Secreted Signaling	KEGG: mmu04060
265	Capillary EC	Ependymal Cell	Cxcl12	Cxcr4	0.0175826	0	CXCL12_CXCR4	Cxcl12 - Cxcr4	CXCL	Secreted Signaling	KEGG: mmu04060
266	Arterial EC	Ependymal Cell	Cxcl12	Cxcr4	0.0147115	0	CXCL12_CXCR4	Cxcl12 - Cxcr4	CXCL	Secreted Signaling	KEGG: mmu04060
267	Venous EC	Ependymal Cell	Cxcl12	Cxcr4	0.0016753	0	CXCL12_CXCR4	Cxcl12 - Cxcr4	CXCL	Secreted Signaling	KEGG: mmu04060
268	Fibroblast	Ependymal Cell	Cxcl12	Cxcr4	0.0100815	0	CXCL12_CXCR4	Cxcl12 - Cxcr4	CXCL	Secreted Signaling	KEGG: mmu04060
269	Fenestrated EC	Ependymal Cell	Cxcl12	Cxcr4	0.00253318	0	CXCL12_CXCR4	Cxcl12 - Cxcr4	CXCL	Secreted Signaling	KEGG: mmu04060
270	Capillary EC	Ependymal Cell	Cxcl12	Ackr3	0.0177807	0	CXCL12_ACKR3	Cxcl12 - Ackr3	CXCL	Secreted Signaling	KEGG: mmu04060
271	Arterial EC	Ependymal Cell	Cxcl12	Ackr3	0.0148777	0	CXCL12_ACKR3	Cxcl12 - Ackr3	CXCL	Secreted Signaling	KEGG: mmu04060
272	Venous EC	Ependymal Cell	Cxcl12	Ackr3	0.00169448	0	CXCL12_ACKR3	Cxcl12 - Ackr3	CXCL	Secreted Signaling	KEGG: mmu04060
273	Fibroblast	Ependymal Cell	Cxcl12	Ackr3	0.0101959	0	CXCL12_ACKR3	Cxcl12 - Ackr3	CXCL	Secreted Signaling	KEGG: mmu04060
274	Fenestrated EC	Ependymal Cell	Cxcl12	Ackr3	0.00256215	0	CXCL12_ACKR3	Cxcl12 - Ackr3	CXCL	Secreted Signaling	KEGG: mmu04060
275	Capillary EC	Venous EC	Cxcl12	Ackr3	0.0216362	0	CXCL12_ACKR3	Cxcl12 - Ackr3	CXCL	Secreted Signaling	KEGG: mmu04060
276	Arterial EC	Venous EC	Cxcl12	Ackr3	0.0181153	0	CXCL12_ACKR3	Cxcl12 - Ackr3	CXCL	Secreted Signaling	KEGG: mmu04060
277	Venous EC	Venous EC	Cxcl12	Ackr3	0.00206926	0	CXCL12_ACKR3	Cxcl12 - Ackr3	CXCL	Secreted Signaling	KEGG: mmu04060
278	Fibroblast	Venous EC	Cxcl12	Ackr3	0.0124276	0	CXCL12_ACKR3	Cxcl12 - Ackr3	CXCL	Secreted Signaling	KEGG: mmu04060
279	Fenestrated EC	Venous EC	Cxcl12	Ackr3	0.00312823	0	CXCL12_ACKR3	Cxcl12 - Ackr3	CXCL	Secreted Signaling	KEGG: mmu04060
280	Capillary EC	Fenestrated EC	Cxcl12	Ackr3	0.050646	0	CXCL12_ACKR3	Cxcl12 - Ackr3	CXCL	Secreted Signaling	KEGG: mmu04060
281	Arterial EC	Fenestrated EC	Cxcl12	Ackr3	0.0426099	0	CXCL12_ACKR3	Cxcl12 - Ackr3	CXCL	Secreted Signaling	KEGG: mmu04060
282	Venous EC	Fenestrated EC	Cxcl12	Ackr3	0.00497718	0	CXCL12_ACKR3	Cxcl12 - Ackr3	CXCL	Secreted Signaling	KEGG: mmu04060
283	Fibroblast	Fenestrated EC	Cxcl12	Ackr3	0.0294624	0	CXCL12_ACKR3	Cxcl12 - Ackr3	CXCL	Secreted Signaling	KEGG: mmu04060
284	Fenestrated EC	Fenestrated EC	Cxcl12	Ackr3	0.00751313	0	CXCL12_ACKR3	Cxcl12 - Ackr3	CXCL	Secreted Signaling	KEGG: mmu04060
285	Microglia	T Cell	Cxcl16	Cxcr6	0.00297485	0	CXCL16_CXCR6	Cxcl16 - Cxcr6	CXCL	Secreted Signaling	KEGG: mmu04060
286	Border Associated Macrophage	T Cell	Cxcl16	Cxcr6	0.00379016	0	CXCL16_CXCR6	Cxcl16 - Cxcr6	CXCL	Secreted Signaling	KEGG: mmu04060
287	Fibroblast	T Cell	Cxcl16	Cxcr6	0.0034792	0	CXCL16_CXCR6	Cxcl16 - Cxcr6	CXCL	Secreted Signaling	KEGG: mmu04060
288	Ccr2+ Monocyte/Macrophage	T Cell	Cxcl16	Cxcr6	0.00467535	0	CXCL16_CXCR6	Cxcl16 - Cxcr6	CXCL	Secreted Signaling	KEGG: mmu04060
289	Microglia	Ccr2+ Monocyte/Macrophage	Mif	CD74_CD44	0.00956944	0	MIF_CD74_CD44	Mif - (Cd74+Cd44)	MIF	Secreted Signaling	PMID: 29637711; PMID: 26175090
290	Choroid Plexus Cell	Ccr2+ Monocyte/Macrophage	Mif	CD74_CD44	0.0685514	0	MIF_CD74_CD44	Mif - (Cd74+Cd44)	MIF	Secreted Signaling	PMID: 29637711; PMID: 26175090
291	Arterial SMC	Ccr2+ Monocyte/Macrophage	Mif	CD74_CD44	0.0301965	0	MIF_CD74_CD44	Mif - (Cd74+Cd44)	MIF	Secreted Signaling	PMID: 29637711; PMID: 26175090
292	Ependymal Cell	Ccr2+ Monocyte/Macrophage	Mif	CD74_CD44	0.0687012	0	MIF_CD74_CD44	Mif - (Cd74+Cd44)	MIF	Secreted Signaling	PMID: 29637711; PMID: 26175090
293	T Cell	Ccr2+ Monocyte/Macrophage	Mif	CD74_CD44	0.0195816	0	MIF_CD74_CD44	Mif - (Cd74+Cd44)	MIF	Secreted Signaling	PMID: 29637711; PMID: 26175090
294	Venous EC	Ccr2+ Monocyte/Macrophage	Mif	CD74_CD44	0.0132002	0	MIF_CD74_CD44	Mif - (Cd74+Cd44)	MIF	Secreted Signaling	PMID: 29637711; PMID: 26175090
295	Fibroblast	Ccr2+ Monocyte/Macrophage	Mif	CD74_CD44	0.0155855	0	MIF_CD74_CD44	Mif - (Cd74+Cd44)	MIF	Secreted Signaling	PMID: 29637711; PMID: 26175090
296	Reactive Astrocyte	Ccr2+ Monocyte/Macrophage	Mif	CD74_CD44	0.0293492	0	MIF_CD74_CD44	Mif - (Cd74+Cd44)	MIF	Secreted Signaling	PMID: 29637711; PMID: 26175090
297	OPC 1	Ccr2+ Monocyte/Macrophage	Mif	CD74_CD44	0.0689497	0	MIF_CD74_CD44	Mif - (Cd74+Cd44)	MIF	Secreted Signaling	PMID: 29637711; PMID: 26175090
298	NPY+ Cell	Ccr2+ Monocyte/Macrophage	Mif	CD74_CD44	0.0558939	0	MIF_CD74_CD44	Mif - (Cd74+Cd44)	MIF	Secreted Signaling	PMID: 29637711; PMID: 26175090
299	B Cell	Ccr2+ Monocyte/Macrophage	Mif	CD74_CD44	0.0191278	0	MIF_CD74_CD44	Mif - (Cd74+Cd44)	MIF	Secreted Signaling	PMID: 29637711; PMID: 26175090
300	OPC 2	Ccr2+ Monocyte/Macrophage	Mif	CD74_CD44	0.0180754	0	MIF_CD74_CD44	Mif - (Cd74+Cd44)	MIF	Secreted Signaling	PMID: 29637711; PMID: 26175090
301	GABAergic Neuron	Ccr2+ Monocyte/Macrophage	Mif	CD74_CD44	0.0424281	0	MIF_CD74_CD44	Mif - (Cd74+Cd44)	MIF	Secreted Signaling	PMID: 29637711; PMID: 26175090
302	Myelin-Forming Oligodendrocyte	Ccr2+ Monocyte/Macrophage	Mif	CD74_CD44	0.0443133	0	MIF_CD74_CD44	Mif - (Cd74+Cd44)	MIF	Secreted Signaling	PMID: 29637711; PMID: 26175090
303	Microglia	Ependymal Cell	Mif	Ackr3	0.00123796	0	MIF_ACKR3	Mif - Ackr3	MIF	Secreted Signaling	PMID: 26175090
304	Choroid Plexus Cell	Ependymal Cell	Mif	Ackr3	0.00935313	0	MIF_ACKR3	Mif - Ackr3	MIF	Secreted Signaling	PMID: 26175090
305	Arterial SMC	Ependymal Cell	Mif	Ackr3	0.00397853	0	MIF_ACKR3	Mif - Ackr3	MIF	Secreted Signaling	PMID: 26175090
306	Ependymal Cell	Ependymal Cell	Mif	Ackr3	0.00937488	0	MIF_ACKR3	Mif - Ackr3	MIF	Secreted Signaling	PMID: 26175090
307	T Cell	Ependymal Cell	Mif	Ackr3	0.00255568	0	MIF_ACKR3	Mif - Ackr3	MIF	Secreted Signaling	PMID: 26175090
308	Venous EC	Ependymal Cell	Mif	Ackr3	0.00171312	0	MIF_ACKR3	Mif - Ackr3	MIF	Secreted Signaling	PMID: 26175090
309	Fibroblast	Ependymal Cell	Mif	Ackr3	0.00202694	0	MIF_ACKR3	Mif - Ackr3	MIF	Secreted Signaling	PMID: 26175090
310	Reactive Astrocyte	Ependymal Cell	Mif	Ackr3	0.00386396	0	MIF_ACKR3	Mif - Ackr3	MIF	Secreted Signaling	PMID: 26175090
311	OPC 1	Ependymal Cell	Mif	Ackr3	0.00941096	0	MIF_ACKR3	Mif - Ackr3	MIF	Secreted Signaling	PMID: 26175090
312	NPY+ Cell	Ependymal Cell	Mif	Ackr3	0.00753769	0	MIF_ACKR3	Mif - Ackr3	MIF	Secreted Signaling	PMID: 26175090
313	B Cell	Ependymal Cell	Mif	Ackr3	0.00249544	0	MIF_ACKR3	Mif - Ackr3	MIF	Secreted Signaling	PMID: 26175090
314	OPC 2	Ependymal Cell	Mif	Ackr3	0.00235595	0	MIF_ACKR3	Mif - Ackr3	MIF	Secreted Signaling	PMID: 26175090
315	GABAergic Neuron	Ependymal Cell	Mif	Ackr3	0.00565199	0	MIF_ACKR3	Mif - Ackr3	MIF	Secreted Signaling	PMID: 26175090
316	Myelin-Forming Oligodendrocyte	Ependymal Cell	Mif	Ackr3	0.00591321	0	MIF_ACKR3	Mif - Ackr3	MIF	Secreted Signaling	PMID: 26175090
317	Microglia	Venous EC	Mif	Ackr3	0.00151191	0	MIF_ACKR3	Mif - Ackr3	MIF	Secreted Signaling	PMID: 26175090
318	Choroid Plexus Cell	Venous EC	Mif	Ackr3	0.0114025	0	MIF_ACKR3	Mif - Ackr3	MIF	Secreted Signaling	PMID: 26175090
319	Arterial SMC	Venous EC	Mif	Ackr3	0.00485602	0	MIF_ACKR3	Mif - Ackr3	MIF	Secreted Signaling	PMID: 26175090
320	Ependymal Cell	Venous EC	Mif	Ackr3	0.0114289	0	MIF_ACKR3	Mif - Ackr3	MIF	Secreted Signaling	PMID: 26175090
321	T Cell	Venous EC	Mif	Ackr3	0.00312034	0	MIF_ACKR3	Mif - Ackr3	MIF	Secreted Signaling	PMID: 26175090
322	Venous EC	Venous EC	Mif	Ackr3	0.00209201	0	MIF_ACKR3	Mif - Ackr3	MIF	Secreted Signaling	PMID: 26175090
323	Fibroblast	Venous EC	Mif	Ackr3	0.00247507	0	MIF_ACKR3	Mif - Ackr3	MIF	Secreted Signaling	PMID: 26175090
324	Reactive Astrocyte	Venous EC	Mif	Ackr3	0.0047163	0	MIF_ACKR3	Mif - Ackr3	MIF	Secreted Signaling	PMID: 26175090
325	OPC 1	Venous EC	Mif	Ackr3	0.0114728	0	MIF_ACKR3	Mif - Ackr3	MIF	Secreted Signaling	PMID: 26175090
326	NPY+ Cell	Venous EC	Mif	Ackr3	0.00919293	0	MIF_ACKR3	Mif - Ackr3	MIF	Secreted Signaling	PMID: 26175090
327	B Cell	Venous EC	Mif	Ackr3	0.00304683	0	MIF_ACKR3	Mif - Ackr3	MIF	Secreted Signaling	PMID: 26175090
328	OPC 2	Venous EC	Mif	Ackr3	0.0028766	0	MIF_ACKR3	Mif - Ackr3	MIF	Secreted Signaling	PMID: 26175090
329	GABAergic Neuron	Venous EC	Mif	Ackr3	0.00689601	0	MIF_ACKR3	Mif - Ackr3	MIF	Secreted Signaling	PMID: 26175090
330	Myelin-Forming Oligodendrocyte	Venous EC	Mif	Ackr3	0.00721432	0	MIF_ACKR3	Mif - Ackr3	MIF	Secreted Signaling	PMID: 26175090
331	Microglia	Fenestrated EC	Mif	Ackr3	0.00363946	0	MIF_ACKR3	Mif - Ackr3	MIF	Secreted Signaling	PMID: 26175090
332	Choroid Plexus Cell	Fenestrated EC	Mif	Ackr3	0.0270705	0	MIF_ACKR3	Mif - Ackr3	MIF	Secreted Signaling	PMID: 26175090
333	Arterial SMC	Fenestrated EC	Mif	Ackr3	0.0116345	0	MIF_ACKR3	Mif - Ackr3	MIF	Secreted Signaling	PMID: 26175090
334	Ependymal Cell	Fenestrated EC	Mif	Ackr3	0.0271323	0	MIF_ACKR3	Mif - Ackr3	MIF	Secreted Signaling	PMID: 26175090
335	T Cell	Fenestrated EC	Mif	Ackr3	0.00749425	0	MIF_ACKR3	Mif - Ackr3	MIF	Secreted Signaling	PMID: 26175090
336	Venous EC	Fenestrated EC	Mif	Ackr3	0.00503174	0	MIF_ACKR3	Mif - Ackr3	MIF	Secreted Signaling	PMID: 26175090
337	Fibroblast	Fenestrated EC	Mif	Ackr3	0.00594988	0	MIF_ACKR3	Mif - Ackr3	MIF	Secreted Signaling	PMID: 26175090
338	Reactive Astrocyte	Fenestrated EC	Mif	Ackr3	0.011302	0	MIF_ACKR3	Mif - Ackr3	MIF	Secreted Signaling	PMID: 26175090
339	OPC 1	Fenestrated EC	Mif	Ackr3	0.0272349	0	MIF_ACKR3	Mif - Ackr3	MIF	Secreted Signaling	PMID: 26175090
340	NPY+ Cell	Fenestrated EC	Mif	Ackr3	0.0218921	0	MIF_ACKR3	Mif - Ackr3	MIF	Secreted Signaling	PMID: 26175090
341	B Cell	Fenestrated EC	Mif	Ackr3	0.00731846	0	MIF_ACKR3	Mif - Ackr3	MIF	Secreted Signaling	PMID: 26175090
342	OPC 2	Fenestrated EC	Mif	Ackr3	0.00691123	0	MIF_ACKR3	Mif - Ackr3	MIF	Secreted Signaling	PMID: 26175090
343	GABAergic Neuron	Fenestrated EC	Mif	Ackr3	0.016475	0	MIF_ACKR3	Mif - Ackr3	MIF	Secreted Signaling	PMID: 26175090
344	Myelin-Forming Oligodendrocyte	Fenestrated EC	Mif	Ackr3	0.0172278	0	MIF_ACKR3	Mif - Ackr3	MIF	Secreted Signaling	PMID: 26175090
345	Choroid Plexus Cell	Venous EC	Ctf1	LIFR_IL6ST	0.000665936	0	CTF1_LIFR_IL6ST	Ctf1 - (Lifr+Il6st)	LIFR	Secreted Signaling	KEGG: mmu04060
346	Pericyte	Microglia	Il34	Csf1r	0.0609375	0	IL34_CSF1R	Il34 - Csf1r	CSF	Secreted Signaling	KEGG: mmu04060
347	Fibroblast	Microglia	Il34	Csf1r	0.0333516	0	IL34_CSF1R	Il34 - Csf1r	CSF	Secreted Signaling	KEGG: mmu04060
348	Pericyte	Homeostatic Microglia	Il34	Csf1r	0.0625157	0	IL34_CSF1R	Il34 - Csf1r	CSF	Secreted Signaling	KEGG: mmu04060
349	Fibroblast	Homeostatic Microglia	Il34	Csf1r	0.0342414	0	IL34_CSF1R	Il34 - Csf1r	CSF	Secreted Signaling	KEGG: mmu04060
350	Pericyte	Border Associated Macrophage	Il34	Csf1r	0.0487906	0	IL34_CSF1R	Il34 - Csf1r	CSF	Secreted Signaling	KEGG: mmu04060
351	Fibroblast	Border Associated Macrophage	Il34	Csf1r	0.0265481	0	IL34_CSF1R	Il34 - Csf1r	CSF	Secreted Signaling	KEGG: mmu04060
352	Pericyte	Ccr2+ Monocyte/Macrophage	Il34	Csf1r	0.0110165	0	IL34_CSF1R	Il34 - Csf1r	CSF	Secreted Signaling	KEGG: mmu04060
353	Fibroblast	Ccr2+ Monocyte/Macrophage	Il34	Csf1r	0.00588772	0	IL34_CSF1R	Il34 - Csf1r	CSF	Secreted Signaling	KEGG: mmu04060
354	Pericyte	Glutamatergic Neuron	Il34	Csf1r	0.00384514	0	IL34_CSF1R	Il34 - Csf1r	CSF	Secreted Signaling	KEGG: mmu04060
355	Fibroblast	Glutamatergic Neuron	Il34	Csf1r	0.00204811	0	IL34_CSF1R	Il34 - Csf1r	CSF	Secreted Signaling	KEGG: mmu04060
356	Venous EC	Microglia	Csf1	Csf1r	0.0520865	0	CSF1_CSF1R	Csf1 - Csf1r	CSF	Secreted Signaling	KEGG: mmu04060
357	Venous EC	Homeostatic Microglia	Csf1	Csf1r	0.0534486	0	CSF1_CSF1R	Csf1 - Csf1r	CSF	Secreted Signaling	KEGG: mmu04060
358	Venous EC	Border Associated Macrophage	Csf1	Csf1r	0.0416257	0	CSF1_CSF1R	Csf1 - Csf1r	CSF	Secreted Signaling	KEGG: mmu04060
359	Venous EC	Ccr2+ Monocyte/Macrophage	Csf1	Csf1r	0.00934421	0	CSF1_CSF1R	Csf1 - Csf1r	CSF	Secreted Signaling	KEGG: mmu04060
360	Venous EC	Glutamatergic Neuron	Csf1	Csf1r	0.00325788	0	CSF1_CSF1R	Csf1 - Csf1r	CSF	Secreted Signaling	KEGG: mmu04060
361	Microglia	Microglia	Tnf	Tnfrsf1a	0.0108067	0	TNF_TNFRSF1A	Tnf - Tnfrsf1a	TNF	Secreted Signaling	KEGG: mmu04060
362	Border Associated Macrophage	Microglia	Tnf	Tnfrsf1a	0.00339812	0	TNF_TNFRSF1A	Tnf - Tnfrsf1a	TNF	Secreted Signaling	KEGG: mmu04060
363	Ccr2+ Monocyte/Macrophage	Microglia	Tnf	Tnfrsf1a	0.00279987	0	TNF_TNFRSF1A	Tnf - Tnfrsf1a	TNF	Secreted Signaling	KEGG: mmu04060
364	Microglia	Fibroblast	Tnf	Tnfrsf1a	0.0133211	0	TNF_TNFRSF1A	Tnf - Tnfrsf1a	TNF	Secreted Signaling	KEGG: mmu04060
365	Border Associated Macrophage	Fibroblast	Tnf	Tnfrsf1a	0.0041961	0	TNF_TNFRSF1A	Tnf - Tnfrsf1a	TNF	Secreted Signaling	KEGG: mmu04060
366	Ccr2+ Monocyte/Macrophage	Fibroblast	Tnf	Tnfrsf1a	0.00345785	0	TNF_TNFRSF1A	Tnf - Tnfrsf1a	TNF	Secreted Signaling	KEGG: mmu04060
367	Microglia	Ccr2+ Monocyte/Macrophage	Tnf	Tnfrsf1a	0.0134975	0	TNF_TNFRSF1A	Tnf - Tnfrsf1a	TNF	Secreted Signaling	KEGG: mmu04060
368	Border Associated Macrophage	Ccr2+ Monocyte/Macrophage	Tnf	Tnfrsf1a	0.00425217	0	TNF_TNFRSF1A	Tnf - Tnfrsf1a	TNF	Secreted Signaling	KEGG: mmu04060
369	Ccr2+ Monocyte/Macrophage	Ccr2+ Monocyte/Macrophage	Tnf	Tnfrsf1a	0.0035041	0	TNF_TNFRSF1A	Tnf - Tnfrsf1a	TNF	Secreted Signaling	KEGG: mmu04060
370	Microglia	Fenestrated EC	Tnf	Tnfrsf1a	0.0198467	0	TNF_TNFRSF1A	Tnf - Tnfrsf1a	TNF	Secreted Signaling	KEGG: mmu04060
371	Border Associated Macrophage	Fenestrated EC	Tnf	Tnfrsf1a	0.00628008	0	TNF_TNFRSF1A	Tnf - Tnfrsf1a	TNF	Secreted Signaling	KEGG: mmu04060
372	Ccr2+ Monocyte/Macrophage	Fenestrated EC	Tnf	Tnfrsf1a	0.00517709	0	TNF_TNFRSF1A	Tnf - Tnfrsf1a	TNF	Secreted Signaling	KEGG: mmu04060
373	Venous EC	Choroid Plexus Cell	Tnfsf12	Tnfrsf12a	0.00059158	0	TNFSF12_TNFRSF12A	Tnfsf12 - Tnfrsf12a	TWEAK	Secreted Signaling	KEGG: mmu04060
374	Fibroblast	Choroid Plexus Cell	Tnfsf12	Tnfrsf12a	0.00052747	0	TNFSF12_TNFRSF12A	Tnfsf12 - Tnfrsf12a	TWEAK	Secreted Signaling	KEGG: mmu04060
375	Venous EC	Venous EC	Tnfsf12	Tnfrsf12a	0.000742565	0	TNFSF12_TNFRSF12A	Tnfsf12 - Tnfrsf12a	TWEAK	Secreted Signaling	KEGG: mmu04060
376	Fibroblast	Venous EC	Tnfsf12	Tnfrsf12a	0.000662103	0	TNFSF12_TNFRSF12A	Tnfsf12 - Tnfrsf12a	TWEAK	Secreted Signaling	KEGG: mmu04060
377	Fibroblast	Ccr2+ Monocyte/Macrophage	Spp1	Cd44	0.0298199	0	SPP1_CD44	Spp1 - Cd44	SPP1	Secreted Signaling	PMID: 21907263
378	Fibroblast	OPC 1	Spp1	ITGAV_ITGB1	0.0308731	0	SPP1_ITGAV_ITGB1	Spp1 - (Itgav+Itgb1)	SPP1	Secreted Signaling	PMID: 21907263
379	Fibroblast	Myelin-Forming Oligodendrocyte	Spp1	ITGAV_ITGB1	0.0222042	0	SPP1_ITGAV_ITGB1	Spp1 - (Itgav+Itgb1)	SPP1	Secreted Signaling	PMID: 21907263
380	Fibroblast	T Cell	Spp1	ITGA4_ITGB1	0.0367451	0	SPP1_ITGA4_ITGB1	Spp1 - (Itga4+Itgb1)	SPP1	Secreted Signaling	PMID: 21907263
381	Fibroblast	Arterial SMC	Spp1	ITGA8_ITGB1	0.0668573	0	SPP1_ITGA8_ITGB1	Spp1 - (Itga8+Itgb1)	SPP1	Secreted Signaling	PMID: 21907263
382	Fibroblast	Fibroblast	Spp1	ITGA8_ITGB1	0.0242839	0	SPP1_ITGA8_ITGB1	Spp1 - (Itga8+Itgb1)	SPP1	Secreted Signaling	PMID: 21907263
383	Arterial SMC	Capillary EC	Nampt	Insr	0.00240674	0	NAMPT_INSR	Nampt - Insr	VISFATIN	Secreted Signaling	PMID: 28490838
384	Venous EC	Capillary EC	Nampt	Insr	0.00553986	0	NAMPT_INSR	Nampt - Insr	VISFATIN	Secreted Signaling	PMID: 28490838
385	Myelin-Forming Oligodendrocyte	Capillary EC	Nampt	Insr	0.00301331	0	NAMPT_INSR	Nampt - Insr	VISFATIN	Secreted Signaling	PMID: 28490838
386	Arterial SMC	Venous EC	Nampt	Insr	0.00199656	0	NAMPT_INSR	Nampt - Insr	VISFATIN	Secreted Signaling	PMID: 28490838
387	Venous EC	Venous EC	Nampt	Insr	0.00459817	0	NAMPT_INSR	Nampt - Insr	VISFATIN	Secreted Signaling	PMID: 28490838
388	Myelin-Forming Oligodendrocyte	Venous EC	Nampt	Insr	0.00250002	0	NAMPT_INSR	Nampt - Insr	VISFATIN	Secreted Signaling	PMID: 28490838
389	Arterial SMC	Fenestrated EC	Nampt	Insr	0.00247339	0	NAMPT_INSR	Nampt - Insr	VISFATIN	Secreted Signaling	PMID: 28490838
390	Venous EC	Fenestrated EC	Nampt	Insr	0.00569279	0	NAMPT_INSR	Nampt - Insr	VISFATIN	Secreted Signaling	PMID: 28490838
391	Myelin-Forming Oligodendrocyte	Fenestrated EC	Nampt	Insr	0.00309671	0	NAMPT_INSR	Nampt - Insr	VISFATIN	Secreted Signaling	PMID: 28490838
392	NPY+ Cell	Capillary EC	Angptl4	Cdh5	0.00925625	0	ANGPTL4_CDH5	Angptl4 - Cdh5	ANGPTL	Secreted Signaling	PMID: 30049845
393	NPY+ Cell	Arterial EC	Angptl4	Cdh5	0.0210061	0	ANGPTL4_CDH5	Angptl4 - Cdh5	ANGPTL	Secreted Signaling	PMID: 30049845
394	NPY+ Cell	Venous EC	Angptl4	Cdh5	0.0211711	0	ANGPTL4_CDH5	Angptl4 - Cdh5	ANGPTL	Secreted Signaling	PMID: 30049845
395	NPY+ Cell	Fenestrated EC	Angptl4	Cdh5	0.0243539	0	ANGPTL4_CDH5	Angptl4 - Cdh5	ANGPTL	Secreted Signaling	PMID: 30049845
396	NPY+ Cell	Fibroblast	Angptl4	Cdh11	0.00506073	0	ANGPTL4_CDH11	Angptl4 - Cdh11	ANGPTL	Secreted Signaling	PMID: 30049845
397	NPY+ Cell	OPC 1	Angptl4	Cdh11	0.00483619	0	ANGPTL4_CDH11	Angptl4 - Cdh11	ANGPTL	Secreted Signaling	PMID: 30049845
398	NPY+ Cell	Choroid Plexus Cell	Angptl4	Sdc2	0.00745779	0	ANGPTL4_SDC2	Angptl4 - Sdc2	ANGPTL	Secreted Signaling	PMID: 29017031
399	NPY+ Cell	Pericyte	Angptl4	Sdc2	0.00904572	0	ANGPTL4_SDC2	Angptl4 - Sdc2	ANGPTL	Secreted Signaling	PMID: 29017031
400	NPY+ Cell	Arterial SMC	Angptl4	Sdc2	0.0180768	0	ANGPTL4_SDC2	Angptl4 - Sdc2	ANGPTL	Secreted Signaling	PMID: 29017031
401	NPY+ Cell	Ependymal Cell	Angptl4	Sdc2	0.00460914	0	ANGPTL4_SDC2	Angptl4 - Sdc2	ANGPTL	Secreted Signaling	PMID: 29017031
402	NPY+ Cell	Fibroblast	Angptl4	Sdc2	0.00390529	0	ANGPTL4_SDC2	Angptl4 - Sdc2	ANGPTL	Secreted Signaling	PMID: 29017031
403	NPY+ Cell	OPC 1	Angptl4	Sdc2	0.00470684	0	ANGPTL4_SDC2	Angptl4 - Sdc2	ANGPTL	Secreted Signaling	PMID: 29017031
404	NPY+ Cell	Pericyte	Angptl4	Sdc3	0.00872297	0	ANGPTL4_SDC3	Angptl4 - Sdc3	ANGPTL	Secreted Signaling	PMID: 29017031
405	NPY+ Cell	OPC 1	Angptl4	Sdc3	0.0186201	0	ANGPTL4_SDC3	Angptl4 - Sdc3	ANGPTL	Secreted Signaling	PMID: 29017031
406	NPY+ Cell	NPY+ Cell	Angptl4	Sdc3	0.00369264	0	ANGPTL4_SDC3	Angptl4 - Sdc3	ANGPTL	Secreted Signaling	PMID: 29017031
407	NPY+ Cell	Choroid Plexus Cell	Angptl4	Sdc4	0.0136139	0	ANGPTL4_SDC4	Angptl4 - Sdc4	ANGPTL	Secreted Signaling	PMID: 29017031
408	NPY+ Cell	Arterial SMC	Angptl4	Sdc4	0.0191356	0	ANGPTL4_SDC4	Angptl4 - Sdc4	ANGPTL	Secreted Signaling	PMID: 29017031
409	NPY+ Cell	Astrocyte	Angptl4	Sdc4	0.00656689	0	ANGPTL4_SDC4	Angptl4 - Sdc4	ANGPTL	Secreted Signaling	PMID: 29017031
410	NPY+ Cell	Ependymal Cell	Angptl4	Sdc4	0.0209603	0	ANGPTL4_SDC4	Angptl4 - Sdc4	ANGPTL	Secreted Signaling	PMID: 29017031
411	NPY+ Cell	Border Associated Macrophage	Angptl4	Sdc4	0.00833067	0	ANGPTL4_SDC4	Angptl4 - Sdc4	ANGPTL	Secreted Signaling	PMID: 29017031
412	NPY+ Cell	Fibroblast	Angptl4	Sdc4	0.00426446	0	ANGPTL4_SDC4	Angptl4 - Sdc4	ANGPTL	Secreted Signaling	PMID: 29017031
413	NPY+ Cell	Reactive Astrocyte	Angptl4	Sdc4	0.00743912	0	ANGPTL4_SDC4	Angptl4 - Sdc4	ANGPTL	Secreted Signaling	PMID: 29017031
414	NPY+ Cell	NPY+ Cell	Angptl4	Sdc4	0.021523	0	ANGPTL4_SDC4	Angptl4 - Sdc4	ANGPTL	Secreted Signaling	PMID: 29017031
415	NPY+ Cell	B Cell	Angptl4	Sdc4	0.00451584	0	ANGPTL4_SDC4	Angptl4 - Sdc4	ANGPTL	Secreted Signaling	PMID: 29017031
416	Arterial SMC	Capillary EC	Angpt1	Tek	0.00237777	0	ANGPT1_TEK	Angpt1 - Tek	ANGPT	Secreted Signaling	PMID: 20651738
417	Arterial SMC	Arterial EC	Angpt1	Tek	0.00214092	0	ANGPT1_TEK	Angpt1 - Tek	ANGPT	Secreted Signaling	PMID: 20651738
418	Arterial SMC	Venous EC	Angpt1	Tek	0.00369761	0	ANGPT1_TEK	Angpt1 - Tek	ANGPT	Secreted Signaling	PMID: 20651738
419	Choroid Plexus Cell	Choroid Plexus Cell	Mdk	Sdc2	0.000913677	0	MDK_SDC2	Mdk - Sdc2	MK	Secreted Signaling	PMID: 28356350
420	Ependymal Cell	Choroid Plexus Cell	Mdk	Sdc2	0.00500286	0	MDK_SDC2	Mdk - Sdc2	MK	Secreted Signaling	PMID: 28356350
421	Fibroblast	Choroid Plexus Cell	Mdk	Sdc2	0.0161912	0	MDK_SDC2	Mdk - Sdc2	MK	Secreted Signaling	PMID: 28356350
422	OPC 1	Choroid Plexus Cell	Mdk	Sdc2	0.00618285	0	MDK_SDC2	Mdk - Sdc2	MK	Secreted Signaling	PMID: 28356350
423	NPY+ Cell	Choroid Plexus Cell	Mdk	Sdc2	0.00773452	0	MDK_SDC2	Mdk - Sdc2	MK	Secreted Signaling	PMID: 28356350
424	GABAergic Neuron	Choroid Plexus Cell	Mdk	Sdc2	0.00738411	0	MDK_SDC2	Mdk - Sdc2	MK	Secreted Signaling	PMID: 28356350
425	Choroid Plexus Cell	Pericyte	Mdk	Sdc2	0.00110978	0	MDK_SDC2	Mdk - Sdc2	MK	Secreted Signaling	PMID: 28356350
426	Ependymal Cell	Pericyte	Mdk	Sdc2	0.00607128	0	MDK_SDC2	Mdk - Sdc2	MK	Secreted Signaling	PMID: 28356350
427	Fibroblast	Pericyte	Mdk	Sdc2	0.019602	0	MDK_SDC2	Mdk - Sdc2	MK	Secreted Signaling	PMID: 28356350
428	OPC 1	Pericyte	Mdk	Sdc2	0.00750137	0	MDK_SDC2	Mdk - Sdc2	MK	Secreted Signaling	PMID: 28356350
429	NPY+ Cell	Pericyte	Mdk	Sdc2	0.00938082	0	MDK_SDC2	Mdk - Sdc2	MK	Secreted Signaling	PMID: 28356350
430	GABAergic Neuron	Pericyte	Mdk	Sdc2	0.00895649	0	MDK_SDC2	Mdk - Sdc2	MK	Secreted Signaling	PMID: 28356350
431	Choroid Plexus Cell	Arterial SMC	Mdk	Sdc2	0.00223563	0	MDK_SDC2	Mdk - Sdc2	MK	Secreted Signaling	PMID: 28356350
432	Ependymal Cell	Arterial SMC	Mdk	Sdc2	0.0121692	0	MDK_SDC2	Mdk - Sdc2	MK	Secreted Signaling	PMID: 28356350
433	Fibroblast	Arterial SMC	Mdk	Sdc2	0.03876	0	MDK_SDC2	Mdk - Sdc2	MK	Secreted Signaling	PMID: 28356350
434	OPC 1	Arterial SMC	Mdk	Sdc2	0.015014	0	MDK_SDC2	Mdk - Sdc2	MK	Secreted Signaling	PMID: 28356350
435	NPY+ Cell	Arterial SMC	Mdk	Sdc2	0.0187401	0	MDK_SDC2	Mdk - Sdc2	MK	Secreted Signaling	PMID: 28356350
436	GABAergic Neuron	Arterial SMC	Mdk	Sdc2	0.0179001	0	MDK_SDC2	Mdk - Sdc2	MK	Secreted Signaling	PMID: 28356350
437	Choroid Plexus Cell	Ependymal Cell	Mdk	Sdc2	0.000563262	0	MDK_SDC2	Mdk - Sdc2	MK	Secreted Signaling	PMID: 28356350
438	Ependymal Cell	Ependymal Cell	Mdk	Sdc2	0.003089	0	MDK_SDC2	Mdk - Sdc2	MK	Secreted Signaling	PMID: 28356350
439	Fibroblast	Ependymal Cell	Mdk	Sdc2	0.0100404	0	MDK_SDC2	Mdk - Sdc2	MK	Secreted Signaling	PMID: 28356350
440	OPC 1	Ependymal Cell	Mdk	Sdc2	0.00381932	0	MDK_SDC2	Mdk - Sdc2	MK	Secreted Signaling	PMID: 28356350
441	NPY+ Cell	Ependymal Cell	Mdk	Sdc2	0.00478068	0	MDK_SDC2	Mdk - Sdc2	MK	Secreted Signaling	PMID: 28356350
442	GABAergic Neuron	Ependymal Cell	Mdk	Sdc2	0.00456348	0	MDK_SDC2	Mdk - Sdc2	MK	Secreted Signaling	PMID: 28356350
443	Choroid Plexus Cell	Fibroblast	Mdk	Sdc2	0.000476951	0	MDK_SDC2	Mdk - Sdc2	MK	Secreted Signaling	PMID: 28356350
444	Ependymal Cell	Fibroblast	Mdk	Sdc2	0.00261667	0	MDK_SDC2	Mdk - Sdc2	MK	Secreted Signaling	PMID: 28356350
445	Fibroblast	Fibroblast	Mdk	Sdc2	0.00851427	0	MDK_SDC2	Mdk - Sdc2	MK	Secreted Signaling	PMID: 28356350
446	OPC 1	Fibroblast	Mdk	Sdc2	0.00323568	0	MDK_SDC2	Mdk - Sdc2	MK	Secreted Signaling	PMID: 28356350
447	NPY+ Cell	Fibroblast	Mdk	Sdc2	0.00405074	0	MDK_SDC2	Mdk - Sdc2	MK	Secreted Signaling	PMID: 28356350
448	GABAergic Neuron	Fibroblast	Mdk	Sdc2	0.00386657	0	MDK_SDC2	Mdk - Sdc2	MK	Secreted Signaling	PMID: 28356350
449	Choroid Plexus Cell	OPC 1	Mdk	Sdc2	0.000575251	0	MDK_SDC2	Mdk - Sdc2	MK	Secreted Signaling	PMID: 28356350
450	Ependymal Cell	OPC 1	Mdk	Sdc2	0.00315458	0	MDK_SDC2	Mdk - Sdc2	MK	Secreted Signaling	PMID: 28356350
451	Fibroblast	OPC 1	Mdk	Sdc2	0.0102521	0	MDK_SDC2	Mdk - Sdc2	MK	Secreted Signaling	PMID: 28356350
452	OPC 1	OPC 1	Mdk	Sdc2	0.00390034	0	MDK_SDC2	Mdk - Sdc2	MK	Secreted Signaling	PMID: 28356350
453	NPY+ Cell	OPC 1	Mdk	Sdc2	0.004882	0	MDK_SDC2	Mdk - Sdc2	MK	Secreted Signaling	PMID: 28356350
454	GABAergic Neuron	OPC 1	Mdk	Sdc2	0.00466022	0	MDK_SDC2	Mdk - Sdc2	MK	Secreted Signaling	PMID: 28356350
455	Choroid Plexus Cell	Choroid Plexus Cell	Mdk	Sdc4	0.00167701	0	MDK_SDC4	Mdk - Sdc4	MK	Secreted Signaling	PMID: 28356350
456	Ependymal Cell	Choroid Plexus Cell	Mdk	Sdc4	0.00915123	0	MDK_SDC4	Mdk - Sdc4	MK	Secreted Signaling	PMID: 28356350
457	Fibroblast	Choroid Plexus Cell	Mdk	Sdc4	0.0293434	0	MDK_SDC4	Mdk - Sdc4	MK	Secreted Signaling	PMID: 28356350
458	OPC 1	Choroid Plexus Cell	Mdk	Sdc4	0.0112986	0	MDK_SDC4	Mdk - Sdc4	MK	Secreted Signaling	PMID: 28356350
459	NPY+ Cell	Choroid Plexus Cell	Mdk	Sdc4	0.0141159	0	MDK_SDC4	Mdk - Sdc4	MK	Secreted Signaling	PMID: 28356350
460	GABAergic Neuron	Choroid Plexus Cell	Mdk	Sdc4	0.0134803	0	MDK_SDC4	Mdk - Sdc4	MK	Secreted Signaling	PMID: 28356350
461	Choroid Plexus Cell	Arterial SMC	Mdk	Sdc4	0.00236882	0	MDK_SDC4	Mdk - Sdc4	MK	Secreted Signaling	PMID: 28356350
462	Ependymal Cell	Arterial SMC	Mdk	Sdc4	0.0128865	0	MDK_SDC4	Mdk - Sdc4	MK	Secreted Signaling	PMID: 28356350
463	Fibroblast	Arterial SMC	Mdk	Sdc4	0.0409797	0	MDK_SDC4	Mdk - Sdc4	MK	Secreted Signaling	PMID: 28356350
464	OPC 1	Arterial SMC	Mdk	Sdc4	0.0158963	0	MDK_SDC4	Mdk - Sdc4	MK	Secreted Signaling	PMID: 28356350
465	NPY+ Cell	Arterial SMC	Mdk	Sdc4	0.019837	0	MDK_SDC4	Mdk - Sdc4	MK	Secreted Signaling	PMID: 28356350
466	GABAergic Neuron	Arterial SMC	Mdk	Sdc4	0.0189487	0	MDK_SDC4	Mdk - Sdc4	MK	Secreted Signaling	PMID: 28356350
467	Choroid Plexus Cell	Astrocyte	Mdk	Sdc4	0.000803896	0	MDK_SDC4	Mdk - Sdc4	MK	Secreted Signaling	PMID: 28356350
468	Ependymal Cell	Astrocyte	Mdk	Sdc4	0.00440392	0	MDK_SDC4	Mdk - Sdc4	MK	Secreted Signaling	PMID: 28356350
469	Fibroblast	Astrocyte	Mdk	Sdc4	0.014272	0	MDK_SDC4	Mdk - Sdc4	MK	Secreted Signaling	PMID: 28356350
470	OPC 1	Astrocyte	Mdk	Sdc4	0.00544342	0	MDK_SDC4	Mdk - Sdc4	MK	Secreted Signaling	PMID: 28356350
471	NPY+ Cell	Astrocyte	Mdk	Sdc4	0.00681079	0	MDK_SDC4	Mdk - Sdc4	MK	Secreted Signaling	PMID: 28356350
472	GABAergic Neuron	Astrocyte	Mdk	Sdc4	0.00650195	0	MDK_SDC4	Mdk - Sdc4	MK	Secreted Signaling	PMID: 28356350
473	Choroid Plexus Cell	Ependymal Cell	Mdk	Sdc4	0.00259893	0	MDK_SDC4	Mdk - Sdc4	MK	Secreted Signaling	PMID: 28356350
474	Ependymal Cell	Ependymal Cell	Mdk	Sdc4	0.0141239	0	MDK_SDC4	Mdk - Sdc4	MK	Secreted Signaling	PMID: 28356350
475	Fibroblast	Ependymal Cell	Mdk	Sdc4	0.0447923	0	MDK_SDC4	Mdk - Sdc4	MK	Secreted Signaling	PMID: 28356350
476	OPC 1	Ependymal Cell	Mdk	Sdc4	0.0174176	0	MDK_SDC4	Mdk - Sdc4	MK	Secreted Signaling	PMID: 28356350
477	NPY+ Cell	Ependymal Cell	Mdk	Sdc4	0.0217271	0	MDK_SDC4	Mdk - Sdc4	MK	Secreted Signaling	PMID: 28356350
478	GABAergic Neuron	Ependymal Cell	Mdk	Sdc4	0.020756	0	MDK_SDC4	Mdk - Sdc4	MK	Secreted Signaling	PMID: 28356350
479	Choroid Plexus Cell	Border Associated Macrophage	Mdk	Sdc4	0.0010214	0	MDK_SDC4	Mdk - Sdc4	MK	Secreted Signaling	PMID: 28356350
480	Ependymal Cell	Border Associated Macrophage	Mdk	Sdc4	0.00559002	0	MDK_SDC4	Mdk - Sdc4	MK	Secreted Signaling	PMID: 28356350
481	Fibroblast	Border Associated Macrophage	Mdk	Sdc4	0.0180677	0	MDK_SDC4	Mdk - Sdc4	MK	Secreted Signaling	PMID: 28356350
482	OPC 1	Border Associated Macrophage	Mdk	Sdc4	0.00690755	0	MDK_SDC4	Mdk - Sdc4	MK	Secreted Signaling	PMID: 28356350
483	NPY+ Cell	Border Associated Macrophage	Mdk	Sdc4	0.00863951	0	MDK_SDC4	Mdk - Sdc4	MK	Secreted Signaling	PMID: 28356350
484	GABAergic Neuron	Border Associated Macrophage	Mdk	Sdc4	0.00824844	0	MDK_SDC4	Mdk - Sdc4	MK	Secreted Signaling	PMID: 28356350
485	Choroid Plexus Cell	Fibroblast	Mdk	Sdc4	0.000520982	0	MDK_SDC4	Mdk - Sdc4	MK	Secreted Signaling	PMID: 28356350
486	Ependymal Cell	Fibroblast	Mdk	Sdc4	0.00285767	0	MDK_SDC4	Mdk - Sdc4	MK	Secreted Signaling	PMID: 28356350
487	Fibroblast	Fibroblast	Mdk	Sdc4	0.00929338	0	MDK_SDC4	Mdk - Sdc4	MK	Secreted Signaling	PMID: 28356350
488	OPC 1	Fibroblast	Mdk	Sdc4	0.00353349	0	MDK_SDC4	Mdk - Sdc4	MK	Secreted Signaling	PMID: 28356350
489	NPY+ Cell	Fibroblast	Mdk	Sdc4	0.00442323	0	MDK_SDC4	Mdk - Sdc4	MK	Secreted Signaling	PMID: 28356350
490	GABAergic Neuron	Fibroblast	Mdk	Sdc4	0.0042222	0	MDK_SDC4	Mdk - Sdc4	MK	Secreted Signaling	PMID: 28356350
491	Choroid Plexus Cell	Reactive Astrocyte	Mdk	Sdc4	0.000911375	0	MDK_SDC4	Mdk - Sdc4	MK	Secreted Signaling	PMID: 28356350
492	Ependymal Cell	Reactive Astrocyte	Mdk	Sdc4	0.0049903	0	MDK_SDC4	Mdk - Sdc4	MK	Secreted Signaling	PMID: 28356350
493	Fibroblast	Reactive Astrocyte	Mdk	Sdc4	0.0161511	0	MDK_SDC4	Mdk - Sdc4	MK	Secreted Signaling	PMID: 28356350
494	OPC 1	Reactive Astrocyte	Mdk	Sdc4	0.00616735	0	MDK_SDC4	Mdk - Sdc4	MK	Secreted Signaling	PMID: 28356350
495	NPY+ Cell	Reactive Astrocyte	Mdk	Sdc4	0.00771517	0	MDK_SDC4	Mdk - Sdc4	MK	Secreted Signaling	PMID: 28356350
496	GABAergic Neuron	Reactive Astrocyte	Mdk	Sdc4	0.00736562	0	MDK_SDC4	Mdk - Sdc4	MK	Secreted Signaling	PMID: 28356350
497	Choroid Plexus Cell	NPY+ Cell	Mdk	Sdc4	0.00267005	0	MDK_SDC4	Mdk - Sdc4	MK	Secreted Signaling	PMID: 28356350
498	Ependymal Cell	NPY+ Cell	Mdk	Sdc4	0.0145058	0	MDK_SDC4	Mdk - Sdc4	MK	Secreted Signaling	PMID: 28356350
499	Fibroblast	NPY+ Cell	Mdk	Sdc4	0.0459648	0	MDK_SDC4	Mdk - Sdc4	MK	Secreted Signaling	PMID: 28356350
500	OPC 1	NPY+ Cell	Mdk	Sdc4	0.0178869	0	MDK_SDC4	Mdk - Sdc4	MK	Secreted Signaling	PMID: 28356350
501	NPY+ Cell	NPY+ Cell	Mdk	Sdc4	0.0223099	0	MDK_SDC4	Mdk - Sdc4	MK	Secreted Signaling	PMID: 28356350
502	GABAergic Neuron	NPY+ Cell	Mdk	Sdc4	0.0213134	0	MDK_SDC4	Mdk - Sdc4	MK	Secreted Signaling	PMID: 28356350
503	Choroid Plexus Cell	B Cell	Mdk	Sdc4	0.000551814	0	MDK_SDC4	Mdk - Sdc4	MK	Secreted Signaling	PMID: 28356350
504	Ependymal Cell	B Cell	Mdk	Sdc4	0.00302638	0	MDK_SDC4	Mdk - Sdc4	MK	Secreted Signaling	PMID: 28356350
505	Fibroblast	B Cell	Mdk	Sdc4	0.00983827	0	MDK_SDC4	Mdk - Sdc4	MK	Secreted Signaling	PMID: 28356350
506	OPC 1	B Cell	Mdk	Sdc4	0.00374194	0	MDK_SDC4	Mdk - Sdc4	MK	Secreted Signaling	PMID: 28356350
507	NPY+ Cell	B Cell	Mdk	Sdc4	0.00468392	0	MDK_SDC4	Mdk - Sdc4	MK	Secreted Signaling	PMID: 28356350
508	GABAergic Neuron	B Cell	Mdk	Sdc4	0.00447109	0	MDK_SDC4	Mdk - Sdc4	MK	Secreted Signaling	PMID: 28356350
509	Choroid Plexus Cell	Astrocyte	Mdk	Ptprz1	0.00408592	0	MDK_PTPRZ1	Mdk - Ptprz1	MK	Secreted Signaling	PMID: 28356350
510	Ependymal Cell	Astrocyte	Mdk	Ptprz1	0.0220591	0	MDK_PTPRZ1	Mdk - Ptprz1	MK	Secreted Signaling	PMID: 28356350
511	Fibroblast	Astrocyte	Mdk	Ptprz1	0.0687561	0	MDK_PTPRZ1	Mdk - Ptprz1	MK	Secreted Signaling	PMID: 28356350
512	OPC 1	Astrocyte	Mdk	Ptprz1	0.0271522	0	MDK_PTPRZ1	Mdk - Ptprz1	MK	Secreted Signaling	PMID: 28356350
513	NPY+ Cell	Astrocyte	Mdk	Ptprz1	0.0337876	0	MDK_PTPRZ1	Mdk - Ptprz1	MK	Secreted Signaling	PMID: 28356350
514	GABAergic Neuron	Astrocyte	Mdk	Ptprz1	0.0322952	0	MDK_PTPRZ1	Mdk - Ptprz1	MK	Secreted Signaling	PMID: 28356350
515	Choroid Plexus Cell	Ependymal Cell	Mdk	Ptprz1	0.00197884	0	MDK_PTPRZ1	Mdk - Ptprz1	MK	Secreted Signaling	PMID: 28356350
516	Ependymal Cell	Ependymal Cell	Mdk	Ptprz1	0.0107837	0	MDK_PTPRZ1	Mdk - Ptprz1	MK	Secreted Signaling	PMID: 28356350
517	Fibroblast	Ependymal Cell	Mdk	Ptprz1	0.0344527	0	MDK_PTPRZ1	Mdk - Ptprz1	MK	Secreted Signaling	PMID: 28356350
518	OPC 1	Ependymal Cell	Mdk	Ptprz1	0.013309	0	MDK_PTPRZ1	Mdk - Ptprz1	MK	Secreted Signaling	PMID: 28356350
519	NPY+ Cell	Ependymal Cell	Mdk	Ptprz1	0.0166191	0	MDK_PTPRZ1	Mdk - Ptprz1	MK	Secreted Signaling	PMID: 28356350
520	GABAergic Neuron	Ependymal Cell	Mdk	Ptprz1	0.0158726	0	MDK_PTPRZ1	Mdk - Ptprz1	MK	Secreted Signaling	PMID: 28356350
521	Choroid Plexus Cell	Reactive Astrocyte	Mdk	Ptprz1	0.00134776	0	MDK_PTPRZ1	Mdk - Ptprz1	MK	Secreted Signaling	PMID: 28356350
522	Ependymal Cell	Reactive Astrocyte	Mdk	Ptprz1	0.00736536	0	MDK_PTPRZ1	Mdk - Ptprz1	MK	Secreted Signaling	PMID: 28356350
523	Fibroblast	Reactive Astrocyte	Mdk	Ptprz1	0.0237113	0	MDK_PTPRZ1	Mdk - Ptprz1	MK	Secreted Signaling	PMID: 28356350
524	OPC 1	Reactive Astrocyte	Mdk	Ptprz1	0.00909749	0	MDK_PTPRZ1	Mdk - Ptprz1	MK	Secreted Signaling	PMID: 28356350
525	NPY+ Cell	Reactive Astrocyte	Mdk	Ptprz1	0.0113723	0	MDK_PTPRZ1	Mdk - Ptprz1	MK	Secreted Signaling	PMID: 28356350
526	GABAergic Neuron	Reactive Astrocyte	Mdk	Ptprz1	0.0108588	0	MDK_PTPRZ1	Mdk - Ptprz1	MK	Secreted Signaling	PMID: 28356350
527	Choroid Plexus Cell	OPC 1	Mdk	Ptprz1	0.00760513	0	MDK_PTPRZ1	Mdk - Ptprz1	MK	Secreted Signaling	PMID: 28356350
528	Ependymal Cell	OPC 1	Mdk	Ptprz1	0.0404302	0	MDK_PTPRZ1	Mdk - Ptprz1	MK	Secreted Signaling	PMID: 28356350
529	Fibroblast	OPC 1	Mdk	Ptprz1	0.121197	0	MDK_PTPRZ1	Mdk - Ptprz1	MK	Secreted Signaling	PMID: 28356350
530	OPC 1	OPC 1	Mdk	Ptprz1	0.0495501	0	MDK_PTPRZ1	Mdk - Ptprz1	MK	Secreted Signaling	PMID: 28356350
531	NPY+ Cell	OPC 1	Mdk	Ptprz1	0.0613139	0	MDK_PTPRZ1	Mdk - Ptprz1	MK	Secreted Signaling	PMID: 28356350
532	GABAergic Neuron	OPC 1	Mdk	Ptprz1	0.0586796	0	MDK_PTPRZ1	Mdk - Ptprz1	MK	Secreted Signaling	PMID: 28356350
533	Choroid Plexus Cell	NPY+ Cell	Mdk	Ptprz1	0.00379929	0	MDK_PTPRZ1	Mdk - Ptprz1	MK	Secreted Signaling	PMID: 28356350
534	Ependymal Cell	NPY+ Cell	Mdk	Ptprz1	0.0205376	0	MDK_PTPRZ1	Mdk - Ptprz1	MK	Secreted Signaling	PMID: 28356350
535	Fibroblast	NPY+ Cell	Mdk	Ptprz1	0.0642253	0	MDK_PTPRZ1	Mdk - Ptprz1	MK	Secreted Signaling	PMID: 28356350
536	OPC 1	NPY+ Cell	Mdk	Ptprz1	0.0252885	0	MDK_PTPRZ1	Mdk - Ptprz1	MK	Secreted Signaling	PMID: 28356350
537	NPY+ Cell	NPY+ Cell	Mdk	Ptprz1	0.0314832	0	MDK_PTPRZ1	Mdk - Ptprz1	MK	Secreted Signaling	PMID: 28356350
538	GABAergic Neuron	NPY+ Cell	Mdk	Ptprz1	0.0300894	0	MDK_PTPRZ1	Mdk - Ptprz1	MK	Secreted Signaling	PMID: 28356350
539	Choroid Plexus Cell	OPC 2	Mdk	Ptprz1	0.0069267	0	MDK_PTPRZ1	Mdk - Ptprz1	MK	Secreted Signaling	PMID: 28356350
540	Ependymal Cell	OPC 2	Mdk	Ptprz1	0.0369325	0	MDK_PTPRZ1	Mdk - Ptprz1	MK	Secreted Signaling	PMID: 28356350
541	Fibroblast	OPC 2	Mdk	Ptprz1	0.111525	0	MDK_PTPRZ1	Mdk - Ptprz1	MK	Secreted Signaling	PMID: 28356350
542	OPC 1	OPC 2	Mdk	Ptprz1	0.0453007	0	MDK_PTPRZ1	Mdk - Ptprz1	MK	Secreted Signaling	PMID: 28356350
543	NPY+ Cell	OPC 2	Mdk	Ptprz1	0.0561152	0	MDK_PTPRZ1	Mdk - Ptprz1	MK	Secreted Signaling	PMID: 28356350
544	GABAergic Neuron	OPC 2	Mdk	Ptprz1	0.0536915	0	MDK_PTPRZ1	Mdk - Ptprz1	MK	Secreted Signaling	PMID: 28356350
545	Choroid Plexus Cell	Glutamatergic Neuron	Mdk	Ptprz1	0.000374432	0	MDK_PTPRZ1	Mdk - Ptprz1	MK	Secreted Signaling	PMID: 28356350
546	Ependymal Cell	Glutamatergic Neuron	Mdk	Ptprz1	0.00205518	0	MDK_PTPRZ1	Mdk - Ptprz1	MK	Secreted Signaling	PMID: 28356350
547	Fibroblast	Glutamatergic Neuron	Mdk	Ptprz1	0.00669573	0	MDK_PTPRZ1	Mdk - Ptprz1	MK	Secreted Signaling	PMID: 28356350
548	OPC 1	Glutamatergic Neuron	Mdk	Ptprz1	0.00254169	0	MDK_PTPRZ1	Mdk - Ptprz1	MK	Secreted Signaling	PMID: 28356350
549	NPY+ Cell	Glutamatergic Neuron	Mdk	Ptprz1	0.0031825	0	MDK_PTPRZ1	Mdk - Ptprz1	MK	Secreted Signaling	PMID: 28356350
550	GABAergic Neuron	Glutamatergic Neuron	Mdk	Ptprz1	0.00303768	0	MDK_PTPRZ1	Mdk - Ptprz1	MK	Secreted Signaling	PMID: 28356350
551	Choroid Plexus Cell	GABAergic Neuron	Mdk	Ptprz1	0.00229306	0	MDK_PTPRZ1	Mdk - Ptprz1	MK	Secreted Signaling	PMID: 28356350
552	Ependymal Cell	GABAergic Neuron	Mdk	Ptprz1	0.0124786	0	MDK_PTPRZ1	Mdk - Ptprz1	MK	Secreted Signaling	PMID: 28356350
553	Fibroblast	GABAergic Neuron	Mdk	Ptprz1	0.0397183	0	MDK_PTPRZ1	Mdk - Ptprz1	MK	Secreted Signaling	PMID: 28356350
554	OPC 1	GABAergic Neuron	Mdk	Ptprz1	0.0153946	0	MDK_PTPRZ1	Mdk - Ptprz1	MK	Secreted Signaling	PMID: 28356350
555	NPY+ Cell	GABAergic Neuron	Mdk	Ptprz1	0.0192133	0	MDK_PTPRZ1	Mdk - Ptprz1	MK	Secreted Signaling	PMID: 28356350
556	GABAergic Neuron	GABAergic Neuron	Mdk	Ptprz1	0.0183525	0	MDK_PTPRZ1	Mdk - Ptprz1	MK	Secreted Signaling	PMID: 28356350
557	Choroid Plexus Cell	T Cell	Mdk	ITGA4_ITGB1	0.000844671	0	MDK_ITGA4_ITGB1	Mdk - (Itga4+Itgb1)	MK	Secreted Signaling	PMID: 28356350
558	Ependymal Cell	T Cell	Mdk	ITGA4_ITGB1	0.00462645	0	MDK_ITGA4_ITGB1	Mdk - (Itga4+Itgb1)	MK	Secreted Signaling	PMID: 28356350
559	Fibroblast	T Cell	Mdk	ITGA4_ITGB1	0.0149857	0	MDK_ITGA4_ITGB1	Mdk - (Itga4+Itgb1)	MK	Secreted Signaling	PMID: 28356350
560	OPC 1	T Cell	Mdk	ITGA4_ITGB1	0.00571817	0	MDK_ITGA4_ITGB1	Mdk - (Itga4+Itgb1)	MK	Secreted Signaling	PMID: 28356350
561	NPY+ Cell	T Cell	Mdk	ITGA4_ITGB1	0.00715406	0	MDK_ITGA4_ITGB1	Mdk - (Itga4+Itgb1)	MK	Secreted Signaling	PMID: 28356350
562	GABAergic Neuron	T Cell	Mdk	ITGA4_ITGB1	0.00682976	0	MDK_ITGA4_ITGB1	Mdk - (Itga4+Itgb1)	MK	Secreted Signaling	PMID: 28356350
563	Choroid Plexus Cell	Capillary EC	Mdk	ITGA6_ITGB1	0.00107544	0	MDK_ITGA6_ITGB1	Mdk - (Itga6+Itgb1)	MK	Secreted Signaling	PMID: 28356350
564	Ependymal Cell	Capillary EC	Mdk	ITGA6_ITGB1	0.00588433	0	MDK_ITGA6_ITGB1	Mdk - (Itga6+Itgb1)	MK	Secreted Signaling	PMID: 28356350
565	Fibroblast	Capillary EC	Mdk	ITGA6_ITGB1	0.0190064	0	MDK_ITGA6_ITGB1	Mdk - (Itga6+Itgb1)	MK	Secreted Signaling	PMID: 28356350
566	OPC 1	Capillary EC	Mdk	ITGA6_ITGB1	0.00727071	0	MDK_ITGA6_ITGB1	Mdk - (Itga6+Itgb1)	MK	Secreted Signaling	PMID: 28356350
567	NPY+ Cell	Capillary EC	Mdk	ITGA6_ITGB1	0.0090929	0	MDK_ITGA6_ITGB1	Mdk - (Itga6+Itgb1)	MK	Secreted Signaling	PMID: 28356350
568	GABAergic Neuron	Capillary EC	Mdk	ITGA6_ITGB1	0.00868148	0	MDK_ITGA6_ITGB1	Mdk - (Itga6+Itgb1)	MK	Secreted Signaling	PMID: 28356350
569	Choroid Plexus Cell	Microglia	Mdk	ITGA6_ITGB1	0.00060075	0	MDK_ITGA6_ITGB1	Mdk - (Itga6+Itgb1)	MK	Secreted Signaling	PMID: 28356350
570	Ependymal Cell	Microglia	Mdk	ITGA6_ITGB1	0.00329404	0	MDK_ITGA6_ITGB1	Mdk - (Itga6+Itgb1)	MK	Secreted Signaling	PMID: 28356350
571	Fibroblast	Microglia	Mdk	ITGA6_ITGB1	0.0107019	0	MDK_ITGA6_ITGB1	Mdk - (Itga6+Itgb1)	MK	Secreted Signaling	PMID: 28356350
572	OPC 1	Microglia	Mdk	ITGA6_ITGB1	0.00407264	0	MDK_ITGA6_ITGB1	Mdk - (Itga6+Itgb1)	MK	Secreted Signaling	PMID: 28356350
573	NPY+ Cell	Microglia	Mdk	ITGA6_ITGB1	0.00509744	0	MDK_ITGA6_ITGB1	Mdk - (Itga6+Itgb1)	MK	Secreted Signaling	PMID: 28356350
574	GABAergic Neuron	Microglia	Mdk	ITGA6_ITGB1	0.00486591	0	MDK_ITGA6_ITGB1	Mdk - (Itga6+Itgb1)	MK	Secreted Signaling	PMID: 28356350
575	Choroid Plexus Cell	Arterial EC	Mdk	ITGA6_ITGB1	0.000925479	0	MDK_ITGA6_ITGB1	Mdk - (Itga6+Itgb1)	MK	Secreted Signaling	PMID: 28356350
576	Ependymal Cell	Arterial EC	Mdk	ITGA6_ITGB1	0.00506721	0	MDK_ITGA6_ITGB1	Mdk - (Itga6+Itgb1)	MK	Secreted Signaling	PMID: 28356350
577	Fibroblast	Arterial EC	Mdk	ITGA6_ITGB1	0.0163971	0	MDK_ITGA6_ITGB1	Mdk - (Itga6+Itgb1)	MK	Secreted Signaling	PMID: 28356350
578	OPC 1	Arterial EC	Mdk	ITGA6_ITGB1	0.00626229	0	MDK_ITGA6_ITGB1	Mdk - (Itga6+Itgb1)	MK	Secreted Signaling	PMID: 28356350
579	NPY+ Cell	Arterial EC	Mdk	ITGA6_ITGB1	0.00783374	0	MDK_ITGA6_ITGB1	Mdk - (Itga6+Itgb1)	MK	Secreted Signaling	PMID: 28356350
580	GABAergic Neuron	Arterial EC	Mdk	ITGA6_ITGB1	0.00747886	0	MDK_ITGA6_ITGB1	Mdk - (Itga6+Itgb1)	MK	Secreted Signaling	PMID: 28356350
581	Choroid Plexus Cell	Venous EC	Mdk	ITGA6_ITGB1	0.00209682	0	MDK_ITGA6_ITGB1	Mdk - (Itga6+Itgb1)	MK	Secreted Signaling	PMID: 28356350
582	Ependymal Cell	Venous EC	Mdk	ITGA6_ITGB1	0.0114206	0	MDK_ITGA6_ITGB1	Mdk - (Itga6+Itgb1)	MK	Secreted Signaling	PMID: 28356350
583	Fibroblast	Venous EC	Mdk	ITGA6_ITGB1	0.0364361	0	MDK_ITGA6_ITGB1	Mdk - (Itga6+Itgb1)	MK	Secreted Signaling	PMID: 28356350
584	OPC 1	Venous EC	Mdk	ITGA6_ITGB1	0.0140929	0	MDK_ITGA6_ITGB1	Mdk - (Itga6+Itgb1)	MK	Secreted Signaling	PMID: 28356350
585	NPY+ Cell	Venous EC	Mdk	ITGA6_ITGB1	0.0175946	0	MDK_ITGA6_ITGB1	Mdk - (Itga6+Itgb1)	MK	Secreted Signaling	PMID: 28356350
586	GABAergic Neuron	Venous EC	Mdk	ITGA6_ITGB1	0.016805	0	MDK_ITGA6_ITGB1	Mdk - (Itga6+Itgb1)	MK	Secreted Signaling	PMID: 28356350
587	Choroid Plexus Cell	Microglia	Mdk	Lrp1	0.000801063	0	MDK_LRP1	Mdk - Lrp1	MK	Secreted Signaling	PMID: 28356350
588	Ependymal Cell	Microglia	Mdk	Lrp1	0.00438845	0	MDK_LRP1	Mdk - Lrp1	MK	Secreted Signaling	PMID: 28356350
589	Fibroblast	Microglia	Mdk	Lrp1	0.0142224	0	MDK_LRP1	Mdk - Lrp1	MK	Secreted Signaling	PMID: 28356350
590	OPC 1	Microglia	Mdk	Lrp1	0.00542432	0	MDK_LRP1	Mdk - Lrp1	MK	Secreted Signaling	PMID: 28356350
591	NPY+ Cell	Microglia	Mdk	Lrp1	0.00678693	0	MDK_LRP1	Mdk - Lrp1	MK	Secreted Signaling	PMID: 28356350
592	GABAergic Neuron	Microglia	Mdk	Lrp1	0.00647917	0	MDK_LRP1	Mdk - Lrp1	MK	Secreted Signaling	PMID: 28356350
593	Choroid Plexus Cell	Homeostatic Microglia	Mdk	Lrp1	0.000888256	0	MDK_LRP1	Mdk - Lrp1	MK	Secreted Signaling	PMID: 28356350
594	Ependymal Cell	Homeostatic Microglia	Mdk	Lrp1	0.00486422	0	MDK_LRP1	Mdk - Lrp1	MK	Secreted Signaling	PMID: 28356350
595	Fibroblast	Homeostatic Microglia	Mdk	Lrp1	0.0157475	0	MDK_LRP1	Mdk - Lrp1	MK	Secreted Signaling	PMID: 28356350
596	OPC 1	Homeostatic Microglia	Mdk	Lrp1	0.00601171	0	MDK_LRP1	Mdk - Lrp1	MK	Secreted Signaling	PMID: 28356350
597	NPY+ Cell	Homeostatic Microglia	Mdk	Lrp1	0.00752076	0	MDK_LRP1	Mdk - Lrp1	MK	Secreted Signaling	PMID: 28356350
598	GABAergic Neuron	Homeostatic Microglia	Mdk	Lrp1	0.00717996	0	MDK_LRP1	Mdk - Lrp1	MK	Secreted Signaling	PMID: 28356350
599	Choroid Plexus Cell	Choroid Plexus Cell	Mdk	Lrp1	0.000649832	0	MDK_LRP1	Mdk - Lrp1	MK	Secreted Signaling	PMID: 28356350
600	Ependymal Cell	Choroid Plexus Cell	Mdk	Lrp1	0.00356238	0	MDK_LRP1	Mdk - Lrp1	MK	Secreted Signaling	PMID: 28356350
601	Fibroblast	Choroid Plexus Cell	Mdk	Lrp1	0.0115667	0	MDK_LRP1	Mdk - Lrp1	MK	Secreted Signaling	PMID: 28356350
602	OPC 1	Choroid Plexus Cell	Mdk	Lrp1	0.00440412	0	MDK_LRP1	Mdk - Lrp1	MK	Secreted Signaling	PMID: 28356350
603	NPY+ Cell	Choroid Plexus Cell	Mdk	Lrp1	0.00551187	0	MDK_LRP1	Mdk - Lrp1	MK	Secreted Signaling	PMID: 28356350
604	GABAergic Neuron	Choroid Plexus Cell	Mdk	Lrp1	0.00526162	0	MDK_LRP1	Mdk - Lrp1	MK	Secreted Signaling	PMID: 28356350
605	Choroid Plexus Cell	Pericyte	Mdk	Lrp1	0.000949774	0	MDK_LRP1	Mdk - Lrp1	MK	Secreted Signaling	PMID: 28356350
606	Ependymal Cell	Pericyte	Mdk	Lrp1	0.00519967	0	MDK_LRP1	Mdk - Lrp1	MK	Secreted Signaling	PMID: 28356350
607	Fibroblast	Pericyte	Mdk	Lrp1	0.0168208	0	MDK_LRP1	Mdk - Lrp1	MK	Secreted Signaling	PMID: 28356350
608	OPC 1	Pericyte	Mdk	Lrp1	0.00642578	0	MDK_LRP1	Mdk - Lrp1	MK	Secreted Signaling	PMID: 28356350
609	NPY+ Cell	Pericyte	Mdk	Lrp1	0.00803793	0	MDK_LRP1	Mdk - Lrp1	MK	Secreted Signaling	PMID: 28356350
610	GABAergic Neuron	Pericyte	Mdk	Lrp1	0.00767387	0	MDK_LRP1	Mdk - Lrp1	MK	Secreted Signaling	PMID: 28356350
611	Choroid Plexus Cell	Astrocyte	Mdk	Lrp1	0.000691079	0	MDK_LRP1	Mdk - Lrp1	MK	Secreted Signaling	PMID: 28356350
612	Ependymal Cell	Astrocyte	Mdk	Lrp1	0.00378779	0	MDK_LRP1	Mdk - Lrp1	MK	Secreted Signaling	PMID: 28356350
613	Fibroblast	Astrocyte	Mdk	Lrp1	0.0122924	0	MDK_LRP1	Mdk - Lrp1	MK	Secreted Signaling	PMID: 28356350
614	OPC 1	Astrocyte	Mdk	Lrp1	0.00468255	0	MDK_LRP1	Mdk - Lrp1	MK	Secreted Signaling	PMID: 28356350
615	NPY+ Cell	Astrocyte	Mdk	Lrp1	0.00585992	0	MDK_LRP1	Mdk - Lrp1	MK	Secreted Signaling	PMID: 28356350
616	GABAergic Neuron	Astrocyte	Mdk	Lrp1	0.00559395	0	MDK_LRP1	Mdk - Lrp1	MK	Secreted Signaling	PMID: 28356350
617	Choroid Plexus Cell	Fibroblast	Mdk	Lrp1	0.00255763	0	MDK_LRP1	Mdk - Lrp1	MK	Secreted Signaling	PMID: 28356350
618	Ependymal Cell	Fibroblast	Mdk	Lrp1	0.013902	0	MDK_LRP1	Mdk - Lrp1	MK	Secreted Signaling	PMID: 28356350
619	Fibroblast	Fibroblast	Mdk	Lrp1	0.04411	0	MDK_LRP1	Mdk - Lrp1	MK	Secreted Signaling	PMID: 28356350
620	OPC 1	Fibroblast	Mdk	Lrp1	0.0171448	0	MDK_LRP1	Mdk - Lrp1	MK	Secreted Signaling	PMID: 28356350
621	NPY+ Cell	Fibroblast	Mdk	Lrp1	0.0213883	0	MDK_LRP1	Mdk - Lrp1	MK	Secreted Signaling	PMID: 28356350
622	GABAergic Neuron	Fibroblast	Mdk	Lrp1	0.020432	0	MDK_LRP1	Mdk - Lrp1	MK	Secreted Signaling	PMID: 28356350
623	Choroid Plexus Cell	OPC 1	Mdk	Lrp1	0.00375514	0	MDK_LRP1	Mdk - Lrp1	MK	Secreted Signaling	PMID: 28356350
624	Ependymal Cell	OPC 1	Mdk	Lrp1	0.0203029	0	MDK_LRP1	Mdk - Lrp1	MK	Secreted Signaling	PMID: 28356350
625	Fibroblast	OPC 1	Mdk	Lrp1	0.0635238	0	MDK_LRP1	Mdk - Lrp1	MK	Secreted Signaling	PMID: 28356350
626	OPC 1	OPC 1	Mdk	Lrp1	0.025001	0	MDK_LRP1	Mdk - Lrp1	MK	Secreted Signaling	PMID: 28356350
627	NPY+ Cell	OPC 1	Mdk	Lrp1	0.0311274	0	MDK_LRP1	Mdk - Lrp1	MK	Secreted Signaling	PMID: 28356350
628	GABAergic Neuron	OPC 1	Mdk	Lrp1	0.0297489	0	MDK_LRP1	Mdk - Lrp1	MK	Secreted Signaling	PMID: 28356350
629	Choroid Plexus Cell	NPY+ Cell	Mdk	Lrp1	0.000269046	0	MDK_LRP1	Mdk - Lrp1	MK	Secreted Signaling	PMID: 28356350
630	Ependymal Cell	NPY+ Cell	Mdk	Lrp1	0.00147743	0	MDK_LRP1	Mdk - Lrp1	MK	Secreted Signaling	PMID: 28356350
631	Fibroblast	NPY+ Cell	Mdk	Lrp1	0.00481975	0	MDK_LRP1	Mdk - Lrp1	MK	Secreted Signaling	PMID: 28356350
632	OPC 1	NPY+ Cell	Mdk	Lrp1	0.00182743	0	MDK_LRP1	Mdk - Lrp1	MK	Secreted Signaling	PMID: 28356350
633	NPY+ Cell	NPY+ Cell	Mdk	Lrp1	0.00228857	0	MDK_LRP1	Mdk - Lrp1	MK	Secreted Signaling	PMID: 28356350
634	GABAergic Neuron	NPY+ Cell	Mdk	Lrp1	0.00218434	0	MDK_LRP1	Mdk - Lrp1	MK	Secreted Signaling	PMID: 28356350
635	Choroid Plexus Cell	OPC 2	Mdk	Lrp1	0.00382483	0	MDK_LRP1	Mdk - Lrp1	MK	Secreted Signaling	PMID: 28356350
636	Ependymal Cell	OPC 2	Mdk	Lrp1	0.0206734	0	MDK_LRP1	Mdk - Lrp1	MK	Secreted Signaling	PMID: 28356350
637	Fibroblast	OPC 2	Mdk	Lrp1	0.0646308	0	MDK_LRP1	Mdk - Lrp1	MK	Secreted Signaling	PMID: 28356350
638	OPC 1	OPC 2	Mdk	Lrp1	0.0254549	0	MDK_LRP1	Mdk - Lrp1	MK	Secreted Signaling	PMID: 28356350
639	NPY+ Cell	OPC 2	Mdk	Lrp1	0.0316889	0	MDK_LRP1	Mdk - Lrp1	MK	Secreted Signaling	PMID: 28356350
640	GABAergic Neuron	OPC 2	Mdk	Lrp1	0.0302864	0	MDK_LRP1	Mdk - Lrp1	MK	Secreted Signaling	PMID: 28356350
641	Choroid Plexus Cell	Glutamatergic Neuron	Mdk	Lrp1	0.000243279	0	MDK_LRP1	Mdk - Lrp1	MK	Secreted Signaling	PMID: 28356350
642	Ependymal Cell	Glutamatergic Neuron	Mdk	Lrp1	0.00133609	0	MDK_LRP1	Mdk - Lrp1	MK	Secreted Signaling	PMID: 28356350
643	Fibroblast	Glutamatergic Neuron	Mdk	Lrp1	0.00436006	0	MDK_LRP1	Mdk - Lrp1	MK	Secreted Signaling	PMID: 28356350
644	OPC 1	Glutamatergic Neuron	Mdk	Lrp1	0.00165266	0	MDK_LRP1	Mdk - Lrp1	MK	Secreted Signaling	PMID: 28356350
645	NPY+ Cell	Glutamatergic Neuron	Mdk	Lrp1	0.00206979	0	MDK_LRP1	Mdk - Lrp1	MK	Secreted Signaling	PMID: 28356350
646	GABAergic Neuron	Glutamatergic Neuron	Mdk	Lrp1	0.00197551	0	MDK_LRP1	Mdk - Lrp1	MK	Secreted Signaling	PMID: 28356350
647	Choroid Plexus Cell	Capillary EC	Mdk	Ncl	0.00077087	0	MDK_NCL	Mdk - Ncl	MK	Secreted Signaling	PMID: 28356350
648	Ependymal Cell	Capillary EC	Mdk	Ncl	0.00422362	0	MDK_NCL	Mdk - Ncl	MK	Secreted Signaling	PMID: 28356350
649	Fibroblast	Capillary EC	Mdk	Ncl	0.0136933	0	MDK_NCL	Mdk - Ncl	MK	Secreted Signaling	PMID: 28356350
650	OPC 1	Capillary EC	Mdk	Ncl	0.00522078	0	MDK_NCL	Mdk - Ncl	MK	Secreted Signaling	PMID: 28356350
651	NPY+ Cell	Capillary EC	Mdk	Ncl	0.0065326	0	MDK_NCL	Mdk - Ncl	MK	Secreted Signaling	PMID: 28356350
652	GABAergic Neuron	Capillary EC	Mdk	Ncl	0.0062363	0	MDK_NCL	Mdk - Ncl	MK	Secreted Signaling	PMID: 28356350
653	Choroid Plexus Cell	Microglia	Mdk	Ncl	0.00363788	0	MDK_NCL	Mdk - Ncl	MK	Secreted Signaling	PMID: 28356350
654	Ependymal Cell	Microglia	Mdk	Ncl	0.0196792	0	MDK_NCL	Mdk - Ncl	MK	Secreted Signaling	PMID: 28356350
655	Fibroblast	Microglia	Mdk	Ncl	0.0616558	0	MDK_NCL	Mdk - Ncl	MK	Secreted Signaling	PMID: 28356350
656	OPC 1	Microglia	Mdk	Ncl	0.0242364	0	MDK_NCL	Mdk - Ncl	MK	Secreted Signaling	PMID: 28356350
657	NPY+ Cell	Microglia	Mdk	Ncl	0.0301813	0	MDK_NCL	Mdk - Ncl	MK	Secreted Signaling	PMID: 28356350
658	GABAergic Neuron	Microglia	Mdk	Ncl	0.0288435	0	MDK_NCL	Mdk - Ncl	MK	Secreted Signaling	PMID: 28356350
659	Choroid Plexus Cell	Homeostatic Microglia	Mdk	Ncl	0.00302341	0	MDK_NCL	Mdk - Ncl	MK	Secreted Signaling	PMID: 28356350
660	Ependymal Cell	Homeostatic Microglia	Mdk	Ncl	0.0163997	0	MDK_NCL	Mdk - Ncl	MK	Secreted Signaling	PMID: 28356350
661	Fibroblast	Homeostatic Microglia	Mdk	Ncl	0.0517504	0	MDK_NCL	Mdk - Ncl	MK	Secreted Signaling	PMID: 28356350
662	OPC 1	Homeostatic Microglia	Mdk	Ncl	0.0202132	0	MDK_NCL	Mdk - Ncl	MK	Secreted Signaling	PMID: 28356350
663	NPY+ Cell	Homeostatic Microglia	Mdk	Ncl	0.0251968	0	MDK_NCL	Mdk - Ncl	MK	Secreted Signaling	PMID: 28356350
664	GABAergic Neuron	Homeostatic Microglia	Mdk	Ncl	0.0240744	0	MDK_NCL	Mdk - Ncl	MK	Secreted Signaling	PMID: 28356350
665	Choroid Plexus Cell	Choroid Plexus Cell	Mdk	Ncl	0.00189202	0	MDK_NCL	Mdk - Ncl	MK	Secreted Signaling	PMID: 28356350
666	Ependymal Cell	Choroid Plexus Cell	Mdk	Ncl	0.0103146	0	MDK_NCL	Mdk - Ncl	MK	Secreted Signaling	PMID: 28356350
667	Fibroblast	Choroid Plexus Cell	Mdk	Ncl	0.0329882	0	MDK_NCL	Mdk - Ncl	MK	Secreted Signaling	PMID: 28356350
668	OPC 1	Choroid Plexus Cell	Mdk	Ncl	0.0127314	0	MDK_NCL	Mdk - Ncl	MK	Secreted Signaling	PMID: 28356350
669	NPY+ Cell	Choroid Plexus Cell	Mdk	Ncl	0.0159002	0	MDK_NCL	Mdk - Ncl	MK	Secreted Signaling	PMID: 28356350
670	GABAergic Neuron	Choroid Plexus Cell	Mdk	Ncl	0.0151855	0	MDK_NCL	Mdk - Ncl	MK	Secreted Signaling	PMID: 28356350
671	Choroid Plexus Cell	Pericyte	Mdk	Ncl	0.00103933	0	MDK_NCL	Mdk - Ncl	MK	Secreted Signaling	PMID: 28356350
672	Ependymal Cell	Pericyte	Mdk	Ncl	0.00568765	0	MDK_NCL	Mdk - Ncl	MK	Secreted Signaling	PMID: 28356350
673	Fibroblast	Pericyte	Mdk	Ncl	0.0183792	0	MDK_NCL	Mdk - Ncl	MK	Secreted Signaling	PMID: 28356350
674	OPC 1	Pericyte	Mdk	Ncl	0.00702802	0	MDK_NCL	Mdk - Ncl	MK	Secreted Signaling	PMID: 28356350
675	NPY+ Cell	Pericyte	Mdk	Ncl	0.00878993	0	MDK_NCL	Mdk - Ncl	MK	Secreted Signaling	PMID: 28356350
676	GABAergic Neuron	Pericyte	Mdk	Ncl	0.0083921	0	MDK_NCL	Mdk - Ncl	MK	Secreted Signaling	PMID: 28356350
677	Choroid Plexus Cell	Arterial EC	Mdk	Ncl	0.000943369	0	MDK_NCL	Mdk - Ncl	MK	Secreted Signaling	PMID: 28356350
678	Ependymal Cell	Arterial EC	Mdk	Ncl	0.00516475	0	MDK_NCL	Mdk - Ncl	MK	Secreted Signaling	PMID: 28356350
679	Fibroblast	Arterial EC	Mdk	Ncl	0.0167091	0	MDK_NCL	Mdk - Ncl	MK	Secreted Signaling	PMID: 28356350
680	OPC 1	Arterial EC	Mdk	Ncl	0.00638269	0	MDK_NCL	Mdk - Ncl	MK	Secreted Signaling	PMID: 28356350
681	NPY+ Cell	Arterial EC	Mdk	Ncl	0.00798411	0	MDK_NCL	Mdk - Ncl	MK	Secreted Signaling	PMID: 28356350
682	GABAergic Neuron	Arterial EC	Mdk	Ncl	0.00762247	0	MDK_NCL	Mdk - Ncl	MK	Secreted Signaling	PMID: 28356350
683	Choroid Plexus Cell	Arterial SMC	Mdk	Ncl	0.00244989	0	MDK_NCL	Mdk - Ncl	MK	Secreted Signaling	PMID: 28356350
684	Ependymal Cell	Arterial SMC	Mdk	Ncl	0.0133228	0	MDK_NCL	Mdk - Ncl	MK	Secreted Signaling	PMID: 28356350
685	Fibroblast	Arterial SMC	Mdk	Ncl	0.0423263	0	MDK_NCL	Mdk - Ncl	MK	Secreted Signaling	PMID: 28356350
686	OPC 1	Arterial SMC	Mdk	Ncl	0.0164327	0	MDK_NCL	Mdk - Ncl	MK	Secreted Signaling	PMID: 28356350
687	NPY+ Cell	Arterial SMC	Mdk	Ncl	0.0205037	0	MDK_NCL	Mdk - Ncl	MK	Secreted Signaling	PMID: 28356350
688	GABAergic Neuron	Arterial SMC	Mdk	Ncl	0.0195862	0	MDK_NCL	Mdk - Ncl	MK	Secreted Signaling	PMID: 28356350
689	Choroid Plexus Cell	Ependymal Cell	Mdk	Ncl	0.00278597	0	MDK_NCL	Mdk - Ncl	MK	Secreted Signaling	PMID: 28356350
690	Ependymal Cell	Ependymal Cell	Mdk	Ncl	0.0151278	0	MDK_NCL	Mdk - Ncl	MK	Secreted Signaling	PMID: 28356350
691	Fibroblast	Ependymal Cell	Mdk	Ncl	0.0478701	0	MDK_NCL	Mdk - Ncl	MK	Secreted Signaling	PMID: 28356350
692	OPC 1	Ependymal Cell	Mdk	Ncl	0.0186511	0	MDK_NCL	Mdk - Ncl	MK	Secreted Signaling	PMID: 28356350
693	NPY+ Cell	Ependymal Cell	Mdk	Ncl	0.0232586	0	MDK_NCL	Mdk - Ncl	MK	Secreted Signaling	PMID: 28356350
694	GABAergic Neuron	Ependymal Cell	Mdk	Ncl	0.0222206	0	MDK_NCL	Mdk - Ncl	MK	Secreted Signaling	PMID: 28356350
695	Choroid Plexus Cell	T Cell	Mdk	Ncl	0.00306813	0	MDK_NCL	Mdk - Ncl	MK	Secreted Signaling	PMID: 28356350
696	Ependymal Cell	T Cell	Mdk	Ncl	0.016639	0	MDK_NCL	Mdk - Ncl	MK	Secreted Signaling	PMID: 28356350
697	Fibroblast	T Cell	Mdk	Ncl	0.052478	0	MDK_NCL	Mdk - Ncl	MK	Secreted Signaling	PMID: 28356350
698	OPC 1	T Cell	Mdk	Ncl	0.020507	0	MDK_NCL	Mdk - Ncl	MK	Secreted Signaling	PMID: 28356350
699	NPY+ Cell	T Cell	Mdk	Ncl	0.025561	0	MDK_NCL	Mdk - Ncl	MK	Secreted Signaling	PMID: 28356350
700	GABAergic Neuron	T Cell	Mdk	Ncl	0.0244229	0	MDK_NCL	Mdk - Ncl	MK	Secreted Signaling	PMID: 28356350
701	Choroid Plexus Cell	Venous EC	Mdk	Ncl	0.00219929	0	MDK_NCL	Mdk - Ncl	MK	Secreted Signaling	PMID: 28356350
702	Ependymal Cell	Venous EC	Mdk	Ncl	0.0119733	0	MDK_NCL	Mdk - Ncl	MK	Secreted Signaling	PMID: 28356350
703	Fibroblast	Venous EC	Mdk	Ncl	0.0381527	0	MDK_NCL	Mdk - Ncl	MK	Secreted Signaling	PMID: 28356350
704	OPC 1	Venous EC	Mdk	Ncl	0.014773	0	MDK_NCL	Mdk - Ncl	MK	Secreted Signaling	PMID: 28356350
705	NPY+ Cell	Venous EC	Mdk	Ncl	0.0184405	0	MDK_NCL	Mdk - Ncl	MK	Secreted Signaling	PMID: 28356350
706	GABAergic Neuron	Venous EC	Mdk	Ncl	0.0176136	0	MDK_NCL	Mdk - Ncl	MK	Secreted Signaling	PMID: 28356350
707	Choroid Plexus Cell	Border Associated Macrophage	Mdk	Ncl	0.00306051	0	MDK_NCL	Mdk - Ncl	MK	Secreted Signaling	PMID: 28356350
708	Ependymal Cell	Border Associated Macrophage	Mdk	Ncl	0.0165983	0	MDK_NCL	Mdk - Ncl	MK	Secreted Signaling	PMID: 28356350
709	Fibroblast	Border Associated Macrophage	Mdk	Ncl	0.0523542	0	MDK_NCL	Mdk - Ncl	MK	Secreted Signaling	PMID: 28356350
710	OPC 1	Border Associated Macrophage	Mdk	Ncl	0.020457	0	MDK_NCL	Mdk - Ncl	MK	Secreted Signaling	PMID: 28356350
711	NPY+ Cell	Border Associated Macrophage	Mdk	Ncl	0.0254991	0	MDK_NCL	Mdk - Ncl	MK	Secreted Signaling	PMID: 28356350
712	GABAergic Neuron	Border Associated Macrophage	Mdk	Ncl	0.0243636	0	MDK_NCL	Mdk - Ncl	MK	Secreted Signaling	PMID: 28356350
713	Choroid Plexus Cell	Fibroblast	Mdk	Ncl	0.000819167	0	MDK_NCL	Mdk - Ncl	MK	Secreted Signaling	PMID: 28356350
714	Ependymal Cell	Fibroblast	Mdk	Ncl	0.00448727	0	MDK_NCL	Mdk - Ncl	MK	Secreted Signaling	PMID: 28356350
715	Fibroblast	Fibroblast	Mdk	Ncl	0.0145394	0	MDK_NCL	Mdk - Ncl	MK	Secreted Signaling	PMID: 28356350
716	OPC 1	Fibroblast	Mdk	Ncl	0.00554633	0	MDK_NCL	Mdk - Ncl	MK	Secreted Signaling	PMID: 28356350
717	NPY+ Cell	Fibroblast	Mdk	Ncl	0.00693938	0	MDK_NCL	Mdk - Ncl	MK	Secreted Signaling	PMID: 28356350
718	GABAergic Neuron	Fibroblast	Mdk	Ncl	0.00662475	0	MDK_NCL	Mdk - Ncl	MK	Secreted Signaling	PMID: 28356350
719	Choroid Plexus Cell	Ccr2+ Monocyte/Macrophage	Mdk	Ncl	0.000888066	0	MDK_NCL	Mdk - Ncl	MK	Secreted Signaling	PMID: 28356350
720	Ependymal Cell	Ccr2+ Monocyte/Macrophage	Mdk	Ncl	0.00486318	0	MDK_NCL	Mdk - Ncl	MK	Secreted Signaling	PMID: 28356350
721	Fibroblast	Ccr2+ Monocyte/Macrophage	Mdk	Ncl	0.0157441	0	MDK_NCL	Mdk - Ncl	MK	Secreted Signaling	PMID: 28356350
722	OPC 1	Ccr2+ Monocyte/Macrophage	Mdk	Ncl	0.00601043	0	MDK_NCL	Mdk - Ncl	MK	Secreted Signaling	PMID: 28356350
723	NPY+ Cell	Ccr2+ Monocyte/Macrophage	Mdk	Ncl	0.00751916	0	MDK_NCL	Mdk - Ncl	MK	Secreted Signaling	PMID: 28356350
724	GABAergic Neuron	Ccr2+ Monocyte/Macrophage	Mdk	Ncl	0.00717843	0	MDK_NCL	Mdk - Ncl	MK	Secreted Signaling	PMID: 28356350
725	Choroid Plexus Cell	OPC 1	Mdk	Ncl	0.00302107	0	MDK_NCL	Mdk - Ncl	MK	Secreted Signaling	PMID: 28356350
726	Ependymal Cell	OPC 1	Mdk	Ncl	0.0163872	0	MDK_NCL	Mdk - Ncl	MK	Secreted Signaling	PMID: 28356350
727	Fibroblast	OPC 1	Mdk	Ncl	0.0517124	0	MDK_NCL	Mdk - Ncl	MK	Secreted Signaling	PMID: 28356350
728	OPC 1	OPC 1	Mdk	Ncl	0.0201979	0	MDK_NCL	Mdk - Ncl	MK	Secreted Signaling	PMID: 28356350
729	NPY+ Cell	OPC 1	Mdk	Ncl	0.0251777	0	MDK_NCL	Mdk - Ncl	MK	Secreted Signaling	PMID: 28356350
730	GABAergic Neuron	OPC 1	Mdk	Ncl	0.0240562	0	MDK_NCL	Mdk - Ncl	MK	Secreted Signaling	PMID: 28356350
731	Choroid Plexus Cell	NPY+ Cell	Mdk	Ncl	0.000826278	0	MDK_NCL	Mdk - Ncl	MK	Secreted Signaling	PMID: 28356350
732	Ependymal Cell	NPY+ Cell	Mdk	Ncl	0.00452607	0	MDK_NCL	Mdk - Ncl	MK	Secreted Signaling	PMID: 28356350
733	Fibroblast	NPY+ Cell	Mdk	Ncl	0.0146639	0	MDK_NCL	Mdk - Ncl	MK	Secreted Signaling	PMID: 28356350
734	OPC 1	NPY+ Cell	Mdk	Ncl	0.00559424	0	MDK_NCL	Mdk - Ncl	MK	Secreted Signaling	PMID: 28356350
735	NPY+ Cell	NPY+ Cell	Mdk	Ncl	0.00699924	0	MDK_NCL	Mdk - Ncl	MK	Secreted Signaling	PMID: 28356350
736	GABAergic Neuron	NPY+ Cell	Mdk	Ncl	0.00668191	0	MDK_NCL	Mdk - Ncl	MK	Secreted Signaling	PMID: 28356350
737	Choroid Plexus Cell	B Cell	Mdk	Ncl	0.00324495	0	MDK_NCL	Mdk - Ncl	MK	Secreted Signaling	PMID: 28356350
738	Ependymal Cell	B Cell	Mdk	Ncl	0.0175842	0	MDK_NCL	Mdk - Ncl	MK	Secreted Signaling	PMID: 28356350
739	Fibroblast	B Cell	Mdk	Ncl	0.0553444	0	MDK_NCL	Mdk - Ncl	MK	Secreted Signaling	PMID: 28356350
740	OPC 1	B Cell	Mdk	Ncl	0.021667	0	MDK_NCL	Mdk - Ncl	MK	Secreted Signaling	PMID: 28356350
741	NPY+ Cell	B Cell	Mdk	Ncl	0.0269991	0	MDK_NCL	Mdk - Ncl	MK	Secreted Signaling	PMID: 28356350
742	GABAergic Neuron	B Cell	Mdk	Ncl	0.0257986	0	MDK_NCL	Mdk - Ncl	MK	Secreted Signaling	PMID: 28356350
743	Choroid Plexus Cell	Fenestrated EC	Mdk	Ncl	0.00257596	0	MDK_NCL	Mdk - Ncl	MK	Secreted Signaling	PMID: 28356350
744	Ependymal Cell	Fenestrated EC	Mdk	Ncl	0.0140005	0	MDK_NCL	Mdk - Ncl	MK	Secreted Signaling	PMID: 28356350
745	Fibroblast	Fenestrated EC	Mdk	Ncl	0.044413	0	MDK_NCL	Mdk - Ncl	MK	Secreted Signaling	PMID: 28356350
746	OPC 1	Fenestrated EC	Mdk	Ncl	0.0172659	0	MDK_NCL	Mdk - Ncl	MK	Secreted Signaling	PMID: 28356350
747	NPY+ Cell	Fenestrated EC	Mdk	Ncl	0.0215387	0	MDK_NCL	Mdk - Ncl	MK	Secreted Signaling	PMID: 28356350
748	GABAergic Neuron	Fenestrated EC	Mdk	Ncl	0.0205759	0	MDK_NCL	Mdk - Ncl	MK	Secreted Signaling	PMID: 28356350
749	Choroid Plexus Cell	GABAergic Neuron	Mdk	Ncl	0.00398988	0	MDK_NCL	Mdk - Ncl	MK	Secreted Signaling	PMID: 28356350
750	Ependymal Cell	GABAergic Neuron	Mdk	Ncl	0.0215497	0	MDK_NCL	Mdk - Ncl	MK	Secreted Signaling	PMID: 28356350
751	Fibroblast	GABAergic Neuron	Mdk	Ncl	0.0672426	0	MDK_NCL	Mdk - Ncl	MK	Secreted Signaling	PMID: 28356350
752	OPC 1	GABAergic Neuron	Mdk	Ncl	0.0265284	0	MDK_NCL	Mdk - Ncl	MK	Secreted Signaling	PMID: 28356350
753	NPY+ Cell	GABAergic Neuron	Mdk	Ncl	0.0330165	0	MDK_NCL	Mdk - Ncl	MK	Secreted Signaling	PMID: 28356350
754	GABAergic Neuron	GABAergic Neuron	Mdk	Ncl	0.0315571	0	MDK_NCL	Mdk - Ncl	MK	Secreted Signaling	PMID: 28356350
755	Choroid Plexus Cell	Myelin-Forming Oligodendrocyte	Mdk	Ncl	0.00361486	0	MDK_NCL	Mdk - Ncl	MK	Secreted Signaling	PMID: 28356350
756	Ependymal Cell	Myelin-Forming Oligodendrocyte	Mdk	Ncl	0.0195566	0	MDK_NCL	Mdk - Ncl	MK	Secreted Signaling	PMID: 28356350
757	Fibroblast	Myelin-Forming Oligodendrocyte	Mdk	Ncl	0.0612882	0	MDK_NCL	Mdk - Ncl	MK	Secreted Signaling	PMID: 28356350
758	OPC 1	Myelin-Forming Oligodendrocyte	Mdk	Ncl	0.0240862	0	MDK_NCL	Mdk - Ncl	MK	Secreted Signaling	PMID: 28356350
759	NPY+ Cell	Myelin-Forming Oligodendrocyte	Mdk	Ncl	0.0299954	0	MDK_NCL	Mdk - Ncl	MK	Secreted Signaling	PMID: 28356350
760	GABAergic Neuron	Myelin-Forming Oligodendrocyte	Mdk	Ncl	0.0286656	0	MDK_NCL	Mdk - Ncl	MK	Secreted Signaling	PMID: 28356350
761	Capillary EC	Astrocyte	Ptn	Ptprz1	0.141287	0	PTN_PTPRZ1	Ptn - Ptprz1	PTN	Secreted Signaling	PMID: 28356350; PMID: 25620911
762	Pericyte	Astrocyte	Ptn	Ptprz1	0.264583	0	PTN_PTPRZ1	Ptn - Ptprz1	PTN	Secreted Signaling	PMID: 28356350; PMID: 25620911
763	Arterial EC	Astrocyte	Ptn	Ptprz1	0.198384	0	PTN_PTPRZ1	Ptn - Ptprz1	PTN	Secreted Signaling	PMID: 28356350; PMID: 25620911
764	Arterial SMC	Astrocyte	Ptn	Ptprz1	0.020007	0	PTN_PTPRZ1	Ptn - Ptprz1	PTN	Secreted Signaling	PMID: 28356350; PMID: 25620911
765	Astrocyte	Astrocyte	Ptn	Ptprz1	0.0546428	0	PTN_PTPRZ1	Ptn - Ptprz1	PTN	Secreted Signaling	PMID: 28356350; PMID: 25620911
766	Ependymal Cell	Astrocyte	Ptn	Ptprz1	0.0185494	0	PTN_PTPRZ1	Ptn - Ptprz1	PTN	Secreted Signaling	PMID: 28356350; PMID: 25620911
767	Venous EC	Astrocyte	Ptn	Ptprz1	0.189486	0	PTN_PTPRZ1	Ptn - Ptprz1	PTN	Secreted Signaling	PMID: 28356350; PMID: 25620911
768	Border Associated Macrophage	Astrocyte	Ptn	Ptprz1	0.0129847	0	PTN_PTPRZ1	Ptn - Ptprz1	PTN	Secreted Signaling	PMID: 28356350; PMID: 25620911
769	Fibroblast	Astrocyte	Ptn	Ptprz1	0.221601	0	PTN_PTPRZ1	Ptn - Ptprz1	PTN	Secreted Signaling	PMID: 28356350; PMID: 25620911
770	Reactive Astrocyte	Astrocyte	Ptn	Ptprz1	0.195969	0	PTN_PTPRZ1	Ptn - Ptprz1	PTN	Secreted Signaling	PMID: 28356350; PMID: 25620911
771	OPC 1	Astrocyte	Ptn	Ptprz1	0.231582	0	PTN_PTPRZ1	Ptn - Ptprz1	PTN	Secreted Signaling	PMID: 28356350; PMID: 25620911
772	NPY+ Cell	Astrocyte	Ptn	Ptprz1	0.304722	0	PTN_PTPRZ1	Ptn - Ptprz1	PTN	Secreted Signaling	PMID: 28356350; PMID: 25620911
773	OPC 2	Astrocyte	Ptn	Ptprz1	0.0899094	0	PTN_PTPRZ1	Ptn - Ptprz1	PTN	Secreted Signaling	PMID: 28356350; PMID: 25620911
774	Glutamatergic Neuron	Astrocyte	Ptn	Ptprz1	0.0306257	0	PTN_PTPRZ1	Ptn - Ptprz1	PTN	Secreted Signaling	PMID: 28356350; PMID: 25620911
775	Myelin-Forming Oligodendrocyte	Astrocyte	Ptn	Ptprz1	0.189402	0	PTN_PTPRZ1	Ptn - Ptprz1	PTN	Secreted Signaling	PMID: 28356350; PMID: 25620911
776	Capillary EC	Ependymal Cell	Ptn	Ptprz1	0.0736594	0	PTN_PTPRZ1	Ptn - Ptprz1	PTN	Secreted Signaling	PMID: 28356350; PMID: 25620911
777	Pericyte	Ependymal Cell	Ptn	Ptprz1	0.148119	0	PTN_PTPRZ1	Ptn - Ptprz1	PTN	Secreted Signaling	PMID: 28356350; PMID: 25620911
778	Arterial EC	Ependymal Cell	Ptn	Ptprz1	0.106827	0	PTN_PTPRZ1	Ptn - Ptprz1	PTN	Secreted Signaling	PMID: 28356350; PMID: 25620911
779	Arterial SMC	Ependymal Cell	Ptn	Ptprz1	0.00977008	0	PTN_PTPRZ1	Ptn - Ptprz1	PTN	Secreted Signaling	PMID: 28356350; PMID: 25620911
780	Astrocyte	Ependymal Cell	Ptn	Ptprz1	0.0271753	0	PTN_PTPRZ1	Ptn - Ptprz1	PTN	Secreted Signaling	PMID: 28356350; PMID: 25620911
781	Ependymal Cell	Ependymal Cell	Ptn	Ptprz1	0.00905138	0	PTN_PTPRZ1	Ptn - Ptprz1	PTN	Secreted Signaling	PMID: 28356350; PMID: 25620911
782	Venous EC	Ependymal Cell	Ptn	Ptprz1	0.101515	0	PTN_PTPRZ1	Ptn - Ptprz1	PTN	Secreted Signaling	PMID: 28356350; PMID: 25620911
783	Border Associated Macrophage	Ependymal Cell	Ptn	Ptprz1	0.00631769	0	PTN_PTPRZ1	Ptn - Ptprz1	PTN	Secreted Signaling	PMID: 28356350; PMID: 25620911
784	Fibroblast	Ependymal Cell	Ptn	Ptprz1	0.120945	0	PTN_PTPRZ1	Ptn - Ptprz1	PTN	Secreted Signaling	PMID: 28356350; PMID: 25620911
785	Reactive Astrocyte	Ependymal Cell	Ptn	Ptprz1	0.105379	0	PTN_PTPRZ1	Ptn - Ptprz1	PTN	Secreted Signaling	PMID: 28356350; PMID: 25620911
786	OPC 1	Ependymal Cell	Ptn	Ptprz1	0.127133	0	PTN_PTPRZ1	Ptn - Ptprz1	PTN	Secreted Signaling	PMID: 28356350; PMID: 25620911
787	NPY+ Cell	Ependymal Cell	Ptn	Ptprz1	0.174788	0	PTN_PTPRZ1	Ptn - Ptprz1	PTN	Secreted Signaling	PMID: 28356350; PMID: 25620911
788	OPC 2	Ependymal Cell	Ptn	Ptprz1	0.0455688	0	PTN_PTPRZ1	Ptn - Ptprz1	PTN	Secreted Signaling	PMID: 28356350; PMID: 25620911
789	Glutamatergic Neuron	Ependymal Cell	Ptn	Ptprz1	0.0150389	0	PTN_PTPRZ1	Ptn - Ptprz1	PTN	Secreted Signaling	PMID: 28356350; PMID: 25620911
790	Myelin-Forming Oligodendrocyte	Ependymal Cell	Ptn	Ptprz1	0.101465	0	PTN_PTPRZ1	Ptn - Ptprz1	PTN	Secreted Signaling	PMID: 28356350; PMID: 25620911
791	Capillary EC	Reactive Astrocyte	Ptn	Ptprz1	0.0513445	0	PTN_PTPRZ1	Ptn - Ptprz1	PTN	Secreted Signaling	PMID: 28356350; PMID: 25620911
792	Pericyte	Reactive Astrocyte	Ptn	Ptprz1	0.105824	0	PTN_PTPRZ1	Ptn - Ptprz1	PTN	Secreted Signaling	PMID: 28356350; PMID: 25620911
793	Arterial EC	Reactive Astrocyte	Ptn	Ptprz1	0.0752803	0	PTN_PTPRZ1	Ptn - Ptprz1	PTN	Secreted Signaling	PMID: 28356350; PMID: 25620911
794	Arterial SMC	Reactive Astrocyte	Ptn	Ptprz1	0.00667087	0	PTN_PTPRZ1	Ptn - Ptprz1	PTN	Secreted Signaling	PMID: 28356350; PMID: 25620911
795	Astrocyte	Reactive Astrocyte	Ptn	Ptprz1	0.0186589	0	PTN_PTPRZ1	Ptn - Ptprz1	PTN	Secreted Signaling	PMID: 28356350; PMID: 25620911
796	Ependymal Cell	Reactive Astrocyte	Ptn	Ptprz1	0.00617874	0	PTN_PTPRZ1	Ptn - Ptprz1	PTN	Secreted Signaling	PMID: 28356350; PMID: 25620911
797	Venous EC	Reactive Astrocyte	Ptn	Ptprz1	0.0714119	0	PTN_PTPRZ1	Ptn - Ptprz1	PTN	Secreted Signaling	PMID: 28356350; PMID: 25620911
798	Border Associated Macrophage	Reactive Astrocyte	Ptn	Ptprz1	0.00430887	0	PTN_PTPRZ1	Ptn - Ptprz1	PTN	Secreted Signaling	PMID: 28356350; PMID: 25620911
799	Fibroblast	Reactive Astrocyte	Ptn	Ptprz1	0.085629	0	PTN_PTPRZ1	Ptn - Ptprz1	PTN	Secreted Signaling	PMID: 28356350; PMID: 25620911
800	Reactive Astrocyte	Reactive Astrocyte	Ptn	Ptprz1	0.0742249	0	PTN_PTPRZ1	Ptn - Ptprz1	PTN	Secreted Signaling	PMID: 28356350; PMID: 25620911
801	OPC 1	Reactive Astrocyte	Ptn	Ptprz1	0.0901958	0	PTN_PTPRZ1	Ptn - Ptprz1	PTN	Secreted Signaling	PMID: 28356350; PMID: 25620911
802	NPY+ Cell	Reactive Astrocyte	Ptn	Ptprz1	0.126004	0	PTN_PTPRZ1	Ptn - Ptprz1	PTN	Secreted Signaling	PMID: 28356350; PMID: 25620911
803	OPC 2	Reactive Astrocyte	Ptn	Ptprz1	0.0314747	0	PTN_PTPRZ1	Ptn - Ptprz1	PTN	Secreted Signaling	PMID: 28356350; PMID: 25620911
804	Glutamatergic Neuron	Reactive Astrocyte	Ptn	Ptprz1	0.0102857	0	PTN_PTPRZ1	Ptn - Ptprz1	PTN	Secreted Signaling	PMID: 28356350; PMID: 25620911
805	Myelin-Forming Oligodendrocyte	Reactive Astrocyte	Ptn	Ptprz1	0.0713754	0	PTN_PTPRZ1	Ptn - Ptprz1	PTN	Secreted Signaling	PMID: 28356350; PMID: 25620911
806	Capillary EC	OPC 1	Ptn	Ptprz1	0.235084	0	PTN_PTPRZ1	Ptn - Ptprz1	PTN	Secreted Signaling	PMID: 28356350; PMID: 25620911
807	Pericyte	OPC 1	Ptn	Ptprz1	0.401922	0	PTN_PTPRZ1	Ptn - Ptprz1	PTN	Secreted Signaling	PMID: 28356350; PMID: 25620911
808	Arterial EC	OPC 1	Ptn	Ptprz1	0.316132	0	PTN_PTPRZ1	Ptn - Ptprz1	PTN	Secreted Signaling	PMID: 28356350; PMID: 25620911
809	Arterial SMC	OPC 1	Ptn	Ptprz1	0.0367333	0	PTN_PTPRZ1	Ptn - Ptprz1	PTN	Secreted Signaling	PMID: 28356350; PMID: 25620911
810	Astrocyte	OPC 1	Ptn	Ptprz1	0.0974461	0	PTN_PTPRZ1	Ptn - Ptprz1	PTN	Secreted Signaling	PMID: 28356350; PMID: 25620911
811	Ependymal Cell	OPC 1	Ptn	Ptprz1	0.0340995	0	PTN_PTPRZ1	Ptn - Ptprz1	PTN	Secreted Signaling	PMID: 28356350; PMID: 25620911
812	Venous EC	OPC 1	Ptn	Ptprz1	0.303955	0	PTN_PTPRZ1	Ptn - Ptprz1	PTN	Secreted Signaling	PMID: 28356350; PMID: 25620911
813	Border Associated Macrophage	OPC 1	Ptn	Ptprz1	0.0239839	0	PTN_PTPRZ1	Ptn - Ptprz1	PTN	Secreted Signaling	PMID: 28356350; PMID: 25620911
814	Fibroblast	OPC 1	Ptn	Ptprz1	0.34716	0	PTN_PTPRZ1	Ptn - Ptprz1	PTN	Secreted Signaling	PMID: 28356350; PMID: 25620911
815	Reactive Astrocyte	OPC 1	Ptn	Ptprz1	0.312842	0	PTN_PTPRZ1	Ptn - Ptprz1	PTN	Secreted Signaling	PMID: 28356350; PMID: 25620911
816	OPC 1	OPC 1	Ptn	Ptprz1	0.360181	0	PTN_PTPRZ1	Ptn - Ptprz1	PTN	Secreted Signaling	PMID: 28356350; PMID: 25620911
817	NPY+ Cell	OPC 1	Ptn	Ptprz1	0.450142	0	PTN_PTPRZ1	Ptn - Ptprz1	PTN	Secreted Signaling	PMID: 28356350; PMID: 25620911
818	OPC 2	OPC 1	Ptn	Ptprz1	0.155786	0	PTN_PTPRZ1	Ptn - Ptprz1	PTN	Secreted Signaling	PMID: 28356350; PMID: 25620911
819	Glutamatergic Neuron	OPC 1	Ptn	Ptprz1	0.0557247	0	PTN_PTPRZ1	Ptn - Ptprz1	PTN	Secreted Signaling	PMID: 28356350; PMID: 25620911
820	Myelin-Forming Oligodendrocyte	OPC 1	Ptn	Ptprz1	0.303839	0	PTN_PTPRZ1	Ptn - Ptprz1	PTN	Secreted Signaling	PMID: 28356350; PMID: 25620911
821	Capillary EC	NPY+ Cell	Ptn	Ptprz1	0.132658	0	PTN_PTPRZ1	Ptn - Ptprz1	PTN	Secreted Signaling	PMID: 28356350; PMID: 25620911
822	Pericyte	NPY+ Cell	Ptn	Ptprz1	0.250621	0	PTN_PTPRZ1	Ptn - Ptprz1	PTN	Secreted Signaling	PMID: 28356350; PMID: 25620911
823	Arterial EC	NPY+ Cell	Ptn	Ptprz1	0.187027	0	PTN_PTPRZ1	Ptn - Ptprz1	PTN	Secreted Signaling	PMID: 28356350; PMID: 25620911
824	Arterial SMC	NPY+ Cell	Ptn	Ptprz1	0.0186244	0	PTN_PTPRZ1	Ptn - Ptprz1	PTN	Secreted Signaling	PMID: 28356350; PMID: 25620911
825	Astrocyte	NPY+ Cell	Ptn	Ptprz1	0.0509911	0	PTN_PTPRZ1	Ptn - Ptprz1	PTN	Secreted Signaling	PMID: 28356350; PMID: 25620911
826	Ependymal Cell	NPY+ Cell	Ptn	Ptprz1	0.0172657	0	PTN_PTPRZ1	Ptn - Ptprz1	PTN	Secreted Signaling	PMID: 28356350; PMID: 25620911
827	Venous EC	NPY+ Cell	Ptn	Ptprz1	0.178525	0	PTN_PTPRZ1	Ptn - Ptprz1	PTN	Secreted Signaling	PMID: 28356350; PMID: 25620911
828	Border Associated Macrophage	NPY+ Cell	Ptn	Ptprz1	0.0120814	0	PTN_PTPRZ1	Ptn - Ptprz1	PTN	Secreted Signaling	PMID: 28356350; PMID: 25620911
829	Fibroblast	NPY+ Cell	Ptn	Ptprz1	0.209261	0	PTN_PTPRZ1	Ptn - Ptprz1	PTN	Secreted Signaling	PMID: 28356350; PMID: 25620911
830	Reactive Astrocyte	NPY+ Cell	Ptn	Ptprz1	0.184718	0	PTN_PTPRZ1	Ptn - Ptprz1	PTN	Secreted Signaling	PMID: 28356350; PMID: 25620911
831	OPC 1	NPY+ Cell	Ptn	Ptprz1	0.218843	0	PTN_PTPRZ1	Ptn - Ptprz1	PTN	Secreted Signaling	PMID: 28356350; PMID: 25620911
832	NPY+ Cell	NPY+ Cell	Ptn	Ptprz1	0.289475	0	PTN_PTPRZ1	Ptn - Ptprz1	PTN	Secreted Signaling	PMID: 28356350; PMID: 25620911
833	OPC 2	NPY+ Cell	Ptn	Ptprz1	0.0841106	0	PTN_PTPRZ1	Ptn - Ptprz1	PTN	Secreted Signaling	PMID: 28356350; PMID: 25620911
834	Glutamatergic Neuron	NPY+ Cell	Ptn	Ptprz1	0.0285306	0	PTN_PTPRZ1	Ptn - Ptprz1	PTN	Secreted Signaling	PMID: 28356350; PMID: 25620911
835	Myelin-Forming Oligodendrocyte	NPY+ Cell	Ptn	Ptprz1	0.178444	0	PTN_PTPRZ1	Ptn - Ptprz1	PTN	Secreted Signaling	PMID: 28356350; PMID: 25620911
836	Capillary EC	OPC 2	Ptn	Ptprz1	0.218583	0	PTN_PTPRZ1	Ptn - Ptprz1	PTN	Secreted Signaling	PMID: 28356350; PMID: 25620911
837	Pericyte	OPC 2	Ptn	Ptprz1	0.37952	0	PTN_PTPRZ1	Ptn - Ptprz1	PTN	Secreted Signaling	PMID: 28356350; PMID: 25620911
838	Arterial EC	OPC 2	Ptn	Ptprz1	0.296144	0	PTN_PTPRZ1	Ptn - Ptprz1	PTN	Secreted Signaling	PMID: 28356350; PMID: 25620911
839	Arterial SMC	OPC 2	Ptn	Ptprz1	0.0335443	0	PTN_PTPRZ1	Ptn - Ptprz1	PTN	Secreted Signaling	PMID: 28356350; PMID: 25620911
840	Astrocyte	OPC 2	Ptn	Ptprz1	0.0894758	0	PTN_PTPRZ1	Ptn - Ptprz1	PTN	Secreted Signaling	PMID: 28356350; PMID: 25620911
841	Ependymal Cell	OPC 2	Ptn	Ptprz1	0.0311317	0	PTN_PTPRZ1	Ptn - Ptprz1	PTN	Secreted Signaling	PMID: 28356350; PMID: 25620911
842	Venous EC	OPC 2	Ptn	Ptprz1	0.284417	0	PTN_PTPRZ1	Ptn - Ptprz1	PTN	Secreted Signaling	PMID: 28356350; PMID: 25620911
843	Border Associated Macrophage	OPC 2	Ptn	Ptprz1	0.0218766	0	PTN_PTPRZ1	Ptn - Ptprz1	PTN	Secreted Signaling	PMID: 28356350; PMID: 25620911
844	Fibroblast	OPC 2	Ptn	Ptprz1	0.326146	0	PTN_PTPRZ1	Ptn - Ptprz1	PTN	Secreted Signaling	PMID: 28356350; PMID: 25620911
845	Reactive Astrocyte	OPC 2	Ptn	Ptprz1	0.292973	0	PTN_PTPRZ1	Ptn - Ptprz1	PTN	Secreted Signaling	PMID: 28356350; PMID: 25620911
846	OPC 1	OPC 2	Ptn	Ptprz1	0.338787	0	PTN_PTPRZ1	Ptn - Ptprz1	PTN	Secreted Signaling	PMID: 28356350; PMID: 25620911
847	NPY+ Cell	OPC 2	Ptn	Ptprz1	0.426971	0	PTN_PTPRZ1	Ptn - Ptprz1	PTN	Secreted Signaling	PMID: 28356350; PMID: 25620911
848	OPC 2	OPC 2	Ptn	Ptprz1	0.143804	0	PTN_PTPRZ1	Ptn - Ptprz1	PTN	Secreted Signaling	PMID: 28356350; PMID: 25620911
849	Glutamatergic Neuron	OPC 2	Ptn	Ptprz1	0.0509741	0	PTN_PTPRZ1	Ptn - Ptprz1	PTN	Secreted Signaling	PMID: 28356350; PMID: 25620911
850	Myelin-Forming Oligodendrocyte	OPC 2	Ptn	Ptprz1	0.284305	0	PTN_PTPRZ1	Ptn - Ptprz1	PTN	Secreted Signaling	PMID: 28356350; PMID: 25620911
851	Capillary EC	Glutamatergic Neuron	Ptn	Ptprz1	0.0147995	0	PTN_PTPRZ1	Ptn - Ptprz1	PTN	Secreted Signaling	PMID: 28356350; PMID: 25620911
852	Pericyte	Glutamatergic Neuron	Ptn	Ptprz1	0.0318025	0	PTN_PTPRZ1	Ptn - Ptprz1	PTN	Secreted Signaling	PMID: 28356350; PMID: 25620911
853	Arterial EC	Glutamatergic Neuron	Ptn	Ptprz1	0.0220956	0	PTN_PTPRZ1	Ptn - Ptprz1	PTN	Secreted Signaling	PMID: 28356350; PMID: 25620911
854	Arterial SMC	Glutamatergic Neuron	Ptn	Ptprz1	0.00186045	0	PTN_PTPRZ1	Ptn - Ptprz1	PTN	Secreted Signaling	PMID: 28356350; PMID: 25620911
855	Astrocyte	Glutamatergic Neuron	Ptn	Ptprz1	0.00524951	0	PTN_PTPRZ1	Ptn - Ptprz1	PTN	Secreted Signaling	PMID: 28356350; PMID: 25620911
856	Ependymal Cell	Glutamatergic Neuron	Ptn	Ptprz1	0.00172258	0	PTN_PTPRZ1	Ptn - Ptprz1	PTN	Secreted Signaling	PMID: 28356350; PMID: 25620911
857	Venous EC	Glutamatergic Neuron	Ptn	Ptprz1	0.0208984	0	PTN_PTPRZ1	Ptn - Ptprz1	PTN	Secreted Signaling	PMID: 28356350; PMID: 25620911
858	Border Associated Macrophage	Glutamatergic Neuron	Ptn	Ptprz1	0.00119965	0	PTN_PTPRZ1	Ptn - Ptprz1	PTN	Secreted Signaling	PMID: 28356350; PMID: 25620911
859	Fibroblast	Glutamatergic Neuron	Ptn	Ptprz1	0.0253333	0	PTN_PTPRZ1	Ptn - Ptprz1	PTN	Secreted Signaling	PMID: 28356350; PMID: 25620911
860	Reactive Astrocyte	Glutamatergic Neuron	Ptn	Ptprz1	0.0217683	0	PTN_PTPRZ1	Ptn - Ptprz1	PTN	Secreted Signaling	PMID: 28356350; PMID: 25620911
861	OPC 1	Glutamatergic Neuron	Ptn	Ptprz1	0.0267786	0	PTN_PTPRZ1	Ptn - Ptprz1	PTN	Secreted Signaling	PMID: 28356350; PMID: 25620911
862	NPY+ Cell	Glutamatergic Neuron	Ptn	Ptprz1	0.0384746	0	PTN_PTPRZ1	Ptn - Ptprz1	PTN	Secreted Signaling	PMID: 28356350; PMID: 25620911
863	OPC 2	Glutamatergic Neuron	Ptn	Ptprz1	0.008939	0	PTN_PTPRZ1	Ptn - Ptprz1	PTN	Secreted Signaling	PMID: 28356350; PMID: 25620911
864	Glutamatergic Neuron	Glutamatergic Neuron	Ptn	Ptprz1	0.00287615	0	PTN_PTPRZ1	Ptn - Ptprz1	PTN	Secreted Signaling	PMID: 28356350; PMID: 25620911
865	Myelin-Forming Oligodendrocyte	Glutamatergic Neuron	Ptn	Ptprz1	0.0208872	0	PTN_PTPRZ1	Ptn - Ptprz1	PTN	Secreted Signaling	PMID: 28356350; PMID: 25620911
866	Capillary EC	GABAergic Neuron	Ptn	Ptprz1	0.0843934	0	PTN_PTPRZ1	Ptn - Ptprz1	PTN	Secreted Signaling	PMID: 28356350; PMID: 25620911
867	Pericyte	GABAergic Neuron	Ptn	Ptprz1	0.167739	0	PTN_PTPRZ1	Ptn - Ptprz1	PTN	Secreted Signaling	PMID: 28356350; PMID: 25620911
868	Arterial EC	GABAergic Neuron	Ptn	Ptprz1	0.121759	0	PTN_PTPRZ1	Ptn - Ptprz1	PTN	Secreted Signaling	PMID: 28356350; PMID: 25620911
869	Arterial SMC	GABAergic Neuron	Ptn	Ptprz1	0.0113075	0	PTN_PTPRZ1	Ptn - Ptprz1	PTN	Secreted Signaling	PMID: 28356350; PMID: 25620911
870	Astrocyte	GABAergic Neuron	Ptn	Ptprz1	0.0313647	0	PTN_PTPRZ1	Ptn - Ptprz1	PTN	Secreted Signaling	PMID: 28356350; PMID: 25620911
871	Ependymal Cell	GABAergic Neuron	Ptn	Ptprz1	0.0104769	0	PTN_PTPRZ1	Ptn - Ptprz1	PTN	Secreted Signaling	PMID: 28356350; PMID: 25620911
872	Venous EC	GABAergic Neuron	Ptn	Ptprz1	0.115801	0	PTN_PTPRZ1	Ptn - Ptprz1	PTN	Secreted Signaling	PMID: 28356350; PMID: 25620911
873	Border Associated Macrophage	GABAergic Neuron	Ptn	Ptprz1	0.00731583	0	PTN_PTPRZ1	Ptn - Ptprz1	PTN	Secreted Signaling	PMID: 28356350; PMID: 25620911
874	Fibroblast	GABAergic Neuron	Ptn	Ptprz1	0.137546	0	PTN_PTPRZ1	Ptn - Ptprz1	PTN	Secreted Signaling	PMID: 28356350; PMID: 25620911
875	Reactive Astrocyte	GABAergic Neuron	Ptn	Ptprz1	0.120136	0	PTN_PTPRZ1	Ptn - Ptprz1	PTN	Secreted Signaling	PMID: 28356350; PMID: 25620911
876	OPC 1	GABAergic Neuron	Ptn	Ptprz1	0.144444	0	PTN_PTPRZ1	Ptn - Ptprz1	PTN	Secreted Signaling	PMID: 28356350; PMID: 25620911
877	NPY+ Cell	GABAergic Neuron	Ptn	Ptprz1	0.197123	0	PTN_PTPRZ1	Ptn - Ptprz1	PTN	Secreted Signaling	PMID: 28356350; PMID: 25620911
878	OPC 2	GABAergic Neuron	Ptn	Ptprz1	0.052441	0	PTN_PTPRZ1	Ptn - Ptprz1	PTN	Secreted Signaling	PMID: 28356350; PMID: 25620911
879	Glutamatergic Neuron	GABAergic Neuron	Ptn	Ptprz1	0.0173908	0	PTN_PTPRZ1	Ptn - Ptprz1	PTN	Secreted Signaling	PMID: 28356350; PMID: 25620911
880	Myelin-Forming Oligodendrocyte	GABAergic Neuron	Ptn	Ptprz1	0.115745	0	PTN_PTPRZ1	Ptn - Ptprz1	PTN	Secreted Signaling	PMID: 28356350; PMID: 25620911
881	Capillary EC	Choroid Plexus Cell	Ptn	Sdc2	0.035378	0	PTN_SDC2	Ptn - Sdc2	PTN	Secreted Signaling	PMID: 28356350; PMID: 25620911
882	Pericyte	Choroid Plexus Cell	Ptn	Sdc2	0.0742417	0	PTN_SDC2	Ptn - Sdc2	PTN	Secreted Signaling	PMID: 28356350; PMID: 25620911
883	Arterial EC	Choroid Plexus Cell	Ptn	Sdc2	0.0522808	0	PTN_SDC2	Ptn - Sdc2	PTN	Secreted Signaling	PMID: 28356350; PMID: 25620911
884	Arterial SMC	Choroid Plexus Cell	Ptn	Sdc2	0.00453011	0	PTN_SDC2	Ptn - Sdc2	PTN	Secreted Signaling	PMID: 28356350; PMID: 25620911
885	Astrocyte	Choroid Plexus Cell	Ptn	Sdc2	0.0127203	0	PTN_SDC2	Ptn - Sdc2	PTN	Secreted Signaling	PMID: 28356350; PMID: 25620911
886	Ependymal Cell	Choroid Plexus Cell	Ptn	Sdc2	0.00419524	0	PTN_SDC2	Ptn - Sdc2	PTN	Secreted Signaling	PMID: 28356350; PMID: 25620911
887	Venous EC	Choroid Plexus Cell	Ptn	Sdc2	0.049531	0	PTN_SDC2	Ptn - Sdc2	PTN	Secreted Signaling	PMID: 28356350; PMID: 25620911
888	Border Associated Macrophage	Choroid Plexus Cell	Ptn	Sdc2	0.00292387	0	PTN_SDC2	Ptn - Sdc2	PTN	Secreted Signaling	PMID: 28356350; PMID: 25620911
889	Fibroblast	Choroid Plexus Cell	Ptn	Sdc2	0.0596718	0	PTN_SDC2	Ptn - Sdc2	PTN	Secreted Signaling	PMID: 28356350; PMID: 25620911
890	Reactive Astrocyte	Choroid Plexus Cell	Ptn	Sdc2	0.0515299	0	PTN_SDC2	Ptn - Sdc2	PTN	Secreted Signaling	PMID: 28356350; PMID: 25620911
891	OPC 1	Choroid Plexus Cell	Ptn	Sdc2	0.0629496	0	PTN_SDC2	Ptn - Sdc2	PTN	Secreted Signaling	PMID: 28356350; PMID: 25620911
892	NPY+ Cell	Choroid Plexus Cell	Ptn	Sdc2	0.088999	0	PTN_SDC2	Ptn - Sdc2	PTN	Secreted Signaling	PMID: 28356350; PMID: 25620911
893	OPC 2	Choroid Plexus Cell	Ptn	Sdc2	0.0215468	0	PTN_SDC2	Ptn - Sdc2	PTN	Secreted Signaling	PMID: 28356350; PMID: 25620911
894	Glutamatergic Neuron	Choroid Plexus Cell	Ptn	Sdc2	0.00699308	0	PTN_SDC2	Ptn - Sdc2	PTN	Secreted Signaling	PMID: 28356350; PMID: 25620911
895	Myelin-Forming Oligodendrocyte	Choroid Plexus Cell	Ptn	Sdc2	0.0495051	0	PTN_SDC2	Ptn - Sdc2	PTN	Secreted Signaling	PMID: 28356350; PMID: 25620911
896	Capillary EC	Pericyte	Ptn	Sdc2	0.0426553	0	PTN_SDC2	Ptn - Sdc2	PTN	Secreted Signaling	PMID: 28356350; PMID: 25620911
897	Pericyte	Pericyte	Ptn	Sdc2	0.0887776	0	PTN_SDC2	Ptn - Sdc2	PTN	Secreted Signaling	PMID: 28356350; PMID: 25620911
898	Arterial EC	Pericyte	Ptn	Sdc2	0.0628087	0	PTN_SDC2	Ptn - Sdc2	PTN	Secreted Signaling	PMID: 28356350; PMID: 25620911
899	Arterial SMC	Pericyte	Ptn	Sdc2	0.00549813	0	PTN_SDC2	Ptn - Sdc2	PTN	Secreted Signaling	PMID: 28356350; PMID: 25620911
900	Astrocyte	Pericyte	Ptn	Sdc2	0.0154114	0	PTN_SDC2	Ptn - Sdc2	PTN	Secreted Signaling	PMID: 28356350; PMID: 25620911
901	Ependymal Cell	Pericyte	Ptn	Sdc2	0.00509207	0	PTN_SDC2	Ptn - Sdc2	PTN	Secreted Signaling	PMID: 28356350; PMID: 25620911
902	Venous EC	Pericyte	Ptn	Sdc2	0.0595399	0	PTN_SDC2	Ptn - Sdc2	PTN	Secreted Signaling	PMID: 28356350; PMID: 25620911
903	Border Associated Macrophage	Pericyte	Ptn	Sdc2	0.00354988	0	PTN_SDC2	Ptn - Sdc2	PTN	Secreted Signaling	PMID: 28356350; PMID: 25620911
904	Fibroblast	Pericyte	Ptn	Sdc2	0.0715756	0	PTN_SDC2	Ptn - Sdc2	PTN	Secreted Signaling	PMID: 28356350; PMID: 25620911
905	Reactive Astrocyte	Pericyte	Ptn	Sdc2	0.0619164	0	PTN_SDC2	Ptn - Sdc2	PTN	Secreted Signaling	PMID: 28356350; PMID: 25620911
906	OPC 1	Pericyte	Ptn	Sdc2	0.0754548	0	PTN_SDC2	Ptn - Sdc2	PTN	Secreted Signaling	PMID: 28356350; PMID: 25620911
907	NPY+ Cell	Pericyte	Ptn	Sdc2	0.106093	0	PTN_SDC2	Ptn - Sdc2	PTN	Secreted Signaling	PMID: 28356350; PMID: 25620911
908	OPC 2	Pericyte	Ptn	Sdc2	0.0260558	0	PTN_SDC2	Ptn - Sdc2	PTN	Secreted Signaling	PMID: 28356350; PMID: 25620911
909	Glutamatergic Neuron	Pericyte	Ptn	Sdc2	0.00848291	0	PTN_SDC2	Ptn - Sdc2	PTN	Secreted Signaling	PMID: 28356350; PMID: 25620911
910	Myelin-Forming Oligodendrocyte	Pericyte	Ptn	Sdc2	0.0595091	0	PTN_SDC2	Ptn - Sdc2	PTN	Secreted Signaling	PMID: 28356350; PMID: 25620911
911	Capillary EC	Arterial SMC	Ptn	Sdc2	0.0824497	0	PTN_SDC2	Ptn - Sdc2	PTN	Secreted Signaling	PMID: 28356350; PMID: 25620911
912	Pericyte	Arterial SMC	Ptn	Sdc2	0.16422	0	PTN_SDC2	Ptn - Sdc2	PTN	Secreted Signaling	PMID: 28356350; PMID: 25620911
913	Arterial EC	Arterial SMC	Ptn	Sdc2	0.119066	0	PTN_SDC2	Ptn - Sdc2	PTN	Secreted Signaling	PMID: 28356350; PMID: 25620911
914	Arterial SMC	Arterial SMC	Ptn	Sdc2	0.0110268	0	PTN_SDC2	Ptn - Sdc2	PTN	Secreted Signaling	PMID: 28356350; PMID: 25620911
915	Astrocyte	Arterial SMC	Ptn	Sdc2	0.0306016	0	PTN_SDC2	Ptn - Sdc2	PTN	Secreted Signaling	PMID: 28356350; PMID: 25620911
916	Ependymal Cell	Arterial SMC	Ptn	Sdc2	0.0102166	0	PTN_SDC2	Ptn - Sdc2	PTN	Secreted Signaling	PMID: 28356350; PMID: 25620911
917	Venous EC	Arterial SMC	Ptn	Sdc2	0.113223	0	PTN_SDC2	Ptn - Sdc2	PTN	Secreted Signaling	PMID: 28356350; PMID: 25620911
918	Border Associated Macrophage	Arterial SMC	Ptn	Sdc2	0.00713352	0	PTN_SDC2	Ptn - Sdc2	PTN	Secreted Signaling	PMID: 28356350; PMID: 25620911
919	Fibroblast	Arterial SMC	Ptn	Sdc2	0.134558	0	PTN_SDC2	Ptn - Sdc2	PTN	Secreted Signaling	PMID: 28356350; PMID: 25620911
920	Reactive Astrocyte	Arterial SMC	Ptn	Sdc2	0.117475	0	PTN_SDC2	Ptn - Sdc2	PTN	Secreted Signaling	PMID: 28356350; PMID: 25620911
921	OPC 1	Arterial SMC	Ptn	Sdc2	0.141331	0	PTN_SDC2	Ptn - Sdc2	PTN	Secreted Signaling	PMID: 28356350; PMID: 25620911
922	NPY+ Cell	Arterial SMC	Ptn	Sdc2	0.193131	0	PTN_SDC2	Ptn - Sdc2	PTN	Secreted Signaling	PMID: 28356350; PMID: 25620911
923	OPC 2	Arterial SMC	Ptn	Sdc2	0.0511921	0	PTN_SDC2	Ptn - Sdc2	PTN	Secreted Signaling	PMID: 28356350; PMID: 25620911
924	Glutamatergic Neuron	Arterial SMC	Ptn	Sdc2	0.0169617	0	PTN_SDC2	Ptn - Sdc2	PTN	Secreted Signaling	PMID: 28356350; PMID: 25620911
925	Myelin-Forming Oligodendrocyte	Arterial SMC	Ptn	Sdc2	0.113168	0	PTN_SDC2	Ptn - Sdc2	PTN	Secreted Signaling	PMID: 28356350; PMID: 25620911
926	Capillary EC	Ependymal Cell	Ptn	Sdc2	0.0221022	0	PTN_SDC2	Ptn - Sdc2	PTN	Secreted Signaling	PMID: 28356350; PMID: 25620911
927	Pericyte	Ependymal Cell	Ptn	Sdc2	0.047094	0	PTN_SDC2	Ptn - Sdc2	PTN	Secreted Signaling	PMID: 28356350; PMID: 25620911
928	Arterial EC	Ependymal Cell	Ptn	Sdc2	0.0328783	0	PTN_SDC2	Ptn - Sdc2	PTN	Secreted Signaling	PMID: 28356350; PMID: 25620911
929	Arterial SMC	Ependymal Cell	Ptn	Sdc2	0.0027966	0	PTN_SDC2	Ptn - Sdc2	PTN	Secreted Signaling	PMID: 28356350; PMID: 25620911
930	Astrocyte	Ependymal Cell	Ptn	Sdc2	0.00787751	0	PTN_SDC2	Ptn - Sdc2	PTN	Secreted Signaling	PMID: 28356350; PMID: 25620911
931	Ependymal Cell	Ependymal Cell	Ptn	Sdc2	0.00258954	0	PTN_SDC2	Ptn - Sdc2	PTN	Secreted Signaling	PMID: 28356350; PMID: 25620911
932	Venous EC	Ependymal Cell	Ptn	Sdc2	0.0311155	0	PTN_SDC2	Ptn - Sdc2	PTN	Secreted Signaling	PMID: 28356350; PMID: 25620911
933	Border Associated Macrophage	Ependymal Cell	Ptn	Sdc2	0.00180389	0	PTN_SDC2	Ptn - Sdc2	PTN	Secreted Signaling	PMID: 28356350; PMID: 25620911
934	Fibroblast	Ependymal Cell	Ptn	Sdc2	0.0376353	0	PTN_SDC2	Ptn - Sdc2	PTN	Secreted Signaling	PMID: 28356350; PMID: 25620911
935	Reactive Astrocyte	Ependymal Cell	Ptn	Sdc2	0.0323965	0	PTN_SDC2	Ptn - Sdc2	PTN	Secreted Signaling	PMID: 28356350; PMID: 25620911
936	OPC 1	Ependymal Cell	Ptn	Sdc2	0.0397537	0	PTN_SDC2	Ptn - Sdc2	PTN	Secreted Signaling	PMID: 28356350; PMID: 25620911
937	NPY+ Cell	Ependymal Cell	Ptn	Sdc2	0.0567861	0	PTN_SDC2	Ptn - Sdc2	PTN	Secreted Signaling	PMID: 28356350; PMID: 25620911
938	OPC 2	Ependymal Cell	Ptn	Sdc2	0.0133892	0	PTN_SDC2	Ptn - Sdc2	PTN	Secreted Signaling	PMID: 28356350; PMID: 25620911
939	Glutamatergic Neuron	Ependymal Cell	Ptn	Sdc2	0.00432116	0	PTN_SDC2	Ptn - Sdc2	PTN	Secreted Signaling	PMID: 28356350; PMID: 25620911
940	Myelin-Forming Oligodendrocyte	Ependymal Cell	Ptn	Sdc2	0.0310989	0	PTN_SDC2	Ptn - Sdc2	PTN	Secreted Signaling	PMID: 28356350; PMID: 25620911
941	Capillary EC	Fibroblast	Ptn	Sdc2	0.0187774	0	PTN_SDC2	Ptn - Sdc2	PTN	Secreted Signaling	PMID: 28356350; PMID: 25620911
942	Pericyte	Fibroblast	Ptn	Sdc2	0.0401642	0	PTN_SDC2	Ptn - Sdc2	PTN	Secreted Signaling	PMID: 28356350; PMID: 25620911
943	Arterial EC	Fibroblast	Ptn	Sdc2	0.0279788	0	PTN_SDC2	Ptn - Sdc2	PTN	Secreted Signaling	PMID: 28356350; PMID: 25620911
944	Arterial SMC	Fibroblast	Ptn	Sdc2	0.00236888	0	PTN_SDC2	Ptn - Sdc2	PTN	Secreted Signaling	PMID: 28356350; PMID: 25620911
945	Astrocyte	Fibroblast	Ptn	Sdc2	0.0066779	0	PTN_SDC2	Ptn - Sdc2	PTN	Secreted Signaling	PMID: 28356350; PMID: 25620911
946	Ependymal Cell	Fibroblast	Ptn	Sdc2	0.00219341	0	PTN_SDC2	Ptn - Sdc2	PTN	Secreted Signaling	PMID: 28356350; PMID: 25620911
947	Venous EC	Fibroblast	Ptn	Sdc2	0.0264715	0	PTN_SDC2	Ptn - Sdc2	PTN	Secreted Signaling	PMID: 28356350; PMID: 25620911
948	Border Associated Macrophage	Fibroblast	Ptn	Sdc2	0.00152777	0	PTN_SDC2	Ptn - Sdc2	PTN	Secreted Signaling	PMID: 28356350; PMID: 25620911
949	Fibroblast	Fibroblast	Ptn	Sdc2	0.0320504	0	PTN_SDC2	Ptn - Sdc2	PTN	Secreted Signaling	PMID: 28356350; PMID: 25620911
950	Reactive Astrocyte	Fibroblast	Ptn	Sdc2	0.0275668	0	PTN_SDC2	Ptn - Sdc2	PTN	Secreted Signaling	PMID: 28356350; PMID: 25620911
951	OPC 1	Fibroblast	Ptn	Sdc2	0.0338656	0	PTN_SDC2	Ptn - Sdc2	PTN	Secreted Signaling	PMID: 28356350; PMID: 25620911
952	NPY+ Cell	Fibroblast	Ptn	Sdc2	0.0485026	0	PTN_SDC2	Ptn - Sdc2	PTN	Secreted Signaling	PMID: 28356350; PMID: 25620911
953	OPC 2	Fibroblast	Ptn	Sdc2	0.0113598	0	PTN_SDC2	Ptn - Sdc2	PTN	Secreted Signaling	PMID: 28356350; PMID: 25620911
954	Glutamatergic Neuron	Fibroblast	Ptn	Sdc2	0.00366112	0	PTN_SDC2	Ptn - Sdc2	PTN	Secreted Signaling	PMID: 28356350; PMID: 25620911
955	Myelin-Forming Oligodendrocyte	Fibroblast	Ptn	Sdc2	0.0264574	0	PTN_SDC2	Ptn - Sdc2	PTN	Secreted Signaling	PMID: 28356350; PMID: 25620911
956	Capillary EC	OPC 1	Ptn	Sdc2	0.0225623	0	PTN_SDC2	Ptn - Sdc2	PTN	Secreted Signaling	PMID: 28356350; PMID: 25620911
957	Pericyte	OPC 1	Ptn	Sdc2	0.0480488	0	PTN_SDC2	Ptn - Sdc2	PTN	Secreted Signaling	PMID: 28356350; PMID: 25620911
958	Arterial EC	OPC 1	Ptn	Sdc2	0.033555	0	PTN_SDC2	Ptn - Sdc2	PTN	Secreted Signaling	PMID: 28356350; PMID: 25620911
959	Arterial SMC	OPC 1	Ptn	Sdc2	0.00285599	0	PTN_SDC2	Ptn - Sdc2	PTN	Secreted Signaling	PMID: 28356350; PMID: 25620911
960	Astrocyte	OPC 1	Ptn	Sdc2	0.00804393	0	PTN_SDC2	Ptn - Sdc2	PTN	Secreted Signaling	PMID: 28356350; PMID: 25620911
961	Ependymal Cell	OPC 1	Ptn	Sdc2	0.00264454	0	PTN_SDC2	Ptn - Sdc2	PTN	Secreted Signaling	PMID: 28356350; PMID: 25620911
962	Venous EC	OPC 1	Ptn	Sdc2	0.0317571	0	PTN_SDC2	Ptn - Sdc2	PTN	Secreted Signaling	PMID: 28356350; PMID: 25620911
963	Border Associated Macrophage	OPC 1	Ptn	Sdc2	0.00184224	0	PTN_SDC2	Ptn - Sdc2	PTN	Secreted Signaling	PMID: 28356350; PMID: 25620911
964	Fibroblast	OPC 1	Ptn	Sdc2	0.038406	0	PTN_SDC2	Ptn - Sdc2	PTN	Secreted Signaling	PMID: 28356350; PMID: 25620911
965	Reactive Astrocyte	OPC 1	Ptn	Sdc2	0.0330637	0	PTN_SDC2	Ptn - Sdc2	PTN	Secreted Signaling	PMID: 28356350; PMID: 25620911
966	OPC 1	OPC 1	Ptn	Sdc2	0.0405661	0	PTN_SDC2	Ptn - Sdc2	PTN	Secreted Signaling	PMID: 28356350; PMID: 25620911
967	NPY+ Cell	OPC 1	Ptn	Sdc2	0.0579255	0	PTN_SDC2	Ptn - Sdc2	PTN	Secreted Signaling	PMID: 28356350; PMID: 25620911
968	OPC 2	OPC 1	Ptn	Sdc2	0.0136704	0	PTN_SDC2	Ptn - Sdc2	PTN	Secreted Signaling	PMID: 28356350; PMID: 25620911
969	Glutamatergic Neuron	OPC 1	Ptn	Sdc2	0.00441279	0	PTN_SDC2	Ptn - Sdc2	PTN	Secreted Signaling	PMID: 28356350; PMID: 25620911
970	Myelin-Forming Oligodendrocyte	OPC 1	Ptn	Sdc2	0.0317402	0	PTN_SDC2	Ptn - Sdc2	PTN	Secreted Signaling	PMID: 28356350; PMID: 25620911
971	Capillary EC	Pericyte	Ptn	Sdc3	0.0411832	0	PTN_SDC3	Ptn - Sdc3	PTN	Secreted Signaling	PMID: 28356350; PMID: 25620911
972	Pericyte	Pericyte	Ptn	Sdc3	0.0858565	0	PTN_SDC3	Ptn - Sdc3	PTN	Secreted Signaling	PMID: 28356350; PMID: 25620911
973	Arterial EC	Pericyte	Ptn	Sdc3	0.0606851	0	PTN_SDC3	Ptn - Sdc3	PTN	Secreted Signaling	PMID: 28356350; PMID: 25620911
974	Arterial SMC	Pericyte	Ptn	Sdc3	0.00530128	0	PTN_SDC3	Ptn - Sdc3	PTN	Secreted Signaling	PMID: 28356350; PMID: 25620911
975	Astrocyte	Pericyte	Ptn	Sdc3	0.0148649	0	PTN_SDC3	Ptn - Sdc3	PTN	Secreted Signaling	PMID: 28356350; PMID: 25620911
976	Ependymal Cell	Pericyte	Ptn	Sdc3	0.00490969	0	PTN_SDC3	Ptn - Sdc3	PTN	Secreted Signaling	PMID: 28356350; PMID: 25620911
977	Venous EC	Pericyte	Ptn	Sdc3	0.0575201	0	PTN_SDC3	Ptn - Sdc3	PTN	Secreted Signaling	PMID: 28356350; PMID: 25620911
978	Border Associated Macrophage	Pericyte	Ptn	Sdc3	0.00342254	0	PTN_SDC3	Ptn - Sdc3	PTN	Secreted Signaling	PMID: 28356350; PMID: 25620911
979	Fibroblast	Pericyte	Ptn	Sdc3	0.0691775	0	PTN_SDC3	Ptn - Sdc3	PTN	Secreted Signaling	PMID: 28356350; PMID: 25620911
980	Reactive Astrocyte	Pericyte	Ptn	Sdc3	0.0598211	0	PTN_SDC3	Ptn - Sdc3	PTN	Secreted Signaling	PMID: 28356350; PMID: 25620911
981	OPC 1	Pericyte	Ptn	Sdc3	0.0729369	0	PTN_SDC3	Ptn - Sdc3	PTN	Secreted Signaling	PMID: 28356350; PMID: 25620911
982	NPY+ Cell	Pericyte	Ptn	Sdc3	0.102666	0	PTN_SDC3	Ptn - Sdc3	PTN	Secreted Signaling	PMID: 28356350; PMID: 25620911
983	OPC 2	Pericyte	Ptn	Sdc3	0.0251415	0	PTN_SDC3	Ptn - Sdc3	PTN	Secreted Signaling	PMID: 28356350; PMID: 25620911
984	Glutamatergic Neuron	Pericyte	Ptn	Sdc3	0.00818007	0	PTN_SDC3	Ptn - Sdc3	PTN	Secreted Signaling	PMID: 28356350; PMID: 25620911
985	Myelin-Forming Oligodendrocyte	Pericyte	Ptn	Sdc3	0.0574903	0	PTN_SDC3	Ptn - Sdc3	PTN	Secreted Signaling	PMID: 28356350; PMID: 25620911
986	Capillary EC	OPC 1	Ptn	Sdc3	0.084761	0	PTN_SDC3	Ptn - Sdc3	PTN	Secreted Signaling	PMID: 28356350; PMID: 25620911
987	Pericyte	OPC 1	Ptn	Sdc3	0.168402	0	PTN_SDC3	Ptn - Sdc3	PTN	Secreted Signaling	PMID: 28356350; PMID: 25620911
988	Arterial EC	OPC 1	Ptn	Sdc3	0.122267	0	PTN_SDC3	Ptn - Sdc3	PTN	Secreted Signaling	PMID: 28356350; PMID: 25620911
989	Arterial SMC	OPC 1	Ptn	Sdc3	0.0113607	0	PTN_SDC3	Ptn - Sdc3	PTN	Secreted Signaling	PMID: 28356350; PMID: 25620911
990	Astrocyte	OPC 1	Ptn	Sdc3	0.0315093	0	PTN_SDC3	Ptn - Sdc3	PTN	Secreted Signaling	PMID: 28356350; PMID: 25620911
991	Ependymal Cell	OPC 1	Ptn	Sdc3	0.0105262	0	PTN_SDC3	Ptn - Sdc3	PTN	Secreted Signaling	PMID: 28356350; PMID: 25620911
992	Venous EC	OPC 1	Ptn	Sdc3	0.116288	0	PTN_SDC3	Ptn - Sdc3	PTN	Secreted Signaling	PMID: 28356350; PMID: 25620911
993	Border Associated Macrophage	OPC 1	Ptn	Sdc3	0.00735039	0	PTN_SDC3	Ptn - Sdc3	PTN	Secreted Signaling	PMID: 28356350; PMID: 25620911
994	Fibroblast	OPC 1	Ptn	Sdc3	0.13811	0	PTN_SDC3	Ptn - Sdc3	PTN	Secreted Signaling	PMID: 28356350; PMID: 25620911
995	Reactive Astrocyte	OPC 1	Ptn	Sdc3	0.120639	0	PTN_SDC3	Ptn - Sdc3	PTN	Secreted Signaling	PMID: 28356350; PMID: 25620911
996	OPC 1	OPC 1	Ptn	Sdc3	0.145032	0	PTN_SDC3	Ptn - Sdc3	PTN	Secreted Signaling	PMID: 28356350; PMID: 25620911
997	NPY+ Cell	OPC 1	Ptn	Sdc3	0.197876	0	PTN_SDC3	Ptn - Sdc3	PTN	Secreted Signaling	PMID: 28356350; PMID: 25620911
998	OPC 2	OPC 1	Ptn	Sdc3	0.0526774	0	PTN_SDC3	Ptn - Sdc3	PTN	Secreted Signaling	PMID: 28356350; PMID: 25620911
999	Glutamatergic Neuron	OPC 1	Ptn	Sdc3	0.0174721	0	PTN_SDC3	Ptn - Sdc3	PTN	Secreted Signaling	PMID: 28356350; PMID: 25620911
1000	Myelin-Forming Oligodendrocyte	OPC 1	Ptn	Sdc3	0.116231	0	PTN_SDC3	Ptn - Sdc3	PTN	Secreted Signaling	PMID: 28356350; PMID: 25620911
1001	Capillary EC	NPY+ Cell	Ptn	Sdc3	0.0177694	0	PTN_SDC3	Ptn - Sdc3	PTN	Secreted Signaling	PMID: 28356350; PMID: 25620911
1002	Pericyte	NPY+ Cell	Ptn	Sdc3	0.0380526	0	PTN_SDC3	Ptn - Sdc3	PTN	Secreted Signaling	PMID: 28356350; PMID: 25620911
1003	Arterial EC	NPY+ Cell	Ptn	Sdc3	0.0264902	0	PTN_SDC3	Ptn - Sdc3	PTN	Secreted Signaling	PMID: 28356350; PMID: 25620911
1004	Arterial SMC	NPY+ Cell	Ptn	Sdc3	0.0022397	0	PTN_SDC3	Ptn - Sdc3	PTN	Secreted Signaling	PMID: 28356350; PMID: 25620911
1005	Astrocyte	NPY+ Cell	Ptn	Sdc3	0.00631523	0	PTN_SDC3	Ptn - Sdc3	PTN	Secreted Signaling	PMID: 28356350; PMID: 25620911
1006	Ependymal Cell	NPY+ Cell	Ptn	Sdc3	0.00207378	0	PTN_SDC3	Ptn - Sdc3	PTN	Secreted Signaling	PMID: 28356350; PMID: 25620911
1007	Venous EC	NPY+ Cell	Ptn	Sdc3	0.025061	0	PTN_SDC3	Ptn - Sdc3	PTN	Secreted Signaling	PMID: 28356350; PMID: 25620911
1008	Border Associated Macrophage	NPY+ Cell	Ptn	Sdc3	0.00144439	0	PTN_SDC3	Ptn - Sdc3	PTN	Secreted Signaling	PMID: 28356350; PMID: 25620911
1009	Fibroblast	NPY+ Cell	Ptn	Sdc3	0.0303519	0	PTN_SDC3	Ptn - Sdc3	PTN	Secreted Signaling	PMID: 28356350; PMID: 25620911
1010	Reactive Astrocyte	NPY+ Cell	Ptn	Sdc3	0.0260995	0	PTN_SDC3	Ptn - Sdc3	PTN	Secreted Signaling	PMID: 28356350; PMID: 25620911
1011	OPC 1	NPY+ Cell	Ptn	Sdc3	0.0320741	0	PTN_SDC3	Ptn - Sdc3	PTN	Secreted Signaling	PMID: 28356350; PMID: 25620911
1012	NPY+ Cell	NPY+ Cell	Ptn	Sdc3	0.0459737	0	PTN_SDC3	Ptn - Sdc3	PTN	Secreted Signaling	PMID: 28356350; PMID: 25620911
1013	OPC 2	NPY+ Cell	Ptn	Sdc3	0.0107456	0	PTN_SDC3	Ptn - Sdc3	PTN	Secreted Signaling	PMID: 28356350; PMID: 25620911
1014	Glutamatergic Neuron	NPY+ Cell	Ptn	Sdc3	0.00346172	0	PTN_SDC3	Ptn - Sdc3	PTN	Secreted Signaling	PMID: 28356350; PMID: 25620911
1015	Myelin-Forming Oligodendrocyte	NPY+ Cell	Ptn	Sdc3	0.0250476	0	PTN_SDC3	Ptn - Sdc3	PTN	Secreted Signaling	PMID: 28356350; PMID: 25620911
1016	Capillary EC	Choroid Plexus Cell	Ptn	Sdc4	0.0631158	0	PTN_SDC4	Ptn - Sdc4	PTN	Secreted Signaling	PMID: 28356350; PMID: 25620911
1017	Pericyte	Choroid Plexus Cell	Ptn	Sdc4	0.128394	0	PTN_SDC4	Ptn - Sdc4	PTN	Secreted Signaling	PMID: 28356350; PMID: 25620911
1018	Arterial EC	Choroid Plexus Cell	Ptn	Sdc4	0.092007	0	PTN_SDC4	Ptn - Sdc4	PTN	Secreted Signaling	PMID: 28356350; PMID: 25620911
1019	Arterial SMC	Choroid Plexus Cell	Ptn	Sdc4	0.00828976	0	PTN_SDC4	Ptn - Sdc4	PTN	Secreted Signaling	PMID: 28356350; PMID: 25620911
1020	Astrocyte	Choroid Plexus Cell	Ptn	Sdc4	0.0231194	0	PTN_SDC4	Ptn - Sdc4	PTN	Secreted Signaling	PMID: 28356350; PMID: 25620911
1021	Ependymal Cell	Choroid Plexus Cell	Ptn	Sdc4	0.00767911	0	PTN_SDC4	Ptn - Sdc4	PTN	Secreted Signaling	PMID: 28356350; PMID: 25620911
1022	Venous EC	Choroid Plexus Cell	Ptn	Sdc4	0.0873604	0	PTN_SDC4	Ptn - Sdc4	PTN	Secreted Signaling	PMID: 28356350; PMID: 25620911
1023	Border Associated Macrophage	Choroid Plexus Cell	Ptn	Sdc4	0.00535763	0	PTN_SDC4	Ptn - Sdc4	PTN	Secreted Signaling	PMID: 28356350; PMID: 25620911
1024	Fibroblast	Choroid Plexus Cell	Ptn	Sdc4	0.104396	0	PTN_SDC4	Ptn - Sdc4	PTN	Secreted Signaling	PMID: 28356350; PMID: 25620911
1025	Reactive Astrocyte	Choroid Plexus Cell	Ptn	Sdc4	0.0907402	0	PTN_SDC4	Ptn - Sdc4	PTN	Secreted Signaling	PMID: 28356350; PMID: 25620911
1026	OPC 1	Choroid Plexus Cell	Ptn	Sdc4	0.109843	0	PTN_SDC4	Ptn - Sdc4	PTN	Secreted Signaling	PMID: 28356350; PMID: 25620911
1027	NPY+ Cell	Choroid Plexus Cell	Ptn	Sdc4	0.152147	0	PTN_SDC4	Ptn - Sdc4	PTN	Secreted Signaling	PMID: 28356350; PMID: 25620911
1028	OPC 2	Choroid Plexus Cell	Ptn	Sdc4	0.0388773	0	PTN_SDC4	Ptn - Sdc4	PTN	Secreted Signaling	PMID: 28356350; PMID: 25620911
1029	Glutamatergic Neuron	Choroid Plexus Cell	Ptn	Sdc4	0.0127706	0	PTN_SDC4	Ptn - Sdc4	PTN	Secreted Signaling	PMID: 28356350; PMID: 25620911
1030	Myelin-Forming Oligodendrocyte	Choroid Plexus Cell	Ptn	Sdc4	0.0873165	0	PTN_SDC4	Ptn - Sdc4	PTN	Secreted Signaling	PMID: 28356350; PMID: 25620911
1031	Capillary EC	Arterial SMC	Ptn	Sdc4	0.0869451	0	PTN_SDC4	Ptn - Sdc4	PTN	Secreted Signaling	PMID: 28356350; PMID: 25620911
1032	Pericyte	Arterial SMC	Ptn	Sdc4	0.172336	0	PTN_SDC4	Ptn - Sdc4	PTN	Secreted Signaling	PMID: 28356350; PMID: 25620911
1033	Arterial EC	Arterial SMC	Ptn	Sdc4	0.125285	0	PTN_SDC4	Ptn - Sdc4	PTN	Secreted Signaling	PMID: 28356350; PMID: 25620911
1034	Arterial SMC	Arterial SMC	Ptn	Sdc4	0.0116775	0	PTN_SDC4	Ptn - Sdc4	PTN	Secreted Signaling	PMID: 28356350; PMID: 25620911
1035	Astrocyte	Arterial SMC	Ptn	Sdc4	0.0323698	0	PTN_SDC4	Ptn - Sdc4	PTN	Secreted Signaling	PMID: 28356350; PMID: 25620911
1036	Ependymal Cell	Arterial SMC	Ptn	Sdc4	0.0108201	0	PTN_SDC4	Ptn - Sdc4	PTN	Secreted Signaling	PMID: 28356350; PMID: 25620911
1037	Venous EC	Arterial SMC	Ptn	Sdc4	0.119179	0	PTN_SDC4	Ptn - Sdc4	PTN	Secreted Signaling	PMID: 28356350; PMID: 25620911
1038	Border Associated Macrophage	Arterial SMC	Ptn	Sdc4	0.00755627	0	PTN_SDC4	Ptn - Sdc4	PTN	Secreted Signaling	PMID: 28356350; PMID: 25620911
1039	Fibroblast	Arterial SMC	Ptn	Sdc4	0.141457	0	PTN_SDC4	Ptn - Sdc4	PTN	Secreted Signaling	PMID: 28356350; PMID: 25620911
1040	Reactive Astrocyte	Arterial SMC	Ptn	Sdc4	0.123623	0	PTN_SDC4	Ptn - Sdc4	PTN	Secreted Signaling	PMID: 28356350; PMID: 25620911
1041	OPC 1	Arterial SMC	Ptn	Sdc4	0.148517	0	PTN_SDC4	Ptn - Sdc4	PTN	Secreted Signaling	PMID: 28356350; PMID: 25620911
1042	NPY+ Cell	Arterial SMC	Ptn	Sdc4	0.20233	0	PTN_SDC4	Ptn - Sdc4	PTN	Secreted Signaling	PMID: 28356350; PMID: 25620911
1043	OPC 2	Arterial SMC	Ptn	Sdc4	0.0540837	0	PTN_SDC4	Ptn - Sdc4	PTN	Secreted Signaling	PMID: 28356350; PMID: 25620911
1044	Glutamatergic Neuron	Arterial SMC	Ptn	Sdc4	0.0179564	0	PTN_SDC4	Ptn - Sdc4	PTN	Secreted Signaling	PMID: 28356350; PMID: 25620911
1045	Myelin-Forming Oligodendrocyte	Arterial SMC	Ptn	Sdc4	0.119121	0	PTN_SDC4	Ptn - Sdc4	PTN	Secreted Signaling	PMID: 28356350; PMID: 25620911
1046	Capillary EC	Astrocyte	Ptn	Sdc4	0.0312568	0	PTN_SDC4	Ptn - Sdc4	PTN	Secreted Signaling	PMID: 28356350; PMID: 25620911
1047	Pericyte	Astrocyte	Ptn	Sdc4	0.0659026	0	PTN_SDC4	Ptn - Sdc4	PTN	Secreted Signaling	PMID: 28356350; PMID: 25620911
1048	Arterial EC	Astrocyte	Ptn	Sdc4	0.0462851	0	PTN_SDC4	Ptn - Sdc4	PTN	Secreted Signaling	PMID: 28356350; PMID: 25620911
1049	Astrocyte	Astrocyte	Ptn	Sdc4	0.0112079	0	PTN_SDC4	Ptn - Sdc4	PTN	Secreted Signaling	PMID: 28356350; PMID: 25620911
1050	Venous EC	Astrocyte	Ptn	Sdc4	0.043836	0	PTN_SDC4	Ptn - Sdc4	PTN	Secreted Signaling	PMID: 28356350; PMID: 25620911
1051	Fibroblast	Astrocyte	Ptn	Sdc4	0.0528758	0	PTN_SDC4	Ptn - Sdc4	PTN	Secreted Signaling	PMID: 28356350; PMID: 25620911
1052	Reactive Astrocyte	Astrocyte	Ptn	Sdc4	0.0456162	0	PTN_SDC4	Ptn - Sdc4	PTN	Secreted Signaling	PMID: 28356350; PMID: 25620911
1053	OPC 1	Astrocyte	Ptn	Sdc4	0.0558024	0	PTN_SDC4	Ptn - Sdc4	PTN	Secreted Signaling	PMID: 28356350; PMID: 25620911
1054	NPY+ Cell	Astrocyte	Ptn	Sdc4	0.079144	0	PTN_SDC4	Ptn - Sdc4	PTN	Secreted Signaling	PMID: 28356350; PMID: 25620911
1055	OPC 2	Astrocyte	Ptn	Sdc4	0.019005	0	PTN_SDC4	Ptn - Sdc4	PTN	Secreted Signaling	PMID: 28356350; PMID: 25620911
1056	Myelin-Forming Oligodendrocyte	Astrocyte	Ptn	Sdc4	0.043813	0	PTN_SDC4	Ptn - Sdc4	PTN	Secreted Signaling	PMID: 28356350; PMID: 25620911
1057	Capillary EC	Ependymal Cell	Ptn	Sdc4	0.0946122	0	PTN_SDC4	Ptn - Sdc4	PTN	Secreted Signaling	PMID: 28356350; PMID: 25620911
1058	Pericyte	Ependymal Cell	Ptn	Sdc4	0.185999	0	PTN_SDC4	Ptn - Sdc4	PTN	Secreted Signaling	PMID: 28356350; PMID: 25620911
1059	Arterial EC	Ependymal Cell	Ptn	Sdc4	0.135831	0	PTN_SDC4	Ptn - Sdc4	PTN	Secreted Signaling	PMID: 28356350; PMID: 25620911
1060	Arterial SMC	Ependymal Cell	Ptn	Sdc4	0.0128004	0	PTN_SDC4	Ptn - Sdc4	PTN	Secreted Signaling	PMID: 28356350; PMID: 25620911
1061	Astrocyte	Ependymal Cell	Ptn	Sdc4	0.0354109	0	PTN_SDC4	Ptn - Sdc4	PTN	Secreted Signaling	PMID: 28356350; PMID: 25620911
1062	Ependymal Cell	Ependymal Cell	Ptn	Sdc4	0.0118614	0	PTN_SDC4	Ptn - Sdc4	PTN	Secreted Signaling	PMID: 28356350; PMID: 25620911
1063	Venous EC	Ependymal Cell	Ptn	Sdc4	0.129286	0	PTN_SDC4	Ptn - Sdc4	PTN	Secreted Signaling	PMID: 28356350; PMID: 25620911
1064	Border Associated Macrophage	Ependymal Cell	Ptn	Sdc4	0.00828614	0.01	PTN_SDC4	Ptn - Sdc4	PTN	Secreted Signaling	PMID: 28356350; PMID: 25620911
1065	Fibroblast	Ependymal Cell	Ptn	Sdc4	0.153125	0	PTN_SDC4	Ptn - Sdc4	PTN	Secreted Signaling	PMID: 28356350; PMID: 25620911
1066	Reactive Astrocyte	Ependymal Cell	Ptn	Sdc4	0.134049	0	PTN_SDC4	Ptn - Sdc4	PTN	Secreted Signaling	PMID: 28356350; PMID: 25620911
1067	OPC 1	Ependymal Cell	Ptn	Sdc4	0.160659	0	PTN_SDC4	Ptn - Sdc4	PTN	Secreted Signaling	PMID: 28356350; PMID: 25620911
1068	NPY+ Cell	Ependymal Cell	Ptn	Sdc4	0.217746	0	PTN_SDC4	Ptn - Sdc4	PTN	Secreted Signaling	PMID: 28356350; PMID: 25620911
1069	OPC 2	Ependymal Cell	Ptn	Sdc4	0.0590404	0	PTN_SDC4	Ptn - Sdc4	PTN	Secreted Signaling	PMID: 28356350; PMID: 25620911
1070	Glutamatergic Neuron	Ependymal Cell	Ptn	Sdc4	0.0196709	0	PTN_SDC4	Ptn - Sdc4	PTN	Secreted Signaling	PMID: 28356350; PMID: 25620911
1071	Myelin-Forming Oligodendrocyte	Ependymal Cell	Ptn	Sdc4	0.129224	0	PTN_SDC4	Ptn - Sdc4	PTN	Secreted Signaling	PMID: 28356350; PMID: 25620911
1072	Capillary EC	Border Associated Macrophage	Ptn	Sdc4	0.0393891	0	PTN_SDC4	Ptn - Sdc4	PTN	Secreted Signaling	PMID: 28356350; PMID: 25620911
1073	Pericyte	Border Associated Macrophage	Ptn	Sdc4	0.0822832	0	PTN_SDC4	Ptn - Sdc4	PTN	Secreted Signaling	PMID: 28356350; PMID: 25620911
1074	Arterial EC	Border Associated Macrophage	Ptn	Sdc4	0.0580929	0	PTN_SDC4	Ptn - Sdc4	PTN	Secreted Signaling	PMID: 28356350; PMID: 25620911
1075	Astrocyte	Border Associated Macrophage	Ptn	Sdc4	0.0142003	0	PTN_SDC4	Ptn - Sdc4	PTN	Secreted Signaling	PMID: 28356350; PMID: 25620911
1076	Venous EC	Border Associated Macrophage	Ptn	Sdc4	0.0550551	0	PTN_SDC4	Ptn - Sdc4	PTN	Secreted Signaling	PMID: 28356350; PMID: 25620911
1077	Fibroblast	Border Associated Macrophage	Ptn	Sdc4	0.0662481	0	PTN_SDC4	Ptn - Sdc4	PTN	Secreted Signaling	PMID: 28356350; PMID: 25620911
1078	Reactive Astrocyte	Border Associated Macrophage	Ptn	Sdc4	0.0572635	0	PTN_SDC4	Ptn - Sdc4	PTN	Secreted Signaling	PMID: 28356350; PMID: 25620911
1079	OPC 1	Border Associated Macrophage	Ptn	Sdc4	0.0698602	0	PTN_SDC4	Ptn - Sdc4	PTN	Secreted Signaling	PMID: 28356350; PMID: 25620911
1080	NPY+ Cell	Border Associated Macrophage	Ptn	Sdc4	0.0984689	0	PTN_SDC4	Ptn - Sdc4	PTN	Secreted Signaling	PMID: 28356350; PMID: 25620911
1081	OPC 2	Border Associated Macrophage	Ptn	Sdc4	0.0240287	0	PTN_SDC4	Ptn - Sdc4	PTN	Secreted Signaling	PMID: 28356350; PMID: 25620911
1082	Glutamatergic Neuron	Border Associated Macrophage	Ptn	Sdc4	0.00781199	0.02	PTN_SDC4	Ptn - Sdc4	PTN	Secreted Signaling	PMID: 28356350; PMID: 25620911
1083	Myelin-Forming Oligodendrocyte	Border Associated Macrophage	Ptn	Sdc4	0.0550265	0	PTN_SDC4	Ptn - Sdc4	PTN	Secreted Signaling	PMID: 28356350; PMID: 25620911
1084	Capillary EC	Fibroblast	Ptn	Sdc4	0.0204763	0	PTN_SDC4	Ptn - Sdc4	PTN	Secreted Signaling	PMID: 28356350; PMID: 25620911
1085	Pericyte	Fibroblast	Ptn	Sdc4	0.0437118	0	PTN_SDC4	Ptn - Sdc4	PTN	Secreted Signaling	PMID: 28356350; PMID: 25620911
1086	Arterial EC	Fibroblast	Ptn	Sdc4	0.0304843	0	PTN_SDC4	Ptn - Sdc4	PTN	Secreted Signaling	PMID: 28356350; PMID: 25620911
1087	Astrocyte	Fibroblast	Ptn	Sdc4	0.00729021	0.01	PTN_SDC4	Ptn - Sdc4	PTN	Secreted Signaling	PMID: 28356350; PMID: 25620911
1088	Venous EC	Fibroblast	Ptn	Sdc4	0.0288461	0	PTN_SDC4	Ptn - Sdc4	PTN	Secreted Signaling	PMID: 28356350; PMID: 25620911
1089	Fibroblast	Fibroblast	Ptn	Sdc4	0.0349074	0	PTN_SDC4	Ptn - Sdc4	PTN	Secreted Signaling	PMID: 28356350; PMID: 25620911
1090	Reactive Astrocyte	Fibroblast	Ptn	Sdc4	0.0300366	0	PTN_SDC4	Ptn - Sdc4	PTN	Secreted Signaling	PMID: 28356350; PMID: 25620911
1091	OPC 1	Fibroblast	Ptn	Sdc4	0.0368783	0	PTN_SDC4	Ptn - Sdc4	PTN	Secreted Signaling	PMID: 28356350; PMID: 25620911
1092	NPY+ Cell	Fibroblast	Ptn	Sdc4	0.0527463	0	PTN_SDC4	Ptn - Sdc4	PTN	Secreted Signaling	PMID: 28356350; PMID: 25620911
1093	OPC 2	Fibroblast	Ptn	Sdc4	0.0123961	0	PTN_SDC4	Ptn - Sdc4	PTN	Secreted Signaling	PMID: 28356350; PMID: 25620911
1094	Myelin-Forming Oligodendrocyte	Fibroblast	Ptn	Sdc4	0.0288306	0	PTN_SDC4	Ptn - Sdc4	PTN	Secreted Signaling	PMID: 28356350; PMID: 25620911
1095	Capillary EC	Reactive Astrocyte	Ptn	Sdc4	0.035292	0	PTN_SDC4	Ptn - Sdc4	PTN	Secreted Signaling	PMID: 28356350; PMID: 25620911
1096	Pericyte	Reactive Astrocyte	Ptn	Sdc4	0.0740684	0	PTN_SDC4	Ptn - Sdc4	PTN	Secreted Signaling	PMID: 28356350; PMID: 25620911
1097	Arterial EC	Reactive Astrocyte	Ptn	Sdc4	0.0521559	0	PTN_SDC4	Ptn - Sdc4	PTN	Secreted Signaling	PMID: 28356350; PMID: 25620911
1098	Astrocyte	Reactive Astrocyte	Ptn	Sdc4	0.0126887	0	PTN_SDC4	Ptn - Sdc4	PTN	Secreted Signaling	PMID: 28356350; PMID: 25620911
1099	Venous EC	Reactive Astrocyte	Ptn	Sdc4	0.0494123	0	PTN_SDC4	Ptn - Sdc4	PTN	Secreted Signaling	PMID: 28356350; PMID: 25620911
1100	Fibroblast	Reactive Astrocyte	Ptn	Sdc4	0.0595303	0	PTN_SDC4	Ptn - Sdc4	PTN	Secreted Signaling	PMID: 28356350; PMID: 25620911
1101	Reactive Astrocyte	Reactive Astrocyte	Ptn	Sdc4	0.0514067	0	PTN_SDC4	Ptn - Sdc4	PTN	Secreted Signaling	PMID: 28356350; PMID: 25620911
1102	OPC 1	Reactive Astrocyte	Ptn	Sdc4	0.0628008	0	PTN_SDC4	Ptn - Sdc4	PTN	Secreted Signaling	PMID: 28356350; PMID: 25620911
1103	NPY+ Cell	Reactive Astrocyte	Ptn	Sdc4	0.0887945	0	PTN_SDC4	Ptn - Sdc4	PTN	Secreted Signaling	PMID: 28356350; PMID: 25620911
1104	OPC 2	Reactive Astrocyte	Ptn	Sdc4	0.0214936	0	PTN_SDC4	Ptn - Sdc4	PTN	Secreted Signaling	PMID: 28356350; PMID: 25620911
1105	Glutamatergic Neuron	Reactive Astrocyte	Ptn	Sdc4	0.00697556	0.04	PTN_SDC4	Ptn - Sdc4	PTN	Secreted Signaling	PMID: 28356350; PMID: 25620911
1106	Myelin-Forming Oligodendrocyte	Reactive Astrocyte	Ptn	Sdc4	0.0493864	0	PTN_SDC4	Ptn - Sdc4	PTN	Secreted Signaling	PMID: 28356350; PMID: 25620911
1107	Capillary EC	NPY+ Cell	Ptn	Sdc4	0.0969564	0	PTN_SDC4	Ptn - Sdc4	PTN	Secreted Signaling	PMID: 28356350; PMID: 25620911
1108	Pericyte	NPY+ Cell	Ptn	Sdc4	0.190132	0	PTN_SDC4	Ptn - Sdc4	PTN	Secreted Signaling	PMID: 28356350; PMID: 25620911
1109	Arterial EC	NPY+ Cell	Ptn	Sdc4	0.139039	0	PTN_SDC4	Ptn - Sdc4	PTN	Secreted Signaling	PMID: 28356350; PMID: 25620911
1110	Arterial SMC	NPY+ Cell	Ptn	Sdc4	0.0131469	0	PTN_SDC4	Ptn - Sdc4	PTN	Secreted Signaling	PMID: 28356350; PMID: 25620911
1111	Astrocyte	NPY+ Cell	Ptn	Sdc4	0.0363471	0	PTN_SDC4	Ptn - Sdc4	PTN	Secreted Signaling	PMID: 28356350; PMID: 25620911
1112	Ependymal Cell	NPY+ Cell	Ptn	Sdc4	0.0121829	0	PTN_SDC4	Ptn - Sdc4	PTN	Secreted Signaling	PMID: 28356350; PMID: 25620911
1113	Venous EC	NPY+ Cell	Ptn	Sdc4	0.132364	0	PTN_SDC4	Ptn - Sdc4	PTN	Secreted Signaling	PMID: 28356350; PMID: 25620911
1114	Border Associated Macrophage	NPY+ Cell	Ptn	Sdc4	0.00851156	0	PTN_SDC4	Ptn - Sdc4	PTN	Secreted Signaling	PMID: 28356350; PMID: 25620911
1115	Fibroblast	NPY+ Cell	Ptn	Sdc4	0.156668	0	PTN_SDC4	Ptn - Sdc4	PTN	Secreted Signaling	PMID: 28356350; PMID: 25620911
1116	Reactive Astrocyte	NPY+ Cell	Ptn	Sdc4	0.137223	0	PTN_SDC4	Ptn - Sdc4	PTN	Secreted Signaling	PMID: 28356350; PMID: 25620911
1117	OPC 1	NPY+ Cell	Ptn	Sdc4	0.164342	0	PTN_SDC4	Ptn - Sdc4	PTN	Secreted Signaling	PMID: 28356350; PMID: 25620911
1118	NPY+ Cell	NPY+ Cell	Ptn	Sdc4	0.222392	0	PTN_SDC4	Ptn - Sdc4	PTN	Secreted Signaling	PMID: 28356350; PMID: 25620911
1119	OPC 2	NPY+ Cell	Ptn	Sdc4	0.0605622	0	PTN_SDC4	Ptn - Sdc4	PTN	Secreted Signaling	PMID: 28356350; PMID: 25620911
1120	Glutamatergic Neuron	NPY+ Cell	Ptn	Sdc4	0.0201997	0.01	PTN_SDC4	Ptn - Sdc4	PTN	Secreted Signaling	PMID: 28356350; PMID: 25620911
1121	Myelin-Forming Oligodendrocyte	NPY+ Cell	Ptn	Sdc4	0.1323	0	PTN_SDC4	Ptn - Sdc4	PTN	Secreted Signaling	PMID: 28356350; PMID: 25620911
1122	Capillary EC	B Cell	Ptn	Sdc4	0.0216625	0	PTN_SDC4	Ptn - Sdc4	PTN	Secreted Signaling	PMID: 28356350; PMID: 25620911
1123	Pericyte	B Cell	Ptn	Sdc4	0.0461806	0	PTN_SDC4	Ptn - Sdc4	PTN	Secreted Signaling	PMID: 28356350; PMID: 25620911
1124	Arterial EC	B Cell	Ptn	Sdc4	0.0322313	0	PTN_SDC4	Ptn - Sdc4	PTN	Secreted Signaling	PMID: 28356350; PMID: 25620911
1125	Astrocyte	B Cell	Ptn	Sdc4	0.00771856	0.04	PTN_SDC4	Ptn - Sdc4	PTN	Secreted Signaling	PMID: 28356350; PMID: 25620911
1126	Venous EC	B Cell	Ptn	Sdc4	0.0305021	0	PTN_SDC4	Ptn - Sdc4	PTN	Secreted Signaling	PMID: 28356350; PMID: 25620911
1127	Fibroblast	B Cell	Ptn	Sdc4	0.0368982	0	PTN_SDC4	Ptn - Sdc4	PTN	Secreted Signaling	PMID: 28356350; PMID: 25620911
1128	Reactive Astrocyte	B Cell	Ptn	Sdc4	0.0317587	0	PTN_SDC4	Ptn - Sdc4	PTN	Secreted Signaling	PMID: 28356350; PMID: 25620911
1129	OPC 1	B Cell	Ptn	Sdc4	0.0389769	0	PTN_SDC4	Ptn - Sdc4	PTN	Secreted Signaling	PMID: 28356350; PMID: 25620911
1130	NPY+ Cell	B Cell	Ptn	Sdc4	0.0556957	0	PTN_SDC4	Ptn - Sdc4	PTN	Secreted Signaling	PMID: 28356350; PMID: 25620911
1131	OPC 2	B Cell	Ptn	Sdc4	0.0131205	0.01	PTN_SDC4	Ptn - Sdc4	PTN	Secreted Signaling	PMID: 28356350; PMID: 25620911
1132	Myelin-Forming Oligodendrocyte	B Cell	Ptn	Sdc4	0.0304858	0	PTN_SDC4	Ptn - Sdc4	PTN	Secreted Signaling	PMID: 28356350; PMID: 25620911
1133	Capillary EC	Capillary EC	Ptn	Ncl	0.0300103	0	PTN_NCL	Ptn - Ncl	PTN	Secreted Signaling	PMID: 28356350; PMID: 25620911
1134	Pericyte	Capillary EC	Ptn	Ncl	0.0633647	0	PTN_NCL	Ptn - Ncl	PTN	Secreted Signaling	PMID: 28356350; PMID: 25620911
1135	Arterial EC	Capillary EC	Ptn	Ncl	0.0444667	0	PTN_NCL	Ptn - Ncl	PTN	Secreted Signaling	PMID: 28356350; PMID: 25620911
1136	Venous EC	Capillary EC	Ptn	Ncl	0.0421097	0	PTN_NCL	Ptn - Ncl	PTN	Secreted Signaling	PMID: 28356350; PMID: 25620911
1137	Fibroblast	Capillary EC	Ptn	Ncl	0.0508123	0	PTN_NCL	Ptn - Ncl	PTN	Secreted Signaling	PMID: 28356350; PMID: 25620911
1138	Reactive Astrocyte	Capillary EC	Ptn	Ncl	0.0438229	0.01	PTN_NCL	Ptn - Ncl	PTN	Secreted Signaling	PMID: 28356350; PMID: 25620911
1139	OPC 1	Capillary EC	Ptn	Ncl	0.0536312	0.01	PTN_NCL	Ptn - Ncl	PTN	Secreted Signaling	PMID: 28356350; PMID: 25620911
1140	NPY+ Cell	Capillary EC	Ptn	Ncl	0.0761378	0	PTN_NCL	Ptn - Ncl	PTN	Secreted Signaling	PMID: 28356350; PMID: 25620911
1141	Capillary EC	Microglia	Ptn	Ncl	0.127724	0	PTN_NCL	Ptn - Ncl	PTN	Secreted Signaling	PMID: 28356350; PMID: 25620911
1142	Pericyte	Microglia	Ptn	Ncl	0.242527	0	PTN_NCL	Ptn - Ncl	PTN	Secreted Signaling	PMID: 28356350; PMID: 25620911
1143	Arterial EC	Microglia	Ptn	Ncl	0.180492	0	PTN_NCL	Ptn - Ncl	PTN	Secreted Signaling	PMID: 28356350; PMID: 25620911
1144	Astrocyte	Microglia	Ptn	Ncl	0.0489233	0	PTN_NCL	Ptn - Ncl	PTN	Secreted Signaling	PMID: 28356350; PMID: 25620911
1145	Venous EC	Microglia	Ptn	Ncl	0.172224	0	PTN_NCL	Ptn - Ncl	PTN	Secreted Signaling	PMID: 28356350; PMID: 25620911
1146	Fibroblast	Microglia	Ptn	Ncl	0.202142	0	PTN_NCL	Ptn - Ncl	PTN	Secreted Signaling	PMID: 28356350; PMID: 25620911
1147	Reactive Astrocyte	Microglia	Ptn	Ncl	0.178246	0	PTN_NCL	Ptn - Ncl	PTN	Secreted Signaling	PMID: 28356350; PMID: 25620911
1148	OPC 1	Microglia	Ptn	Ncl	0.211486	0	PTN_NCL	Ptn - Ncl	PTN	Secreted Signaling	PMID: 28356350; PMID: 25620911
1149	NPY+ Cell	Microglia	Ptn	Ncl	0.280596	0	PTN_NCL	Ptn - Ncl	PTN	Secreted Signaling	PMID: 28356350; PMID: 25620911
1150	OPC 2	Microglia	Ptn	Ncl	0.0808141	0	PTN_NCL	Ptn - Ncl	PTN	Secreted Signaling	PMID: 28356350; PMID: 25620911
1151	Myelin-Forming Oligodendrocyte	Microglia	Ptn	Ncl	0.172146	0	PTN_NCL	Ptn - Ncl	PTN	Secreted Signaling	PMID: 28356350; PMID: 25620911
1152	Capillary EC	Homeostatic Microglia	Ptn	Ncl	0.108431	0	PTN_NCL	Ptn - Ncl	PTN	Secreted Signaling	PMID: 28356350; PMID: 25620911
1153	Pericyte	Homeostatic Microglia	Ptn	Ncl	0.210069	0	PTN_NCL	Ptn - Ncl	PTN	Secreted Signaling	PMID: 28356350; PMID: 25620911
1154	Arterial EC	Homeostatic Microglia	Ptn	Ncl	0.154641	0	PTN_NCL	Ptn - Ncl	PTN	Secreted Signaling	PMID: 28356350; PMID: 25620911
1155	Astrocyte	Homeostatic Microglia	Ptn	Ncl	0.0409742	0	PTN_NCL	Ptn - Ncl	PTN	Secreted Signaling	PMID: 28356350; PMID: 25620911
1156	Venous EC	Homeostatic Microglia	Ptn	Ncl	0.147345	0	PTN_NCL	Ptn - Ncl	PTN	Secreted Signaling	PMID: 28356350; PMID: 25620911
1157	Fibroblast	Homeostatic Microglia	Ptn	Ncl	0.173849	0	PTN_NCL	Ptn - Ncl	PTN	Secreted Signaling	PMID: 28356350; PMID: 25620911
1158	Reactive Astrocyte	Homeostatic Microglia	Ptn	Ncl	0.152657	0	PTN_NCL	Ptn - Ncl	PTN	Secreted Signaling	PMID: 28356350; PMID: 25620911
1159	OPC 1	Homeostatic Microglia	Ptn	Ncl	0.182183	0	PTN_NCL	Ptn - Ncl	PTN	Secreted Signaling	PMID: 28356350; PMID: 25620911
1160	NPY+ Cell	Homeostatic Microglia	Ptn	Ncl	0.244689	0	PTN_NCL	Ptn - Ncl	PTN	Secreted Signaling	PMID: 28356350; PMID: 25620911
1161	OPC 2	Homeostatic Microglia	Ptn	Ncl	0.0680542	0	PTN_NCL	Ptn - Ncl	PTN	Secreted Signaling	PMID: 28356350; PMID: 25620911
1162	Myelin-Forming Oligodendrocyte	Homeostatic Microglia	Ptn	Ncl	0.147276	0	PTN_NCL	Ptn - Ncl	PTN	Secreted Signaling	PMID: 28356350; PMID: 25620911
1163	Capillary EC	Choroid Plexus Cell	Ptn	Ncl	0.0706502	0	PTN_NCL	Ptn - Ncl	PTN	Secreted Signaling	PMID: 28356350; PMID: 25620911
1164	Pericyte	Choroid Plexus Cell	Ptn	Ncl	0.142536	0	PTN_NCL	Ptn - Ncl	PTN	Secreted Signaling	PMID: 28356350; PMID: 25620911
1165	Arterial EC	Choroid Plexus Cell	Ptn	Ncl	0.102613	0	PTN_NCL	Ptn - Ncl	PTN	Secreted Signaling	PMID: 28356350; PMID: 25620911
1166	Venous EC	Choroid Plexus Cell	Ptn	Ncl	0.0974878	0	PTN_NCL	Ptn - Ncl	PTN	Secreted Signaling	PMID: 28356350; PMID: 25620911
1167	Fibroblast	Choroid Plexus Cell	Ptn	Ncl	0.116246	0	PTN_NCL	Ptn - Ncl	PTN	Secreted Signaling	PMID: 28356350; PMID: 25620911
1168	Reactive Astrocyte	Choroid Plexus Cell	Ptn	Ncl	0.101216	0	PTN_NCL	Ptn - Ncl	PTN	Secreted Signaling	PMID: 28356350; PMID: 25620911
1169	OPC 1	Choroid Plexus Cell	Ptn	Ncl	0.122228	0	PTN_NCL	Ptn - Ncl	PTN	Secreted Signaling	PMID: 28356350; PMID: 25620911
1170	NPY+ Cell	Choroid Plexus Cell	Ptn	Ncl	0.168399	0	PTN_NCL	Ptn - Ncl	PTN	Secreted Signaling	PMID: 28356350; PMID: 25620911
1171	OPC 2	Choroid Plexus Cell	Ptn	Ncl	0.0436531	0.04	PTN_NCL	Ptn - Ncl	PTN	Secreted Signaling	PMID: 28356350; PMID: 25620911
1172	Myelin-Forming Oligodendrocyte	Choroid Plexus Cell	Ptn	Ncl	0.0974394	0	PTN_NCL	Ptn - Ncl	PTN	Secreted Signaling	PMID: 28356350; PMID: 25620911
1173	Capillary EC	Pericyte	Ptn	Ncl	0.0400532	0	PTN_NCL	Ptn - Ncl	PTN	Secreted Signaling	PMID: 28356350; PMID: 25620911
1174	Pericyte	Pericyte	Ptn	Ncl	0.0836076	0	PTN_NCL	Ptn - Ncl	PTN	Secreted Signaling	PMID: 28356350; PMID: 25620911
1175	Arterial EC	Pericyte	Ptn	Ncl	0.059053	0	PTN_NCL	Ptn - Ncl	PTN	Secreted Signaling	PMID: 28356350; PMID: 25620911
1176	Venous EC	Pericyte	Ptn	Ncl	0.055968	0	PTN_NCL	Ptn - Ncl	PTN	Secreted Signaling	PMID: 28356350; PMID: 25620911
1177	Fibroblast	Pericyte	Ptn	Ncl	0.0673333	0	PTN_NCL	Ptn - Ncl	PTN	Secreted Signaling	PMID: 28356350; PMID: 25620911
1178	Reactive Astrocyte	Pericyte	Ptn	Ncl	0.0582108	0	PTN_NCL	Ptn - Ncl	PTN	Secreted Signaling	PMID: 28356350; PMID: 25620911
1179	OPC 1	Pericyte	Ptn	Ncl	0.0710002	0	PTN_NCL	Ptn - Ncl	PTN	Secreted Signaling	PMID: 28356350; PMID: 25620911
1180	NPY+ Cell	Pericyte	Ptn	Ncl	0.100025	0	PTN_NCL	Ptn - Ncl	PTN	Secreted Signaling	PMID: 28356350; PMID: 25620911
1181	Myelin-Forming Oligodendrocyte	Pericyte	Ptn	Ncl	0.0559389	0.04	PTN_NCL	Ptn - Ncl	PTN	Secreted Signaling	PMID: 28356350; PMID: 25620911
1182	Capillary EC	Arterial EC	Ptn	Ncl	0.0364868	0	PTN_NCL	Ptn - Ncl	PTN	Secreted Signaling	PMID: 28356350; PMID: 25620911
1183	Pericyte	Arterial EC	Ptn	Ncl	0.076472	0	PTN_NCL	Ptn - Ncl	PTN	Secreted Signaling	PMID: 28356350; PMID: 25620911
1184	Arterial EC	Arterial EC	Ptn	Ncl	0.0538898	0	PTN_NCL	Ptn - Ncl	PTN	Secreted Signaling	PMID: 28356350; PMID: 25620911
1185	Venous EC	Arterial EC	Ptn	Ncl	0.0510599	0	PTN_NCL	Ptn - Ncl	PTN	Secreted Signaling	PMID: 28356350; PMID: 25620911
1186	Fibroblast	Arterial EC	Ptn	Ncl	0.0614935	0	PTN_NCL	Ptn - Ncl	PTN	Secreted Signaling	PMID: 28356350; PMID: 25620911
1187	Reactive Astrocyte	Arterial EC	Ptn	Ncl	0.0531171	0	PTN_NCL	Ptn - Ncl	PTN	Secreted Signaling	PMID: 28356350; PMID: 25620911
1188	OPC 1	Arterial EC	Ptn	Ncl	0.0648644	0	PTN_NCL	Ptn - Ncl	PTN	Secreted Signaling	PMID: 28356350; PMID: 25620911
1189	NPY+ Cell	Arterial EC	Ptn	Ncl	0.0916288	0	PTN_NCL	Ptn - Ncl	PTN	Secreted Signaling	PMID: 28356350; PMID: 25620911
1190	Capillary EC	Arterial SMC	Ptn	Ncl	0.0896609	0	PTN_NCL	Ptn - Ncl	PTN	Secreted Signaling	PMID: 28356350; PMID: 25620911
1191	Pericyte	Arterial SMC	Ptn	Ncl	0.177201	0	PTN_NCL	Ptn - Ncl	PTN	Secreted Signaling	PMID: 28356350; PMID: 25620911
1192	Arterial EC	Arterial SMC	Ptn	Ncl	0.12903	0	PTN_NCL	Ptn - Ncl	PTN	Secreted Signaling	PMID: 28356350; PMID: 25620911
1193	Astrocyte	Arterial SMC	Ptn	Ncl	0.0334433	0	PTN_NCL	Ptn - Ncl	PTN	Secreted Signaling	PMID: 28356350; PMID: 25620911
1194	Venous EC	Arterial SMC	Ptn	Ncl	0.122766	0	PTN_NCL	Ptn - Ncl	PTN	Secreted Signaling	PMID: 28356350; PMID: 25620911
1195	Fibroblast	Arterial SMC	Ptn	Ncl	0.145604	0	PTN_NCL	Ptn - Ncl	PTN	Secreted Signaling	PMID: 28356350; PMID: 25620911
1196	Reactive Astrocyte	Arterial SMC	Ptn	Ncl	0.127324	0	PTN_NCL	Ptn - Ncl	PTN	Secreted Signaling	PMID: 28356350; PMID: 25620911
1197	OPC 1	Arterial SMC	Ptn	Ncl	0.152835	0	PTN_NCL	Ptn - Ncl	PTN	Secreted Signaling	PMID: 28356350; PMID: 25620911
1198	NPY+ Cell	Arterial SMC	Ptn	Ncl	0.20783	0	PTN_NCL	Ptn - Ncl	PTN	Secreted Signaling	PMID: 28356350; PMID: 25620911
1199	OPC 2	Arterial SMC	Ptn	Ncl	0.0558358	0.01	PTN_NCL	Ptn - Ncl	PTN	Secreted Signaling	PMID: 28356350; PMID: 25620911
1200	Myelin-Forming Oligodendrocyte	Arterial SMC	Ptn	Ncl	0.122707	0	PTN_NCL	Ptn - Ncl	PTN	Secreted Signaling	PMID: 28356350; PMID: 25620911
1201	Capillary EC	Ependymal Cell	Ptn	Ncl	0.100752	0	PTN_NCL	Ptn - Ncl	PTN	Secreted Signaling	PMID: 28356350; PMID: 25620911
1202	Pericyte	Ependymal Cell	Ptn	Ncl	0.196781	0	PTN_NCL	Ptn - Ncl	PTN	Secreted Signaling	PMID: 28356350; PMID: 25620911
1203	Arterial EC	Ependymal Cell	Ptn	Ncl	0.144219	0	PTN_NCL	Ptn - Ncl	PTN	Secreted Signaling	PMID: 28356350; PMID: 25620911
1204	Astrocyte	Ependymal Cell	Ptn	Ncl	0.0378696	0	PTN_NCL	Ptn - Ncl	PTN	Secreted Signaling	PMID: 28356350; PMID: 25620911
1205	Venous EC	Ependymal Cell	Ptn	Ncl	0.137335	0	PTN_NCL	Ptn - Ncl	PTN	Secreted Signaling	PMID: 28356350; PMID: 25620911
1206	Fibroblast	Ependymal Cell	Ptn	Ncl	0.162381	0	PTN_NCL	Ptn - Ncl	PTN	Secreted Signaling	PMID: 28356350; PMID: 25620911
1207	Reactive Astrocyte	Ependymal Cell	Ptn	Ncl	0.142346	0	PTN_NCL	Ptn - Ncl	PTN	Secreted Signaling	PMID: 28356350; PMID: 25620911
1208	OPC 1	Ependymal Cell	Ptn	Ncl	0.170279	0	PTN_NCL	Ptn - Ncl	PTN	Secreted Signaling	PMID: 28356350; PMID: 25620911
1209	NPY+ Cell	Ependymal Cell	Ptn	Ncl	0.229848	0	PTN_NCL	Ptn - Ncl	PTN	Secreted Signaling	PMID: 28356350; PMID: 25620911
1210	OPC 2	Ependymal Cell	Ptn	Ncl	0.0630325	0	PTN_NCL	Ptn - Ncl	PTN	Secreted Signaling	PMID: 28356350; PMID: 25620911
1211	Myelin-Forming Oligodendrocyte	Ependymal Cell	Ptn	Ncl	0.137269	0	PTN_NCL	Ptn - Ncl	PTN	Secreted Signaling	PMID: 28356350; PMID: 25620911
1212	Capillary EC	T Cell	Ptn	Ncl	0.109863	0	PTN_NCL	Ptn - Ncl	PTN	Secreted Signaling	PMID: 28356350; PMID: 25620911
1213	Pericyte	T Cell	Ptn	Ncl	0.212523	0	PTN_NCL	Ptn - Ncl	PTN	Secreted Signaling	PMID: 28356350; PMID: 25620911
1214	Arterial EC	T Cell	Ptn	Ncl	0.156577	0	PTN_NCL	Ptn - Ncl	PTN	Secreted Signaling	PMID: 28356350; PMID: 25620911
1215	Astrocyte	T Cell	Ptn	Ncl	0.0415569	0	PTN_NCL	Ptn - Ncl	PTN	Secreted Signaling	PMID: 28356350; PMID: 25620911
1216	Venous EC	T Cell	Ptn	Ncl	0.149205	0	PTN_NCL	Ptn - Ncl	PTN	Secreted Signaling	PMID: 28356350; PMID: 25620911
1217	Fibroblast	T Cell	Ptn	Ncl	0.175974	0	PTN_NCL	Ptn - Ncl	PTN	Secreted Signaling	PMID: 28356350; PMID: 25620911
1218	Reactive Astrocyte	T Cell	Ptn	Ncl	0.154572	0	PTN_NCL	Ptn - Ncl	PTN	Secreted Signaling	PMID: 28356350; PMID: 25620911
1219	OPC 1	T Cell	Ptn	Ncl	0.184388	0	PTN_NCL	Ptn - Ncl	PTN	Secreted Signaling	PMID: 28356350; PMID: 25620911
1220	NPY+ Cell	T Cell	Ptn	Ncl	0.247421	0	PTN_NCL	Ptn - Ncl	PTN	Secreted Signaling	PMID: 28356350; PMID: 25620911
1221	OPC 2	T Cell	Ptn	Ncl	0.0689942	0.01	PTN_NCL	Ptn - Ncl	PTN	Secreted Signaling	PMID: 28356350; PMID: 25620911
1222	Myelin-Forming Oligodendrocyte	T Cell	Ptn	Ncl	0.149135	0	PTN_NCL	Ptn - Ncl	PTN	Secreted Signaling	PMID: 28356350; PMID: 25620911
1223	Capillary EC	Venous EC	Ptn	Ncl	0.0812156	0	PTN_NCL	Ptn - Ncl	PTN	Secreted Signaling	PMID: 28356350; PMID: 25620911
1224	Pericyte	Venous EC	Ptn	Ncl	0.161978	0	PTN_NCL	Ptn - Ncl	PTN	Secreted Signaling	PMID: 28356350; PMID: 25620911
1225	Arterial EC	Venous EC	Ptn	Ncl	0.117354	0	PTN_NCL	Ptn - Ncl	PTN	Secreted Signaling	PMID: 28356350; PMID: 25620911
1226	Venous EC	Venous EC	Ptn	Ncl	0.111585	0	PTN_NCL	Ptn - Ncl	PTN	Secreted Signaling	PMID: 28356350; PMID: 25620911
1227	Fibroblast	Venous EC	Ptn	Ncl	0.132657	0	PTN_NCL	Ptn - Ncl	PTN	Secreted Signaling	PMID: 28356350; PMID: 25620911
1228	Reactive Astrocyte	Venous EC	Ptn	Ncl	0.115783	0	PTN_NCL	Ptn - Ncl	PTN	Secreted Signaling	PMID: 28356350; PMID: 25620911
1229	OPC 1	Venous EC	Ptn	Ncl	0.13935	0	PTN_NCL	Ptn - Ncl	PTN	Secreted Signaling	PMID: 28356350; PMID: 25620911
1230	NPY+ Cell	Venous EC	Ptn	Ncl	0.190584	0	PTN_NCL	Ptn - Ncl	PTN	Secreted Signaling	PMID: 28356350; PMID: 25620911
1231	OPC 2	Venous EC	Ptn	Ncl	0.0504002	0.01	PTN_NCL	Ptn - Ncl	PTN	Secreted Signaling	PMID: 28356350; PMID: 25620911
1232	Myelin-Forming Oligodendrocyte	Venous EC	Ptn	Ncl	0.11153	0	PTN_NCL	Ptn - Ncl	PTN	Secreted Signaling	PMID: 28356350; PMID: 25620911
1233	Capillary EC	Border Associated Macrophage	Ptn	Ncl	0.10962	0	PTN_NCL	Ptn - Ncl	PTN	Secreted Signaling	PMID: 28356350; PMID: 25620911
1234	Pericyte	Border Associated Macrophage	Ptn	Ncl	0.212107	0	PTN_NCL	Ptn - Ncl	PTN	Secreted Signaling	PMID: 28356350; PMID: 25620911
1235	Arterial EC	Border Associated Macrophage	Ptn	Ncl	0.156248	0	PTN_NCL	Ptn - Ncl	PTN	Secreted Signaling	PMID: 28356350; PMID: 25620911
1236	Astrocyte	Border Associated Macrophage	Ptn	Ncl	0.0414578	0	PTN_NCL	Ptn - Ncl	PTN	Secreted Signaling	PMID: 28356350; PMID: 25620911
1237	Venous EC	Border Associated Macrophage	Ptn	Ncl	0.148889	0	PTN_NCL	Ptn - Ncl	PTN	Secreted Signaling	PMID: 28356350; PMID: 25620911
1238	Fibroblast	Border Associated Macrophage	Ptn	Ncl	0.175613	0	PTN_NCL	Ptn - Ncl	PTN	Secreted Signaling	PMID: 28356350; PMID: 25620911
1239	Reactive Astrocyte	Border Associated Macrophage	Ptn	Ncl	0.154247	0	PTN_NCL	Ptn - Ncl	PTN	Secreted Signaling	PMID: 28356350; PMID: 25620911
1240	OPC 1	Border Associated Macrophage	Ptn	Ncl	0.184013	0	PTN_NCL	Ptn - Ncl	PTN	Secreted Signaling	PMID: 28356350; PMID: 25620911
1241	NPY+ Cell	Border Associated Macrophage	Ptn	Ncl	0.246957	0	PTN_NCL	Ptn - Ncl	PTN	Secreted Signaling	PMID: 28356350; PMID: 25620911
1242	OPC 2	Border Associated Macrophage	Ptn	Ncl	0.0688343	0	PTN_NCL	Ptn - Ncl	PTN	Secreted Signaling	PMID: 28356350; PMID: 25620911
1243	Myelin-Forming Oligodendrocyte	Border Associated Macrophage	Ptn	Ncl	0.148819	0	PTN_NCL	Ptn - Ncl	PTN	Secreted Signaling	PMID: 28356350; PMID: 25620911
1244	Capillary EC	Fibroblast	Ptn	Ncl	0.0318322	0.04	PTN_NCL	Ptn - Ncl	PTN	Secreted Signaling	PMID: 28356350; PMID: 25620911
1245	Pericyte	Fibroblast	Ptn	Ncl	0.0670715	0	PTN_NCL	Ptn - Ncl	PTN	Secreted Signaling	PMID: 28356350; PMID: 25620911
1246	Arterial EC	Fibroblast	Ptn	Ncl	0.0471236	0	PTN_NCL	Ptn - Ncl	PTN	Secreted Signaling	PMID: 28356350; PMID: 25620911
1247	Venous EC	Fibroblast	Ptn	Ncl	0.0446323	0	PTN_NCL	Ptn - Ncl	PTN	Secreted Signaling	PMID: 28356350; PMID: 25620911
1248	Fibroblast	Fibroblast	Ptn	Ncl	0.0538269	0	PTN_NCL	Ptn - Ncl	PTN	Secreted Signaling	PMID: 28356350; PMID: 25620911
1249	Reactive Astrocyte	Fibroblast	Ptn	Ncl	0.0464431	0.01	PTN_NCL	Ptn - Ncl	PTN	Secreted Signaling	PMID: 28356350; PMID: 25620911
1250	OPC 1	Fibroblast	Ptn	Ncl	0.056803	0.01	PTN_NCL	Ptn - Ncl	PTN	Secreted Signaling	PMID: 28356350; PMID: 25620911
1251	NPY+ Cell	Fibroblast	Ptn	Ncl	0.0805275	0	PTN_NCL	Ptn - Ncl	PTN	Secreted Signaling	PMID: 28356350; PMID: 25620911
1252	Capillary EC	Ccr2+ Monocyte/Macrophage	Ptn	Ncl	0.0344197	0.03	PTN_NCL	Ptn - Ncl	PTN	Secreted Signaling	PMID: 28356350; PMID: 25620911
1253	Pericyte	Ccr2+ Monocyte/Macrophage	Ptn	Ncl	0.0723095	0	PTN_NCL	Ptn - Ncl	PTN	Secreted Signaling	PMID: 28356350; PMID: 25620911
1254	Arterial EC	Ccr2+ Monocyte/Macrophage	Ptn	Ncl	0.0508887	0	PTN_NCL	Ptn - Ncl	PTN	Secreted Signaling	PMID: 28356350; PMID: 25620911
1255	Venous EC	Ccr2+ Monocyte/Macrophage	Ptn	Ncl	0.0482084	0	PTN_NCL	Ptn - Ncl	PTN	Secreted Signaling	PMID: 28356350; PMID: 25620911
1256	Fibroblast	Ccr2+ Monocyte/Macrophage	Ptn	Ncl	0.058095	0	PTN_NCL	Ptn - Ncl	PTN	Secreted Signaling	PMID: 28356350; PMID: 25620911
1257	Reactive Astrocyte	Ccr2+ Monocyte/Macrophage	Ptn	Ncl	0.0501568	0	PTN_NCL	Ptn - Ncl	PTN	Secreted Signaling	PMID: 28356350; PMID: 25620911
1258	OPC 1	Ccr2+ Monocyte/Macrophage	Ptn	Ncl	0.0612918	0	PTN_NCL	Ptn - Ncl	PTN	Secreted Signaling	PMID: 28356350; PMID: 25620911
1259	NPY+ Cell	Ccr2+ Monocyte/Macrophage	Ptn	Ncl	0.0867187	0	PTN_NCL	Ptn - Ncl	PTN	Secreted Signaling	PMID: 28356350; PMID: 25620911
1260	Capillary EC	OPC 1	Ptn	Ncl	0.108356	0	PTN_NCL	Ptn - Ncl	PTN	Secreted Signaling	PMID: 28356350; PMID: 25620911
1261	Pericyte	OPC 1	Ptn	Ncl	0.20994	0	PTN_NCL	Ptn - Ncl	PTN	Secreted Signaling	PMID: 28356350; PMID: 25620911
1262	Arterial EC	OPC 1	Ptn	Ncl	0.15454	0	PTN_NCL	Ptn - Ncl	PTN	Secreted Signaling	PMID: 28356350; PMID: 25620911
1263	Astrocyte	OPC 1	Ptn	Ncl	0.0409437	0	PTN_NCL	Ptn - Ncl	PTN	Secreted Signaling	PMID: 28356350; PMID: 25620911
1264	Venous EC	OPC 1	Ptn	Ncl	0.147247	0	PTN_NCL	Ptn - Ncl	PTN	Secreted Signaling	PMID: 28356350; PMID: 25620911
1265	Fibroblast	OPC 1	Ptn	Ncl	0.173737	0	PTN_NCL	Ptn - Ncl	PTN	Secreted Signaling	PMID: 28356350; PMID: 25620911
1266	Reactive Astrocyte	OPC 1	Ptn	Ncl	0.152557	0	PTN_NCL	Ptn - Ncl	PTN	Secreted Signaling	PMID: 28356350; PMID: 25620911
1267	OPC 1	OPC 1	Ptn	Ncl	0.182068	0	PTN_NCL	Ptn - Ncl	PTN	Secreted Signaling	PMID: 28356350; PMID: 25620911
1268	NPY+ Cell	OPC 1	Ptn	Ncl	0.244546	0	PTN_NCL	Ptn - Ncl	PTN	Secreted Signaling	PMID: 28356350; PMID: 25620911
1269	OPC 2	OPC 1	Ptn	Ncl	0.068005	0	PTN_NCL	Ptn - Ncl	PTN	Secreted Signaling	PMID: 28356350; PMID: 25620911
1270	Myelin-Forming Oligodendrocyte	OPC 1	Ptn	Ncl	0.147178	0	PTN_NCL	Ptn - Ncl	PTN	Secreted Signaling	PMID: 28356350; PMID: 25620911
1271	Capillary EC	NPY+ Cell	Ptn	Ncl	0.0320998	0.04	PTN_NCL	Ptn - Ncl	PTN	Secreted Signaling	PMID: 28356350; PMID: 25620911
1272	Pericyte	NPY+ Cell	Ptn	Ncl	0.0676147	0	PTN_NCL	Ptn - Ncl	PTN	Secreted Signaling	PMID: 28356350; PMID: 25620911
1273	Arterial EC	NPY+ Cell	Ptn	Ncl	0.0475135	0	PTN_NCL	Ptn - Ncl	PTN	Secreted Signaling	PMID: 28356350; PMID: 25620911
1274	Venous EC	NPY+ Cell	Ptn	Ncl	0.0450025	0	PTN_NCL	Ptn - Ncl	PTN	Secreted Signaling	PMID: 28356350; PMID: 25620911
1275	Fibroblast	NPY+ Cell	Ptn	Ncl	0.0542691	0	PTN_NCL	Ptn - Ncl	PTN	Secreted Signaling	PMID: 28356350; PMID: 25620911
1276	Reactive Astrocyte	NPY+ Cell	Ptn	Ncl	0.0468277	0.01	PTN_NCL	Ptn - Ncl	PTN	Secreted Signaling	PMID: 28356350; PMID: 25620911
1277	OPC 1	NPY+ Cell	Ptn	Ncl	0.0572682	0	PTN_NCL	Ptn - Ncl	PTN	Secreted Signaling	PMID: 28356350; PMID: 25620911
1278	NPY+ Cell	NPY+ Cell	Ptn	Ncl	0.0811703	0	PTN_NCL	Ptn - Ncl	PTN	Secreted Signaling	PMID: 28356350; PMID: 25620911
1279	Capillary EC	B Cell	Ptn	Ncl	0.115482	0	PTN_NCL	Ptn - Ncl	PTN	Secreted Signaling	PMID: 28356350; PMID: 25620911
1280	Pericyte	B Cell	Ptn	Ncl	0.222082	0	PTN_NCL	Ptn - Ncl	PTN	Secreted Signaling	PMID: 28356350; PMID: 25620911
1281	Arterial EC	B Cell	Ptn	Ncl	0.164144	0	PTN_NCL	Ptn - Ncl	PTN	Secreted Signaling	PMID: 28356350; PMID: 25620911
1282	Astrocyte	B Cell	Ptn	Ncl	0.0438544	0	PTN_NCL	Ptn - Ncl	PTN	Secreted Signaling	PMID: 28356350; PMID: 25620911
1283	Venous EC	B Cell	Ptn	Ncl	0.156482	0	PTN_NCL	Ptn - Ncl	PTN	Secreted Signaling	PMID: 28356350; PMID: 25620911
1284	Fibroblast	B Cell	Ptn	Ncl	0.184274	0	PTN_NCL	Ptn - Ncl	PTN	Secreted Signaling	PMID: 28356350; PMID: 25620911
1285	Reactive Astrocyte	B Cell	Ptn	Ncl	0.162061	0	PTN_NCL	Ptn - Ncl	PTN	Secreted Signaling	PMID: 28356350; PMID: 25620911
1286	OPC 1	B Cell	Ptn	Ncl	0.192992	0	PTN_NCL	Ptn - Ncl	PTN	Secreted Signaling	PMID: 28356350; PMID: 25620911
1287	NPY+ Cell	B Cell	Ptn	Ncl	0.258036	0	PTN_NCL	Ptn - Ncl	PTN	Secreted Signaling	PMID: 28356350; PMID: 25620911
1288	OPC 2	B Cell	Ptn	Ncl	0.0726935	0	PTN_NCL	Ptn - Ncl	PTN	Secreted Signaling	PMID: 28356350; PMID: 25620911
1289	Myelin-Forming Oligodendrocyte	B Cell	Ptn	Ncl	0.156409	0	PTN_NCL	Ptn - Ncl	PTN	Secreted Signaling	PMID: 28356350; PMID: 25620911
1290	Capillary EC	Fenestrated EC	Ptn	Ncl	0.0938525	0	PTN_NCL	Ptn - Ncl	PTN	Secreted Signaling	PMID: 28356350; PMID: 25620911
1291	Pericyte	Fenestrated EC	Ptn	Ncl	0.184655	0	PTN_NCL	Ptn - Ncl	PTN	Secreted Signaling	PMID: 28356350; PMID: 25620911
1292	Arterial EC	Fenestrated EC	Ptn	Ncl	0.134789	0	PTN_NCL	Ptn - Ncl	PTN	Secreted Signaling	PMID: 28356350; PMID: 25620911
1293	Venous EC	Fenestrated EC	Ptn	Ncl	0.128287	0	PTN_NCL	Ptn - Ncl	PTN	Secreted Signaling	PMID: 28356350; PMID: 25620911
1294	Fibroblast	Fenestrated EC	Ptn	Ncl	0.151974	0	PTN_NCL	Ptn - Ncl	PTN	Secreted Signaling	PMID: 28356350; PMID: 25620911
1295	Reactive Astrocyte	Fenestrated EC	Ptn	Ncl	0.13302	0	PTN_NCL	Ptn - Ncl	PTN	Secreted Signaling	PMID: 28356350; PMID: 25620911
1296	OPC 1	Fenestrated EC	Ptn	Ncl	0.159462	0	PTN_NCL	Ptn - Ncl	PTN	Secreted Signaling	PMID: 28356350; PMID: 25620911
1297	NPY+ Cell	Fenestrated EC	Ptn	Ncl	0.216234	0	PTN_NCL	Ptn - Ncl	PTN	Secreted Signaling	PMID: 28356350; PMID: 25620911
1298	OPC 2	Fenestrated EC	Ptn	Ncl	0.0585478	0.02	PTN_NCL	Ptn - Ncl	PTN	Secreted Signaling	PMID: 28356350; PMID: 25620911
1299	Myelin-Forming Oligodendrocyte	Fenestrated EC	Ptn	Ncl	0.128226	0	PTN_NCL	Ptn - Ncl	PTN	Secreted Signaling	PMID: 28356350; PMID: 25620911
1300	Capillary EC	GABAergic Neuron	Ptn	Ncl	0.138414	0	PTN_NCL	Ptn - Ncl	PTN	Secreted Signaling	PMID: 28356350; PMID: 25620911
1301	Pericyte	GABAergic Neuron	Ptn	Ncl	0.259962	0	PTN_NCL	Ptn - Ncl	PTN	Secreted Signaling	PMID: 28356350; PMID: 25620911
1302	Arterial EC	GABAergic Neuron	Ptn	Ncl	0.194614	0	PTN_NCL	Ptn - Ncl	PTN	Secreted Signaling	PMID: 28356350; PMID: 25620911
1303	Astrocyte	GABAergic Neuron	Ptn	Ncl	0.0534221	0	PTN_NCL	Ptn - Ncl	PTN	Secreted Signaling	PMID: 28356350; PMID: 25620911
1304	Venous EC	GABAergic Neuron	Ptn	Ncl	0.185846	0	PTN_NCL	Ptn - Ncl	PTN	Secreted Signaling	PMID: 28356350; PMID: 25620911
1305	Fibroblast	GABAergic Neuron	Ptn	Ncl	0.217508	0	PTN_NCL	Ptn - Ncl	PTN	Secreted Signaling	PMID: 28356350; PMID: 25620911
1306	Reactive Astrocyte	GABAergic Neuron	Ptn	Ncl	0.192233	0	PTN_NCL	Ptn - Ncl	PTN	Secreted Signaling	PMID: 28356350; PMID: 25620911
1307	OPC 1	GABAergic Neuron	Ptn	Ncl	0.22736	0	PTN_NCL	Ptn - Ncl	PTN	Secreted Signaling	PMID: 28356350; PMID: 25620911
1308	NPY+ Cell	GABAergic Neuron	Ptn	Ncl	0.299685	0	PTN_NCL	Ptn - Ncl	PTN	Secreted Signaling	PMID: 28356350; PMID: 25620911
1309	OPC 2	GABAergic Neuron	Ptn	Ncl	0.0879742	0	PTN_NCL	Ptn - Ncl	PTN	Secreted Signaling	PMID: 28356350; PMID: 25620911
1310	Myelin-Forming Oligodendrocyte	GABAergic Neuron	Ptn	Ncl	0.185762	0	PTN_NCL	Ptn - Ncl	PTN	Secreted Signaling	PMID: 28356350; PMID: 25620911
1311	Capillary EC	Myelin-Forming Oligodendrocyte	Ptn	Ncl	0.127016	0	PTN_NCL	Ptn - Ncl	PTN	Secreted Signaling	PMID: 28356350; PMID: 25620911
1312	Pericyte	Myelin-Forming Oligodendrocyte	Ptn	Ncl	0.241358	0	PTN_NCL	Ptn - Ncl	PTN	Secreted Signaling	PMID: 28356350; PMID: 25620911
1313	Arterial EC	Myelin-Forming Oligodendrocyte	Ptn	Ncl	0.179552	0	PTN_NCL	Ptn - Ncl	PTN	Secreted Signaling	PMID: 28356350; PMID: 25620911
1314	Astrocyte	Myelin-Forming Oligodendrocyte	Ptn	Ncl	0.0486277	0	PTN_NCL	Ptn - Ncl	PTN	Secreted Signaling	PMID: 28356350; PMID: 25620911
1315	Venous EC	Myelin-Forming Oligodendrocyte	Ptn	Ncl	0.171318	0	PTN_NCL	Ptn - Ncl	PTN	Secreted Signaling	PMID: 28356350; PMID: 25620911
1316	Fibroblast	Myelin-Forming Oligodendrocyte	Ptn	Ncl	0.201117	0	PTN_NCL	Ptn - Ncl	PTN	Secreted Signaling	PMID: 28356350; PMID: 25620911
1317	Reactive Astrocyte	Myelin-Forming Oligodendrocyte	Ptn	Ncl	0.177315	0	PTN_NCL	Ptn - Ncl	PTN	Secreted Signaling	PMID: 28356350; PMID: 25620911
1318	OPC 1	Myelin-Forming Oligodendrocyte	Ptn	Ncl	0.210425	0	PTN_NCL	Ptn - Ncl	PTN	Secreted Signaling	PMID: 28356350; PMID: 25620911
1319	NPY+ Cell	Myelin-Forming Oligodendrocyte	Ptn	Ncl	0.279312	0	PTN_NCL	Ptn - Ncl	PTN	Secreted Signaling	PMID: 28356350; PMID: 25620911
1320	OPC 2	Myelin-Forming Oligodendrocyte	Ptn	Ncl	0.0803421	0.01	PTN_NCL	Ptn - Ncl	PTN	Secreted Signaling	PMID: 28356350; PMID: 25620911
1321	Myelin-Forming Oligodendrocyte	Myelin-Forming Oligodendrocyte	Ptn	Ncl	0.17124	0	PTN_NCL	Ptn - Ncl	PTN	Secreted Signaling	PMID: 28356350; PMID: 25620911
1322	Arterial EC	Arterial SMC	Edn1	Ednra	0.00428028	0	EDN1_EDNRA	Edn1 - Ednra	EDN	Secreted Signaling	KEGG: mmu04080
1323	Venous EC	Arterial SMC	Edn1	Ednra	0.00203964	0	EDN1_EDNRA	Edn1 - Ednra	EDN	Secreted Signaling	KEGG: mmu04080
1324	Arterial EC	Arterial SMC	Edn3	Ednra	0.00717284	0	EDN3_EDNRA	Edn3 - Ednra	EDN	Secreted Signaling	KEGG: mmu04080
1325	Venous EC	Arterial SMC	Edn3	Ednra	0.00220077	0	EDN3_EDNRA	Edn3 - Ednra	EDN	Secreted Signaling	KEGG: mmu04080
1326	Fibroblast	Arterial SMC	Edn3	Ednra	0.00075106	0	EDN3_EDNRA	Edn3 - Ednra	EDN	Secreted Signaling	KEGG: mmu04080
1327	Arterial EC	Choroid Plexus Cell	Edn1	Ednrb	0.00201744	0	EDN1_EDNRB	Edn1 - Ednrb	EDN	Secreted Signaling	KEGG: mmu04080
1328	Venous EC	Choroid Plexus Cell	Edn1	Ednrb	0.00096021	0	EDN1_EDNRB	Edn1 - Ednrb	EDN	Secreted Signaling	KEGG: mmu04080
1329	Arterial EC	Ependymal Cell	Edn1	Ednrb	0.00357597	0	EDN1_EDNRB	Edn1 - Ednrb	EDN	Secreted Signaling	KEGG: mmu04080
1330	Venous EC	Ependymal Cell	Edn1	Ednrb	0.0017034	0	EDN1_EDNRB	Edn1 - Ednrb	EDN	Secreted Signaling	KEGG: mmu04080
1331	Arterial EC	OPC 1	Edn1	Ednrb	0.0391316	0	EDN1_EDNRB	Edn1 - Ednrb	EDN	Secreted Signaling	KEGG: mmu04080
1332	Venous EC	OPC 1	Edn1	Ednrb	0.0189951	0	EDN1_EDNRB	Edn1 - Ednrb	EDN	Secreted Signaling	KEGG: mmu04080
1333	Arterial EC	Fenestrated EC	Edn1	Ednrb	0.00926102	0	EDN1_EDNRB	Edn1 - Ednrb	EDN	Secreted Signaling	KEGG: mmu04080
1334	Venous EC	Fenestrated EC	Edn1	Ednrb	0.00442466	0	EDN1_EDNRB	Edn1 - Ednrb	EDN	Secreted Signaling	KEGG: mmu04080
1335	Arterial EC	Choroid Plexus Cell	Edn3	Ednrb	0.003386	0	EDN3_EDNRB	Edn3 - Ednrb	EDN	Secreted Signaling	KEGG: mmu04080
1336	Venous EC	Choroid Plexus Cell	Edn3	Ednrb	0.00103615	0	EDN3_EDNRB	Edn3 - Ednrb	EDN	Secreted Signaling	KEGG: mmu04080
1337	Fibroblast	Choroid Plexus Cell	Edn3	Ednrb	0.000353337	0	EDN3_EDNRB	Edn3 - Ednrb	EDN	Secreted Signaling	KEGG: mmu04080
1338	Arterial EC	Ependymal Cell	Edn3	Ednrb	0.00599545	0	EDN3_EDNRB	Edn3 - Ednrb	EDN	Secreted Signaling	KEGG: mmu04080
1339	Venous EC	Ependymal Cell	Edn3	Ednrb	0.00183801	0	EDN3_EDNRB	Edn3 - Ednrb	EDN	Secreted Signaling	KEGG: mmu04080
1340	Fibroblast	Ependymal Cell	Edn3	Ednrb	0.00062711	0	EDN3_EDNRB	Edn3 - Ednrb	EDN	Secreted Signaling	KEGG: mmu04080
1341	Arterial EC	OPC 1	Edn3	Ednrb	0.064061	0	EDN3_EDNRB	Edn3 - Ednrb	EDN	Secreted Signaling	KEGG: mmu04080
1342	Venous EC	OPC 1	Edn3	Ednrb	0.0204681	0	EDN3_EDNRB	Edn3 - Ednrb	EDN	Secreted Signaling	KEGG: mmu04080
1343	Fibroblast	OPC 1	Edn3	Ednrb	0.00707046	0	EDN3_EDNRB	Edn3 - Ednrb	EDN	Secreted Signaling	KEGG: mmu04080
1344	Arterial EC	Fenestrated EC	Edn3	Ednrb	0.0154672	0	EDN3_EDNRB	Edn3 - Ednrb	EDN	Secreted Signaling	KEGG: mmu04080
1345	Venous EC	Fenestrated EC	Edn3	Ednrb	0.00477329	0	EDN3_EDNRB	Edn3 - Ednrb	EDN	Secreted Signaling	KEGG: mmu04080
1346	Fibroblast	Fenestrated EC	Edn3	Ednrb	0.00163176	0	EDN3_EDNRB	Edn3 - Ednrb	EDN	Secreted Signaling	KEGG: mmu04080
1347	NPY+ Cell	Arterial SMC	Npy	Npy1r	0.0576543	0	NPY_NPY1R	Npy - Npy1r	NPY	Secreted Signaling	KEGG: mmu04080
1348	Choroid Plexus Cell	Fenestrated EC	Sema3b	NRP1_PLXNA2	0.0118051	0	SEMA3B_NRP1_PLXNA2	Sema3b - (Nrp1+Plxna2)	SEMA3	Secreted Signaling	PMID: 27533782
1349	Capillary EC	Fenestrated EC	Sema3c	NRP1_PLXNA2	0.111839	0	SEMA3C_NRP1_PLXNA2	Sema3c - (Nrp1+Plxna2)	SEMA3	Secreted Signaling	PMID: 27533782
1350	Arterial EC	Fenestrated EC	Sema3c	NRP1_PLXNA2	0.037311	0	SEMA3C_NRP1_PLXNA2	Sema3c - (Nrp1+Plxna2)	SEMA3	Secreted Signaling	PMID: 27533782
1351	Venous EC	Fenestrated EC	Sema3c	NRP1_PLXNA2	0.0759206	0	SEMA3C_NRP1_PLXNA2	Sema3c - (Nrp1+Plxna2)	SEMA3	Secreted Signaling	PMID: 27533782
1352	OPC 1	Fenestrated EC	Sema3d	NRP1_PLXNA2	0.0250856	0	SEMA3D_NRP1_PLXNA2	Sema3d - (Nrp1+Plxna2)	SEMA3	Secreted Signaling	PMID: 27533782
1353	Choroid Plexus Cell	Venous EC	Sema3b	NRP2_PLXNA2	0.00213356	0	SEMA3B_NRP2_PLXNA2	Sema3b - (Nrp2+Plxna2)	SEMA3	Secreted Signaling	PMID: 27533782
1354	Choroid Plexus Cell	Fenestrated EC	Sema3b	NRP2_PLXNA2	0.00354368	0	SEMA3B_NRP2_PLXNA2	Sema3b - (Nrp2+Plxna2)	SEMA3	Secreted Signaling	PMID: 27533782
1355	Capillary EC	Venous EC	Sema3c	NRP2_PLXNA2	0.0220408	0	SEMA3C_NRP2_PLXNA2	Sema3c - (Nrp2+Plxna2)	SEMA3	Secreted Signaling	PMID: 27533782
1356	Arterial EC	Venous EC	Sema3c	NRP2_PLXNA2	0.00688898	0	SEMA3C_NRP2_PLXNA2	Sema3c - (Nrp2+Plxna2)	SEMA3	Secreted Signaling	PMID: 27533782
1357	Venous EC	Venous EC	Sema3c	NRP2_PLXNA2	0.0144916	0	SEMA3C_NRP2_PLXNA2	Sema3c - (Nrp2+Plxna2)	SEMA3	Secreted Signaling	PMID: 27533782
1358	Capillary EC	Fenestrated EC	Sema3c	NRP2_PLXNA2	0.0361315	0	SEMA3C_NRP2_PLXNA2	Sema3c - (Nrp2+Plxna2)	SEMA3	Secreted Signaling	PMID: 27533782
1359	Arterial EC	Fenestrated EC	Sema3c	NRP2_PLXNA2	0.0114061	0	SEMA3C_NRP2_PLXNA2	Sema3c - (Nrp2+Plxna2)	SEMA3	Secreted Signaling	PMID: 27533782
1360	Venous EC	Fenestrated EC	Sema3c	NRP2_PLXNA2	0.023874	0	SEMA3C_NRP2_PLXNA2	Sema3c - (Nrp2+Plxna2)	SEMA3	Secreted Signaling	PMID: 27533782
1361	OPC 1	Venous EC	Sema3d	NRP2_PLXNA2	0.00458426	0	SEMA3D_NRP2_PLXNA2	Sema3d - (Nrp2+Plxna2)	SEMA3	Secreted Signaling	PMID: 27533782
1362	OPC 1	Fenestrated EC	Sema3d	NRP2_PLXNA2	0.00760174	0	SEMA3D_NRP2_PLXNA2	Sema3d - (Nrp2+Plxna2)	SEMA3	Secreted Signaling	PMID: 27533782
1363	Fenestrated EC	Venous EC	Sema3f	NRP2_PLXNA2	0.00219531	0	SEMA3F_NRP2_PLXNA2	Sema3f - (Nrp2+Plxna2)	SEMA3	Secreted Signaling	PMID: 27533782
1364	Fenestrated EC	Fenestrated EC	Sema3f	NRP2_PLXNA2	0.00364608	0	SEMA3F_NRP2_PLXNA2	Sema3f - (Nrp2+Plxna2)	SEMA3	Secreted Signaling	PMID: 27533782
1365	Arterial EC	Venous EC	Sema3g	NRP2_PLXNA2	0.00642024	0	SEMA3G_NRP2_PLXNA2	Sema3g - (Nrp2+Plxna2)	SEMA3	Secreted Signaling	PMID: 27533782
1366	Arterial EC	Fenestrated EC	Sema3g	NRP2_PLXNA2	0.0106333	0	SEMA3G_NRP2_PLXNA2	Sema3g - (Nrp2+Plxna2)	SEMA3	Secreted Signaling	PMID: 27533782
1367	Choroid Plexus Cell	Pericyte	Gas6	Axl	0.0237169	0	GAS6_AXL	Gas6 - Axl	GAS	Secreted Signaling	PMID: 27801848
1368	Arterial EC	Pericyte	Gas6	Axl	0.00656253	0	GAS6_AXL	Gas6 - Axl	GAS	Secreted Signaling	PMID: 27801848
1369	Arterial SMC	Pericyte	Gas6	Axl	0.00415567	0	GAS6_AXL	Gas6 - Axl	GAS	Secreted Signaling	PMID: 27801848
1370	Ependymal Cell	Pericyte	Gas6	Axl	0.0256267	0	GAS6_AXL	Gas6 - Axl	GAS	Secreted Signaling	PMID: 27801848
1371	Venous EC	Pericyte	Gas6	Axl	0.0054473	0	GAS6_AXL	Gas6 - Axl	GAS	Secreted Signaling	PMID: 27801848
1372	Border Associated Macrophage	Pericyte	Gas6	Axl	0.0217224	0	GAS6_AXL	Gas6 - Axl	GAS	Secreted Signaling	PMID: 27801848
1373	Fibroblast	Pericyte	Gas6	Axl	0.0032952	0	GAS6_AXL	Gas6 - Axl	GAS	Secreted Signaling	PMID: 27801848
1374	Fenestrated EC	Pericyte	Gas6	Axl	0.0241699	0	GAS6_AXL	Gas6 - Axl	GAS	Secreted Signaling	PMID: 27801848
1375	Choroid Plexus Cell	Arterial SMC	Gas6	Axl	0.0139595	0	GAS6_AXL	Gas6 - Axl	GAS	Secreted Signaling	PMID: 27801848
1376	Arterial EC	Arterial SMC	Gas6	Axl	0.00383492	0	GAS6_AXL	Gas6 - Axl	GAS	Secreted Signaling	PMID: 27801848
1377	Arterial SMC	Arterial SMC	Gas6	Axl	0.00242599	0	GAS6_AXL	Gas6 - Axl	GAS	Secreted Signaling	PMID: 27801848
1378	Ependymal Cell	Arterial SMC	Gas6	Axl	0.0150958	0	GAS6_AXL	Gas6 - Axl	GAS	Secreted Signaling	PMID: 27801848
1379	Venous EC	Arterial SMC	Gas6	Axl	0.00318174	0	GAS6_AXL	Gas6 - Axl	GAS	Secreted Signaling	PMID: 27801848
1380	Border Associated Macrophage	Arterial SMC	Gas6	Axl	0.0127749	0	GAS6_AXL	Gas6 - Axl	GAS	Secreted Signaling	PMID: 27801848
1381	Fibroblast	Arterial SMC	Gas6	Axl	0.00192297	0	GAS6_AXL	Gas6 - Axl	GAS	Secreted Signaling	PMID: 27801848
1382	Fenestrated EC	Arterial SMC	Gas6	Axl	0.0142289	0	GAS6_AXL	Gas6 - Axl	GAS	Secreted Signaling	PMID: 27801848
1383	Choroid Plexus Cell	Fibroblast	Gas6	Axl	0.00444366	0	GAS6_AXL	Gas6 - Axl	GAS	Secreted Signaling	PMID: 27801848
1384	Arterial EC	Fibroblast	Gas6	Axl	0.00121226	0	GAS6_AXL	Gas6 - Axl	GAS	Secreted Signaling	PMID: 27801848
1385	Arterial SMC	Fibroblast	Gas6	Axl	0.000766141	0	GAS6_AXL	Gas6 - Axl	GAS	Secreted Signaling	PMID: 27801848
1386	Ependymal Cell	Fibroblast	Gas6	Axl	0.00480913	0	GAS6_AXL	Gas6 - Axl	GAS	Secreted Signaling	PMID: 27801848
1387	Venous EC	Fibroblast	Gas6	Axl	0.00100533	0	GAS6_AXL	Gas6 - Axl	GAS	Secreted Signaling	PMID: 27801848
1388	Border Associated Macrophage	Fibroblast	Gas6	Axl	0.00406322	0	GAS6_AXL	Gas6 - Axl	GAS	Secreted Signaling	PMID: 27801848
1389	Fibroblast	Fibroblast	Gas6	Axl	0.000607076	0	GAS6_AXL	Gas6 - Axl	GAS	Secreted Signaling	PMID: 27801848
1390	Fenestrated EC	Fibroblast	Gas6	Axl	0.00453024	0	GAS6_AXL	Gas6 - Axl	GAS	Secreted Signaling	PMID: 27801848
1391	Choroid Plexus Cell	Microglia	Gas6	Mertk	0.0767951	0	GAS6_MERTK	Gas6 - Mertk	GAS	Secreted Signaling	PMID: 27801848
1392	Arterial EC	Microglia	Gas6	Mertk	0.0221192	0	GAS6_MERTK	Gas6 - Mertk	GAS	Secreted Signaling	PMID: 27801848
1393	Arterial SMC	Microglia	Gas6	Mertk	0.0140877	0	GAS6_MERTK	Gas6 - Mertk	GAS	Secreted Signaling	PMID: 27801848
1394	Ependymal Cell	Microglia	Gas6	Mertk	0.0826174	0	GAS6_MERTK	Gas6 - Mertk	GAS	Secreted Signaling	PMID: 27801848
1395	Venous EC	Microglia	Gas6	Mertk	0.0184093	0	GAS6_MERTK	Gas6 - Mertk	GAS	Secreted Signaling	PMID: 27801848
1396	Border Associated Macrophage	Microglia	Gas6	Mertk	0.07066	0	GAS6_MERTK	Gas6 - Mertk	GAS	Secreted Signaling	PMID: 27801848
1397	Fibroblast	Microglia	Gas6	Mertk	0.0111938	0	GAS6_MERTK	Gas6 - Mertk	GAS	Secreted Signaling	PMID: 27801848
1398	Fenestrated EC	Microglia	Gas6	Mertk	0.0781808	0	GAS6_MERTK	Gas6 - Mertk	GAS	Secreted Signaling	PMID: 27801848
1399	Choroid Plexus Cell	Homeostatic Microglia	Gas6	Mertk	0.076958	0	GAS6_MERTK	Gas6 - Mertk	GAS	Secreted Signaling	PMID: 27801848
1400	Arterial EC	Homeostatic Microglia	Gas6	Mertk	0.0221689	0	GAS6_MERTK	Gas6 - Mertk	GAS	Secreted Signaling	PMID: 27801848
1401	Arterial SMC	Homeostatic Microglia	Gas6	Mertk	0.0141196	0	GAS6_MERTK	Gas6 - Mertk	GAS	Secreted Signaling	PMID: 27801848
1402	Ependymal Cell	Homeostatic Microglia	Gas6	Mertk	0.0827915	0	GAS6_MERTK	Gas6 - Mertk	GAS	Secreted Signaling	PMID: 27801848
1403	Venous EC	Homeostatic Microglia	Gas6	Mertk	0.0184508	0	GAS6_MERTK	Gas6 - Mertk	GAS	Secreted Signaling	PMID: 27801848
1404	Border Associated Macrophage	Homeostatic Microglia	Gas6	Mertk	0.0708109	0	GAS6_MERTK	Gas6 - Mertk	GAS	Secreted Signaling	PMID: 27801848
1405	Fibroblast	Homeostatic Microglia	Gas6	Mertk	0.0112193	0	GAS6_MERTK	Gas6 - Mertk	GAS	Secreted Signaling	PMID: 27801848
1406	Fenestrated EC	Homeostatic Microglia	Gas6	Mertk	0.0783464	0	GAS6_MERTK	Gas6 - Mertk	GAS	Secreted Signaling	PMID: 27801848
1407	Choroid Plexus Cell	Arterial SMC	Gas6	Mertk	0.0184503	0	GAS6_MERTK	Gas6 - Mertk	GAS	Secreted Signaling	PMID: 27801848
1408	Arterial EC	Arterial SMC	Gas6	Mertk	0.00508542	0.01	GAS6_MERTK	Gas6 - Mertk	GAS	Secreted Signaling	PMID: 27801848
1409	Ependymal Cell	Arterial SMC	Gas6	Mertk	0.0199447	0	GAS6_MERTK	Gas6 - Mertk	GAS	Secreted Signaling	PMID: 27801848
1410	Venous EC	Arterial SMC	Gas6	Mertk	0.00422014	0.04	GAS6_MERTK	Gas6 - Mertk	GAS	Secreted Signaling	PMID: 27801848
1411	Border Associated Macrophage	Arterial SMC	Gas6	Mertk	0.0168911	0	GAS6_MERTK	Gas6 - Mertk	GAS	Secreted Signaling	PMID: 27801848
1412	Fenestrated EC	Arterial SMC	Gas6	Mertk	0.0188047	0	GAS6_MERTK	Gas6 - Mertk	GAS	Secreted Signaling	PMID: 27801848
1413	Choroid Plexus Cell	Astrocyte	Gas6	Mertk	0.0402171	0	GAS6_MERTK	Gas6 - Mertk	GAS	Secreted Signaling	PMID: 27801848
1414	Arterial EC	Astrocyte	Gas6	Mertk	0.0112659	0	GAS6_MERTK	Gas6 - Mertk	GAS	Secreted Signaling	PMID: 27801848
1415	Arterial SMC	Astrocyte	Gas6	Mertk	0.00714645	0	GAS6_MERTK	Gas6 - Mertk	GAS	Secreted Signaling	PMID: 27801848
1416	Ependymal Cell	Astrocyte	Gas6	Mertk	0.0433966	0	GAS6_MERTK	Gas6 - Mertk	GAS	Secreted Signaling	PMID: 27801848
1417	Venous EC	Astrocyte	Gas6	Mertk	0.00935892	0	GAS6_MERTK	Gas6 - Mertk	GAS	Secreted Signaling	PMID: 27801848
1418	Border Associated Macrophage	Astrocyte	Gas6	Mertk	0.0368875	0	GAS6_MERTK	Gas6 - Mertk	GAS	Secreted Signaling	PMID: 27801848
1419	Fibroblast	Astrocyte	Gas6	Mertk	0.00567023	0.01	GAS6_MERTK	Gas6 - Mertk	GAS	Secreted Signaling	PMID: 27801848
1420	Fenestrated EC	Astrocyte	Gas6	Mertk	0.0409721	0	GAS6_MERTK	Gas6 - Mertk	GAS	Secreted Signaling	PMID: 27801848
1421	Choroid Plexus Cell	Border Associated Macrophage	Gas6	Mertk	0.0232716	0	GAS6_MERTK	Gas6 - Mertk	GAS	Secreted Signaling	PMID: 27801848
1422	Arterial EC	Border Associated Macrophage	Gas6	Mertk	0.0064372	0	GAS6_MERTK	Gas6 - Mertk	GAS	Secreted Signaling	PMID: 27801848
1423	Ependymal Cell	Border Associated Macrophage	Gas6	Mertk	0.0251465	0	GAS6_MERTK	Gas6 - Mertk	GAS	Secreted Signaling	PMID: 27801848
1424	Border Associated Macrophage	Border Associated Macrophage	Gas6	Mertk	0.0213138	0	GAS6_MERTK	Gas6 - Mertk	GAS	Secreted Signaling	PMID: 27801848
1425	Fenestrated EC	Border Associated Macrophage	Gas6	Mertk	0.0237163	0	GAS6_MERTK	Gas6 - Mertk	GAS	Secreted Signaling	PMID: 27801848
1426	Choroid Plexus Cell	OPC 1	Gas6	Mertk	0.0198773	0	GAS6_MERTK	Gas6 - Mertk	GAS	Secreted Signaling	PMID: 27801848
1427	Ependymal Cell	OPC 1	Gas6	Mertk	0.0214848	0	GAS6_MERTK	Gas6 - Mertk	GAS	Secreted Signaling	PMID: 27801848
1428	Border Associated Macrophage	OPC 1	Gas6	Mertk	0.0181997	0	GAS6_MERTK	Gas6 - Mertk	GAS	Secreted Signaling	PMID: 27801848
1429	Fenestrated EC	OPC 1	Gas6	Mertk	0.0202585	0	GAS6_MERTK	Gas6 - Mertk	GAS	Secreted Signaling	PMID: 27801848
1430	Choroid Plexus Cell	Myelin-Forming Oligodendrocyte	Gas6	Tyro3	0.0193234	0	GAS6_TYRO3	Gas6 - Tyro3	GAS	Secreted Signaling	PMID: 27801848
1431	Arterial EC	Myelin-Forming Oligodendrocyte	Gas6	Tyro3	0.0053295	0	GAS6_TYRO3	Gas6 - Tyro3	GAS	Secreted Signaling	PMID: 27801848
1432	Arterial SMC	Myelin-Forming Oligodendrocyte	Gas6	Tyro3	0.00337332	0	GAS6_TYRO3	Gas6 - Tyro3	GAS	Secreted Signaling	PMID: 27801848
1433	Ependymal Cell	Myelin-Forming Oligodendrocyte	Gas6	Tyro3	0.020887	0	GAS6_TYRO3	Gas6 - Tyro3	GAS	Secreted Signaling	PMID: 27801848
1434	Venous EC	Myelin-Forming Oligodendrocyte	Gas6	Tyro3	0.00442288	0	GAS6_TYRO3	Gas6 - Tyro3	GAS	Secreted Signaling	PMID: 27801848
1435	Border Associated Macrophage	Myelin-Forming Oligodendrocyte	Gas6	Tyro3	0.0176917	0	GAS6_TYRO3	Gas6 - Tyro3	GAS	Secreted Signaling	PMID: 27801848
1436	Fibroblast	Myelin-Forming Oligodendrocyte	Gas6	Tyro3	0.00267441	0	GAS6_TYRO3	Gas6 - Tyro3	GAS	Secreted Signaling	PMID: 27801848
1437	Fenestrated EC	Myelin-Forming Oligodendrocyte	Gas6	Tyro3	0.0196942	0	GAS6_TYRO3	Gas6 - Tyro3	GAS	Secreted Signaling	PMID: 27801848
1438	Microglia	Arterial SMC	Grn	Sort1	0.01774	0	GRN_SORT1	Grn - Sort1	GRN	Secreted Signaling	PMID: 29555433
1439	Homeostatic Microglia	Arterial SMC	Grn	Sort1	0.0148372	0	GRN_SORT1	Grn - Sort1	GRN	Secreted Signaling	PMID: 29555433
1440	Arterial SMC	Arterial SMC	Grn	Sort1	0.00150463	0	GRN_SORT1	Grn - Sort1	GRN	Secreted Signaling	PMID: 29555433
1441	Venous EC	Arterial SMC	Grn	Sort1	0.00142623	0	GRN_SORT1	Grn - Sort1	GRN	Secreted Signaling	PMID: 29555433
1442	Border Associated Macrophage	Arterial SMC	Grn	Sort1	0.0141609	0	GRN_SORT1	Grn - Sort1	GRN	Secreted Signaling	PMID: 29555433
1443	Fibroblast	Arterial SMC	Grn	Sort1	0.00151335	0	GRN_SORT1	Grn - Sort1	GRN	Secreted Signaling	PMID: 29555433
1444	Ccr2+ Monocyte/Macrophage	Arterial SMC	Grn	Sort1	0.00338989	0	GRN_SORT1	Grn - Sort1	GRN	Secreted Signaling	PMID: 29555433
1445	Microglia	Myelin-Forming Oligodendrocyte	Grn	Sort1	0.0665997	0	GRN_SORT1	Grn - Sort1	GRN	Secreted Signaling	PMID: 29555433
1446	Homeostatic Microglia	Myelin-Forming Oligodendrocyte	Grn	Sort1	0.056159	0	GRN_SORT1	Grn - Sort1	GRN	Secreted Signaling	PMID: 29555433
1447	Arterial SMC	Myelin-Forming Oligodendrocyte	Grn	Sort1	0.0059181	0	GRN_SORT1	Grn - Sort1	GRN	Secreted Signaling	PMID: 29555433
1448	Venous EC	Myelin-Forming Oligodendrocyte	Grn	Sort1	0.00561103	0	GRN_SORT1	Grn - Sort1	GRN	Secreted Signaling	PMID: 29555433
1449	Border Associated Macrophage	Myelin-Forming Oligodendrocyte	Grn	Sort1	0.0537018	0	GRN_SORT1	Grn - Sort1	GRN	Secreted Signaling	PMID: 29555433
1450	Fibroblast	Myelin-Forming Oligodendrocyte	Grn	Sort1	0.00595225	0	GRN_SORT1	Grn - Sort1	GRN	Secreted Signaling	PMID: 29555433
1451	Ccr2+ Monocyte/Macrophage	Myelin-Forming Oligodendrocyte	Grn	Sort1	0.0132599	0	GRN_SORT1	Grn - Sort1	GRN	Secreted Signaling	PMID: 29555433
1452	Microglia	Microglia	Lgals9	Ptprc	0.00961582	0	LGALS9_CD45	Lgals9 - Cd45	GALECTIN	Secreted Signaling	PMID: 30120235
1453	Venous EC	Microglia	Lgals9	Ptprc	0.00682821	0	LGALS9_CD45	Lgals9 - Cd45	GALECTIN	Secreted Signaling	PMID: 30120235
1454	Microglia	Homeostatic Microglia	Lgals9	Ptprc	0.00431059	0	LGALS9_CD45	Lgals9 - Cd45	GALECTIN	Secreted Signaling	PMID: 30120235
1455	Venous EC	Homeostatic Microglia	Lgals9	Ptprc	0.00305621	0	LGALS9_CD45	Lgals9 - Cd45	GALECTIN	Secreted Signaling	PMID: 30120235
1456	Microglia	T Cell	Lgals9	Ptprc	0.0151184	0	LGALS9_CD45	Lgals9 - Cd45	GALECTIN	Secreted Signaling	PMID: 30120235
1457	Venous EC	T Cell	Lgals9	Ptprc	0.0107529	0	LGALS9_CD45	Lgals9 - Cd45	GALECTIN	Secreted Signaling	PMID: 30120235
1458	Microglia	Border Associated Macrophage	Lgals9	Ptprc	0.00350908	0	LGALS9_CD45	Lgals9 - Cd45	GALECTIN	Secreted Signaling	PMID: 30120235
1459	Venous EC	Border Associated Macrophage	Lgals9	Ptprc	0.00248736	0	LGALS9_CD45	Lgals9 - Cd45	GALECTIN	Secreted Signaling	PMID: 30120235
1460	Microglia	Ccr2+ Monocyte/Macrophage	Lgals9	Ptprc	0.0127099	0	LGALS9_CD45	Lgals9 - Cd45	GALECTIN	Secreted Signaling	PMID: 30120235
1461	Venous EC	Ccr2+ Monocyte/Macrophage	Lgals9	Ptprc	0.0090335	0	LGALS9_CD45	Lgals9 - Cd45	GALECTIN	Secreted Signaling	PMID: 30120235
1462	Microglia	B Cell	Lgals9	Ptprc	0.00238424	0	LGALS9_CD45	Lgals9 - Cd45	GALECTIN	Secreted Signaling	PMID: 30120235
1463	Venous EC	B Cell	Lgals9	Ptprc	0.00168948	0	LGALS9_CD45	Lgals9 - Cd45	GALECTIN	Secreted Signaling	PMID: 30120235
1464	Microglia	Microglia	Lgals9	Ighm	0.00319485	0	LGALS9_IGHM	Lgals9 - Ighm	GALECTIN	Secreted Signaling	PMID: 30120235
1465	Venous EC	Microglia	Lgals9	Ighm	0.00226441	0	LGALS9_IGHM	Lgals9 - Ighm	GALECTIN	Secreted Signaling	PMID: 30120235
1466	Microglia	Homeostatic Microglia	Lgals9	Ighm	0.00314601	0	LGALS9_IGHM	Lgals9 - Ighm	GALECTIN	Secreted Signaling	PMID: 30120235
1467	Venous EC	Homeostatic Microglia	Lgals9	Ighm	0.00222977	0	LGALS9_IGHM	Lgals9 - Ighm	GALECTIN	Secreted Signaling	PMID: 30120235
1468	Microglia	B Cell	Lgals9	Ighm	0.0233558	0	LGALS9_IGHM	Lgals9 - Ighm	GALECTIN	Secreted Signaling	PMID: 30120235
1469	Venous EC	B Cell	Lgals9	Ighm	0.016652	0	LGALS9_IGHM	Lgals9 - Ighm	GALECTIN	Secreted Signaling	PMID: 30120235
1470	Microglia	Pericyte	Pros1	Axl	0.00427538	0	PROS1_AXL	Pros1 - Axl	PROS	Secreted Signaling	PMID: 29531161
1471	Fibroblast	Pericyte	Pros1	Axl	0.00423011	0	PROS1_AXL	Pros1 - Axl	PROS	Secreted Signaling	PMID: 29531161
1472	Microglia	Arterial SMC	Pros1	Axl	0.002496	0	PROS1_AXL	Pros1 - Axl	PROS	Secreted Signaling	PMID: 29531161
1473	Fibroblast	Arterial SMC	Pros1	Axl	0.00246953	0	PROS1_AXL	Pros1 - Axl	PROS	Secreted Signaling	PMID: 29531161
1474	Microglia	Fibroblast	Pros1	Axl	0.000788289	0	PROS1_AXL	Pros1 - Axl	PROS	Secreted Signaling	PMID: 29531161
1475	Fibroblast	Fibroblast	Pros1	Axl	0.000779913	0	PROS1_AXL	Pros1 - Axl	PROS	Secreted Signaling	PMID: 29531161
1476	Microglia	Myelin-Forming Oligodendrocyte	Pros1	Tyro3	0.00347058	0	PROS1_TYRO3	Pros1 - Tyro3	PROS	Secreted Signaling	PMID: 30501104
1477	Fibroblast	Myelin-Forming Oligodendrocyte	Pros1	Tyro3	0.0034338	0	PROS1_TYRO3	Pros1 - Tyro3	PROS	Secreted Signaling	PMID: 30501104
1478	Capillary EC	Astrocyte	Psap	Gpr37l1	0.0152795	0	PSAP_GPR37L1	Psap - Gpr37l1	PSAP	Secreted Signaling	PMID: 23690594
1479	Microglia	Astrocyte	Psap	Gpr37l1	0.0693565	0	PSAP_GPR37L1	Psap - Gpr37l1	PSAP	Secreted Signaling	PMID: 23690594
1480	Homeostatic Microglia	Astrocyte	Psap	Gpr37l1	0.0722981	0	PSAP_GPR37L1	Psap - Gpr37l1	PSAP	Secreted Signaling	PMID: 23690594
1481	Choroid Plexus Cell	Astrocyte	Psap	Gpr37l1	0.0703254	0	PSAP_GPR37L1	Psap - Gpr37l1	PSAP	Secreted Signaling	PMID: 23690594
1482	Pericyte	Astrocyte	Psap	Gpr37l1	0.0167318	0	PSAP_GPR37L1	Psap - Gpr37l1	PSAP	Secreted Signaling	PMID: 23690594
1483	Arterial EC	Astrocyte	Psap	Gpr37l1	0.0268972	0	PSAP_GPR37L1	Psap - Gpr37l1	PSAP	Secreted Signaling	PMID: 23690594
1484	Arterial SMC	Astrocyte	Psap	Gpr37l1	0.0273911	0	PSAP_GPR37L1	Psap - Gpr37l1	PSAP	Secreted Signaling	PMID: 23690594
1485	Astrocyte	Astrocyte	Psap	Gpr37l1	0.0174804	0	PSAP_GPR37L1	Psap - Gpr37l1	PSAP	Secreted Signaling	PMID: 23690594
1486	Ependymal Cell	Astrocyte	Psap	Gpr37l1	0.0509367	0	PSAP_GPR37L1	Psap - Gpr37l1	PSAP	Secreted Signaling	PMID: 23690594
1487	Venous EC	Astrocyte	Psap	Gpr37l1	0.032233	0	PSAP_GPR37L1	Psap - Gpr37l1	PSAP	Secreted Signaling	PMID: 23690594
1488	Border Associated Macrophage	Astrocyte	Psap	Gpr37l1	0.0430423	0	PSAP_GPR37L1	Psap - Gpr37l1	PSAP	Secreted Signaling	PMID: 23690594
1489	Fibroblast	Astrocyte	Psap	Gpr37l1	0.0421936	0	PSAP_GPR37L1	Psap - Gpr37l1	PSAP	Secreted Signaling	PMID: 23690594
1490	Ccr2+ Monocyte/Macrophage	Astrocyte	Psap	Gpr37l1	0.0647492	0	PSAP_GPR37L1	Psap - Gpr37l1	PSAP	Secreted Signaling	PMID: 23690594
1491	Reactive Astrocyte	Astrocyte	Psap	Gpr37l1	0.0471162	0	PSAP_GPR37L1	Psap - Gpr37l1	PSAP	Secreted Signaling	PMID: 23690594
1492	OPC 1	Astrocyte	Psap	Gpr37l1	0.043718	0	PSAP_GPR37L1	Psap - Gpr37l1	PSAP	Secreted Signaling	PMID: 23690594
1493	NPY+ Cell	Astrocyte	Psap	Gpr37l1	0.039586	0	PSAP_GPR37L1	Psap - Gpr37l1	PSAP	Secreted Signaling	PMID: 23690594
1494	B Cell	Astrocyte	Psap	Gpr37l1	0.00645417	0	PSAP_GPR37L1	Psap - Gpr37l1	PSAP	Secreted Signaling	PMID: 23690594
1495	OPC 2	Astrocyte	Psap	Gpr37l1	0.0170534	0	PSAP_GPR37L1	Psap - Gpr37l1	PSAP	Secreted Signaling	PMID: 23690594
1496	Glutamatergic Neuron	Astrocyte	Psap	Gpr37l1	0.046623	0	PSAP_GPR37L1	Psap - Gpr37l1	PSAP	Secreted Signaling	PMID: 23690594
1497	Fenestrated EC	Astrocyte	Psap	Gpr37l1	0.0149185	0	PSAP_GPR37L1	Psap - Gpr37l1	PSAP	Secreted Signaling	PMID: 23690594
1498	GABAergic Neuron	Astrocyte	Psap	Gpr37l1	0.00683682	0	PSAP_GPR37L1	Psap - Gpr37l1	PSAP	Secreted Signaling	PMID: 23690594
1499	Myelin-Forming Oligodendrocyte	Astrocyte	Psap	Gpr37l1	0.0497466	0	PSAP_GPR37L1	Psap - Gpr37l1	PSAP	Secreted Signaling	PMID: 23690594
1500	Capillary EC	Ependymal Cell	Psap	Gpr37l1	0.0328105	0	PSAP_GPR37L1	Psap - Gpr37l1	PSAP	Secreted Signaling	PMID: 23690594
1501	Microglia	Ependymal Cell	Psap	Gpr37l1	0.140105	0	PSAP_GPR37L1	Psap - Gpr37l1	PSAP	Secreted Signaling	PMID: 23690594
1502	Homeostatic Microglia	Ependymal Cell	Psap	Gpr37l1	0.145578	0	PSAP_GPR37L1	Psap - Gpr37l1	PSAP	Secreted Signaling	PMID: 23690594
1503	Choroid Plexus Cell	Ependymal Cell	Psap	Gpr37l1	0.141912	0	PSAP_GPR37L1	Psap - Gpr37l1	PSAP	Secreted Signaling	PMID: 23690594
1504	Pericyte	Ependymal Cell	Psap	Gpr37l1	0.0358684	0	PSAP_GPR37L1	Psap - Gpr37l1	PSAP	Secreted Signaling	PMID: 23690594
1505	Arterial EC	Ependymal Cell	Psap	Gpr37l1	0.0569863	0	PSAP_GPR37L1	Psap - Gpr37l1	PSAP	Secreted Signaling	PMID: 23690594
1506	Arterial SMC	Ependymal Cell	Psap	Gpr37l1	0.058	0	PSAP_GPR37L1	Psap - Gpr37l1	PSAP	Secreted Signaling	PMID: 23690594
1507	Astrocyte	Ependymal Cell	Psap	Gpr37l1	0.0374405	0	PSAP_GPR37L1	Psap - Gpr37l1	PSAP	Secreted Signaling	PMID: 23690594
1508	Ependymal Cell	Ependymal Cell	Psap	Gpr37l1	0.105016	0	PSAP_GPR37L1	Psap - Gpr37l1	PSAP	Secreted Signaling	PMID: 23690594
1509	Venous EC	Ependymal Cell	Psap	Gpr37l1	0.0678749	0	PSAP_GPR37L1	Psap - Gpr37l1	PSAP	Secreted Signaling	PMID: 23690594
1510	Border Associated Macrophage	Ependymal Cell	Psap	Gpr37l1	0.0895309	0	PSAP_GPR37L1	Psap - Gpr37l1	PSAP	Secreted Signaling	PMID: 23690594
1511	Fibroblast	Ependymal Cell	Psap	Gpr37l1	0.0878498	0	PSAP_GPR37L1	Psap - Gpr37l1	PSAP	Secreted Signaling	PMID: 23690594
1512	Ccr2+ Monocyte/Macrophage	Ependymal Cell	Psap	Gpr37l1	0.131462	0	PSAP_GPR37L1	Psap - Gpr37l1	PSAP	Secreted Signaling	PMID: 23690594
1513	Reactive Astrocyte	Ependymal Cell	Psap	Gpr37l1	0.0975562	0	PSAP_GPR37L1	Psap - Gpr37l1	PSAP	Secreted Signaling	PMID: 23690594
1514	OPC 1	Ependymal Cell	Psap	Gpr37l1	0.090867	0	PSAP_GPR37L1	Psap - Gpr37l1	PSAP	Secreted Signaling	PMID: 23690594
1515	NPY+ Cell	Ependymal Cell	Psap	Gpr37l1	0.0826641	0	PSAP_GPR37L1	Psap - Gpr37l1	PSAP	Secreted Signaling	PMID: 23690594
1516	B Cell	Ependymal Cell	Psap	Gpr37l1	0.0140034	0	PSAP_GPR37L1	Psap - Gpr37l1	PSAP	Secreted Signaling	PMID: 23690594
1517	OPC 2	Ependymal Cell	Psap	Gpr37l1	0.0365442	0	PSAP_GPR37L1	Psap - Gpr37l1	PSAP	Secreted Signaling	PMID: 23690594
1518	Glutamatergic Neuron	Ependymal Cell	Psap	Gpr37l1	0.0965886	0	PSAP_GPR37L1	Psap - Gpr37l1	PSAP	Secreted Signaling	PMID: 23690594
1519	Fenestrated EC	Ependymal Cell	Psap	Gpr37l1	0.0320488	0	PSAP_GPR37L1	Psap - Gpr37l1	PSAP	Secreted Signaling	PMID: 23690594
1520	GABAergic Neuron	Ependymal Cell	Psap	Gpr37l1	0.0148269	0	PSAP_GPR37L1	Psap - Gpr37l1	PSAP	Secreted Signaling	PMID: 23690594
1521	Myelin-Forming Oligodendrocyte	Ependymal Cell	Psap	Gpr37l1	0.102699	0	PSAP_GPR37L1	Psap - Gpr37l1	PSAP	Secreted Signaling	PMID: 23690594
1522	Capillary EC	Reactive Astrocyte	Psap	Gpr37l1	0.0344595	0	PSAP_GPR37L1	Psap - Gpr37l1	PSAP	Secreted Signaling	PMID: 23690594
1523	Microglia	Reactive Astrocyte	Psap	Gpr37l1	0.146331	0	PSAP_GPR37L1	Psap - Gpr37l1	PSAP	Secreted Signaling	PMID: 23690594
1524	Homeostatic Microglia	Reactive Astrocyte	Psap	Gpr37l1	0.152004	0	PSAP_GPR37L1	Psap - Gpr37l1	PSAP	Secreted Signaling	PMID: 23690594
1525	Choroid Plexus Cell	Reactive Astrocyte	Psap	Gpr37l1	0.148204	0	PSAP_GPR37L1	Psap - Gpr37l1	PSAP	Secreted Signaling	PMID: 23690594
1526	Pericyte	Reactive Astrocyte	Psap	Gpr37l1	0.0376652	0	PSAP_GPR37L1	Psap - Gpr37l1	PSAP	Secreted Signaling	PMID: 23690594
1527	Arterial EC	Reactive Astrocyte	Psap	Gpr37l1	0.0597754	0	PSAP_GPR37L1	Psap - Gpr37l1	PSAP	Secreted Signaling	PMID: 23690594
1528	Arterial SMC	Reactive Astrocyte	Psap	Gpr37l1	0.0608354	0	PSAP_GPR37L1	Psap - Gpr37l1	PSAP	Secreted Signaling	PMID: 23690594
1529	Astrocyte	Reactive Astrocyte	Psap	Gpr37l1	0.0393128	0	PSAP_GPR37L1	Psap - Gpr37l1	PSAP	Secreted Signaling	PMID: 23690594
1530	Ependymal Cell	Reactive Astrocyte	Psap	Gpr37l1	0.109882	0	PSAP_GPR37L1	Psap - Gpr37l1	PSAP	Secreted Signaling	PMID: 23690594
1531	Venous EC	Reactive Astrocyte	Psap	Gpr37l1	0.0711567	0	PSAP_GPR37L1	Psap - Gpr37l1	PSAP	Secreted Signaling	PMID: 23690594
1532	Border Associated Macrophage	Reactive Astrocyte	Psap	Gpr37l1	0.0937544	0	PSAP_GPR37L1	Psap - Gpr37l1	PSAP	Secreted Signaling	PMID: 23690594
1533	Fibroblast	Reactive Astrocyte	Psap	Gpr37l1	0.092002	0	PSAP_GPR37L1	Psap - Gpr37l1	PSAP	Secreted Signaling	PMID: 23690594
1534	Ccr2+ Monocyte/Macrophage	Reactive Astrocyte	Psap	Gpr37l1	0.137365	0	PSAP_GPR37L1	Psap - Gpr37l1	PSAP	Secreted Signaling	PMID: 23690594
1535	Reactive Astrocyte	Reactive Astrocyte	Psap	Gpr37l1	0.102116	0	PSAP_GPR37L1	Psap - Gpr37l1	PSAP	Secreted Signaling	PMID: 23690594
1536	OPC 1	Reactive Astrocyte	Psap	Gpr37l1	0.095147	0	PSAP_GPR37L1	Psap - Gpr37l1	PSAP	Secreted Signaling	PMID: 23690594
1537	NPY+ Cell	Reactive Astrocyte	Psap	Gpr37l1	0.0865945	0	PSAP_GPR37L1	Psap - Gpr37l1	PSAP	Secreted Signaling	PMID: 23690594
1538	B Cell	Reactive Astrocyte	Psap	Gpr37l1	0.0147216	0	PSAP_GPR37L1	Psap - Gpr37l1	PSAP	Secreted Signaling	PMID: 23690594
1539	OPC 2	Reactive Astrocyte	Psap	Gpr37l1	0.0383735	0	PSAP_GPR37L1	Psap - Gpr37l1	PSAP	Secreted Signaling	PMID: 23690594
1540	Glutamatergic Neuron	Reactive Astrocyte	Psap	Gpr37l1	0.101108	0	PSAP_GPR37L1	Psap - Gpr37l1	PSAP	Secreted Signaling	PMID: 23690594
1541	Fenestrated EC	Reactive Astrocyte	Psap	Gpr37l1	0.0336609	0	PSAP_GPR37L1	Psap - Gpr37l1	PSAP	Secreted Signaling	PMID: 23690594
1542	GABAergic Neuron	Reactive Astrocyte	Psap	Gpr37l1	0.0155867	0	PSAP_GPR37L1	Psap - Gpr37l1	PSAP	Secreted Signaling	PMID: 23690594
1543	Myelin-Forming Oligodendrocyte	Reactive Astrocyte	Psap	Gpr37l1	0.107471	0	PSAP_GPR37L1	Psap - Gpr37l1	PSAP	Secreted Signaling	PMID: 23690594
1544	Capillary EC	OPC 1	Psap	Gpr37l1	0.0463151	0	PSAP_GPR37L1	Psap - Gpr37l1	PSAP	Secreted Signaling	PMID: 23690594
1545	Microglia	OPC 1	Psap	Gpr37l1	0.189136	0	PSAP_GPR37L1	Psap - Gpr37l1	PSAP	Secreted Signaling	PMID: 23690594
1546	Homeostatic Microglia	OPC 1	Psap	Gpr37l1	0.196087	0	PSAP_GPR37L1	Psap - Gpr37l1	PSAP	Secreted Signaling	PMID: 23690594
1547	Choroid Plexus Cell	OPC 1	Psap	Gpr37l1	0.191434	0	PSAP_GPR37L1	Psap - Gpr37l1	PSAP	Secreted Signaling	PMID: 23690594
1548	Pericyte	OPC 1	Psap	Gpr37l1	0.0505659	0	PSAP_GPR37L1	Psap - Gpr37l1	PSAP	Secreted Signaling	PMID: 23690594
1549	Arterial EC	OPC 1	Psap	Gpr37l1	0.0796225	0	PSAP_GPR37L1	Psap - Gpr37l1	PSAP	Secreted Signaling	PMID: 23690594
1550	Arterial SMC	OPC 1	Psap	Gpr37l1	0.0810041	0	PSAP_GPR37L1	Psap - Gpr37l1	PSAP	Secreted Signaling	PMID: 23690594
1551	Astrocyte	OPC 1	Psap	Gpr37l1	0.0527469	0	PSAP_GPR37L1	Psap - Gpr37l1	PSAP	Secreted Signaling	PMID: 23690594
1552	Ependymal Cell	OPC 1	Psap	Gpr37l1	0.143821	0	PSAP_GPR37L1	Psap - Gpr37l1	PSAP	Secreted Signaling	PMID: 23690594
1553	Venous EC	OPC 1	Psap	Gpr37l1	0.0944033	0	PSAP_GPR37L1	Psap - Gpr37l1	PSAP	Secreted Signaling	PMID: 23690594
1554	Border Associated Macrophage	OPC 1	Psap	Gpr37l1	0.123403	0	PSAP_GPR37L1	Psap - Gpr37l1	PSAP	Secreted Signaling	PMID: 23690594
1555	Fibroblast	OPC 1	Psap	Gpr37l1	0.12117	0	PSAP_GPR37L1	Psap - Gpr37l1	PSAP	Secreted Signaling	PMID: 23690594
1556	Ccr2+ Monocyte/Macrophage	OPC 1	Psap	Gpr37l1	0.178094	0	PSAP_GPR37L1	Psap - Gpr37l1	PSAP	Secreted Signaling	PMID: 23690594
1557	Reactive Astrocyte	OPC 1	Psap	Gpr37l1	0.134017	0	PSAP_GPR37L1	Psap - Gpr37l1	PSAP	Secreted Signaling	PMID: 23690594
1558	OPC 1	OPC 1	Psap	Gpr37l1	0.125175	0	PSAP_GPR37L1	Psap - Gpr37l1	PSAP	Secreted Signaling	PMID: 23690594
1559	NPY+ Cell	OPC 1	Psap	Gpr37l1	0.114264	0	PSAP_GPR37L1	Psap - Gpr37l1	PSAP	Secreted Signaling	PMID: 23690594
1560	B Cell	OPC 1	Psap	Gpr37l1	0.0199266	0	PSAP_GPR37L1	Psap - Gpr37l1	PSAP	Secreted Signaling	PMID: 23690594
1561	OPC 2	OPC 1	Psap	Gpr37l1	0.0515038	0	PSAP_GPR37L1	Psap - Gpr37l1	PSAP	Secreted Signaling	PMID: 23690594
1562	Glutamatergic Neuron	OPC 1	Psap	Gpr37l1	0.132741	0	PSAP_GPR37L1	Psap - Gpr37l1	PSAP	Secreted Signaling	PMID: 23690594
1563	Fenestrated EC	OPC 1	Psap	Gpr37l1	0.0452546	0	PSAP_GPR37L1	Psap - Gpr37l1	PSAP	Secreted Signaling	PMID: 23690594
1564	GABAergic Neuron	OPC 1	Psap	Gpr37l1	0.021091	0	PSAP_GPR37L1	Psap - Gpr37l1	PSAP	Secreted Signaling	PMID: 23690594
1565	Myelin-Forming Oligodendrocyte	OPC 1	Psap	Gpr37l1	0.140783	0	PSAP_GPR37L1	Psap - Gpr37l1	PSAP	Secreted Signaling	PMID: 23690594
1566	Capillary EC	NPY+ Cell	Psap	Gpr37l1	0.0281793	0	PSAP_GPR37L1	Psap - Gpr37l1	PSAP	Secreted Signaling	PMID: 23690594
1567	Microglia	NPY+ Cell	Psap	Gpr37l1	0.122244	0	PSAP_GPR37L1	Psap - Gpr37l1	PSAP	Secreted Signaling	PMID: 23690594
1568	Homeostatic Microglia	NPY+ Cell	Psap	Gpr37l1	0.127122	0	PSAP_GPR37L1	Psap - Gpr37l1	PSAP	Secreted Signaling	PMID: 23690594
1569	Choroid Plexus Cell	NPY+ Cell	Psap	Gpr37l1	0.123853	0	PSAP_GPR37L1	Psap - Gpr37l1	PSAP	Secreted Signaling	PMID: 23690594
1570	Pericyte	NPY+ Cell	Psap	Gpr37l1	0.0308194	0	PSAP_GPR37L1	Psap - Gpr37l1	PSAP	Secreted Signaling	PMID: 23690594
1571	Arterial EC	NPY+ Cell	Psap	Gpr37l1	0.0491161	0	PSAP_GPR37L1	Psap - Gpr37l1	PSAP	Secreted Signaling	PMID: 23690594
1572	Arterial SMC	NPY+ Cell	Psap	Gpr37l1	0.0499971	0	PSAP_GPR37L1	Psap - Gpr37l1	PSAP	Secreted Signaling	PMID: 23690594
1573	Astrocyte	NPY+ Cell	Psap	Gpr37l1	0.0321776	0	PSAP_GPR37L1	Psap - Gpr37l1	PSAP	Secreted Signaling	PMID: 23690594
1574	Ependymal Cell	NPY+ Cell	Psap	Gpr37l1	0.0911538	0	PSAP_GPR37L1	Psap - Gpr37l1	PSAP	Secreted Signaling	PMID: 23690594
1575	Venous EC	NPY+ Cell	Psap	Gpr37l1	0.0585943	0	PSAP_GPR37L1	Psap - Gpr37l1	PSAP	Secreted Signaling	PMID: 23690594
1576	Border Associated Macrophage	NPY+ Cell	Psap	Gpr37l1	0.0775356	0	PSAP_GPR37L1	Psap - Gpr37l1	PSAP	Secreted Signaling	PMID: 23690594
1577	Fibroblast	NPY+ Cell	Psap	Gpr37l1	0.0760608	0	PSAP_GPR37L1	Psap - Gpr37l1	PSAP	Secreted Signaling	PMID: 23690594
1578	Ccr2+ Monocyte/Macrophage	NPY+ Cell	Psap	Gpr37l1	0.114555	0	PSAP_GPR37L1	Psap - Gpr37l1	PSAP	Secreted Signaling	PMID: 23690594
1579	Reactive Astrocyte	NPY+ Cell	Psap	Gpr37l1	0.0845856	0	PSAP_GPR37L1	Psap - Gpr37l1	PSAP	Secreted Signaling	PMID: 23690594
1580	OPC 1	NPY+ Cell	Psap	Gpr37l1	0.0787082	0	PSAP_GPR37L1	Psap - Gpr37l1	PSAP	Secreted Signaling	PMID: 23690594
1581	NPY+ Cell	NPY+ Cell	Psap	Gpr37l1	0.0715165	0	PSAP_GPR37L1	Psap - Gpr37l1	PSAP	Secreted Signaling	PMID: 23690594
1582	B Cell	NPY+ Cell	Psap	Gpr37l1	0.0119939	0	PSAP_GPR37L1	Psap - Gpr37l1	PSAP	Secreted Signaling	PMID: 23690594
1583	OPC 2	NPY+ Cell	Psap	Gpr37l1	0.0314032	0	PSAP_GPR37L1	Psap - Gpr37l1	PSAP	Secreted Signaling	PMID: 23690594
1584	Glutamatergic Neuron	NPY+ Cell	Psap	Gpr37l1	0.0837347	0	PSAP_GPR37L1	Psap - Gpr37l1	PSAP	Secreted Signaling	PMID: 23690594
1585	Fenestrated EC	NPY+ Cell	Psap	Gpr37l1	0.0275221	0	PSAP_GPR37L1	Psap - Gpr37l1	PSAP	Secreted Signaling	PMID: 23690594
1586	GABAergic Neuron	NPY+ Cell	Psap	Gpr37l1	0.0127008	0	PSAP_GPR37L1	Psap - Gpr37l1	PSAP	Secreted Signaling	PMID: 23690594
1587	Myelin-Forming Oligodendrocyte	NPY+ Cell	Psap	Gpr37l1	0.0891123	0	PSAP_GPR37L1	Psap - Gpr37l1	PSAP	Secreted Signaling	PMID: 23690594
1588	Capillary EC	OPC 2	Psap	Gpr37l1	0.012641	0	PSAP_GPR37L1	Psap - Gpr37l1	PSAP	Secreted Signaling	PMID: 23690594
1589	Microglia	OPC 2	Psap	Gpr37l1	0.0579294	0	PSAP_GPR37L1	Psap - Gpr37l1	PSAP	Secreted Signaling	PMID: 23690594
1590	Homeostatic Microglia	OPC 2	Psap	Gpr37l1	0.0604179	0	PSAP_GPR37L1	Psap - Gpr37l1	PSAP	Secreted Signaling	PMID: 23690594
1591	Choroid Plexus Cell	OPC 2	Psap	Gpr37l1	0.0587488	0	PSAP_GPR37L1	Psap - Gpr37l1	PSAP	Secreted Signaling	PMID: 23690594
1592	Pericyte	OPC 2	Psap	Gpr37l1	0.0138461	0	PSAP_GPR37L1	Psap - Gpr37l1	PSAP	Secreted Signaling	PMID: 23690594
1593	Arterial EC	OPC 2	Psap	Gpr37l1	0.022298	0	PSAP_GPR37L1	Psap - Gpr37l1	PSAP	Secreted Signaling	PMID: 23690594
1594	Arterial SMC	OPC 2	Psap	Gpr37l1	0.0227095	0	PSAP_GPR37L1	Psap - Gpr37l1	PSAP	Secreted Signaling	PMID: 23690594
1595	Astrocyte	OPC 2	Psap	Gpr37l1	0.0144675	0	PSAP_GPR37L1	Psap - Gpr37l1	PSAP	Secreted Signaling	PMID: 23690594
1596	Ependymal Cell	OPC 2	Psap	Gpr37l1	0.0424062	0	PSAP_GPR37L1	Psap - Gpr37l1	PSAP	Secreted Signaling	PMID: 23690594
1597	Venous EC	OPC 2	Psap	Gpr37l1	0.0267466	0	PSAP_GPR37L1	Psap - Gpr37l1	PSAP	Secreted Signaling	PMID: 23690594
1598	Border Associated Macrophage	OPC 2	Psap	Gpr37l1	0.035784	0	PSAP_GPR37L1	Psap - Gpr37l1	PSAP	Secreted Signaling	PMID: 23690594
1599	Fibroblast	OPC 2	Psap	Gpr37l1	0.0350732	0	PSAP_GPR37L1	Psap - Gpr37l1	PSAP	Secreted Signaling	PMID: 23690594
1600	Ccr2+ Monocyte/Macrophage	OPC 2	Psap	Gpr37l1	0.0540371	0	PSAP_GPR37L1	Psap - Gpr37l1	PSAP	Secreted Signaling	PMID: 23690594
1601	Reactive Astrocyte	OPC 2	Psap	Gpr37l1	0.039199	0	PSAP_GPR37L1	Psap - Gpr37l1	PSAP	Secreted Signaling	PMID: 23690594
1602	OPC 1	OPC 2	Psap	Gpr37l1	0.0363501	0	PSAP_GPR37L1	Psap - Gpr37l1	PSAP	Secreted Signaling	PMID: 23690594
1603	NPY+ Cell	OPC 2	Psap	Gpr37l1	0.0328905	0	PSAP_GPR37L1	Psap - Gpr37l1	PSAP	Secreted Signaling	PMID: 23690594
1604	B Cell	OPC 2	Psap	Gpr37l1	0.00533142	0	PSAP_GPR37L1	Psap - Gpr37l1	PSAP	Secreted Signaling	PMID: 23690594
1605	OPC 2	OPC 2	Psap	Gpr37l1	0.014113	0	PSAP_GPR37L1	Psap - Gpr37l1	PSAP	Secreted Signaling	PMID: 23690594
1606	Glutamatergic Neuron	OPC 2	Psap	Gpr37l1	0.0387854	0	PSAP_GPR37L1	Psap - Gpr37l1	PSAP	Secreted Signaling	PMID: 23690594
1607	Fenestrated EC	OPC 2	Psap	Gpr37l1	0.0123416	0	PSAP_GPR37L1	Psap - Gpr37l1	PSAP	Secreted Signaling	PMID: 23690594
1608	GABAergic Neuron	OPC 2	Psap	Gpr37l1	0.00564788	0	PSAP_GPR37L1	Psap - Gpr37l1	PSAP	Secreted Signaling	PMID: 23690594
1609	Myelin-Forming Oligodendrocyte	OPC 2	Psap	Gpr37l1	0.0414067	0	PSAP_GPR37L1	Psap - Gpr37l1	PSAP	Secreted Signaling	PMID: 23690594
1610	Capillary EC	Myelin-Forming Oligodendrocyte	Psap	Gpr37	0.0434302	0	PSAP_GPR37	Psap - Gpr37	PSAP	Secreted Signaling	PMID: 23690594
1611	Microglia	Myelin-Forming Oligodendrocyte	Psap	Gpr37	0.179025	0	PSAP_GPR37	Psap - Gpr37	PSAP	Secreted Signaling	PMID: 23690594
1612	Homeostatic Microglia	Myelin-Forming Oligodendrocyte	Psap	Gpr37	0.18569	0	PSAP_GPR37	Psap - Gpr37	PSAP	Secreted Signaling	PMID: 23690594
1613	Choroid Plexus Cell	Myelin-Forming Oligodendrocyte	Psap	Gpr37	0.181227	0	PSAP_GPR37	Psap - Gpr37	PSAP	Secreted Signaling	PMID: 23690594
1614	Pericyte	Myelin-Forming Oligodendrocyte	Psap	Gpr37	0.0474293	0	PSAP_GPR37	Psap - Gpr37	PSAP	Secreted Signaling	PMID: 23690594
1615	Arterial EC	Myelin-Forming Oligodendrocyte	Psap	Gpr37	0.0748256	0	PSAP_GPR37	Psap - Gpr37	PSAP	Secreted Signaling	PMID: 23690594
1616	Arterial SMC	Myelin-Forming Oligodendrocyte	Psap	Gpr37	0.0761309	0	PSAP_GPR37	Psap - Gpr37	PSAP	Secreted Signaling	PMID: 23690594
1617	Astrocyte	Myelin-Forming Oligodendrocyte	Psap	Gpr37	0.0494821	0	PSAP_GPR37	Psap - Gpr37	PSAP	Secreted Signaling	PMID: 23690594
1618	Ependymal Cell	Myelin-Forming Oligodendrocyte	Psap	Gpr37	0.135727	0	PSAP_GPR37	Psap - Gpr37	PSAP	Secreted Signaling	PMID: 23690594
1619	Venous EC	Myelin-Forming Oligodendrocyte	Psap	Gpr37	0.0888019	0	PSAP_GPR37	Psap - Gpr37	PSAP	Secreted Signaling	PMID: 23690594
1620	Border Associated Macrophage	Myelin-Forming Oligodendrocyte	Psap	Gpr37	0.116302	0	PSAP_GPR37	Psap - Gpr37	PSAP	Secreted Signaling	PMID: 23690594
1621	Fibroblast	Myelin-Forming Oligodendrocyte	Psap	Gpr37	0.114181	0	PSAP_GPR37	Psap - Gpr37	PSAP	Secreted Signaling	PMID: 23690594
1622	Ccr2+ Monocyte/Macrophage	Myelin-Forming Oligodendrocyte	Psap	Gpr37	0.168451	0	PSAP_GPR37	Psap - Gpr37	PSAP	Secreted Signaling	PMID: 23690594
1623	Reactive Astrocyte	Myelin-Forming Oligodendrocyte	Psap	Gpr37	0.126393	0	PSAP_GPR37	Psap - Gpr37	PSAP	Secreted Signaling	PMID: 23690594
1624	OPC 1	Myelin-Forming Oligodendrocyte	Psap	Gpr37	0.117986	0	PSAP_GPR37	Psap - Gpr37	PSAP	Secreted Signaling	PMID: 23690594
1625	NPY+ Cell	Myelin-Forming Oligodendrocyte	Psap	Gpr37	0.107624	0	PSAP_GPR37	Psap - Gpr37	PSAP	Secreted Signaling	PMID: 23690594
1626	B Cell	Myelin-Forming Oligodendrocyte	Psap	Gpr37	0.0186532	0	PSAP_GPR37	Psap - Gpr37	PSAP	Secreted Signaling	PMID: 23690594
1627	OPC 2	Myelin-Forming Oligodendrocyte	Psap	Gpr37	0.048312	0	PSAP_GPR37	Psap - Gpr37	PSAP	Secreted Signaling	PMID: 23690594
1628	Glutamatergic Neuron	Myelin-Forming Oligodendrocyte	Psap	Gpr37	0.12518	0	PSAP_GPR37	Psap - Gpr37	PSAP	Secreted Signaling	PMID: 23690594
1629	Fenestrated EC	Myelin-Forming Oligodendrocyte	Psap	Gpr37	0.0424328	0	PSAP_GPR37	Psap - Gpr37	PSAP	Secreted Signaling	PMID: 23690594
1630	GABAergic Neuron	Myelin-Forming Oligodendrocyte	Psap	Gpr37	0.0197447	0	PSAP_GPR37	Psap - Gpr37	PSAP	Secreted Signaling	PMID: 23690594
1631	Myelin-Forming Oligodendrocyte	Myelin-Forming Oligodendrocyte	Psap	Gpr37	0.132833	0	PSAP_GPR37	Psap - Gpr37	PSAP	Secreted Signaling	PMID: 23690594
1632	Microglia	Microglia	Lgals9	Havcr2	0.0032563	0	LGALS9_HAVCR2	Lgals9 - Havcr2	GALECTIN	Secreted Signaling	PMID: 27192565
1633	Venous EC	Microglia	Lgals9	Havcr2	0.00230801	0	LGALS9_HAVCR2	Lgals9 - Havcr2	GALECTIN	Secreted Signaling	PMID: 27192565
1634	Microglia	Homeostatic Microglia	Lgals9	Havcr2	0.00348805	0	LGALS9_HAVCR2	Lgals9 - Havcr2	GALECTIN	Secreted Signaling	PMID: 27192565
1635	Venous EC	Homeostatic Microglia	Lgals9	Havcr2	0.00247244	0	LGALS9_HAVCR2	Lgals9 - Havcr2	GALECTIN	Secreted Signaling	PMID: 27192565
1636	Microglia	Ccr2+ Monocyte/Macrophage	Lgals9	Cd44	0.00287208	0	LGALS9_CD44	Lgals9 - Cd44	GALECTIN	Secreted Signaling	PMID: 25065622
1637	Venous EC	Ccr2+ Monocyte/Macrophage	Lgals9	Cd44	0.00203545	0	LGALS9_CD44	Lgals9 - Cd44	GALECTIN	Secreted Signaling	PMID: 25065622
1638	Fibroblast	Capillary EC	Col1a1	ITGA1_ITGB1	0.0170124	0	COL1A1_ITGA1_ITGB1	Col1a1 - (Itga1+Itgb1)	COLLAGEN	ECM-Receptor	KEGG: mmu04512
1639	Fibroblast	Pericyte	Col1a1	ITGA1_ITGB1	0.0320058	0	COL1A1_ITGA1_ITGB1	Col1a1 - (Itga1+Itgb1)	COLLAGEN	ECM-Receptor	KEGG: mmu04512
1640	Fibroblast	Arterial EC	Col1a1	ITGA1_ITGB1	0.0238796	0	COL1A1_ITGA1_ITGB1	Col1a1 - (Itga1+Itgb1)	COLLAGEN	ECM-Receptor	KEGG: mmu04512
1641	Fibroblast	Arterial SMC	Col1a1	ITGA1_ITGB1	0.0495523	0	COL1A1_ITGA1_ITGB1	Col1a1 - (Itga1+Itgb1)	COLLAGEN	ECM-Receptor	KEGG: mmu04512
1642	Fibroblast	Venous EC	Col1a1	ITGA1_ITGB1	0.0347586	0	COL1A1_ITGA1_ITGB1	Col1a1 - (Itga1+Itgb1)	COLLAGEN	ECM-Receptor	KEGG: mmu04512
1643	Fibroblast	Fenestrated EC	Col1a1	ITGA1_ITGB1	0.0275298	0	COL1A1_ITGA1_ITGB1	Col1a1 - (Itga1+Itgb1)	COLLAGEN	ECM-Receptor	KEGG: mmu04512
1644	Arterial SMC	Capillary EC	Col1a2	ITGA1_ITGB1	0.00596225	0	COL1A2_ITGA1_ITGB1	Col1a2 - (Itga1+Itgb1)	COLLAGEN	ECM-Receptor	KEGG: mmu04512
1645	Fibroblast	Capillary EC	Col1a2	ITGA1_ITGB1	0.0413828	0	COL1A2_ITGA1_ITGB1	Col1a2 - (Itga1+Itgb1)	COLLAGEN	ECM-Receptor	KEGG: mmu04512
1646	Arterial SMC	Pericyte	Col1a2	ITGA1_ITGB1	0.0113292	0	COL1A2_ITGA1_ITGB1	Col1a2 - (Itga1+Itgb1)	COLLAGEN	ECM-Receptor	KEGG: mmu04512
1647	Fibroblast	Pericyte	Col1a2	ITGA1_ITGB1	0.0761896	0	COL1A2_ITGA1_ITGB1	Col1a2 - (Itga1+Itgb1)	COLLAGEN	ECM-Receptor	KEGG: mmu04512
1648	Arterial SMC	Arterial EC	Col1a2	ITGA1_ITGB1	0.00840711	0	COL1A2_ITGA1_ITGB1	Col1a2 - (Itga1+Itgb1)	COLLAGEN	ECM-Receptor	KEGG: mmu04512
1649	Fibroblast	Arterial EC	Col1a2	ITGA1_ITGB1	0.0575117	0	COL1A2_ITGA1_ITGB1	Col1a2 - (Itga1+Itgb1)	COLLAGEN	ECM-Receptor	KEGG: mmu04512
1650	Arterial SMC	Arterial SMC	Col1a2	ITGA1_ITGB1	0.0177479	0	COL1A2_ITGA1_ITGB1	Col1a2 - (Itga1+Itgb1)	COLLAGEN	ECM-Receptor	KEGG: mmu04512
1651	Fibroblast	Arterial SMC	Col1a2	ITGA1_ITGB1	0.115079	0	COL1A2_ITGA1_ITGB1	Col1a2 - (Itga1+Itgb1)	COLLAGEN	ECM-Receptor	KEGG: mmu04512
1652	Arterial SMC	Venous EC	Col1a2	ITGA1_ITGB1	0.0123262	0	COL1A2_ITGA1_ITGB1	Col1a2 - (Itga1+Itgb1)	COLLAGEN	ECM-Receptor	KEGG: mmu04512
1653	Fibroblast	Venous EC	Col1a2	ITGA1_ITGB1	0.082419	0	COL1A2_ITGA1_ITGB1	Col1a2 - (Itga1+Itgb1)	COLLAGEN	ECM-Receptor	KEGG: mmu04512
1654	Arterial SMC	Fenestrated EC	Col1a2	ITGA1_ITGB1	0.00971576	0	COL1A2_ITGA1_ITGB1	Col1a2 - (Itga1+Itgb1)	COLLAGEN	ECM-Receptor	KEGG: mmu04512
1655	Fibroblast	Fenestrated EC	Col1a2	ITGA1_ITGB1	0.0659556	0	COL1A2_ITGA1_ITGB1	Col1a2 - (Itga1+Itgb1)	COLLAGEN	ECM-Receptor	KEGG: mmu04512
1656	Capillary EC	Capillary EC	Col4a1	ITGA1_ITGB1	0.00766614	0	COL4A1_ITGA1_ITGB1	Col4a1 - (Itga1+Itgb1)	COLLAGEN	ECM-Receptor	KEGG: mmu04512
1657	Pericyte	Capillary EC	Col4a1	ITGA1_ITGB1	0.00429993	0	COL4A1_ITGA1_ITGB1	Col4a1 - (Itga1+Itgb1)	COLLAGEN	ECM-Receptor	KEGG: mmu04512
1658	Arterial EC	Capillary EC	Col4a1	ITGA1_ITGB1	0.00836832	0	COL4A1_ITGA1_ITGB1	Col4a1 - (Itga1+Itgb1)	COLLAGEN	ECM-Receptor	KEGG: mmu04512
1659	Arterial SMC	Capillary EC	Col4a1	ITGA1_ITGB1	0.0207146	0	COL4A1_ITGA1_ITGB1	Col4a1 - (Itga1+Itgb1)	COLLAGEN	ECM-Receptor	KEGG: mmu04512
1660	Venous EC	Capillary EC	Col4a1	ITGA1_ITGB1	0.0183405	0	COL4A1_ITGA1_ITGB1	Col4a1 - (Itga1+Itgb1)	COLLAGEN	ECM-Receptor	KEGG: mmu04512
1661	Fibroblast	Capillary EC	Col4a1	ITGA1_ITGB1	0.00519931	0	COL4A1_ITGA1_ITGB1	Col4a1 - (Itga1+Itgb1)	COLLAGEN	ECM-Receptor	KEGG: mmu04512
1662	Fenestrated EC	Capillary EC	Col4a1	ITGA1_ITGB1	0.0360905	0	COL4A1_ITGA1_ITGB1	Col4a1 - (Itga1+Itgb1)	COLLAGEN	ECM-Receptor	KEGG: mmu04512
1663	Capillary EC	Pericyte	Col4a1	ITGA1_ITGB1	0.0145444	0	COL4A1_ITGA1_ITGB1	Col4a1 - (Itga1+Itgb1)	COLLAGEN	ECM-Receptor	KEGG: mmu04512
1664	Pericyte	Pericyte	Col4a1	ITGA1_ITGB1	0.00818282	0	COL4A1_ITGA1_ITGB1	Col4a1 - (Itga1+Itgb1)	COLLAGEN	ECM-Receptor	KEGG: mmu04512
1665	Arterial EC	Pericyte	Col4a1	ITGA1_ITGB1	0.0158665	0	COL4A1_ITGA1_ITGB1	Col4a1 - (Itga1+Itgb1)	COLLAGEN	ECM-Receptor	KEGG: mmu04512
1666	Arterial SMC	Pericyte	Col4a1	ITGA1_ITGB1	0.038842	0	COL4A1_ITGA1_ITGB1	Col4a1 - (Itga1+Itgb1)	COLLAGEN	ECM-Receptor	KEGG: mmu04512
1667	Venous EC	Pericyte	Col4a1	ITGA1_ITGB1	0.0344633	0	COL4A1_ITGA1_ITGB1	Col4a1 - (Itga1+Itgb1)	COLLAGEN	ECM-Receptor	KEGG: mmu04512
1668	Fibroblast	Pericyte	Col4a1	ITGA1_ITGB1	0.00988629	0	COL4A1_ITGA1_ITGB1	Col4a1 - (Itga1+Itgb1)	COLLAGEN	ECM-Receptor	KEGG: mmu04512
1669	Fenestrated EC	Pericyte	Col4a1	ITGA1_ITGB1	0.066756	0	COL4A1_ITGA1_ITGB1	Col4a1 - (Itga1+Itgb1)	COLLAGEN	ECM-Receptor	KEGG: mmu04512
1670	Capillary EC	Arterial EC	Col4a1	ITGA1_ITGB1	0.0108021	0	COL4A1_ITGA1_ITGB1	Col4a1 - (Itga1+Itgb1)	COLLAGEN	ECM-Receptor	KEGG: mmu04512
1671	Pericyte	Arterial EC	Col4a1	ITGA1_ITGB1	0.0060673	0	COL4A1_ITGA1_ITGB1	Col4a1 - (Itga1+Itgb1)	COLLAGEN	ECM-Receptor	KEGG: mmu04512
1672	Arterial EC	Arterial EC	Col4a1	ITGA1_ITGB1	0.0117881	0	COL4A1_ITGA1_ITGB1	Col4a1 - (Itga1+Itgb1)	COLLAGEN	ECM-Receptor	KEGG: mmu04512
1673	Arterial SMC	Arterial EC	Col4a1	ITGA1_ITGB1	0.0290321	0	COL4A1_ITGA1_ITGB1	Col4a1 - (Itga1+Itgb1)	COLLAGEN	ECM-Receptor	KEGG: mmu04512
1674	Venous EC	Arterial EC	Col4a1	ITGA1_ITGB1	0.0257297	0	COL4A1_ITGA1_ITGB1	Col4a1 - (Itga1+Itgb1)	COLLAGEN	ECM-Receptor	KEGG: mmu04512
1675	Fibroblast	Arterial EC	Col4a1	ITGA1_ITGB1	0.00733363	0	COL4A1_ITGA1_ITGB1	Col4a1 - (Itga1+Itgb1)	COLLAGEN	ECM-Receptor	KEGG: mmu04512
1676	Fenestrated EC	Arterial EC	Col4a1	ITGA1_ITGB1	0.0502649	0	COL4A1_ITGA1_ITGB1	Col4a1 - (Itga1+Itgb1)	COLLAGEN	ECM-Receptor	KEGG: mmu04512
1677	Capillary EC	Arterial SMC	Col4a1	ITGA1_ITGB1	0.0227429	0	COL4A1_ITGA1_ITGB1	Col4a1 - (Itga1+Itgb1)	COLLAGEN	ECM-Receptor	KEGG: mmu04512
1678	Pericyte	Arterial SMC	Col4a1	ITGA1_ITGB1	0.0128421	0	COL4A1_ITGA1_ITGB1	Col4a1 - (Itga1+Itgb1)	COLLAGEN	ECM-Receptor	KEGG: mmu04512
1679	Arterial EC	Arterial SMC	Col4a1	ITGA1_ITGB1	0.0247915	0	COL4A1_ITGA1_ITGB1	Col4a1 - (Itga1+Itgb1)	COLLAGEN	ECM-Receptor	KEGG: mmu04512
1680	Arterial SMC	Arterial SMC	Col4a1	ITGA1_ITGB1	0.0599043	0	COL4A1_ITGA1_ITGB1	Col4a1 - (Itga1+Itgb1)	COLLAGEN	ECM-Receptor	KEGG: mmu04512
1681	Venous EC	Arterial SMC	Col4a1	ITGA1_ITGB1	0.0532828	0	COL4A1_ITGA1_ITGB1	Col4a1 - (Itga1+Itgb1)	COLLAGEN	ECM-Receptor	KEGG: mmu04512
1682	Fibroblast	Arterial SMC	Col4a1	ITGA1_ITGB1	0.0155004	0	COL4A1_ITGA1_ITGB1	Col4a1 - (Itga1+Itgb1)	COLLAGEN	ECM-Receptor	KEGG: mmu04512
1683	Fenestrated EC	Arterial SMC	Col4a1	ITGA1_ITGB1	0.101359	0	COL4A1_ITGA1_ITGB1	Col4a1 - (Itga1+Itgb1)	COLLAGEN	ECM-Receptor	KEGG: mmu04512
1684	Capillary EC	Venous EC	Col4a1	ITGA1_ITGB1	0.0158198	0	COL4A1_ITGA1_ITGB1	Col4a1 - (Itga1+Itgb1)	COLLAGEN	ECM-Receptor	KEGG: mmu04512
1685	Pericyte	Venous EC	Col4a1	ITGA1_ITGB1	0.00890546	0	COL4A1_ITGA1_ITGB1	Col4a1 - (Itga1+Itgb1)	COLLAGEN	ECM-Receptor	KEGG: mmu04512
1686	Arterial EC	Venous EC	Col4a1	ITGA1_ITGB1	0.0172559	0	COL4A1_ITGA1_ITGB1	Col4a1 - (Itga1+Itgb1)	COLLAGEN	ECM-Receptor	KEGG: mmu04512
1687	Arterial SMC	Venous EC	Col4a1	ITGA1_ITGB1	0.0421571	0	COL4A1_ITGA1_ITGB1	Col4a1 - (Itga1+Itgb1)	COLLAGEN	ECM-Receptor	KEGG: mmu04512
1688	Venous EC	Venous EC	Col4a1	ITGA1_ITGB1	0.0374193	0	COL4A1_ITGA1_ITGB1	Col4a1 - (Itga1+Itgb1)	COLLAGEN	ECM-Receptor	KEGG: mmu04512
1689	Fibroblast	Venous EC	Col4a1	ITGA1_ITGB1	0.0107577	0	COL4A1_ITGA1_ITGB1	Col4a1 - (Itga1+Itgb1)	COLLAGEN	ECM-Receptor	KEGG: mmu04512
1690	Fenestrated EC	Venous EC	Col4a1	ITGA1_ITGB1	0.0722744	0	COL4A1_ITGA1_ITGB1	Col4a1 - (Itga1+Itgb1)	COLLAGEN	ECM-Receptor	KEGG: mmu04512
1691	Capillary EC	Fenestrated EC	Col4a1	ITGA1_ITGB1	0.0124789	0	COL4A1_ITGA1_ITGB1	Col4a1 - (Itga1+Itgb1)	COLLAGEN	ECM-Receptor	KEGG: mmu04512
1692	Pericyte	Fenestrated EC	Col4a1	ITGA1_ITGB1	0.00701431	0	COL4A1_ITGA1_ITGB1	Col4a1 - (Itga1+Itgb1)	COLLAGEN	ECM-Receptor	KEGG: mmu04512
1693	Arterial EC	Fenestrated EC	Col4a1	ITGA1_ITGB1	0.0136158	0	COL4A1_ITGA1_ITGB1	Col4a1 - (Itga1+Itgb1)	COLLAGEN	ECM-Receptor	KEGG: mmu04512
1694	Arterial SMC	Fenestrated EC	Col4a1	ITGA1_ITGB1	0.033443	0	COL4A1_ITGA1_ITGB1	Col4a1 - (Itga1+Itgb1)	COLLAGEN	ECM-Receptor	KEGG: mmu04512
1695	Venous EC	Fenestrated EC	Col4a1	ITGA1_ITGB1	0.0296542	0	COL4A1_ITGA1_ITGB1	Col4a1 - (Itga1+Itgb1)	COLLAGEN	ECM-Receptor	KEGG: mmu04512
1696	Fibroblast	Fenestrated EC	Col4a1	ITGA1_ITGB1	0.00847661	0	COL4A1_ITGA1_ITGB1	Col4a1 - (Itga1+Itgb1)	COLLAGEN	ECM-Receptor	KEGG: mmu04512
1697	Fenestrated EC	Fenestrated EC	Col4a1	ITGA1_ITGB1	0.0577099	0	COL4A1_ITGA1_ITGB1	Col4a1 - (Itga1+Itgb1)	COLLAGEN	ECM-Receptor	KEGG: mmu04512
1698	Arterial EC	Capillary EC	Col4a2	ITGA1_ITGB1	0.00695148	0	COL4A2_ITGA1_ITGB1	Col4a2 - (Itga1+Itgb1)	COLLAGEN	ECM-Receptor	KEGG: mmu04512
1699	Arterial SMC	Capillary EC	Col4a2	ITGA1_ITGB1	0.0179121	0	COL4A2_ITGA1_ITGB1	Col4a2 - (Itga1+Itgb1)	COLLAGEN	ECM-Receptor	KEGG: mmu04512
1700	Venous EC	Capillary EC	Col4a2	ITGA1_ITGB1	0.00629793	0	COL4A2_ITGA1_ITGB1	Col4a2 - (Itga1+Itgb1)	COLLAGEN	ECM-Receptor	KEGG: mmu04512
1701	Fenestrated EC	Capillary EC	Col4a2	ITGA1_ITGB1	0.0287321	0	COL4A2_ITGA1_ITGB1	Col4a2 - (Itga1+Itgb1)	COLLAGEN	ECM-Receptor	KEGG: mmu04512
1702	Arterial EC	Pericyte	Col4a2	ITGA1_ITGB1	0.013197	0	COL4A2_ITGA1_ITGB1	Col4a2 - (Itga1+Itgb1)	COLLAGEN	ECM-Receptor	KEGG: mmu04512
1703	Arterial SMC	Pericyte	Col4a2	ITGA1_ITGB1	0.0336713	0	COL4A2_ITGA1_ITGB1	Col4a2 - (Itga1+Itgb1)	COLLAGEN	ECM-Receptor	KEGG: mmu04512
1704	Venous EC	Pericyte	Col4a2	ITGA1_ITGB1	0.0119634	0	COL4A2_ITGA1_ITGB1	Col4a2 - (Itga1+Itgb1)	COLLAGEN	ECM-Receptor	KEGG: mmu04512
1705	Fenestrated EC	Pericyte	Col4a2	ITGA1_ITGB1	0.0534924	0	COL4A2_ITGA1_ITGB1	Col4a2 - (Itga1+Itgb1)	COLLAGEN	ECM-Receptor	KEGG: mmu04512
1706	Arterial EC	Arterial EC	Col4a2	ITGA1_ITGB1	0.00979798	0	COL4A2_ITGA1_ITGB1	Col4a2 - (Itga1+Itgb1)	COLLAGEN	ECM-Receptor	KEGG: mmu04512
1707	Arterial SMC	Arterial EC	Col4a2	ITGA1_ITGB1	0.0251331	0	COL4A2_ITGA1_ITGB1	Col4a2 - (Itga1+Itgb1)	COLLAGEN	ECM-Receptor	KEGG: mmu04512
1708	Venous EC	Arterial EC	Col4a2	ITGA1_ITGB1	0.0088792	0	COL4A2_ITGA1_ITGB1	Col4a2 - (Itga1+Itgb1)	COLLAGEN	ECM-Receptor	KEGG: mmu04512
1709	Fenestrated EC	Arterial EC	Col4a2	ITGA1_ITGB1	0.0401369	0	COL4A2_ITGA1_ITGB1	Col4a2 - (Itga1+Itgb1)	COLLAGEN	ECM-Receptor	KEGG: mmu04512
1710	Arterial EC	Arterial SMC	Col4a2	ITGA1_ITGB1	0.020652	0	COL4A2_ITGA1_ITGB1	Col4a2 - (Itga1+Itgb1)	COLLAGEN	ECM-Receptor	KEGG: mmu04512
1711	Arterial SMC	Arterial SMC	Col4a2	ITGA1_ITGB1	0.0520816	0	COL4A2_ITGA1_ITGB1	Col4a2 - (Itga1+Itgb1)	COLLAGEN	ECM-Receptor	KEGG: mmu04512
1712	Venous EC	Arterial SMC	Col4a2	ITGA1_ITGB1	0.0187347	0	COL4A2_ITGA1_ITGB1	Col4a2 - (Itga1+Itgb1)	COLLAGEN	ECM-Receptor	KEGG: mmu04512
1713	Fenestrated EC	Arterial SMC	Col4a2	ITGA1_ITGB1	0.0818226	0	COL4A2_ITGA1_ITGB1	Col4a2 - (Itga1+Itgb1)	COLLAGEN	ECM-Receptor	KEGG: mmu04512
1714	Arterial EC	Venous EC	Col4a2	ITGA1_ITGB1	0.0143561	0	COL4A2_ITGA1_ITGB1	Col4a2 - (Itga1+Itgb1)	COLLAGEN	ECM-Receptor	KEGG: mmu04512
1715	Arterial SMC	Venous EC	Col4a2	ITGA1_ITGB1	0.0365619	0	COL4A2_ITGA1_ITGB1	Col4a2 - (Itga1+Itgb1)	COLLAGEN	ECM-Receptor	KEGG: mmu04512
1716	Venous EC	Venous EC	Col4a2	ITGA1_ITGB1	0.0130155	0	COL4A2_ITGA1_ITGB1	Col4a2 - (Itga1+Itgb1)	COLLAGEN	ECM-Receptor	KEGG: mmu04512
1717	Fenestrated EC	Venous EC	Col4a2	ITGA1_ITGB1	0.0579825	0	COL4A2_ITGA1_ITGB1	Col4a2 - (Itga1+Itgb1)	COLLAGEN	ECM-Receptor	KEGG: mmu04512
1718	Arterial EC	Fenestrated EC	Col4a2	ITGA1_ITGB1	0.0113207	0	COL4A2_ITGA1_ITGB1	Col4a2 - (Itga1+Itgb1)	COLLAGEN	ECM-Receptor	KEGG: mmu04512
1719	Arterial SMC	Fenestrated EC	Col4a2	ITGA1_ITGB1	0.0289693	0	COL4A2_ITGA1_ITGB1	Col4a2 - (Itga1+Itgb1)	COLLAGEN	ECM-Receptor	KEGG: mmu04512
1720	Venous EC	Fenestrated EC	Col4a2	ITGA1_ITGB1	0.0102606	0	COL4A2_ITGA1_ITGB1	Col4a2 - (Itga1+Itgb1)	COLLAGEN	ECM-Receptor	KEGG: mmu04512
1721	Fenestrated EC	Fenestrated EC	Col4a2	ITGA1_ITGB1	0.0461547	0	COL4A2_ITGA1_ITGB1	Col4a2 - (Itga1+Itgb1)	COLLAGEN	ECM-Receptor	KEGG: mmu04512
1722	Choroid Plexus Cell	Capillary EC	Col4a4	ITGA1_ITGB1	0.00135507	0	COL4A4_ITGA1_ITGB1	Col4a4 - (Itga1+Itgb1)	COLLAGEN	ECM-Receptor	KEGG: mmu04512
1723	Choroid Plexus Cell	Pericyte	Col4a4	ITGA1_ITGB1	0.00258561	0	COL4A4_ITGA1_ITGB1	Col4a4 - (Itga1+Itgb1)	COLLAGEN	ECM-Receptor	KEGG: mmu04512
1724	Choroid Plexus Cell	Arterial EC	Col4a4	ITGA1_ITGB1	0.00191436	0	COL4A4_ITGA1_ITGB1	Col4a4 - (Itga1+Itgb1)	COLLAGEN	ECM-Receptor	KEGG: mmu04512
1725	Choroid Plexus Cell	Arterial SMC	Col4a4	ITGA1_ITGB1	0.00407094	0	COL4A4_ITGA1_ITGB1	Col4a4 - (Itga1+Itgb1)	COLLAGEN	ECM-Receptor	KEGG: mmu04512
1726	Choroid Plexus Cell	Venous EC	Col4a4	ITGA1_ITGB1	0.00281536	0	COL4A4_ITGA1_ITGB1	Col4a4 - (Itga1+Itgb1)	COLLAGEN	ECM-Receptor	KEGG: mmu04512
1727	Choroid Plexus Cell	Fenestrated EC	Col4a4	ITGA1_ITGB1	0.0022146	0	COL4A4_ITGA1_ITGB1	Col4a4 - (Itga1+Itgb1)	COLLAGEN	ECM-Receptor	KEGG: mmu04512
1728	Fibroblast	Capillary EC	Col6a1	ITGA1_ITGB1	0.00535552	0	COL6A1_ITGA1_ITGB1	Col6a1 - (Itga1+Itgb1)	COLLAGEN	ECM-Receptor	KEGG: mmu04512
1729	Fibroblast	Pericyte	Col6a1	ITGA1_ITGB1	0.0101819	0	COL6A1_ITGA1_ITGB1	Col6a1 - (Itga1+Itgb1)	COLLAGEN	ECM-Receptor	KEGG: mmu04512
1730	Fibroblast	Arterial EC	Col6a1	ITGA1_ITGB1	0.00755347	0	COL6A1_ITGA1_ITGB1	Col6a1 - (Itga1+Itgb1)	COLLAGEN	ECM-Receptor	KEGG: mmu04512
1731	Fibroblast	Arterial SMC	Col6a1	ITGA1_ITGB1	0.0159611	0	COL6A1_ITGA1_ITGB1	Col6a1 - (Itga1+Itgb1)	COLLAGEN	ECM-Receptor	KEGG: mmu04512
1732	Fibroblast	Venous EC	Col6a1	ITGA1_ITGB1	0.0110791	0	COL6A1_ITGA1_ITGB1	Col6a1 - (Itga1+Itgb1)	COLLAGEN	ECM-Receptor	KEGG: mmu04512
1733	Fibroblast	Fenestrated EC	Col6a1	ITGA1_ITGB1	0.00873042	0	COL6A1_ITGA1_ITGB1	Col6a1 - (Itga1+Itgb1)	COLLAGEN	ECM-Receptor	KEGG: mmu04512
1734	NPY+ Cell	Capillary EC	Col9a2	ITGA1_ITGB1	0.00290983	0	COL9A2_ITGA1_ITGB1	Col9a2 - (Itga1+Itgb1)	COLLAGEN	ECM-Receptor	KEGG: mmu04512
1735	NPY+ Cell	Pericyte	Col9a2	ITGA1_ITGB1	0.00554444	0	COL9A2_ITGA1_ITGB1	Col9a2 - (Itga1+Itgb1)	COLLAGEN	ECM-Receptor	KEGG: mmu04512
1736	NPY+ Cell	Arterial EC	Col9a2	ITGA1_ITGB1	0.0041082	0	COL9A2_ITGA1_ITGB1	Col9a2 - (Itga1+Itgb1)	COLLAGEN	ECM-Receptor	KEGG: mmu04512
1737	NPY+ Cell	Arterial SMC	Col9a2	ITGA1_ITGB1	0.00871465	0	COL9A2_ITGA1_ITGB1	Col9a2 - (Itga1+Itgb1)	COLLAGEN	ECM-Receptor	KEGG: mmu04512
1738	NPY+ Cell	Venous EC	Col9a2	ITGA1_ITGB1	0.0060355	0	COL9A2_ITGA1_ITGB1	Col9a2 - (Itga1+Itgb1)	COLLAGEN	ECM-Receptor	KEGG: mmu04512
1739	NPY+ Cell	Fenestrated EC	Col9a2	ITGA1_ITGB1	0.00475089	0	COL9A2_ITGA1_ITGB1	Col9a2 - (Itga1+Itgb1)	COLLAGEN	ECM-Receptor	KEGG: mmu04512
1740	Choroid Plexus Cell	Capillary EC	Col9a3	ITGA1_ITGB1	0.0394678	0	COL9A3_ITGA1_ITGB1	Col9a3 - (Itga1+Itgb1)	COLLAGEN	ECM-Receptor	KEGG: mmu04512
1741	OPC 1	Capillary EC	Col9a3	ITGA1_ITGB1	0.00503084	0	COL9A3_ITGA1_ITGB1	Col9a3 - (Itga1+Itgb1)	COLLAGEN	ECM-Receptor	KEGG: mmu04512
1742	Choroid Plexus Cell	Pericyte	Col9a3	ITGA1_ITGB1	0.0727863	0	COL9A3_ITGA1_ITGB1	Col9a3 - (Itga1+Itgb1)	COLLAGEN	ECM-Receptor	KEGG: mmu04512
1743	OPC 1	Pericyte	Col9a3	ITGA1_ITGB1	0.0095674	0	COL9A3_ITGA1_ITGB1	Col9a3 - (Itga1+Itgb1)	COLLAGEN	ECM-Receptor	KEGG: mmu04512
1744	Choroid Plexus Cell	Arterial EC	Col9a3	ITGA1_ITGB1	0.0548931	0	COL9A3_ITGA1_ITGB1	Col9a3 - (Itga1+Itgb1)	COLLAGEN	ECM-Receptor	KEGG: mmu04512
1745	OPC 1	Arterial EC	Col9a3	ITGA1_ITGB1	0.00709648	0	COL9A3_ITGA1_ITGB1	Col9a3 - (Itga1+Itgb1)	COLLAGEN	ECM-Receptor	KEGG: mmu04512
1746	Choroid Plexus Cell	Arterial SMC	Col9a3	ITGA1_ITGB1	0.110146	0	COL9A3_ITGA1_ITGB1	Col9a3 - (Itga1+Itgb1)	COLLAGEN	ECM-Receptor	KEGG: mmu04512
1747	OPC 1	Arterial SMC	Col9a3	ITGA1_ITGB1	0.0150032	0	COL9A3_ITGA1_ITGB1	Col9a3 - (Itga1+Itgb1)	COLLAGEN	ECM-Receptor	KEGG: mmu04512
1748	Choroid Plexus Cell	Venous EC	Col9a3	ITGA1_ITGB1	0.0787611	0	COL9A3_ITGA1_ITGB1	Col9a3 - (Itga1+Itgb1)	COLLAGEN	ECM-Receptor	KEGG: mmu04512
1749	OPC 1	Venous EC	Col9a3	ITGA1_ITGB1	0.010411	0	COL9A3_ITGA1_ITGB1	Col9a3 - (Itga1+Itgb1)	COLLAGEN	ECM-Receptor	KEGG: mmu04512
1750	Choroid Plexus Cell	Fenestrated EC	Col9a3	ITGA1_ITGB1	0.0629782	0	COL9A3_ITGA1_ITGB1	Col9a3 - (Itga1+Itgb1)	COLLAGEN	ECM-Receptor	KEGG: mmu04512
1751	OPC 1	Fenestrated EC	Col9a3	ITGA1_ITGB1	0.00820281	0	COL9A3_ITGA1_ITGB1	Col9a3 - (Itga1+Itgb1)	COLLAGEN	ECM-Receptor	KEGG: mmu04512
1752	Capillary EC	T Cell	Fn1	ITGA4_ITGB1	0.0306205	0	FN1_ITGA4_ITGB1	Fn1 - (Itga4+Itgb1)	FN1	ECM-Receptor	KEGG: mmu04512
1753	Arterial EC	T Cell	Fn1	ITGA4_ITGB1	0.0232296	0	FN1_ITGA4_ITGB1	Fn1 - (Itga4+Itgb1)	FN1	ECM-Receptor	KEGG: mmu04512
1754	Arterial SMC	T Cell	Fn1	ITGA4_ITGB1	0.00320249	0	FN1_ITGA4_ITGB1	Fn1 - (Itga4+Itgb1)	FN1	ECM-Receptor	KEGG: mmu04512
1755	Venous EC	T Cell	Fn1	ITGA4_ITGB1	0.0375522	0	FN1_ITGA4_ITGB1	Fn1 - (Itga4+Itgb1)	FN1	ECM-Receptor	KEGG: mmu04512
1756	Capillary EC	Arterial SMC	Fn1	ITGA8_ITGB1	0.0560055	0	FN1_ITGA8_ITGB1	Fn1 - (Itga8+Itgb1)	FN1	ECM-Receptor	KEGG: mmu04512
1757	Arterial EC	Arterial SMC	Fn1	ITGA8_ITGB1	0.0427576	0	FN1_ITGA8_ITGB1	Fn1 - (Itga8+Itgb1)	FN1	ECM-Receptor	KEGG: mmu04512
1758	Arterial SMC	Arterial SMC	Fn1	ITGA8_ITGB1	0.00599807	0	FN1_ITGA8_ITGB1	Fn1 - (Itga8+Itgb1)	FN1	ECM-Receptor	KEGG: mmu04512
1759	Venous EC	Arterial SMC	Fn1	ITGA8_ITGB1	0.068279	0	FN1_ITGA8_ITGB1	Fn1 - (Itga8+Itgb1)	FN1	ECM-Receptor	KEGG: mmu04512
1760	Capillary EC	Fibroblast	Fn1	ITGA8_ITGB1	0.0201928	0	FN1_ITGA8_ITGB1	Fn1 - (Itga8+Itgb1)	FN1	ECM-Receptor	KEGG: mmu04512
1761	Arterial EC	Fibroblast	Fn1	ITGA8_ITGB1	0.0152791	0	FN1_ITGA8_ITGB1	Fn1 - (Itga8+Itgb1)	FN1	ECM-Receptor	KEGG: mmu04512
1762	Arterial SMC	Fibroblast	Fn1	ITGA8_ITGB1	0.00209175	0	FN1_ITGA8_ITGB1	Fn1 - (Itga8+Itgb1)	FN1	ECM-Receptor	KEGG: mmu04512
1763	Venous EC	Fibroblast	Fn1	ITGA8_ITGB1	0.0248244	0	FN1_ITGA8_ITGB1	Fn1 - (Itga8+Itgb1)	FN1	ECM-Receptor	KEGG: mmu04512
1764	Fibroblast	Capillary EC	Lama2	ITGA1_ITGB1	0.00361261	0	LAMA2_ITGA1_ITGB1	Lama2 - (Itga1+Itgb1)	LAMININ	ECM-Receptor	KEGG: mmu04512
1765	Fibroblast	Pericyte	Lama2	ITGA1_ITGB1	0.00687913	0	LAMA2_ITGA1_ITGB1	Lama2 - (Itga1+Itgb1)	LAMININ	ECM-Receptor	KEGG: mmu04512
1766	Fibroblast	Arterial EC	Lama2	ITGA1_ITGB1	0.00509892	0	LAMA2_ITGA1_ITGB1	Lama2 - (Itga1+Itgb1)	LAMININ	ECM-Receptor	KEGG: mmu04512
1767	Fibroblast	Arterial SMC	Lama2	ITGA1_ITGB1	0.0108042	0	LAMA2_ITGA1_ITGB1	Lama2 - (Itga1+Itgb1)	LAMININ	ECM-Receptor	KEGG: mmu04512
1768	Fibroblast	Venous EC	Lama2	ITGA1_ITGB1	0.00748751	0	LAMA2_ITGA1_ITGB1	Lama2 - (Itga1+Itgb1)	LAMININ	ECM-Receptor	KEGG: mmu04512
1769	Fibroblast	Fenestrated EC	Lama2	ITGA1_ITGB1	0.00589569	0	LAMA2_ITGA1_ITGB1	Lama2 - (Itga1+Itgb1)	LAMININ	ECM-Receptor	KEGG: mmu04512
1770	Arterial SMC	Capillary EC	Lama5	ITGA1_ITGB1	0.00527054	0	LAMA5_ITGA1_ITGB1	Lama5 - (Itga1+Itgb1)	LAMININ	ECM-Receptor	KEGG: mmu04512
1771	Arterial SMC	Pericyte	Lama5	ITGA1_ITGB1	0.0100211	0	LAMA5_ITGA1_ITGB1	Lama5 - (Itga1+Itgb1)	LAMININ	ECM-Receptor	KEGG: mmu04512
1772	Arterial SMC	Arterial EC	Lama5	ITGA1_ITGB1	0.00743387	0	LAMA5_ITGA1_ITGB1	Lama5 - (Itga1+Itgb1)	LAMININ	ECM-Receptor	KEGG: mmu04512
1773	Arterial SMC	Arterial SMC	Lama5	ITGA1_ITGB1	0.0157105	0	LAMA5_ITGA1_ITGB1	Lama5 - (Itga1+Itgb1)	LAMININ	ECM-Receptor	KEGG: mmu04512
1774	Arterial SMC	Venous EC	Lama5	ITGA1_ITGB1	0.0109043	0	LAMA5_ITGA1_ITGB1	Lama5 - (Itga1+Itgb1)	LAMININ	ECM-Receptor	KEGG: mmu04512
1775	Arterial SMC	Fenestrated EC	Lama5	ITGA1_ITGB1	0.00859234	0	LAMA5_ITGA1_ITGB1	Lama5 - (Itga1+Itgb1)	LAMININ	ECM-Receptor	KEGG: mmu04512
1776	Choroid Plexus Cell	Capillary EC	Lamb1	ITGA1_ITGB1	0.00192188	0	LAMB1_ITGA1_ITGB1	Lamb1 - (Itga1+Itgb1)	LAMININ	ECM-Receptor	KEGG: mmu04512
1777	Fibroblast	Capillary EC	Lamb1	ITGA1_ITGB1	0.00225375	0	LAMB1_ITGA1_ITGB1	Lamb1 - (Itga1+Itgb1)	LAMININ	ECM-Receptor	KEGG: mmu04512
1778	Choroid Plexus Cell	Pericyte	Lamb1	ITGA1_ITGB1	0.00366526	0	LAMB1_ITGA1_ITGB1	Lamb1 - (Itga1+Itgb1)	LAMININ	ECM-Receptor	KEGG: mmu04512
1779	Fibroblast	Pericyte	Lamb1	ITGA1_ITGB1	0.00429689	0	LAMB1_ITGA1_ITGB1	Lamb1 - (Itga1+Itgb1)	LAMININ	ECM-Receptor	KEGG: mmu04512
1780	Choroid Plexus Cell	Arterial EC	Lamb1	ITGA1_ITGB1	0.00271448	0	LAMB1_ITGA1_ITGB1	Lamb1 - (Itga1+Itgb1)	LAMININ	ECM-Receptor	KEGG: mmu04512
1781	Fibroblast	Arterial EC	Lamb1	ITGA1_ITGB1	0.00318278	0	LAMB1_ITGA1_ITGB1	Lamb1 - (Itga1+Itgb1)	LAMININ	ECM-Receptor	KEGG: mmu04512
1782	Choroid Plexus Cell	Arterial SMC	Lamb1	ITGA1_ITGB1	0.00576722	0	LAMB1_ITGA1_ITGB1	Lamb1 - (Itga1+Itgb1)	LAMININ	ECM-Receptor	KEGG: mmu04512
1783	Fibroblast	Arterial SMC	Lamb1	ITGA1_ITGB1	0.00675862	0	LAMB1_ITGA1_ITGB1	Lamb1 - (Itga1+Itgb1)	LAMININ	ECM-Receptor	KEGG: mmu04512
1784	Choroid Plexus Cell	Venous EC	Lamb1	ITGA1_ITGB1	0.00399055	0	LAMB1_ITGA1_ITGB1	Lamb1 - (Itga1+Itgb1)	LAMININ	ECM-Receptor	KEGG: mmu04512
1785	Fibroblast	Venous EC	Lamb1	ITGA1_ITGB1	0.00467797	0	LAMB1_ITGA1_ITGB1	Lamb1 - (Itga1+Itgb1)	LAMININ	ECM-Receptor	KEGG: mmu04512
1786	Choroid Plexus Cell	Fenestrated EC	Lamb1	ITGA1_ITGB1	0.00313982	0	LAMB1_ITGA1_ITGB1	Lamb1 - (Itga1+Itgb1)	LAMININ	ECM-Receptor	KEGG: mmu04512
1787	Fibroblast	Fenestrated EC	Lamb1	ITGA1_ITGB1	0.00368123	0	LAMB1_ITGA1_ITGB1	Lamb1 - (Itga1+Itgb1)	LAMININ	ECM-Receptor	KEGG: mmu04512
1788	Pericyte	Capillary EC	Lamb2	ITGA1_ITGB1	0.00699701	0	LAMB2_ITGA1_ITGB1	Lamb2 - (Itga1+Itgb1)	LAMININ	ECM-Receptor	KEGG: mmu04512
1789	Arterial EC	Capillary EC	Lamb2	ITGA1_ITGB1	0.00836244	0	LAMB2_ITGA1_ITGB1	Lamb2 - (Itga1+Itgb1)	LAMININ	ECM-Receptor	KEGG: mmu04512
1790	Arterial SMC	Capillary EC	Lamb2	ITGA1_ITGB1	0.0173781	0	LAMB2_ITGA1_ITGB1	Lamb2 - (Itga1+Itgb1)	LAMININ	ECM-Receptor	KEGG: mmu04512
1791	Venous EC	Capillary EC	Lamb2	ITGA1_ITGB1	0.00707825	0	LAMB2_ITGA1_ITGB1	Lamb2 - (Itga1+Itgb1)	LAMININ	ECM-Receptor	KEGG: mmu04512
1792	Fibroblast	Capillary EC	Lamb2	ITGA1_ITGB1	0.00271833	0	LAMB2_ITGA1_ITGB1	Lamb2 - (Itga1+Itgb1)	LAMININ	ECM-Receptor	KEGG: mmu04512
1793	Pericyte	Pericyte	Lamb2	ITGA1_ITGB1	0.0132829	0	LAMB2_ITGA1_ITGB1	Lamb2 - (Itga1+Itgb1)	LAMININ	ECM-Receptor	KEGG: mmu04512
1794	Arterial EC	Pericyte	Lamb2	ITGA1_ITGB1	0.0158554	0	LAMB2_ITGA1_ITGB1	Lamb2 - (Itga1+Itgb1)	LAMININ	ECM-Receptor	KEGG: mmu04512
1795	Arterial SMC	Pericyte	Lamb2	ITGA1_ITGB1	0.032683	0	LAMB2_ITGA1_ITGB1	Lamb2 - (Itga1+Itgb1)	LAMININ	ECM-Receptor	KEGG: mmu04512
1796	Venous EC	Pericyte	Lamb2	ITGA1_ITGB1	0.0134361	0	LAMB2_ITGA1_ITGB1	Lamb2 - (Itga1+Itgb1)	LAMININ	ECM-Receptor	KEGG: mmu04512
1797	Fibroblast	Pericyte	Lamb2	ITGA1_ITGB1	0.00518045	0	LAMB2_ITGA1_ITGB1	Lamb2 - (Itga1+Itgb1)	LAMININ	ECM-Receptor	KEGG: mmu04512
1798	Pericyte	Arterial EC	Lamb2	ITGA1_ITGB1	0.00986196	0	LAMB2_ITGA1_ITGB1	Lamb2 - (Itga1+Itgb1)	LAMININ	ECM-Receptor	KEGG: mmu04512
1799	Arterial EC	Arterial EC	Lamb2	ITGA1_ITGB1	0.0117798	0	LAMB2_ITGA1_ITGB1	Lamb2 - (Itga1+Itgb1)	LAMININ	ECM-Receptor	KEGG: mmu04512
1800	Arterial SMC	Arterial EC	Lamb2	ITGA1_ITGB1	0.0243892	0	LAMB2_ITGA1_ITGB1	Lamb2 - (Itga1+Itgb1)	LAMININ	ECM-Receptor	KEGG: mmu04512
1801	Venous EC	Arterial EC	Lamb2	ITGA1_ITGB1	0.00997612	0	LAMB2_ITGA1_ITGB1	Lamb2 - (Itga1+Itgb1)	LAMININ	ECM-Receptor	KEGG: mmu04512
1802	Fibroblast	Arterial EC	Lamb2	ITGA1_ITGB1	0.00383814	0	LAMB2_ITGA1_ITGB1	Lamb2 - (Itga1+Itgb1)	LAMININ	ECM-Receptor	KEGG: mmu04512
1803	Pericyte	Arterial SMC	Lamb2	ITGA1_ITGB1	0.0207853	0	LAMB2_ITGA1_ITGB1	Lamb2 - (Itga1+Itgb1)	LAMININ	ECM-Receptor	KEGG: mmu04512
1804	Arterial EC	Arterial SMC	Lamb2	ITGA1_ITGB1	0.0247744	0	LAMB2_ITGA1_ITGB1	Lamb2 - (Itga1+Itgb1)	LAMININ	ECM-Receptor	KEGG: mmu04512
1805	Arterial SMC	Arterial SMC	Lamb2	ITGA1_ITGB1	0.0505813	0	LAMB2_ITGA1_ITGB1	Lamb2 - (Itga1+Itgb1)	LAMININ	ECM-Receptor	KEGG: mmu04512
1806	Venous EC	Arterial SMC	Lamb2	ITGA1_ITGB1	0.0210233	0	LAMB2_ITGA1_ITGB1	Lamb2 - (Itga1+Itgb1)	LAMININ	ECM-Receptor	KEGG: mmu04512
1807	Fibroblast	Arterial SMC	Lamb2	ITGA1_ITGB1	0.00814424	0	LAMB2_ITGA1_ITGB1	Lamb2 - (Itga1+Itgb1)	LAMININ	ECM-Receptor	KEGG: mmu04512
1808	Pericyte	Venous EC	Lamb2	ITGA1_ITGB1	0.0144494	0	LAMB2_ITGA1_ITGB1	Lamb2 - (Itga1+Itgb1)	LAMININ	ECM-Receptor	KEGG: mmu04512
1809	Arterial EC	Venous EC	Lamb2	ITGA1_ITGB1	0.0172439	0	LAMB2_ITGA1_ITGB1	Lamb2 - (Itga1+Itgb1)	LAMININ	ECM-Receptor	KEGG: mmu04512
1810	Arterial SMC	Venous EC	Lamb2	ITGA1_ITGB1	0.0354919	0	LAMB2_ITGA1_ITGB1	Lamb2 - (Itga1+Itgb1)	LAMININ	ECM-Receptor	KEGG: mmu04512
1811	Venous EC	Venous EC	Lamb2	ITGA1_ITGB1	0.0146159	0	LAMB2_ITGA1_ITGB1	Lamb2 - (Itga1+Itgb1)	LAMININ	ECM-Receptor	KEGG: mmu04512
1812	Fibroblast	Venous EC	Lamb2	ITGA1_ITGB1	0.00563946	0	LAMB2_ITGA1_ITGB1	Lamb2 - (Itga1+Itgb1)	LAMININ	ECM-Receptor	KEGG: mmu04512
1813	Pericyte	Fenestrated EC	Lamb2	ITGA1_ITGB1	0.0113945	0	LAMB2_ITGA1_ITGB1	Lamb2 - (Itga1+Itgb1)	LAMININ	ECM-Receptor	KEGG: mmu04512
1814	Arterial EC	Fenestrated EC	Lamb2	ITGA1_ITGB1	0.0136063	0	LAMB2_ITGA1_ITGB1	Lamb2 - (Itga1+Itgb1)	LAMININ	ECM-Receptor	KEGG: mmu04512
1815	Arterial SMC	Fenestrated EC	Lamb2	ITGA1_ITGB1	0.028115	0	LAMB2_ITGA1_ITGB1	Lamb2 - (Itga1+Itgb1)	LAMININ	ECM-Receptor	KEGG: mmu04512
1816	Venous EC	Fenestrated EC	Lamb2	ITGA1_ITGB1	0.0115262	0	LAMB2_ITGA1_ITGB1	Lamb2 - (Itga1+Itgb1)	LAMININ	ECM-Receptor	KEGG: mmu04512
1817	Fibroblast	Fenestrated EC	Lamb2	ITGA1_ITGB1	0.00443877	0	LAMB2_ITGA1_ITGB1	Lamb2 - (Itga1+Itgb1)	LAMININ	ECM-Receptor	KEGG: mmu04512
1818	Pericyte	Capillary EC	Lamc1	ITGA1_ITGB1	0.0108266	0	LAMC1_ITGA1_ITGB1	Lamc1 - (Itga1+Itgb1)	LAMININ	ECM-Receptor	KEGG: mmu04512
1819	Arterial SMC	Capillary EC	Lamc1	ITGA1_ITGB1	0.00375919	0	LAMC1_ITGA1_ITGB1	Lamc1 - (Itga1+Itgb1)	LAMININ	ECM-Receptor	KEGG: mmu04512
1820	Fibroblast	Capillary EC	Lamc1	ITGA1_ITGB1	0.00195144	0	LAMC1_ITGA1_ITGB1	Lamc1 - (Itga1+Itgb1)	LAMININ	ECM-Receptor	KEGG: mmu04512
1821	Pericyte	Pericyte	Lamc1	ITGA1_ITGB1	0.0204819	0	LAMC1_ITGA1_ITGB1	Lamc1 - (Itga1+Itgb1)	LAMININ	ECM-Receptor	KEGG: mmu04512
1822	Arterial SMC	Pericyte	Lamc1	ITGA1_ITGB1	0.0071573	0	LAMC1_ITGA1_ITGB1	Lamc1 - (Itga1+Itgb1)	LAMININ	ECM-Receptor	KEGG: mmu04512
1823	Fibroblast	Pericyte	Lamc1	ITGA1_ITGB1	0.00372155	0	LAMC1_ITGA1_ITGB1	Lamc1 - (Itga1+Itgb1)	LAMININ	ECM-Receptor	KEGG: mmu04512
1824	Pericyte	Arterial EC	Lamc1	ITGA1_ITGB1	0.0152355	0	LAMC1_ITGA1_ITGB1	Lamc1 - (Itga1+Itgb1)	LAMININ	ECM-Receptor	KEGG: mmu04512
1825	Arterial SMC	Arterial EC	Lamc1	ITGA1_ITGB1	0.00530549	0	LAMC1_ITGA1_ITGB1	Lamc1 - (Itga1+Itgb1)	LAMININ	ECM-Receptor	KEGG: mmu04512
1826	Fibroblast	Arterial EC	Lamc1	ITGA1_ITGB1	0.0027562	0	LAMC1_ITGA1_ITGB1	Lamc1 - (Itga1+Itgb1)	LAMININ	ECM-Receptor	KEGG: mmu04512
1827	Pericyte	Arterial SMC	Lamc1	ITGA1_ITGB1	0.031919	0	LAMC1_ITGA1_ITGB1	Lamc1 - (Itga1+Itgb1)	LAMININ	ECM-Receptor	KEGG: mmu04512
1828	Arterial SMC	Arterial SMC	Lamc1	ITGA1_ITGB1	0.0112393	0	LAMC1_ITGA1_ITGB1	Lamc1 - (Itga1+Itgb1)	LAMININ	ECM-Receptor	KEGG: mmu04512
1829	Fibroblast	Arterial SMC	Lamc1	ITGA1_ITGB1	0.00585559	0	LAMC1_ITGA1_ITGB1	Lamc1 - (Itga1+Itgb1)	LAMININ	ECM-Receptor	KEGG: mmu04512
1830	Pericyte	Venous EC	Lamc1	ITGA1_ITGB1	0.0222664	0	LAMC1_ITGA1_ITGB1	Lamc1 - (Itga1+Itgb1)	LAMININ	ECM-Receptor	KEGG: mmu04512
1831	Arterial SMC	Venous EC	Lamc1	ITGA1_ITGB1	0.00779009	0	LAMC1_ITGA1_ITGB1	Lamc1 - (Itga1+Itgb1)	LAMININ	ECM-Receptor	KEGG: mmu04512
1832	Fibroblast	Venous EC	Lamc1	ITGA1_ITGB1	0.00405181	0	LAMC1_ITGA1_ITGB1	Lamc1 - (Itga1+Itgb1)	LAMININ	ECM-Receptor	KEGG: mmu04512
1833	Pericyte	Fenestrated EC	Lamc1	ITGA1_ITGB1	0.0175883	0	LAMC1_ITGA1_ITGB1	Lamc1 - (Itga1+Itgb1)	LAMININ	ECM-Receptor	KEGG: mmu04512
1834	Arterial SMC	Fenestrated EC	Lamc1	ITGA1_ITGB1	0.00613434	0	LAMC1_ITGA1_ITGB1	Lamc1 - (Itga1+Itgb1)	LAMININ	ECM-Receptor	KEGG: mmu04512
1835	Fibroblast	Fenestrated EC	Lamc1	ITGA1_ITGB1	0.00318806	0	LAMC1_ITGA1_ITGB1	Lamc1 - (Itga1+Itgb1)	LAMININ	ECM-Receptor	KEGG: mmu04512
1836	Fibroblast	Capillary EC	Lamc3	ITGA1_ITGB1	0.00606375	0	LAMC3_ITGA1_ITGB1	Lamc3 - (Itga1+Itgb1)	LAMININ	ECM-Receptor	KEGG: mmu04512
1837	Fibroblast	Pericyte	Lamc3	ITGA1_ITGB1	0.011521	0	LAMC3_ITGA1_ITGB1	Lamc3 - (Itga1+Itgb1)	LAMININ	ECM-Receptor	KEGG: mmu04512
1838	Fibroblast	Arterial EC	Lamc3	ITGA1_ITGB1	0.00854987	0	LAMC3_ITGA1_ITGB1	Lamc3 - (Itga1+Itgb1)	LAMININ	ECM-Receptor	KEGG: mmu04512
1839	Fibroblast	Arterial SMC	Lamc3	ITGA1_ITGB1	0.0180464	0	LAMC3_ITGA1_ITGB1	Lamc3 - (Itga1+Itgb1)	LAMININ	ECM-Receptor	KEGG: mmu04512
1840	Fibroblast	Venous EC	Lamc3	ITGA1_ITGB1	0.0125347	0	LAMC3_ITGA1_ITGB1	Lamc3 - (Itga1+Itgb1)	LAMININ	ECM-Receptor	KEGG: mmu04512
1841	Fibroblast	Fenestrated EC	Lamc3	ITGA1_ITGB1	0.00988053	0	LAMC3_ITGA1_ITGB1	Lamc3 - (Itga1+Itgb1)	LAMININ	ECM-Receptor	KEGG: mmu04512
1842	Fibroblast	Capillary EC	Lama2	ITGA6_ITGB1	0.00352096	0	LAMA2_ITGA6_ITGB1	Lama2 - (Itga6+Itgb1)	LAMININ	ECM-Receptor	KEGG: mmu04512
1843	Fibroblast	Microglia	Lama2	ITGA6_ITGB1	0.00196897	0	LAMA2_ITGA6_ITGB1	Lama2 - (Itga6+Itgb1)	LAMININ	ECM-Receptor	KEGG: mmu04512
1844	Fibroblast	Arterial EC	Lama2	ITGA6_ITGB1	0.00303103	0	LAMA2_ITGA6_ITGB1	Lama2 - (Itga6+Itgb1)	LAMININ	ECM-Receptor	KEGG: mmu04512
1845	Fibroblast	Venous EC	Lama2	ITGA6_ITGB1	0.006849	0	LAMA2_ITGA6_ITGB1	Lama2 - (Itga6+Itgb1)	LAMININ	ECM-Receptor	KEGG: mmu04512
1846	Arterial SMC	Capillary EC	Lama5	ITGA6_ITGB1	0.00513705	0	LAMA5_ITGA6_ITGB1	Lama5 - (Itga6+Itgb1)	LAMININ	ECM-Receptor	KEGG: mmu04512
1847	Arterial SMC	Microglia	Lama5	ITGA6_ITGB1	0.00287476	0	LAMA5_ITGA6_ITGB1	Lama5 - (Itga6+Itgb1)	LAMININ	ECM-Receptor	KEGG: mmu04512
1848	Arterial SMC	Arterial EC	Lama5	ITGA6_ITGB1	0.00442324	0	LAMA5_ITGA6_ITGB1	Lama5 - (Itga6+Itgb1)	LAMININ	ECM-Receptor	KEGG: mmu04512
1849	Arterial SMC	Venous EC	Lama5	ITGA6_ITGB1	0.00997733	0	LAMA5_ITGA6_ITGB1	Lama5 - (Itga6+Itgb1)	LAMININ	ECM-Receptor	KEGG: mmu04512
1850	Choroid Plexus Cell	Capillary EC	Lamb1	ITGA6_ITGB1	0.00187304	0	LAMB1_ITGA6_ITGB1	Lamb1 - (Itga6+Itgb1)	LAMININ	ECM-Receptor	KEGG: mmu04512
1851	Fibroblast	Capillary EC	Lamb1	ITGA6_ITGB1	0.0021965	0	LAMB1_ITGA6_ITGB1	Lamb1 - (Itga6+Itgb1)	LAMININ	ECM-Receptor	KEGG: mmu04512
1852	Choroid Plexus Cell	Microglia	Lamb1	ITGA6_ITGB1	0.00104667	0	LAMB1_ITGA6_ITGB1	Lamb1 - (Itga6+Itgb1)	LAMININ	ECM-Receptor	KEGG: mmu04512
1853	Fibroblast	Microglia	Lamb1	ITGA6_ITGB1	0.00122759	0	LAMB1_ITGA6_ITGB1	Lamb1 - (Itga6+Itgb1)	LAMININ	ECM-Receptor	KEGG: mmu04512
1854	Choroid Plexus Cell	Arterial EC	Lamb1	ITGA6_ITGB1	0.00161204	0	LAMB1_ITGA6_ITGB1	Lamb1 - (Itga6+Itgb1)	LAMININ	ECM-Receptor	KEGG: mmu04512
1855	Fibroblast	Arterial EC	Lamb1	ITGA6_ITGB1	0.00189051	0	LAMB1_ITGA6_ITGB1	Lamb1 - (Itga6+Itgb1)	LAMININ	ECM-Receptor	KEGG: mmu04512
1856	Choroid Plexus Cell	Venous EC	Lamb1	ITGA6_ITGB1	0.00364916	0	LAMB1_ITGA6_ITGB1	Lamb1 - (Itga6+Itgb1)	LAMININ	ECM-Receptor	KEGG: mmu04512
1857	Fibroblast	Venous EC	Lamb1	ITGA6_ITGB1	0.00427802	0	LAMB1_ITGA6_ITGB1	Lamb1 - (Itga6+Itgb1)	LAMININ	ECM-Receptor	KEGG: mmu04512
1858	Pericyte	Capillary EC	Lamb2	ITGA6_ITGB1	0.00682009	0	LAMB2_ITGA6_ITGB1	Lamb2 - (Itga6+Itgb1)	LAMININ	ECM-Receptor	KEGG: mmu04512
1859	Arterial EC	Capillary EC	Lamb2	ITGA6_ITGB1	0.00815128	0	LAMB2_ITGA6_ITGB1	Lamb2 - (Itga6+Itgb1)	LAMININ	ECM-Receptor	KEGG: mmu04512
1860	Arterial SMC	Capillary EC	Lamb2	ITGA6_ITGB1	0.0169431	0	LAMB2_ITGA6_ITGB1	Lamb2 - (Itga6+Itgb1)	LAMININ	ECM-Receptor	KEGG: mmu04512
1861	Venous EC	Capillary EC	Lamb2	ITGA6_ITGB1	0.00689929	0	LAMB2_ITGA6_ITGB1	Lamb2 - (Itga6+Itgb1)	LAMININ	ECM-Receptor	KEGG: mmu04512
1862	Fibroblast	Capillary EC	Lamb2	ITGA6_ITGB1	0.00264931	0	LAMB2_ITGA6_ITGB1	Lamb2 - (Itga6+Itgb1)	LAMININ	ECM-Receptor	KEGG: mmu04512
1863	Pericyte	Microglia	Lamb2	ITGA6_ITGB1	0.00381946	0	LAMB2_ITGA6_ITGB1	Lamb2 - (Itga6+Itgb1)	LAMININ	ECM-Receptor	KEGG: mmu04512
1864	Arterial EC	Microglia	Lamb2	ITGA6_ITGB1	0.00456766	0	LAMB2_ITGA6_ITGB1	Lamb2 - (Itga6+Itgb1)	LAMININ	ECM-Receptor	KEGG: mmu04512
1865	Arterial SMC	Microglia	Lamb2	ITGA6_ITGB1	0.00953142	0	LAMB2_ITGA6_ITGB1	Lamb2 - (Itga6+Itgb1)	LAMININ	ECM-Receptor	KEGG: mmu04512
1866	Venous EC	Microglia	Lamb2	ITGA6_ITGB1	0.00386395	0	LAMB2_ITGA6_ITGB1	Lamb2 - (Itga6+Itgb1)	LAMININ	ECM-Receptor	KEGG: mmu04512
1867	Fibroblast	Microglia	Lamb2	ITGA6_ITGB1	0.00148096	0	LAMB2_ITGA6_ITGB1	Lamb2 - (Itga6+Itgb1)	LAMININ	ECM-Receptor	KEGG: mmu04512
1868	Pericyte	Arterial EC	Lamb2	ITGA6_ITGB1	0.0058738	0	LAMB2_ITGA6_ITGB1	Lamb2 - (Itga6+Itgb1)	LAMININ	ECM-Receptor	KEGG: mmu04512
1869	Arterial EC	Arterial EC	Lamb2	ITGA6_ITGB1	0.00702159	0	LAMB2_ITGA6_ITGB1	Lamb2 - (Itga6+Itgb1)	LAMININ	ECM-Receptor	KEGG: mmu04512
1870	Arterial SMC	Arterial EC	Lamb2	ITGA6_ITGB1	0.0146129	0	LAMB2_ITGA6_ITGB1	Lamb2 - (Itga6+Itgb1)	LAMININ	ECM-Receptor	KEGG: mmu04512
1871	Venous EC	Arterial EC	Lamb2	ITGA6_ITGB1	0.00594208	0	LAMB2_ITGA6_ITGB1	Lamb2 - (Itga6+Itgb1)	LAMININ	ECM-Receptor	KEGG: mmu04512
1872	Fibroblast	Arterial EC	Lamb2	ITGA6_ITGB1	0.00228039	0	LAMB2_ITGA6_ITGB1	Lamb2 - (Itga6+Itgb1)	LAMININ	ECM-Receptor	KEGG: mmu04512
1873	Pericyte	Venous EC	Lamb2	ITGA6_ITGB1	0.0132251	0	LAMB2_ITGA6_ITGB1	Lamb2 - (Itga6+Itgb1)	LAMININ	ECM-Receptor	KEGG: mmu04512
1874	Arterial EC	Venous EC	Lamb2	ITGA6_ITGB1	0.0157866	0	LAMB2_ITGA6_ITGB1	Lamb2 - (Itga6+Itgb1)	LAMININ	ECM-Receptor	KEGG: mmu04512
1875	Arterial SMC	Venous EC	Lamb2	ITGA6_ITGB1	0.0325436	0	LAMB2_ITGA6_ITGB1	Lamb2 - (Itga6+Itgb1)	LAMININ	ECM-Receptor	KEGG: mmu04512
1876	Venous EC	Venous EC	Lamb2	ITGA6_ITGB1	0.0133777	0	LAMB2_ITGA6_ITGB1	Lamb2 - (Itga6+Itgb1)	LAMININ	ECM-Receptor	KEGG: mmu04512
1877	Fibroblast	Venous EC	Lamb2	ITGA6_ITGB1	0.00515773	0	LAMB2_ITGA6_ITGB1	Lamb2 - (Itga6+Itgb1)	LAMININ	ECM-Receptor	KEGG: mmu04512
1878	Pericyte	Capillary EC	Lamc1	ITGA6_ITGB1	0.0105539	0	LAMC1_ITGA6_ITGB1	Lamc1 - (Itga6+Itgb1)	LAMININ	ECM-Receptor	KEGG: mmu04512
1879	Arterial SMC	Capillary EC	Lamc1	ITGA6_ITGB1	0.00366384	0	LAMC1_ITGA6_ITGB1	Lamc1 - (Itga6+Itgb1)	LAMININ	ECM-Receptor	KEGG: mmu04512
1880	Fibroblast	Capillary EC	Lamc1	ITGA6_ITGB1	0.00190186	0	LAMC1_ITGA6_ITGB1	Lamc1 - (Itga6+Itgb1)	LAMININ	ECM-Receptor	KEGG: mmu04512
1881	Pericyte	Microglia	Lamc1	ITGA6_ITGB1	0.0059203	0	LAMC1_ITGA6_ITGB1	Lamc1 - (Itga6+Itgb1)	LAMININ	ECM-Receptor	KEGG: mmu04512
1882	Arterial SMC	Microglia	Lamc1	ITGA6_ITGB1	0.002049	0	LAMC1_ITGA6_ITGB1	Lamc1 - (Itga6+Itgb1)	LAMININ	ECM-Receptor	KEGG: mmu04512
1883	Fibroblast	Microglia	Lamc1	ITGA6_ITGB1	0.00106278	0	LAMC1_ITGA6_ITGB1	Lamc1 - (Itga6+Itgb1)	LAMININ	ECM-Receptor	KEGG: mmu04512
1884	Pericyte	Arterial EC	Lamc1	ITGA6_ITGB1	0.00909428	0	LAMC1_ITGA6_ITGB1	Lamc1 - (Itga6+Itgb1)	LAMININ	ECM-Receptor	KEGG: mmu04512
1885	Arterial SMC	Arterial EC	Lamc1	ITGA6_ITGB1	0.00315409	0	LAMC1_ITGA6_ITGB1	Lamc1 - (Itga6+Itgb1)	LAMININ	ECM-Receptor	KEGG: mmu04512
1886	Fibroblast	Arterial EC	Lamc1	ITGA6_ITGB1	0.00163685	0	LAMC1_ITGA6_ITGB1	Lamc1 - (Itga6+Itgb1)	LAMININ	ECM-Receptor	KEGG: mmu04512
1887	Pericyte	Venous EC	Lamc1	ITGA6_ITGB1	0.0203935	0	LAMC1_ITGA6_ITGB1	Lamc1 - (Itga6+Itgb1)	LAMININ	ECM-Receptor	KEGG: mmu04512
1888	Arterial SMC	Venous EC	Lamc1	ITGA6_ITGB1	0.00712597	0	LAMC1_ITGA6_ITGB1	Lamc1 - (Itga6+Itgb1)	LAMININ	ECM-Receptor	KEGG: mmu04512
1889	Fibroblast	Venous EC	Lamc1	ITGA6_ITGB1	0.0037052	0	LAMC1_ITGA6_ITGB1	Lamc1 - (Itga6+Itgb1)	LAMININ	ECM-Receptor	KEGG: mmu04512
1890	Fibroblast	Capillary EC	Lamc3	ITGA6_ITGB1	0.0059103	0	LAMC3_ITGA6_ITGB1	Lamc3 - (Itga6+Itgb1)	LAMININ	ECM-Receptor	KEGG: mmu04512
1891	Fibroblast	Microglia	Lamc3	ITGA6_ITGB1	0.00330862	0	LAMC3_ITGA6_ITGB1	Lamc3 - (Itga6+Itgb1)	LAMININ	ECM-Receptor	KEGG: mmu04512
1892	Fibroblast	Arterial EC	Lamc3	ITGA6_ITGB1	0.00508959	0	LAMC3_ITGA6_ITGB1	Lamc3 - (Itga6+Itgb1)	LAMININ	ECM-Receptor	KEGG: mmu04512
1893	Fibroblast	Venous EC	Lamc3	ITGA6_ITGB1	0.0114708	0	LAMC3_ITGA6_ITGB1	Lamc3 - (Itga6+Itgb1)	LAMININ	ECM-Receptor	KEGG: mmu04512
1894	Fibroblast	Arterial SMC	Lama2	ITGA7_ITGB1	0.00514298	0	LAMA2_ITGA7_ITGB1	Lama2 - (Itga7+Itgb1)	LAMININ	ECM-Receptor	KEGG: mmu04512
1895	Arterial SMC	Arterial SMC	Lama5	ITGA7_ITGB1	0.00749796	0	LAMA5_ITGA7_ITGB1	Lama5 - (Itga7+Itgb1)	LAMININ	ECM-Receptor	KEGG: mmu04512
1896	Choroid Plexus Cell	Arterial SMC	Lamb1	ITGA7_ITGB1	0.00273799	0	LAMB1_ITGA7_ITGB1	Lamb1 - (Itga7+Itgb1)	LAMININ	ECM-Receptor	KEGG: mmu04512
1897	Fibroblast	Arterial SMC	Lamb1	ITGA7_ITGB1	0.00321034	0	LAMB1_ITGA7_ITGB1	Lamb1 - (Itga7+Itgb1)	LAMININ	ECM-Receptor	KEGG: mmu04512
1898	Pericyte	Arterial SMC	Lamb2	ITGA7_ITGB1	0.00994677	0	LAMB2_ITGA7_ITGB1	Lamb2 - (Itga7+Itgb1)	LAMININ	ECM-Receptor	KEGG: mmu04512
1899	Arterial EC	Arterial SMC	Lamb2	ITGA7_ITGB1	0.0118809	0	LAMB2_ITGA7_ITGB1	Lamb2 - (Itga7+Itgb1)	LAMININ	ECM-Receptor	KEGG: mmu04512
1900	Arterial SMC	Arterial SMC	Lamb2	ITGA7_ITGB1	0.0245958	0	LAMB2_ITGA7_ITGB1	Lamb2 - (Itga7+Itgb1)	LAMININ	ECM-Receptor	KEGG: mmu04512
1901	Venous EC	Arterial SMC	Lamb2	ITGA7_ITGB1	0.0100619	0	LAMB2_ITGA7_ITGB1	Lamb2 - (Itga7+Itgb1)	LAMININ	ECM-Receptor	KEGG: mmu04512
1902	Fibroblast	Arterial SMC	Lamb2	ITGA7_ITGB1	0.00387135	0	LAMB2_ITGA7_ITGB1	Lamb2 - (Itga7+Itgb1)	LAMININ	ECM-Receptor	KEGG: mmu04512
1903	Pericyte	Arterial SMC	Lamc1	ITGA7_ITGB1	0.0153659	0	LAMC1_ITGA7_ITGB1	Lamc1 - (Itga7+Itgb1)	LAMININ	ECM-Receptor	KEGG: mmu04512
1904	Arterial SMC	Arterial SMC	Lamc1	ITGA7_ITGB1	0.00535133	0	LAMC1_ITGA7_ITGB1	Lamc1 - (Itga7+Itgb1)	LAMININ	ECM-Receptor	KEGG: mmu04512
1905	Fibroblast	Arterial SMC	Lamc1	ITGA7_ITGB1	0.00278008	0	LAMC1_ITGA7_ITGB1	Lamc1 - (Itga7+Itgb1)	LAMININ	ECM-Receptor	KEGG: mmu04512
1906	Fibroblast	Arterial SMC	Lamc3	ITGA7_ITGB1	0.0086235	0	LAMC3_ITGA7_ITGB1	Lamc3 - (Itga7+Itgb1)	LAMININ	ECM-Receptor	KEGG: mmu04512
1907	Choroid Plexus Cell	Arterial SMC	Vtn	ITGA8_ITGB1	0.00295029	0	VTN_ITGA8_ITGB1	Vtn - (Itga8+Itgb1)	VTN	ECM-Receptor	KEGG: mmu04512
1908	Pericyte	Arterial SMC	Vtn	ITGA8_ITGB1	0.137593	0	VTN_ITGA8_ITGB1	Vtn - (Itga8+Itgb1)	VTN	ECM-Receptor	KEGG: mmu04512
1909	Arterial SMC	Arterial SMC	Vtn	ITGA8_ITGB1	0.010686	0	VTN_ITGA8_ITGB1	Vtn - (Itga8+Itgb1)	VTN	ECM-Receptor	KEGG: mmu04512
1910	Fibroblast	Arterial SMC	Vtn	ITGA8_ITGB1	0.0362319	0	VTN_ITGA8_ITGB1	Vtn - (Itga8+Itgb1)	VTN	ECM-Receptor	KEGG: mmu04512
1911	NPY+ Cell	Arterial SMC	Vtn	ITGA8_ITGB1	0.063601	0	VTN_ITGA8_ITGB1	Vtn - (Itga8+Itgb1)	VTN	ECM-Receptor	KEGG: mmu04512
1912	Choroid Plexus Cell	Fibroblast	Vtn	ITGA8_ITGB1	0.00102682	0	VTN_ITGA8_ITGB1	Vtn - (Itga8+Itgb1)	VTN	ECM-Receptor	KEGG: mmu04512
1913	Pericyte	Fibroblast	Vtn	ITGA8_ITGB1	0.0525113	0	VTN_ITGA8_ITGB1	Vtn - (Itga8+Itgb1)	VTN	ECM-Receptor	KEGG: mmu04512
1914	Arterial SMC	Fibroblast	Vtn	ITGA8_ITGB1	0.00373808	0	VTN_ITGA8_ITGB1	Vtn - (Itga8+Itgb1)	VTN	ECM-Receptor	KEGG: mmu04512
1915	Fibroblast	Fibroblast	Vtn	ITGA8_ITGB1	0.0128907	0	VTN_ITGA8_ITGB1	Vtn - (Itga8+Itgb1)	VTN	ECM-Receptor	KEGG: mmu04512
1916	NPY+ Cell	Fibroblast	Vtn	ITGA8_ITGB1	0.0230499	0	VTN_ITGA8_ITGB1	Vtn - (Itga8+Itgb1)	VTN	ECM-Receptor	KEGG: mmu04512
1917	OPC 1	Arterial SMC	Tnr	ITGA8_ITGB1	0.0642907	0	TNR_ITGA8_ITGB1	Tnr - (Itga8+Itgb1)	TENASCIN	ECM-Receptor	KEGG: mmu04512
1918	OPC 2	Arterial SMC	Tnr	ITGA8_ITGB1	0.0209576	0	TNR_ITGA8_ITGB1	Tnr - (Itga8+Itgb1)	TENASCIN	ECM-Receptor	KEGG: mmu04512
1919	OPC 1	Fibroblast	Tnr	ITGA8_ITGB1	0.0233108	0	TNR_ITGA8_ITGB1	Tnr - (Itga8+Itgb1)	TENASCIN	ECM-Receptor	KEGG: mmu04512
1920	OPC 2	Fibroblast	Tnr	ITGA8_ITGB1	0.00738101	0	TNR_ITGA8_ITGB1	Tnr - (Itga8+Itgb1)	TENASCIN	ECM-Receptor	KEGG: mmu04512
1921	Capillary EC	OPC 1	Fn1	ITGAV_ITGB1	0.0257011	0	FN1_ITGAV_ITGB1	Fn1 - (Itgav+Itgb1)	FN1	ECM-Receptor	KEGG: mmu04512
1922	Arterial EC	OPC 1	Fn1	ITGAV_ITGB1	0.0194737	0	FN1_ITGAV_ITGB1	Fn1 - (Itgav+Itgb1)	FN1	ECM-Receptor	KEGG: mmu04512
1923	Arterial SMC	OPC 1	Fn1	ITGAV_ITGB1	0.00267583	0	FN1_ITGAV_ITGB1	Fn1 - (Itgav+Itgb1)	FN1	ECM-Receptor	KEGG: mmu04512
1924	Venous EC	OPC 1	Fn1	ITGAV_ITGB1	0.0315555	0	FN1_ITGAV_ITGB1	Fn1 - (Itgav+Itgb1)	FN1	ECM-Receptor	KEGG: mmu04512
1925	Capillary EC	Myelin-Forming Oligodendrocyte	Fn1	ITGAV_ITGB1	0.0184568	0	FN1_ITGAV_ITGB1	Fn1 - (Itgav+Itgb1)	FN1	ECM-Receptor	KEGG: mmu04512
1926	Arterial EC	Myelin-Forming Oligodendrocyte	Fn1	ITGAV_ITGB1	0.0139596	0	FN1_ITGAV_ITGB1	Fn1 - (Itgav+Itgb1)	FN1	ECM-Receptor	KEGG: mmu04512
1927	Arterial SMC	Myelin-Forming Oligodendrocyte	Fn1	ITGAV_ITGB1	0.00190889	0	FN1_ITGAV_ITGB1	Fn1 - (Itgav+Itgb1)	FN1	ECM-Receptor	KEGG: mmu04512
1928	Venous EC	Myelin-Forming Oligodendrocyte	Fn1	ITGAV_ITGB1	0.0226995	0	FN1_ITGAV_ITGB1	Fn1 - (Itgav+Itgb1)	FN1	ECM-Receptor	KEGG: mmu04512
1929	Choroid Plexus Cell	OPC 1	Vtn	ITGAV_ITGB1	0.00131394	0	VTN_ITGAV_ITGB1	Vtn - (Itgav+Itgb1)	VTN	ECM-Receptor	KEGG: mmu04512
1930	Pericyte	OPC 1	Vtn	ITGAV_ITGB1	0.0662396	0	VTN_ITGAV_ITGB1	Vtn - (Itgav+Itgb1)	VTN	ECM-Receptor	KEGG: mmu04512
1931	Arterial SMC	OPC 1	Vtn	ITGAV_ITGB1	0.00477968	0	VTN_ITGAV_ITGB1	Vtn - (Itgav+Itgb1)	VTN	ECM-Receptor	KEGG: mmu04512
1932	Fibroblast	OPC 1	Vtn	ITGAV_ITGB1	0.0164406	0	VTN_ITGAV_ITGB1	Vtn - (Itgav+Itgb1)	VTN	ECM-Receptor	KEGG: mmu04512
1933	NPY+ Cell	OPC 1	Vtn	ITGAV_ITGB1	0.0293143	0	VTN_ITGAV_ITGB1	Vtn - (Itgav+Itgb1)	VTN	ECM-Receptor	KEGG: mmu04512
1934	Choroid Plexus Cell	Myelin-Forming Oligodendrocyte	Vtn	ITGAV_ITGB1	0.000936974	0	VTN_ITGAV_ITGB1	Vtn - (Itgav+Itgb1)	VTN	ECM-Receptor	KEGG: mmu04512
1935	Pericyte	Myelin-Forming Oligodendrocyte	Vtn	ITGAV_ITGB1	0.0481334	0	VTN_ITGAV_ITGB1	Vtn - (Itgav+Itgb1)	VTN	ECM-Receptor	KEGG: mmu04512
1936	Arterial SMC	Myelin-Forming Oligodendrocyte	Vtn	ITGAV_ITGB1	0.0034118	0	VTN_ITGAV_ITGB1	Vtn - (Itgav+Itgb1)	VTN	ECM-Receptor	KEGG: mmu04512
1937	Fibroblast	Myelin-Forming Oligodendrocyte	Vtn	ITGAV_ITGB1	0.011775	0	VTN_ITGAV_ITGB1	Vtn - (Itgav+Itgb1)	VTN	ECM-Receptor	KEGG: mmu04512
1938	NPY+ Cell	Myelin-Forming Oligodendrocyte	Vtn	ITGAV_ITGB1	0.0210736	0	VTN_ITGAV_ITGB1	Vtn - (Itgav+Itgb1)	VTN	ECM-Receptor	KEGG: mmu04512
1939	Capillary EC	T Cell	Fn1	ITGA4_ITGB7	0.0295353	0	FN1_ITGA4_ITGB7	Fn1 - (Itga4+Itgb7)	FN1	ECM-Receptor	KEGG: mmu04512
1940	Arterial EC	T Cell	Fn1	ITGA4_ITGB7	0.0224003	0	FN1_ITGA4_ITGB7	Fn1 - (Itga4+Itgb7)	FN1	ECM-Receptor	KEGG: mmu04512
1941	Arterial SMC	T Cell	Fn1	ITGA4_ITGB7	0.00308591	0	FN1_ITGA4_ITGB7	Fn1 - (Itga4+Itgb7)	FN1	ECM-Receptor	KEGG: mmu04512
1942	Venous EC	T Cell	Fn1	ITGA4_ITGB7	0.0362306	0	FN1_ITGA4_ITGB7	Fn1 - (Itga4+Itgb7)	FN1	ECM-Receptor	KEGG: mmu04512
1943	Choroid Plexus Cell	OPC 1	Vtn	ITGAV_ITGB8	0.00142962	0	VTN_ITGAV_ITGB8	Vtn - (Itgav+Itgb8)	VTN	ECM-Receptor	KEGG: mmu04512
1944	Pericyte	OPC 1	Vtn	ITGAV_ITGB8	0.0716613	0	VTN_ITGAV_ITGB8	Vtn - (Itgav+Itgb8)	VTN	ECM-Receptor	KEGG: mmu04512
1945	Arterial SMC	OPC 1	Vtn	ITGAV_ITGB8	0.0051989	0	VTN_ITGAV_ITGB8	Vtn - (Itgav+Itgb8)	VTN	ECM-Receptor	KEGG: mmu04512
1946	Fibroblast	OPC 1	Vtn	ITGAV_ITGB8	0.0178642	0	VTN_ITGAV_ITGB8	Vtn - (Itgav+Itgb8)	VTN	ECM-Receptor	KEGG: mmu04512
1947	NPY+ Cell	OPC 1	Vtn	ITGAV_ITGB8	0.0318167	0	VTN_ITGAV_ITGB8	Vtn - (Itgav+Itgb8)	VTN	ECM-Receptor	KEGG: mmu04512
1948	Capillary EC	OPC 1	Fn1	ITGAV_ITGB8	0.0279038	0	FN1_ITGAV_ITGB8	Fn1 - (Itgav+Itgb8)	FN1	ECM-Receptor	KEGG: mmu04512
1949	Arterial EC	OPC 1	Fn1	ITGAV_ITGB8	0.0211544	0	FN1_ITGAV_ITGB8	Fn1 - (Itgav+Itgb8)	FN1	ECM-Receptor	KEGG: mmu04512
1950	Arterial SMC	OPC 1	Fn1	ITGAV_ITGB8	0.00291107	0	FN1_ITGAV_ITGB8	Fn1 - (Itgav+Itgb8)	FN1	ECM-Receptor	KEGG: mmu04512
1951	Venous EC	OPC 1	Fn1	ITGAV_ITGB8	0.0342423	0	FN1_ITGAV_ITGB8	Fn1 - (Itgav+Itgb8)	FN1	ECM-Receptor	KEGG: mmu04512
1952	Fibroblast	OPC 1	Lama2	ITGAV_ITGB8	0.002515	0	LAMA2_ITGAV_ITGB8	Lama2 - (Itgav+Itgb8)	LAMININ	ECM-Receptor	KEGG: mmu04512
1953	Arterial SMC	OPC 1	Lama5	ITGAV_ITGB8	0.00367106	0	LAMA5_ITGAV_ITGB8	Lama5 - (Itgav+Itgb8)	LAMININ	ECM-Receptor	KEGG: mmu04512
1954	Choroid Plexus Cell	OPC 1	Lamb1	ITGAV_ITGB8	0.00133727	0	LAMB1_ITGAV_ITGB8	Lamb1 - (Itgav+Itgb8)	LAMININ	ECM-Receptor	KEGG: mmu04512
1955	Fibroblast	OPC 1	Lamb1	ITGAV_ITGB8	0.00156835	0	LAMB1_ITGAV_ITGB8	Lamb1 - (Itgav+Itgb8)	LAMININ	ECM-Receptor	KEGG: mmu04512
1956	Pericyte	OPC 1	Lamb2	ITGAV_ITGB8	0.00487616	0	LAMB2_ITGAV_ITGB8	Lamb2 - (Itgav+Itgb8)	LAMININ	ECM-Receptor	KEGG: mmu04512
1957	Arterial EC	OPC 1	Lamb2	ITGAV_ITGB8	0.00583015	0	LAMB2_ITGAV_ITGB8	Lamb2 - (Itgav+Itgb8)	LAMININ	ECM-Receptor	KEGG: mmu04512
1958	Arterial SMC	OPC 1	Lamb2	ITGAV_ITGB8	0.0121491	0	LAMB2_ITGAV_ITGB8	Lamb2 - (Itgav+Itgb8)	LAMININ	ECM-Receptor	KEGG: mmu04512
1959	Venous EC	OPC 1	Lamb2	ITGAV_ITGB8	0.0049329	0	LAMB2_ITGAV_ITGB8	Lamb2 - (Itgav+Itgb8)	LAMININ	ECM-Receptor	KEGG: mmu04512
1960	Fibroblast	OPC 1	Lamb2	ITGAV_ITGB8	0.00189191	0	LAMB2_ITGAV_ITGB8	Lamb2 - (Itgav+Itgb8)	LAMININ	ECM-Receptor	KEGG: mmu04512
1961	Pericyte	OPC 1	Lamc1	ITGAV_ITGB8	0.00755381	0	LAMC1_ITGAV_ITGB8	Lamc1 - (Itgav+Itgb8)	LAMININ	ECM-Receptor	KEGG: mmu04512
1962	Arterial SMC	OPC 1	Lamc1	ITGAV_ITGB8	0.00261717	0	LAMC1_ITGAV_ITGB8	Lamc1 - (Itgav+Itgb8)	LAMININ	ECM-Receptor	KEGG: mmu04512
1963	Fibroblast	OPC 1	Lamc1	ITGAV_ITGB8	0.00135785	0	LAMC1_ITGAV_ITGB8	Lamc1 - (Itgav+Itgb8)	LAMININ	ECM-Receptor	KEGG: mmu04512
1964	Fibroblast	OPC 1	Lamc3	ITGAV_ITGB8	0.00422458	0	LAMC3_ITGAV_ITGB8	Lamc3 - (Itgav+Itgb8)	LAMININ	ECM-Receptor	KEGG: mmu04512
1965	Fibroblast	OPC 1	Col1a1	ITGAV_ITGB8	0.0118922	0	COL1A1_ITGAV_ITGB8	Col1a1 - (Itgav+Itgb8)	COLLAGEN	ECM-Receptor	KEGG: mmu04512
1966	Arterial SMC	OPC 1	Col1a2	ITGAV_ITGB8	0.00415374	0	COL1A2_ITGAV_ITGB8	Col1a2 - (Itgav+Itgb8)	COLLAGEN	ECM-Receptor	KEGG: mmu04512
1967	Fibroblast	OPC 1	Col1a2	ITGAV_ITGB8	0.0291453	0	COL1A2_ITGAV_ITGB8	Col1a2 - (Itgav+Itgb8)	COLLAGEN	ECM-Receptor	KEGG: mmu04512
1968	Capillary EC	OPC 1	Col4a1	ITGAV_ITGB8	0.00534357	0	COL4A1_ITGAV_ITGB8	Col4a1 - (Itgav+Itgb8)	COLLAGEN	ECM-Receptor	KEGG: mmu04512
1969	Pericyte	OPC 1	Col4a1	ITGAV_ITGB8	0.00299412	0	COL4A1_ITGAV_ITGB8	Col4a1 - (Itgav+Itgb8)	COLLAGEN	ECM-Receptor	KEGG: mmu04512
1970	Arterial EC	OPC 1	Col4a1	ITGAV_ITGB8	0.00583426	0	COL4A1_ITGAV_ITGB8	Col4a1 - (Itgav+Itgb8)	COLLAGEN	ECM-Receptor	KEGG: mmu04512
1971	Arterial SMC	OPC 1	Col4a1	ITGAV_ITGB8	0.0144966	0	COL4A1_ITGAV_ITGB8	Col4a1 - (Itgav+Itgb8)	COLLAGEN	ECM-Receptor	KEGG: mmu04512
1972	Venous EC	OPC 1	Col4a1	ITGAV_ITGB8	0.0128257	0	COL4A1_ITGAV_ITGB8	Col4a1 - (Itgav+Itgb8)	COLLAGEN	ECM-Receptor	KEGG: mmu04512
1973	Fibroblast	OPC 1	Col4a1	ITGAV_ITGB8	0.00362137	0	COL4A1_ITGAV_ITGB8	Col4a1 - (Itgav+Itgb8)	COLLAGEN	ECM-Receptor	KEGG: mmu04512
1974	Fenestrated EC	OPC 1	Col4a1	ITGAV_ITGB8	0.0253765	0	COL4A1_ITGAV_ITGB8	Col4a1 - (Itgav+Itgb8)	COLLAGEN	ECM-Receptor	KEGG: mmu04512
1975	Arterial EC	OPC 1	Col4a2	ITGAV_ITGB8	0.00484437	0	COL4A2_ITGAV_ITGB8	Col4a2 - (Itgav+Itgb8)	COLLAGEN	ECM-Receptor	KEGG: mmu04512
1976	Arterial SMC	OPC 1	Col4a2	ITGAV_ITGB8	0.0125245	0	COL4A2_ITGAV_ITGB8	Col4a2 - (Itgav+Itgb8)	COLLAGEN	ECM-Receptor	KEGG: mmu04512
1977	Venous EC	OPC 1	Col4a2	ITGAV_ITGB8	0.00438804	0	COL4A2_ITGAV_ITGB8	Col4a2 - (Itgav+Itgb8)	COLLAGEN	ECM-Receptor	KEGG: mmu04512
1978	Fenestrated EC	OPC 1	Col4a2	ITGAV_ITGB8	0.0201569	0	COL4A2_ITGAV_ITGB8	Col4a2 - (Itgav+Itgb8)	COLLAGEN	ECM-Receptor	KEGG: mmu04512
1979	Choroid Plexus Cell	OPC 1	Col4a4	ITGAV_ITGB8	0.000942712	0	COL4A4_ITGAV_ITGB8	Col4a4 - (Itgav+Itgb8)	COLLAGEN	ECM-Receptor	KEGG: mmu04512
1980	Fibroblast	OPC 1	Col6a1	ITGAV_ITGB8	0.00373035	0	COL6A1_ITGAV_ITGB8	Col6a1 - (Itgav+Itgb8)	COLLAGEN	ECM-Receptor	KEGG: mmu04512
1981	NPY+ Cell	OPC 1	Col9a2	ITGAV_ITGB8	0.00202531	0	COL9A2_ITGAV_ITGB8	Col9a2 - (Itgav+Itgb8)	COLLAGEN	ECM-Receptor	KEGG: mmu04512
1982	Choroid Plexus Cell	OPC 1	Col9a3	ITGAV_ITGB8	0.0277802	0	COL9A3_ITGAV_ITGB8	Col9a3 - (Itgav+Itgb8)	COLLAGEN	ECM-Receptor	KEGG: mmu04512
1983	OPC 1	OPC 1	Col9a3	ITGAV_ITGB8	0.00350385	0	COL9A3_ITGAV_ITGB8	Col9a3 - (Itgav+Itgb8)	COLLAGEN	ECM-Receptor	KEGG: mmu04512
1984	Capillary EC	Ccr2+ Monocyte/Macrophage	Fn1	Cd44	0.0248198	0	FN1_CD44	Fn1 - Cd44	FN1	ECM-Receptor	KEGG: mmu04512
1985	Arterial EC	Ccr2+ Monocyte/Macrophage	Fn1	Cd44	0.0188019	0	FN1_CD44	Fn1 - Cd44	FN1	ECM-Receptor	KEGG: mmu04512
1986	Arterial SMC	Ccr2+ Monocyte/Macrophage	Fn1	Cd44	0.00258199	0	FN1_CD44	Fn1 - Cd44	FN1	ECM-Receptor	KEGG: mmu04512
1987	Venous EC	Ccr2+ Monocyte/Macrophage	Fn1	Cd44	0.0304797	0	FN1_CD44	Fn1 - Cd44	FN1	ECM-Receptor	KEGG: mmu04512
1988	Fibroblast	Ccr2+ Monocyte/Macrophage	Col1a1	Cd44	0.0105586	0	COL1A1_CD44	Col1a1 - Cd44	COLLAGEN	ECM-Receptor	KEGG: mmu04512
1989	Arterial SMC	Ccr2+ Monocyte/Macrophage	Col1a2	Cd44	0.0036847	0	COL1A2_CD44	Col1a2 - Cd44	COLLAGEN	ECM-Receptor	KEGG: mmu04512
1990	Fibroblast	Ccr2+ Monocyte/Macrophage	Col1a2	Cd44	0.0259277	0	COL1A2_CD44	Col1a2 - Cd44	COLLAGEN	ECM-Receptor	KEGG: mmu04512
1991	Capillary EC	Ccr2+ Monocyte/Macrophage	Col4a1	Cd44	0.00474081	0	COL4A1_CD44	Col4a1 - Cd44	COLLAGEN	ECM-Receptor	KEGG: mmu04512
1992	Pericyte	Ccr2+ Monocyte/Macrophage	Col4a1	Cd44	0.00265568	0	COL4A1_CD44	Col4a1 - Cd44	COLLAGEN	ECM-Receptor	KEGG: mmu04512
1993	Arterial EC	Ccr2+ Monocyte/Macrophage	Col4a1	Cd44	0.00517644	0	COL4A1_CD44	Col4a1 - Cd44	COLLAGEN	ECM-Receptor	KEGG: mmu04512
1994	Arterial SMC	Ccr2+ Monocyte/Macrophage	Col4a1	Cd44	0.0128747	0	COL4A1_CD44	Col4a1 - Cd44	COLLAGEN	ECM-Receptor	KEGG: mmu04512
1995	Venous EC	Ccr2+ Monocyte/Macrophage	Col4a1	Cd44	0.0113887	0	COL4A1_CD44	Col4a1 - Cd44	COLLAGEN	ECM-Receptor	KEGG: mmu04512
1996	Fibroblast	Ccr2+ Monocyte/Macrophage	Col4a1	Cd44	0.00321226	0	COL4A1_CD44	Col4a1 - Cd44	COLLAGEN	ECM-Receptor	KEGG: mmu04512
1997	Fenestrated EC	Ccr2+ Monocyte/Macrophage	Col4a1	Cd44	0.0225653	0	COL4A1_CD44	Col4a1 - Cd44	COLLAGEN	ECM-Receptor	KEGG: mmu04512
1998	Arterial EC	Ccr2+ Monocyte/Macrophage	Col4a2	Cd44	0.00429768	0	COL4A2_CD44	Col4a2 - Cd44	COLLAGEN	ECM-Receptor	KEGG: mmu04512
1999	Arterial SMC	Ccr2+ Monocyte/Macrophage	Col4a2	Cd44	0.0111208	0	COL4A2_CD44	Col4a2 - Cd44	COLLAGEN	ECM-Receptor	KEGG: mmu04512
[truncated: 1,222 more rows]

## Sheet: CellChat_Network_HC
	source	target	ligand	receptor	prob	pval	interaction_name	interaction_name_2	pathway_name	annotation	evidence
1	Microglia	Microglia	Tgfb1	TGFbR1_R2	0.0134922	0	TGFB1_TGFBR1_TGFBR2	Tgfb1 - (Tgfbr1+Tgfbr2)	TGFb	Secreted Signaling	KEGG: mmu04350
2	Homeostatic Microglia	Microglia	Tgfb1	TGFbR1_R2	0.0137961	0	TGFB1_TGFBR1_TGFBR2	Tgfb1 - (Tgfbr1+Tgfbr2)	TGFb	Secreted Signaling	KEGG: mmu04350
3	Border Associated Macrophage	Microglia	Tgfb1	TGFbR1_R2	0.00749584	0	TGFB1_TGFBR1_TGFBR2	Tgfb1 - (Tgfbr1+Tgfbr2)	TGFb	Secreted Signaling	KEGG: mmu04350
4	Ccr2+ Monocyte/Macrophage	Microglia	Tgfb1	TGFbR1_R2	0.0112199	0	TGFB1_TGFBR1_TGFBR2	Tgfb1 - (Tgfbr1+Tgfbr2)	TGFb	Secreted Signaling	KEGG: mmu04350
5	Fenestrated EC	Microglia	Tgfb1	TGFbR1_R2	0.00870965	0	TGFB1_TGFBR1_TGFBR2	Tgfb1 - (Tgfbr1+Tgfbr2)	TGFb	Secreted Signaling	KEGG: mmu04350
6	Microglia	Homeostatic Microglia	Tgfb1	TGFbR1_R2	0.0141179	0	TGFB1_TGFBR1_TGFBR2	Tgfb1 - (Tgfbr1+Tgfbr2)	TGFb	Secreted Signaling	KEGG: mmu04350
7	Homeostatic Microglia	Homeostatic Microglia	Tgfb1	TGFbR1_R2	0.0144357	0	TGFB1_TGFBR1_TGFBR2	Tgfb1 - (Tgfbr1+Tgfbr2)	TGFb	Secreted Signaling	KEGG: mmu04350
8	Border Associated Macrophage	Homeostatic Microglia	Tgfb1	TGFbR1_R2	0.00784567	0	TGFB1_TGFBR1_TGFBR2	Tgfb1 - (Tgfbr1+Tgfbr2)	TGFb	Secreted Signaling	KEGG: mmu04350
9	Ccr2+ Monocyte/Macrophage	Homeostatic Microglia	Tgfb1	TGFbR1_R2	0.0117415	0	TGFB1_TGFBR1_TGFBR2	Tgfb1 - (Tgfbr1+Tgfbr2)	TGFb	Secreted Signaling	KEGG: mmu04350
10	Fenestrated EC	Homeostatic Microglia	Tgfb1	TGFbR1_R2	0.00911561	0	TGFB1_TGFBR1_TGFBR2	Tgfb1 - (Tgfbr1+Tgfbr2)	TGFb	Secreted Signaling	KEGG: mmu04350
11	Choroid Plexus Cell	Microglia	Tgfb2	TGFbR1_R2	0.0242317	0	TGFB2_TGFBR1_TGFBR2	Tgfb2 - (Tgfbr1+Tgfbr2)	TGFb	Secreted Signaling	KEGG: mmu04350
12	Arterial EC	Microglia	Tgfb2	TGFbR1_R2	0.0269559	0	TGFB2_TGFBR1_TGFBR2	Tgfb2 - (Tgfbr1+Tgfbr2)	TGFb	Secreted Signaling	KEGG: mmu04350
13	Arterial SMC	Microglia	Tgfb2	TGFbR1_R2	0.00921254	0	TGFB2_TGFBR1_TGFBR2	Tgfb2 - (Tgfbr1+Tgfbr2)	TGFb	Secreted Signaling	KEGG: mmu04350
14	Ependymal Cell	Microglia	Tgfb2	TGFbR1_R2	0.00432979	0	TGFB2_TGFBR1_TGFBR2	Tgfb2 - (Tgfbr1+Tgfbr2)	TGFb	Secreted Signaling	KEGG: mmu04350
15	Venous EC	Microglia	Tgfb2	TGFbR1_R2	0.0066663	0	TGFB2_TGFBR1_TGFBR2	Tgfb2 - (Tgfbr1+Tgfbr2)	TGFb	Secreted Signaling	KEGG: mmu04350
16	Choroid Plexus Cell	Homeostatic Microglia	Tgfb2	TGFbR1_R2	0.0253426	0	TGFB2_TGFBR1_TGFBR2	Tgfb2 - (Tgfbr1+Tgfbr2)	TGFb	Secreted Signaling	KEGG: mmu04350
17	Arterial EC	Homeostatic Microglia	Tgfb2	TGFbR1_R2	0.0281881	0	TGFB2_TGFBR1_TGFBR2	Tgfb2 - (Tgfbr1+Tgfbr2)	TGFb	Secreted Signaling	KEGG: mmu04350
18	Arterial SMC	Homeostatic Microglia	Tgfb2	TGFbR1_R2	0.00964135	0	TGFB2_TGFBR1_TGFBR2	Tgfb2 - (Tgfbr1+Tgfbr2)	TGFb	Secreted Signaling	KEGG: mmu04350
19	Ependymal Cell	Homeostatic Microglia	Tgfb2	TGFbR1_R2	0.00453254	0	TGFB2_TGFBR1_TGFBR2	Tgfb2 - (Tgfbr1+Tgfbr2)	TGFb	Secreted Signaling	KEGG: mmu04350
20	Venous EC	Homeostatic Microglia	Tgfb2	TGFbR1_R2	0.00697769	0	TGFB2_TGFBR1_TGFBR2	Tgfb2 - (Tgfbr1+Tgfbr2)	TGFb	Secreted Signaling	KEGG: mmu04350
21	Arterial SMC	Microglia	Tgfb3	TGFbR1_R2	0.00899568	0	TGFB3_TGFBR1_TGFBR2	Tgfb3 - (Tgfbr1+Tgfbr2)	TGFb	Secreted Signaling	KEGG: mmu04350
22	Arterial SMC	Homeostatic Microglia	Tgfb3	TGFbR1_R2	0.0094145	0	TGFB3_TGFBR1_TGFBR2	Tgfb3 - (Tgfbr1+Tgfbr2)	TGFb	Secreted Signaling	KEGG: mmu04350
23	Choroid Plexus Cell	Choroid Plexus Cell	Bmp6	BMPR1A_BMPR2	0.000660604	0	BMP6_BMPR1A_BMPR2	Bmp6 - (Bmpr1a+Bmpr2)	BMP	Secreted Signaling	KEGG: mmu04350; PMID:26893264
24	Ependymal Cell	Choroid Plexus Cell	Bmp6	BMPR1A_BMPR2	0.000597932	0	BMP6_BMPR1A_BMPR2	Bmp6 - (Bmpr1a+Bmpr2)	BMP	Secreted Signaling	KEGG: mmu04350; PMID:26893264
25	Choroid Plexus Cell	Arterial SMC	Bmp6	BMPR1A_BMPR2	0.00143748	0	BMP6_BMPR1A_BMPR2	Bmp6 - (Bmpr1a+Bmpr2)	BMP	Secreted Signaling	KEGG: mmu04350; PMID:26893264
26	Ependymal Cell	Arterial SMC	Bmp6	BMPR1A_BMPR2	0.00130122	0	BMP6_BMPR1A_BMPR2	Bmp6 - (Bmpr1a+Bmpr2)	BMP	Secreted Signaling	KEGG: mmu04350; PMID:26893264
27	Choroid Plexus Cell	Choroid Plexus Cell	Bmp7	BMPR1A_BMPR2	0.000350917	0	BMP7_BMPR1A_BMPR2	Bmp7 - (Bmpr1a+Bmpr2)	BMP	Secreted Signaling	KEGG: mmu04350; PMID:26893264
28	Choroid Plexus Cell	Arterial SMC	Bmp7	BMPR1A_BMPR2	0.000763926	0	BMP7_BMPR1A_BMPR2	Bmp7 - (Bmpr1a+Bmpr2)	BMP	Secreted Signaling	KEGG: mmu04350; PMID:26893264
29	Ependymal Cell	Ependymal Cell	Wnt4	FZD3_LRP6	0.0118803	0	WNT4_FZD3_LRP6	Wnt4 - (Fzd3+Lrp6)	WNT	Secreted Signaling	KEGG: mmu04310; PMID: 23209147
30	Ependymal Cell	Choroid Plexus Cell	Wnt4	FZD4_LRP6	0.00466551	0	WNT4_FZD4_LRP6	Wnt4 - (Fzd4+Lrp6)	WNT	Secreted Signaling	KEGG: mmu04310; PMID: 23209147
31	Ependymal Cell	Venous EC	Wnt4	FZD4_LRP6	0.0120027	0	WNT4_FZD4_LRP6	Wnt4 - (Fzd4+Lrp6)	WNT	Secreted Signaling	KEGG: mmu04310; PMID: 23209147
32	Ependymal Cell	Venous EC	Wnt4	FZD6_LRP6	0.00552947	0	WNT4_FZD6_LRP6	Wnt4 - (Fzd6+Lrp6)	WNT	Secreted Signaling	KEGG: mmu04310; PMID: 23209147
33	NPY+ Cell	Ependymal Cell	Wnt6	FZD3_LRP6	0.00377271	0	WNT6_FZD3_LRP6	Wnt6 - (Fzd3+Lrp6)	WNT	Secreted Signaling	KEGG: mmu04310; PMID: 23209147
34	NPY+ Cell	Choroid Plexus Cell	Wnt6	FZD4_LRP6	0.001479	0	WNT6_FZD4_LRP6	Wnt6 - (Fzd4+Lrp6)	WNT	Secreted Signaling	KEGG: mmu04310; PMID: 23209147
35	NPY+ Cell	Venous EC	Wnt6	FZD4_LRP6	0.00381181	0	WNT6_FZD4_LRP6	Wnt6 - (Fzd4+Lrp6)	WNT	Secreted Signaling	KEGG: mmu04310; PMID: 23209147
36	NPY+ Cell	Venous EC	Wnt6	FZD6_LRP6	0.00175038	0	WNT6_FZD6_LRP6	Wnt6 - (Fzd6+Lrp6)	WNT	Secreted Signaling	KEGG: mmu04310; PMID: 23209147
37	Venous EC	Ependymal Cell	Wnt5a	Fzd3	0.00638292	0	WNT5A_FZD3	Wnt5a - Fzd3	ncWNT	Secreted Signaling	KEGG: mmu04310
38	Fibroblast	Ependymal Cell	Wnt5a	Fzd3	0.00938814	0	WNT5A_FZD3	Wnt5a - Fzd3	ncWNT	Secreted Signaling	KEGG: mmu04310
39	Venous EC	GABAergic Neuron	Wnt5a	Fzd3	0.00185086	0	WNT5A_FZD3	Wnt5a - Fzd3	ncWNT	Secreted Signaling	KEGG: mmu04310
40	Fibroblast	GABAergic Neuron	Wnt5a	Fzd3	0.00272814	0	WNT5A_FZD3	Wnt5a - Fzd3	ncWNT	Secreted Signaling	KEGG: mmu04310
41	Venous EC	Choroid Plexus Cell	Wnt5a	Fzd4	0.00101128	0	WNT5A_FZD4	Wnt5a - Fzd4	ncWNT	Secreted Signaling	KEGG: mmu04310
42	Fibroblast	Choroid Plexus Cell	Wnt5a	Fzd4	0.00149121	0	WNT5A_FZD4	Wnt5a - Fzd4	ncWNT	Secreted Signaling	KEGG: mmu04310
43	Venous EC	Arterial EC	Wnt5a	Fzd4	0.00165412	0	WNT5A_FZD4	Wnt5a - Fzd4	ncWNT	Secreted Signaling	KEGG: mmu04310
44	Fibroblast	Arterial EC	Wnt5a	Fzd4	0.00243839	0	WNT5A_FZD4	Wnt5a - Fzd4	ncWNT	Secreted Signaling	KEGG: mmu04310
45	Venous EC	Venous EC	Wnt5a	Fzd4	0.00565896	0	WNT5A_FZD4	Wnt5a - Fzd4	ncWNT	Secreted Signaling	KEGG: mmu04310
46	Fibroblast	Venous EC	Wnt5a	Fzd4	0.00832618	0	WNT5A_FZD4	Wnt5a - Fzd4	ncWNT	Secreted Signaling	KEGG: mmu04310
47	Venous EC	Fenestrated EC	Wnt5a	Fzd4	0.00232646	0	WNT5A_FZD4	Wnt5a - Fzd4	ncWNT	Secreted Signaling	KEGG: mmu04310
48	Fibroblast	Fenestrated EC	Wnt5a	Fzd4	0.0034284	0	WNT5A_FZD4	Wnt5a - Fzd4	ncWNT	Secreted Signaling	KEGG: mmu04310
49	Venous EC	Arterial EC	Wnt5a	Fzd6	0.0016049	0	WNT5A_FZD6	Wnt5a - Fzd6	ncWNT	Secreted Signaling	KEGG: mmu04310
50	Fibroblast	Arterial EC	Wnt5a	Fzd6	0.00236587	0	WNT5A_FZD6	Wnt5a - Fzd6	ncWNT	Secreted Signaling	KEGG: mmu04310
51	Venous EC	Venous EC	Wnt5a	Fzd6	0.00119075	0	WNT5A_FZD6	Wnt5a - Fzd6	ncWNT	Secreted Signaling	KEGG: mmu04310
52	Fibroblast	Venous EC	Wnt5a	Fzd6	0.00175569	0	WNT5A_FZD6	Wnt5a - Fzd6	ncWNT	Secreted Signaling	KEGG: mmu04310
53	Venous EC	Arterial SMC	Wnt5a	Mcam	0.0108873	0	WNT5A_MCAM	Wnt5a - Mcam	ncWNT	Secreted Signaling	PMID: 24335906
54	Fibroblast	Arterial SMC	Wnt5a	Mcam	0.0159791	0	WNT5A_MCAM	Wnt5a - Mcam	ncWNT	Secreted Signaling	PMID: 24335906
55	Arterial SMC	Ependymal Cell	Wnt5b	Fzd3	0.00751386	0	WNT5B_FZD3	Wnt5b - Fzd3	ncWNT	Secreted Signaling	KEGG: mmu04310
56	Arterial SMC	GABAergic Neuron	Wnt5b	Fzd3	0.00218056	0	WNT5B_FZD3	Wnt5b - Fzd3	ncWNT	Secreted Signaling	KEGG: mmu04310
57	Arterial SMC	Choroid Plexus Cell	Wnt5b	Fzd4	0.00119161	0	WNT5B_FZD4	Wnt5b - Fzd4	ncWNT	Secreted Signaling	KEGG: mmu04310
58	Arterial SMC	Arterial EC	Wnt5b	Fzd4	0.00194885	0	WNT5B_FZD4	Wnt5b - Fzd4	ncWNT	Secreted Signaling	KEGG: mmu04310
59	Arterial SMC	Venous EC	Wnt5b	Fzd4	0.00666248	0	WNT5B_FZD4	Wnt5b - Fzd4	ncWNT	Secreted Signaling	KEGG: mmu04310
60	Arterial SMC	Fenestrated EC	Wnt5b	Fzd4	0.00274065	0	WNT5B_FZD4	Wnt5b - Fzd4	ncWNT	Secreted Signaling	KEGG: mmu04310
61	Arterial SMC	Arterial EC	Wnt5b	Fzd6	0.00189087	0	WNT5B_FZD6	Wnt5b - Fzd6	ncWNT	Secreted Signaling	KEGG: mmu04310
62	Arterial SMC	Venous EC	Wnt5b	Fzd6	0.00140302	0	WNT5B_FZD6	Wnt5b - Fzd6	ncWNT	Secreted Signaling	KEGG: mmu04310
63	Arterial SMC	Choroid Plexus Cell	Fgf1	Fgfr1	0.00102683	0	FGF1_FGFR1	Fgf1 - Fgfr1	FGF	Secreted Signaling	PMC: 4393358
64	Arterial SMC	Arterial SMC	Fgf1	Fgfr1	0.00233783	0	FGF1_FGFR1	Fgf1 - Fgfr1	FGF	Secreted Signaling	PMC: 4393358
65	Arterial SMC	Ependymal Cell	Fgf1	Fgfr1	0.0036742	0	FGF1_FGFR1	Fgf1 - Fgfr1	FGF	Secreted Signaling	PMC: 4393358
66	Arterial SMC	Fibroblast	Fgf1	Fgfr1	0.00904297	0	FGF1_FGFR1	Fgf1 - Fgfr1	FGF	Secreted Signaling	PMC: 4393358
67	Arterial SMC	OPC 1	Fgf1	Fgfr1	0.001305	0	FGF1_FGFR1	Fgf1 - Fgfr1	FGF	Secreted Signaling	PMC: 4393358
68	Arterial SMC	Choroid Plexus Cell	Fgf1	Fgfr2	0.000960817	0	FGF1_FGFR2	Fgf1 - Fgfr2	FGF	Secreted Signaling	PMC: 4393358
69	Arterial SMC	Astrocyte	Fgf1	Fgfr3	0.00557871	0	FGF1_FGFR3	Fgf1 - Fgfr3	FGF	Secreted Signaling	PMC: 4393358
70	Choroid Plexus Cell	Fibroblast	Pdgfa	Pdgfra	0.00999776	0	PDGFA_PDGFRA	Pdgfa - Pdgfra	PDGF	Secreted Signaling	PMID: 15207812
71	Arterial SMC	Fibroblast	Pdgfa	Pdgfra	0.0216881	0	PDGFA_PDGFRA	Pdgfa - Pdgfra	PDGF	Secreted Signaling	PMID: 15207812
72	Ependymal Cell	Fibroblast	Pdgfa	Pdgfra	0.00493734	0	PDGFA_PDGFRA	Pdgfa - Pdgfra	PDGF	Secreted Signaling	PMID: 15207812
73	Choroid Plexus Cell	OPC 1	Pdgfa	Pdgfra	0.0334537	0	PDGFA_PDGFRA	Pdgfa - Pdgfra	PDGF	Secreted Signaling	PMID: 15207812
74	Arterial SMC	OPC 1	Pdgfa	Pdgfra	0.0699517	0	PDGFA_PDGFRA	Pdgfa - Pdgfra	PDGF	Secreted Signaling	PMID: 15207812
75	Ependymal Cell	OPC 1	Pdgfa	Pdgfra	0.0166838	0	PDGFA_PDGFRA	Pdgfa - Pdgfra	PDGF	Secreted Signaling	PMID: 15207812
76	Choroid Plexus Cell	OPC 2	Pdgfa	Pdgfra	0.0355609	0	PDGFA_PDGFRA	Pdgfa - Pdgfra	PDGF	Secreted Signaling	PMID: 15207812
77	Arterial SMC	OPC 2	Pdgfa	Pdgfra	0.0740418	0	PDGFA_PDGFRA	Pdgfa - Pdgfra	PDGF	Secreted Signaling	PMID: 15207812
78	Ependymal Cell	OPC 2	Pdgfa	Pdgfra	0.0177554	0	PDGFA_PDGFRA	Pdgfa - Pdgfra	PDGF	Secreted Signaling	PMID: 15207812
79	Choroid Plexus Cell	Pericyte	Pdgfa	Pdgfrb	0.0166519	0	PDGFA_PDGFRB	Pdgfa - Pdgfrb	PDGF	Secreted Signaling	PMID: 15207812
80	Arterial SMC	Pericyte	Pdgfa	Pdgfrb	0.0353676	0	PDGFA_PDGFRB	Pdgfa - Pdgfrb	PDGF	Secreted Signaling	PMID: 15207812
81	Ependymal Cell	Pericyte	Pdgfa	Pdgfrb	0.00826952	0	PDGFA_PDGFRB	Pdgfa - Pdgfrb	PDGF	Secreted Signaling	PMID: 15207812
82	Choroid Plexus Cell	Arterial SMC	Pdgfa	Pdgfrb	0.00236511	0	PDGFA_PDGFRB	Pdgfa - Pdgfrb	PDGF	Secreted Signaling	PMID: 15207812
83	Arterial SMC	Arterial SMC	Pdgfa	Pdgfrb	0.00526272	0	PDGFA_PDGFRB	Pdgfa - Pdgfrb	PDGF	Secreted Signaling	PMID: 15207812
84	Ependymal Cell	Arterial SMC	Pdgfa	Pdgfrb	0.0011604	0	PDGFA_PDGFRB	Pdgfa - Pdgfrb	PDGF	Secreted Signaling	PMID: 15207812
85	Choroid Plexus Cell	Fibroblast	Pdgfa	Pdgfrb	0.00322327	0	PDGFA_PDGFRB	Pdgfa - Pdgfrb	PDGF	Secreted Signaling	PMID: 15207812
86	Arterial SMC	Fibroblast	Pdgfa	Pdgfrb	0.0071516	0	PDGFA_PDGFRB	Pdgfa - Pdgfrb	PDGF	Secreted Signaling	PMID: 15207812
87	Ependymal Cell	Fibroblast	Pdgfa	Pdgfrb	0.0015826	0	PDGFA_PDGFRB	Pdgfa - Pdgfrb	PDGF	Secreted Signaling	PMID: 15207812
88	Capillary EC	Fibroblast	Pdgfb	Pdgfra	0.00939235	0	PDGFB_PDGFRA	Pdgfb - Pdgfra	PDGF	Secreted Signaling	PMID: 15207812
89	Microglia	Fibroblast	Pdgfb	Pdgfra	0.00623697	0	PDGFB_PDGFRA	Pdgfb - Pdgfra	PDGF	Secreted Signaling	PMID: 15207812
90	Arterial EC	Fibroblast	Pdgfb	Pdgfra	0.00992599	0	PDGFB_PDGFRA	Pdgfb - Pdgfra	PDGF	Secreted Signaling	PMID: 15207812
91	Venous EC	Fibroblast	Pdgfb	Pdgfra	0.00455122	0	PDGFB_PDGFRA	Pdgfb - Pdgfra	PDGF	Secreted Signaling	PMID: 15207812
92	Glutamatergic Neuron	Fibroblast	Pdgfb	Pdgfra	0.00895633	0	PDGFB_PDGFRA	Pdgfb - Pdgfra	PDGF	Secreted Signaling	PMID: 15207812
93	Fenestrated EC	Fibroblast	Pdgfb	Pdgfra	0.00749814	0	PDGFB_PDGFRA	Pdgfb - Pdgfra	PDGF	Secreted Signaling	PMID: 15207812
94	Capillary EC	OPC 1	Pdgfb	Pdgfra	0.0313304	0	PDGFB_PDGFRA	Pdgfb - Pdgfra	PDGF	Secreted Signaling	PMID: 15207812
95	Microglia	OPC 1	Pdgfb	Pdgfra	0.0209142	0	PDGFB_PDGFRA	Pdgfb - Pdgfra	PDGF	Secreted Signaling	PMID: 15207812
96	Arterial EC	OPC 1	Pdgfb	Pdgfra	0.0331032	0	PDGFB_PDGFRA	Pdgfb - Pdgfra	PDGF	Secreted Signaling	PMID: 15207812
97	Venous EC	OPC 1	Pdgfb	Pdgfra	0.0153813	0	PDGFB_PDGFRA	Pdgfb - Pdgfra	PDGF	Secreted Signaling	PMID: 15207812
98	Glutamatergic Neuron	OPC 1	Pdgfb	Pdgfra	0.0301585	0	PDGFB_PDGFRA	Pdgfb - Pdgfra	PDGF	Secreted Signaling	PMID: 15207812
99	Fenestrated EC	OPC 1	Pdgfb	Pdgfra	0.0251061	0	PDGFB_PDGFRA	Pdgfb - Pdgfra	PDGF	Secreted Signaling	PMID: 15207812
100	Capillary EC	OPC 2	Pdgfb	Pdgfra	0.0332917	0	PDGFB_PDGFRA	Pdgfb - Pdgfra	PDGF	Secreted Signaling	PMID: 15207812
101	Microglia	OPC 2	Pdgfb	Pdgfra	0.0222372	0	PDGFB_PDGFRA	Pdgfb - Pdgfra	PDGF	Secreted Signaling	PMID: 15207812
102	Arterial EC	OPC 2	Pdgfb	Pdgfra	0.0351745	0	PDGFB_PDGFRA	Pdgfb - Pdgfra	PDGF	Secreted Signaling	PMID: 15207812
103	Venous EC	OPC 2	Pdgfb	Pdgfra	0.0163696	0	PDGFB_PDGFRA	Pdgfb - Pdgfra	PDGF	Secreted Signaling	PMID: 15207812
104	Glutamatergic Neuron	OPC 2	Pdgfb	Pdgfra	0.0320822	0	PDGFB_PDGFRA	Pdgfb - Pdgfra	PDGF	Secreted Signaling	PMID: 15207812
105	Fenestrated EC	OPC 2	Pdgfb	Pdgfra	0.0266896	0	PDGFB_PDGFRA	Pdgfb - Pdgfra	PDGF	Secreted Signaling	PMID: 15207812
106	Capillary EC	Pericyte	Pdgfb	Pdgfrb	0.0156159	0	PDGFB_PDGFRB	Pdgfb - Pdgfrb	PDGF	Secreted Signaling	PMID: 15207812
107	Microglia	Pericyte	Pdgfb	Pdgfrb	0.0104007	0	PDGFB_PDGFRB	Pdgfb - Pdgfrb	PDGF	Secreted Signaling	PMID: 15207812
108	Arterial EC	Pericyte	Pdgfb	Pdgfrb	0.016501	0	PDGFB_PDGFRB	Pdgfb - Pdgfrb	PDGF	Secreted Signaling	PMID: 15207812
109	Venous EC	Pericyte	Pdgfb	Pdgfrb	0.00762346	0	PDGFB_PDGFRB	Pdgfb - Pdgfrb	PDGF	Secreted Signaling	PMID: 15207812
110	Glutamatergic Neuron	Pericyte	Pdgfb	Pdgfrb	0.0149711	0	PDGFB_PDGFRB	Pdgfb - Pdgfrb	PDGF	Secreted Signaling	PMID: 15207812
111	Fenestrated EC	Pericyte	Pdgfb	Pdgfrb	0.0124933	0	PDGFB_PDGFRB	Pdgfb - Pdgfrb	PDGF	Secreted Signaling	PMID: 15207812
112	Capillary EC	Arterial SMC	Pdgfb	Pdgfrb	0.00222654	0	PDGFB_PDGFRB	Pdgfb - Pdgfrb	PDGF	Secreted Signaling	PMID: 15207812
113	Microglia	Arterial SMC	Pdgfb	Pdgfrb	0.00147334	0	PDGFB_PDGFRB	Pdgfb - Pdgfrb	PDGF	Secreted Signaling	PMID: 15207812
114	Arterial EC	Arterial SMC	Pdgfb	Pdgfrb	0.00235339	0	PDGFB_PDGFRB	Pdgfb - Pdgfrb	PDGF	Secreted Signaling	PMID: 15207812
115	Venous EC	Arterial SMC	Pdgfb	Pdgfrb	0.00106955	0	PDGFB_PDGFRB	Pdgfb - Pdgfrb	PDGF	Secreted Signaling	PMID: 15207812
116	Glutamatergic Neuron	Arterial SMC	Pdgfb	Pdgfrb	0.00210985	0	PDGFB_PDGFRB	Pdgfb - Pdgfrb	PDGF	Secreted Signaling	PMID: 15207812
117	Fenestrated EC	Arterial SMC	Pdgfb	Pdgfrb	0.00177301	0	PDGFB_PDGFRB	Pdgfb - Pdgfrb	PDGF	Secreted Signaling	PMID: 15207812
118	Capillary EC	Fibroblast	Pdgfb	Pdgfrb	0.00303371	0	PDGFB_PDGFRB	Pdgfb - Pdgfrb	PDGF	Secreted Signaling	PMID: 15207812
119	Microglia	Fibroblast	Pdgfb	Pdgfrb	0.00200825	0	PDGFB_PDGFRB	Pdgfb - Pdgfrb	PDGF	Secreted Signaling	PMID: 15207812
120	Arterial EC	Fibroblast	Pdgfb	Pdgfrb	0.00320649	0	PDGFB_PDGFRB	Pdgfb - Pdgfrb	PDGF	Secreted Signaling	PMID: 15207812
121	Venous EC	Fibroblast	Pdgfb	Pdgfrb	0.00145871	0	PDGFB_PDGFRB	Pdgfb - Pdgfrb	PDGF	Secreted Signaling	PMID: 15207812
122	Glutamatergic Neuron	Fibroblast	Pdgfb	Pdgfrb	0.00287675	0	PDGFB_PDGFRB	Pdgfb - Pdgfrb	PDGF	Secreted Signaling	PMID: 15207812
123	Fenestrated EC	Fibroblast	Pdgfb	Pdgfrb	0.00241645	0	PDGFB_PDGFRB	Pdgfb - Pdgfrb	PDGF	Secreted Signaling	PMID: 15207812
124	Choroid Plexus Cell	Capillary EC	Vegfa	Flt1	0.0132759	0	VEGFA_VEGFR1	Vegfa - Vegfr1	VEGF	Secreted Signaling	KEGG: mmu04370; PMID: 16633338
125	Astrocyte	Capillary EC	Vegfa	Flt1	0.090796	0	VEGFA_VEGFR1	Vegfa - Vegfr1	VEGF	Secreted Signaling	KEGG: mmu04370; PMID: 16633338
126	Choroid Plexus Cell	Arterial EC	Vegfa	Flt1	0.0132332	0	VEGFA_VEGFR1	Vegfa - Vegfr1	VEGF	Secreted Signaling	KEGG: mmu04370; PMID: 16633338
127	Astrocyte	Arterial EC	Vegfa	Flt1	0.0905267	0	VEGFA_VEGFR1	Vegfa - Vegfr1	VEGF	Secreted Signaling	KEGG: mmu04370; PMID: 16633338
128	Choroid Plexus Cell	Arterial SMC	Vegfa	Flt1	0.000546604	0	VEGFA_VEGFR1	Vegfa - Vegfr1	VEGF	Secreted Signaling	KEGG: mmu04370; PMID: 16633338
129	Astrocyte	Arterial SMC	Vegfa	Flt1	0.00404285	0	VEGFA_VEGFR1	Vegfa - Vegfr1	VEGF	Secreted Signaling	KEGG: mmu04370; PMID: 16633338
130	Choroid Plexus Cell	Venous EC	Vegfa	Flt1	0.0108976	0	VEGFA_VEGFR1	Vegfa - Vegfr1	VEGF	Secreted Signaling	KEGG: mmu04370; PMID: 16633338
131	Astrocyte	Venous EC	Vegfa	Flt1	0.0755942	0	VEGFA_VEGFR1	Vegfa - Vegfr1	VEGF	Secreted Signaling	KEGG: mmu04370; PMID: 16633338
132	Choroid Plexus Cell	Glutamatergic Neuron	Vegfa	Flt1	0.00660739	0	VEGFA_VEGFR1	Vegfa - Vegfr1	VEGF	Secreted Signaling	KEGG: mmu04370; PMID: 16633338
133	Astrocyte	Glutamatergic Neuron	Vegfa	Flt1	0.0470455	0	VEGFA_VEGFR1	Vegfa - Vegfr1	VEGF	Secreted Signaling	KEGG: mmu04370; PMID: 16633338
134	Choroid Plexus Cell	Fenestrated EC	Vegfa	Flt1	0.0123528	0	VEGFA_VEGFR1	Vegfa - Vegfr1	VEGF	Secreted Signaling	KEGG: mmu04370; PMID: 16633338
135	Astrocyte	Fenestrated EC	Vegfa	Flt1	0.084947	0	VEGFA_VEGFR1	Vegfa - Vegfr1	VEGF	Secreted Signaling	KEGG: mmu04370; PMID: 16633338
136	Choroid Plexus Cell	Capillary EC	Vegfa	Kdr	0.00207903	0	VEGFA_VEGFR2	Vegfa - Vegfr2	VEGF	Secreted Signaling	KEGG: mmu04370; PMID: 16633338
137	Astrocyte	Capillary EC	Vegfa	Kdr	0.0152278	0	VEGFA_VEGFR2	Vegfa - Vegfr2	VEGF	Secreted Signaling	KEGG: mmu04370; PMID: 16633338
138	Choroid Plexus Cell	Arterial EC	Vegfa	Kdr	0.00104854	0	VEGFA_VEGFR2	Vegfa - Vegfr2	VEGF	Secreted Signaling	KEGG: mmu04370; PMID: 16633338
139	Astrocyte	Arterial EC	Vegfa	Kdr	0.0077305	0	VEGFA_VEGFR2	Vegfa - Vegfr2	VEGF	Secreted Signaling	KEGG: mmu04370; PMID: 16633338
140	Choroid Plexus Cell	Venous EC	Vegfa	Kdr	0.00453072	0	VEGFA_VEGFR2	Vegfa - Vegfr2	VEGF	Secreted Signaling	KEGG: mmu04370; PMID: 16633338
141	Astrocyte	Venous EC	Vegfa	Kdr	0.0326774	0	VEGFA_VEGFR2	Vegfa - Vegfr2	VEGF	Secreted Signaling	KEGG: mmu04370; PMID: 16633338
142	Choroid Plexus Cell	Fenestrated EC	Vegfa	Kdr	0.0166627	0	VEGFA_VEGFR2	Vegfa - Vegfr2	VEGF	Secreted Signaling	KEGG: mmu04370; PMID: 16633338
143	Astrocyte	Fenestrated EC	Vegfa	Kdr	0.11172	0	VEGFA_VEGFR2	Vegfa - Vegfr2	VEGF	Secreted Signaling	KEGG: mmu04370; PMID: 16633338
144	Choroid Plexus Cell	Capillary EC	Vegfb	Flt1	0.0255485	0	VEGFB_VEGFR1	Vegfb - Vegfr1	VEGF	Secreted Signaling	KEGG: mmu04370; PMID: 16633338
145	Ependymal Cell	Capillary EC	Vegfb	Flt1	0.0340417	0	VEGFB_VEGFR1	Vegfb - Vegfr1	VEGF	Secreted Signaling	KEGG: mmu04370; PMID: 16633338
146	Choroid Plexus Cell	Arterial EC	Vegfb	Flt1	0.0254673	0	VEGFB_VEGFR1	Vegfb - Vegfr1	VEGF	Secreted Signaling	KEGG: mmu04370; PMID: 16633338
147	Ependymal Cell	Arterial EC	Vegfb	Flt1	0.0339344	0	VEGFB_VEGFR1	Vegfb - Vegfr1	VEGF	Secreted Signaling	KEGG: mmu04370; PMID: 16633338
148	Choroid Plexus Cell	Arterial SMC	Vegfb	Flt1	0.00106459	0	VEGFB_VEGFR1	Vegfb - Vegfr1	VEGF	Secreted Signaling	KEGG: mmu04370; PMID: 16633338
149	Ependymal Cell	Arterial SMC	Vegfb	Flt1	0.00143045	0	VEGFB_VEGFR1	Vegfb - Vegfr1	VEGF	Secreted Signaling	KEGG: mmu04370; PMID: 16633338
150	Choroid Plexus Cell	Venous EC	Vegfb	Flt1	0.0210184	0	VEGFB_VEGFR1	Vegfb - Vegfr1	VEGF	Secreted Signaling	KEGG: mmu04370; PMID: 16633338
151	Ependymal Cell	Venous EC	Vegfb	Flt1	0.028049	0	VEGFB_VEGFR1	Vegfb - Vegfr1	VEGF	Secreted Signaling	KEGG: mmu04370; PMID: 16633338
152	Choroid Plexus Cell	Glutamatergic Neuron	Vegfb	Flt1	0.0127953	0	VEGFB_VEGFR1	Vegfb - Vegfr1	VEGF	Secreted Signaling	KEGG: mmu04370; PMID: 16633338
153	Ependymal Cell	Glutamatergic Neuron	Vegfb	Flt1	0.0171235	0	VEGFB_VEGFR1	Vegfb - Vegfr1	VEGF	Secreted Signaling	KEGG: mmu04370; PMID: 16633338
154	Choroid Plexus Cell	Fenestrated EC	Vegfb	Flt1	0.0237927	0	VEGFB_VEGFR1	Vegfb - Vegfr1	VEGF	Secreted Signaling	KEGG: mmu04370; PMID: 16633338
155	Ependymal Cell	Fenestrated EC	Vegfb	Flt1	0.0317211	0	VEGFB_VEGFR1	Vegfb - Vegfr1	VEGF	Secreted Signaling	KEGG: mmu04370; PMID: 16633338
156	Arterial EC	Fenestrated EC	Vegfc	Flt4	0.00233555	0	VEGFC_VEGFR3	Vegfc - Vegfr3	VEGF	Secreted Signaling	KEGG: mmu04370; PMID: 16633338
157	Arterial EC	Capillary EC	Vegfc	Kdr	0.00665703	0	VEGFC_VEGFR2	Vegfc - Vegfr2	VEGF	Secreted Signaling	KEGG: mmu04370; PMID: 16633338
158	Arterial EC	Arterial EC	Vegfc	Kdr	0.00336507	0	VEGFC_VEGFR2	Vegfc - Vegfr2	VEGF	Secreted Signaling	KEGG: mmu04370; PMID: 16633338
159	Arterial EC	Venous EC	Vegfc	Kdr	0.0144293	0	VEGFC_VEGFR2	Vegfc - Vegfr2	VEGF	Secreted Signaling	KEGG: mmu04370; PMID: 16633338
160	Arterial EC	Fenestrated EC	Vegfc	Kdr	0.0516904	0	VEGFC_VEGFR2	Vegfc - Vegfr2	VEGF	Secreted Signaling	KEGG: mmu04370; PMID: 16633338
161	Arterial SMC	Capillary EC	Pgf	Flt1	0.0389053	0	PGF_VEGFR1	Pgf - Vegfr1	VEGF	Secreted Signaling	KEGG: mmu04370; PMID: 16633338
162	Arterial SMC	Arterial EC	Pgf	Flt1	0.0387834	0	PGF_VEGFR1	Pgf - Vegfr1	VEGF	Secreted Signaling	KEGG: mmu04370; PMID: 16633338
163	Arterial SMC	Arterial SMC	Pgf	Flt1	0.00164275	0	PGF_VEGFR1	Pgf - Vegfr1	VEGF	Secreted Signaling	KEGG: mmu04370; PMID: 16633338
164	Arterial SMC	Venous EC	Pgf	Flt1	0.0320849	0	PGF_VEGFR1	Pgf - Vegfr1	VEGF	Secreted Signaling	KEGG: mmu04370; PMID: 16633338
165	Arterial SMC	Glutamatergic Neuron	Pgf	Flt1	0.019619	0	PGF_VEGFR1	Pgf - Vegfr1	VEGF	Secreted Signaling	KEGG: mmu04370; PMID: 16633338
166	Arterial SMC	Fenestrated EC	Pgf	Flt1	0.0362657	0	PGF_VEGFR1	Pgf - Vegfr1	VEGF	Secreted Signaling	KEGG: mmu04370; PMID: 16633338
167	Choroid Plexus Cell	Capillary EC	Vegfa	FLT1_KDR	0.00540411	0	VEGFA_VEGFR1R2	Vegfa - Vegfr1r2	VEGF	Secreted Signaling	PMID: 16633338
168	Astrocyte	Capillary EC	Vegfa	FLT1_KDR	0.0387654	0	VEGFA_VEGFR1R2	Vegfa - Vegfr1r2	VEGF	Secreted Signaling	PMID: 16633338
169	Choroid Plexus Cell	Arterial EC	Vegfa	FLT1_KDR	0.00373783	0	VEGFA_VEGFR1R2	Vegfa - Vegfr1r2	VEGF	Secreted Signaling	PMID: 16633338
170	Astrocyte	Arterial EC	Vegfa	FLT1_KDR	0.0270928	0	VEGFA_VEGFR1R2	Vegfa - Vegfr1r2	VEGF	Secreted Signaling	PMID: 16633338
171	Choroid Plexus Cell	Venous EC	Vegfa	FLT1_KDR	0.00733552	0	VEGFA_VEGFR1R2	Vegfa - Vegfr1r2	VEGF	Secreted Signaling	PMID: 16633338
172	Astrocyte	Venous EC	Vegfa	FLT1_KDR	0.0519966	0	VEGFA_VEGFR1R2	Vegfa - Vegfr1r2	VEGF	Secreted Signaling	PMID: 16633338
173	Choroid Plexus Cell	Fenestrated EC	Vegfa	FLT1_KDR	0.0172071	0	VEGFA_VEGFR1R2	Vegfa - Vegfr1r2	VEGF	Secreted Signaling	PMID: 16633338
174	Astrocyte	Fenestrated EC	Vegfa	FLT1_KDR	0.115007	0	VEGFA_VEGFR1R2	Vegfa - Vegfr1r2	VEGF	Secreted Signaling	PMID: 16633338
175	Arterial EC	Fenestrated EC	Vegfc	FLT4_KDR	0.0134034	0	VEGFC_VEGFR2R3	Vegfc - Vegfr2r3	VEGF	Secreted Signaling	PMID: 16633339
176	Border Associated Macrophage	Capillary EC	Igf1	Igf1r	0.0407408	0	IGF1_IGF1R	Igf1 - Igf1r	IGF	Secreted Signaling	PMID: 14604834
177	NPY+ Cell	Capillary EC	Igf1	Igf1r	0.0338465	0	IGF1_IGF1R	Igf1 - Igf1r	IGF	Secreted Signaling	PMID: 14604834
178	Border Associated Macrophage	Choroid Plexus Cell	Igf1	Igf1r	0.002987	0	IGF1_IGF1R	Igf1 - Igf1r	IGF	Secreted Signaling	PMID: 14604834
179	NPY+ Cell	Choroid Plexus Cell	Igf1	Igf1r	0.00247021	0	IGF1_IGF1R	Igf1 - Igf1r	IGF	Secreted Signaling	PMID: 14604834
180	Border Associated Macrophage	Arterial EC	Igf1	Igf1r	0.0245056	0	IGF1_IGF1R	Igf1 - Igf1r	IGF	Secreted Signaling	PMID: 14604834
181	NPY+ Cell	Arterial EC	Igf1	Igf1r	0.020316	0	IGF1_IGF1R	Igf1 - Igf1r	IGF	Secreted Signaling	PMID: 14604834
182	Border Associated Macrophage	Arterial SMC	Igf1	Igf1r	0.00511605	0	IGF1_IGF1R	Igf1 - Igf1r	IGF	Secreted Signaling	PMID: 14604834
183	NPY+ Cell	Arterial SMC	Igf1	Igf1r	0.00423115	0	IGF1_IGF1R	Igf1 - Igf1r	IGF	Secreted Signaling	PMID: 14604834
184	Border Associated Macrophage	Astrocyte	Igf1	Igf1r	0.00129739	0	IGF1_IGF1R	Igf1 - Igf1r	IGF	Secreted Signaling	PMID: 14604834
185	NPY+ Cell	Astrocyte	Igf1	Igf1r	0.00107238	0	IGF1_IGF1R	Igf1 - Igf1r	IGF	Secreted Signaling	PMID: 14604834
186	Border Associated Macrophage	Ependymal Cell	Igf1	Igf1r	0.00287362	0	IGF1_IGF1R	Igf1 - Igf1r	IGF	Secreted Signaling	PMID: 14604834
187	NPY+ Cell	Ependymal Cell	Igf1	Igf1r	0.00237584	0	IGF1_IGF1R	Igf1 - Igf1r	IGF	Secreted Signaling	PMID: 14604834
188	Border Associated Macrophage	Venous EC	Igf1	Igf1r	0.0328783	0	IGF1_IGF1R	Igf1 - Igf1r	IGF	Secreted Signaling	PMID: 14604834
189	NPY+ Cell	Venous EC	Igf1	Igf1r	0.0272868	0	IGF1_IGF1R	Igf1 - Igf1r	IGF	Secreted Signaling	PMID: 14604834
190	Border Associated Macrophage	Glutamatergic Neuron	Igf1	Igf1r	0.0256412	0	IGF1_IGF1R	Igf1 - Igf1r	IGF	Secreted Signaling	PMID: 14604834
191	NPY+ Cell	Glutamatergic Neuron	Igf1	Igf1r	0.0212606	0	IGF1_IGF1R	Igf1 - Igf1r	IGF	Secreted Signaling	PMID: 14604834
192	Choroid Plexus Cell	Venous EC	Ins2	Insr	0.00158194	0	INS2_INSSR	Ins2 - Inssr	INSULIN	Secreted Signaling	KEGG: mmu04911; PMID: 24633815
193	T Cell	Ccr2+ Monocyte/Macrophage	Ccl5	Ccr1	0.0136721	0	CCL5_CCR1	Ccl5 - Ccr1	CCL	Secreted Signaling	KEGG: mmu04060
194	Microglia	Ccr2+ Monocyte/Macrophage	Ccl3	Ccr1	0.0153296	0	CCL3_CCR1	Ccl3 - Ccr1	CCL	Secreted Signaling	KEGG: mmu04060
195	Homeostatic Microglia	Ccr2+ Monocyte/Macrophage	Ccl3	Ccr1	0.00312767	0	CCL3_CCR1	Ccl3 - Ccr1	CCL	Secreted Signaling	KEGG: mmu04060
196	Border Associated Macrophage	Ccr2+ Monocyte/Macrophage	Ccl3	Ccr1	0.00913993	0	CCL3_CCR1	Ccl3 - Ccr1	CCL	Secreted Signaling	KEGG: mmu04060
197	Ccr2+ Monocyte/Macrophage	Ccr2+ Monocyte/Macrophage	Ccl3	Ccr1	0.00822376	0	CCL3_CCR1	Ccl3 - Ccr1	CCL	Secreted Signaling	KEGG: mmu04060
198	Border Associated Macrophage	Ccr2+ Monocyte/Macrophage	Ccl8	Ccr1	0.00211376	0	CCL8_CCR1	Ccl8 - Ccr1	CCL	Secreted Signaling	KEGG: mmu04060
199	Ccr2+ Monocyte/Macrophage	Ccr2+ Monocyte/Macrophage	Ccl6	Ccr1	0.00201252	0	CCL6_CCR1	Ccl6 - Ccr1	CCL	Secreted Signaling	KEGG: mmu04060
200	Border Associated Macrophage	Ccr2+ Monocyte/Macrophage	Ccl7	Ccr1	0.00390657	0	CCL7_CCR1	Ccl7 - Ccr1	CCL	Secreted Signaling	KEGG: mmu04060
201	Border Associated Macrophage	Ccr2+ Monocyte/Macrophage	Ccl8	Ccr2	0.0078805	0	CCL8_CCR2	Ccl8 - Ccr2	CCL	Secreted Signaling	KEGG: mmu04060
202	Ccr2+ Monocyte/Macrophage	Ccr2+ Monocyte/Macrophage	Ccl6	Ccr2	0.00750514	0	CCL6_CCR2	Ccl6 - Ccr2	CCL	Secreted Signaling	KEGG: mmu04060
203	Border Associated Macrophage	Ccr2+ Monocyte/Macrophage	Ccl7	Ccr2	0.0144934	0	CCL7_CCR2	Ccl7 - Ccr2	CCL	Secreted Signaling	KEGG: mmu04060
204	Microglia	Ccr2+ Monocyte/Macrophage	Ccl2	Ccr2	0.00748694	0	CCL2_CCR2	Ccl2 - Ccr2	CCL	Secreted Signaling	KEGG: mmu04060
205	Border Associated Macrophage	Ccr2+ Monocyte/Macrophage	Ccl2	Ccr2	0.0174477	0	CCL2_CCR2	Ccl2 - Ccr2	CCL	Secreted Signaling	KEGG: mmu04060
206	Ccr2+ Monocyte/Macrophage	Ccr2+ Monocyte/Macrophage	Ccl2	Ccr2	0.0113041	0	CCL2_CCR2	Ccl2 - Ccr2	CCL	Secreted Signaling	KEGG: mmu04060
207	Microglia	Ccr2+ Monocyte/Macrophage	Ccl12	Ccr2	0.00937646	0	CCL12_CCR2	Ccl12 - Ccr2	CCL	Secreted Signaling	KEGG: mmu04060
208	Border Associated Macrophage	Ccr2+ Monocyte/Macrophage	Ccl12	Ccr2	0.0137545	0	CCL12_CCR2	Ccl12 - Ccr2	CCL	Secreted Signaling	KEGG: mmu04060
209	Ccr2+ Monocyte/Macrophage	Ccr2+ Monocyte/Macrophage	Ccl12	Ccr2	0.00878516	0	CCL12_CCR2	Ccl12 - Ccr2	CCL	Secreted Signaling	KEGG: mmu04060
210	Microglia	Microglia	Ccl4	Ccr5	0.0535514	0	CCL4_CCR5	Ccl4 - Ccr5	CCL	Secreted Signaling	KEGG: mmu04060
211	Homeostatic Microglia	Microglia	Ccl4	Ccr5	0.0108505	0	CCL4_CCR5	Ccl4 - Ccr5	CCL	Secreted Signaling	KEGG: mmu04060
212	Border Associated Macrophage	Microglia	Ccl4	Ccr5	0.00555937	0	CCL4_CCR5	Ccl4 - Ccr5	CCL	Secreted Signaling	KEGG: mmu04060
213	Ccr2+ Monocyte/Macrophage	Microglia	Ccl4	Ccr5	0.0287939	0	CCL4_CCR5	Ccl4 - Ccr5	CCL	Secreted Signaling	KEGG: mmu04060
214	Microglia	Homeostatic Microglia	Ccl4	Ccr5	0.0632527	0	CCL4_CCR5	Ccl4 - Ccr5	CCL	Secreted Signaling	KEGG: mmu04060
215	Homeostatic Microglia	Homeostatic Microglia	Ccl4	Ccr5	0.0129218	0	CCL4_CCR5	Ccl4 - Ccr5	CCL	Secreted Signaling	KEGG: mmu04060
216	Border Associated Macrophage	Homeostatic Microglia	Ccl4	Ccr5	0.00662737	0	CCL4_CCR5	Ccl4 - Ccr5	CCL	Secreted Signaling	KEGG: mmu04060
217	Ccr2+ Monocyte/Macrophage	Homeostatic Microglia	Ccl4	Ccr5	0.0341721	0	CCL4_CCR5	Ccl4 - Ccr5	CCL	Secreted Signaling	KEGG: mmu04060
218	T Cell	Microglia	Ccl5	Ccr5	0.0414712	0	CCL5_CCR5	Ccl5 - Ccr5	CCL	Secreted Signaling	KEGG: mmu04060
219	T Cell	Homeostatic Microglia	Ccl5	Ccr5	0.0490976	0	CCL5_CCR5	Ccl5 - Ccr5	CCL	Secreted Signaling	KEGG: mmu04060
220	Microglia	Microglia	Ccl3	Ccr5	0.0463407	0	CCL3_CCR5	Ccl3 - Ccr5	CCL	Secreted Signaling	KEGG: mmu04060
221	Homeostatic Microglia	Microglia	Ccl3	Ccr5	0.00969792	0	CCL3_CCR5	Ccl3 - Ccr5	CCL	Secreted Signaling	KEGG: mmu04060
222	Border Associated Macrophage	Microglia	Ccl3	Ccr5	0.0279855	0	CCL3_CCR5	Ccl3 - Ccr5	CCL	Secreted Signaling	KEGG: mmu04060
223	Ccr2+ Monocyte/Macrophage	Microglia	Ccl3	Ccr5	0.0252284	0	CCL3_CCR5	Ccl3 - Ccr5	CCL	Secreted Signaling	KEGG: mmu04060
224	Microglia	Homeostatic Microglia	Ccl3	Ccr5	0.0548113	0	CCL3_CCR5	Ccl3 - Ccr5	CCL	Secreted Signaling	KEGG: mmu04060
225	Homeostatic Microglia	Homeostatic Microglia	Ccl3	Ccr5	0.0115517	0	CCL3_CCR5	Ccl3 - Ccr5	CCL	Secreted Signaling	KEGG: mmu04060
226	Border Associated Macrophage	Homeostatic Microglia	Ccl3	Ccr5	0.0332178	0	CCL3_CCR5	Ccl3 - Ccr5	CCL	Secreted Signaling	KEGG: mmu04060
227	Ccr2+ Monocyte/Macrophage	Homeostatic Microglia	Ccl3	Ccr5	0.0299611	0	CCL3_CCR5	Ccl3 - Ccr5	CCL	Secreted Signaling	KEGG: mmu04060
228	Border Associated Macrophage	Microglia	Ccl8	Ccr5	0.00656812	0	CCL8_CCR5	Ccl8 - Ccr5	CCL	Secreted Signaling	KEGG: mmu04060
229	Border Associated Macrophage	Homeostatic Microglia	Ccl8	Ccr5	0.00782839	0	CCL8_CCR5	Ccl8 - Ccr5	CCL	Secreted Signaling	KEGG: mmu04060
230	Capillary EC	Ependymal Cell	Cxcl12	Cxcr4	0.0136147	0	CXCL12_CXCR4	Cxcl12 - Cxcr4	CXCL	Secreted Signaling	KEGG: mmu04060
231	Arterial EC	Ependymal Cell	Cxcl12	Cxcr4	0.0119407	0	CXCL12_CXCR4	Cxcl12 - Cxcr4	CXCL	Secreted Signaling	KEGG: mmu04060
232	Venous EC	Ependymal Cell	Cxcl12	Cxcr4	0.00112634	0	CXCL12_CXCR4	Cxcl12 - Cxcr4	CXCL	Secreted Signaling	KEGG: mmu04060
233	Fibroblast	Ependymal Cell	Cxcl12	Cxcr4	0.00802255	0	CXCL12_CXCR4	Cxcl12 - Cxcr4	CXCL	Secreted Signaling	KEGG: mmu04060
234	Glutamatergic Neuron	Ependymal Cell	Cxcl12	Cxcr4	0.00234427	0	CXCL12_CXCR4	Cxcl12 - Cxcr4	CXCL	Secreted Signaling	KEGG: mmu04060
235	Fenestrated EC	Ependymal Cell	Cxcl12	Cxcr4	0.00245582	0	CXCL12_CXCR4	Cxcl12 - Cxcr4	CXCL	Secreted Signaling	KEGG: mmu04060
236	Capillary EC	Arterial EC	Cxcl12	Ackr3	0.0316148	0	CXCL12_ACKR3	Cxcl12 - Ackr3	CXCL	Secreted Signaling	KEGG: mmu04060
237	Arterial EC	Arterial EC	Cxcl12	Ackr3	0.0277899	0	CXCL12_ACKR3	Cxcl12 - Ackr3	CXCL	Secreted Signaling	KEGG: mmu04060
238	Venous EC	Arterial EC	Cxcl12	Ackr3	0.00266	0	CXCL12_ACKR3	Cxcl12 - Ackr3	CXCL	Secreted Signaling	KEGG: mmu04060
239	Fibroblast	Arterial EC	Cxcl12	Ackr3	0.0187699	0	CXCL12_ACKR3	Cxcl12 - Ackr3	CXCL	Secreted Signaling	KEGG: mmu04060
240	Glutamatergic Neuron	Arterial EC	Cxcl12	Ackr3	0.00552714	0	CXCL12_ACKR3	Cxcl12 - Ackr3	CXCL	Secreted Signaling	KEGG: mmu04060
241	Fenestrated EC	Arterial EC	Cxcl12	Ackr3	0.00578925	0	CXCL12_ACKR3	Cxcl12 - Ackr3	CXCL	Secreted Signaling	KEGG: mmu04060
242	Capillary EC	Ependymal Cell	Cxcl12	Ackr3	0.0171401	0	CXCL12_ACKR3	Cxcl12 - Ackr3	CXCL	Secreted Signaling	KEGG: mmu04060
243	Arterial EC	Ependymal Cell	Cxcl12	Ackr3	0.0150392	0	CXCL12_ACKR3	Cxcl12 - Ackr3	CXCL	Secreted Signaling	KEGG: mmu04060
244	Venous EC	Ependymal Cell	Cxcl12	Ackr3	0.00142266	0	CXCL12_ACKR3	Cxcl12 - Ackr3	CXCL	Secreted Signaling	KEGG: mmu04060
245	Fibroblast	Ependymal Cell	Cxcl12	Ackr3	0.0101147	0	CXCL12_ACKR3	Cxcl12 - Ackr3	CXCL	Secreted Signaling	KEGG: mmu04060
246	Glutamatergic Neuron	Ependymal Cell	Cxcl12	Ackr3	0.00296005	0	CXCL12_ACKR3	Cxcl12 - Ackr3	CXCL	Secreted Signaling	KEGG: mmu04060
247	Fenestrated EC	Ependymal Cell	Cxcl12	Ackr3	0.00310081	0	CXCL12_ACKR3	Cxcl12 - Ackr3	CXCL	Secreted Signaling	KEGG: mmu04060
248	Capillary EC	Venous EC	Cxcl12	Ackr3	0.0300864	0	CXCL12_ACKR3	Cxcl12 - Ackr3	CXCL	Secreted Signaling	KEGG: mmu04060
249	Arterial EC	Venous EC	Cxcl12	Ackr3	0.0264413	0	CXCL12_ACKR3	Cxcl12 - Ackr3	CXCL	Secreted Signaling	KEGG: mmu04060
250	Venous EC	Venous EC	Cxcl12	Ackr3	0.00252775	0	CXCL12_ACKR3	Cxcl12 - Ackr3	CXCL	Secreted Signaling	KEGG: mmu04060
251	Fibroblast	Venous EC	Cxcl12	Ackr3	0.017851	0	CXCL12_ACKR3	Cxcl12 - Ackr3	CXCL	Secreted Signaling	KEGG: mmu04060
252	Glutamatergic Neuron	Venous EC	Cxcl12	Ackr3	0.00525308	0	CXCL12_ACKR3	Cxcl12 - Ackr3	CXCL	Secreted Signaling	KEGG: mmu04060
253	Fenestrated EC	Venous EC	Cxcl12	Ackr3	0.00550227	0	CXCL12_ACKR3	Cxcl12 - Ackr3	CXCL	Secreted Signaling	KEGG: mmu04060
254	Capillary EC	OPC 1	Cxcl12	Ackr3	0.0173492	0	CXCL12_ACKR3	Cxcl12 - Ackr3	CXCL	Secreted Signaling	KEGG: mmu04060
255	Arterial EC	OPC 1	Cxcl12	Ackr3	0.0152231	0	CXCL12_ACKR3	Cxcl12 - Ackr3	CXCL	Secreted Signaling	KEGG: mmu04060
256	Venous EC	OPC 1	Cxcl12	Ackr3	0.00144029	0.02	CXCL12_ACKR3	Cxcl12 - Ackr3	CXCL	Secreted Signaling	KEGG: mmu04060
257	Fibroblast	OPC 1	Cxcl12	Ackr3	0.010239	0	CXCL12_ACKR3	Cxcl12 - Ackr3	CXCL	Secreted Signaling	KEGG: mmu04060
258	Glutamatergic Neuron	OPC 1	Cxcl12	Ackr3	0.00299669	0.01	CXCL12_ACKR3	Cxcl12 - Ackr3	CXCL	Secreted Signaling	KEGG: mmu04060
259	Fenestrated EC	OPC 1	Cxcl12	Ackr3	0.00313918	0.02	CXCL12_ACKR3	Cxcl12 - Ackr3	CXCL	Secreted Signaling	KEGG: mmu04060
260	Capillary EC	Fenestrated EC	Cxcl12	Ackr3	0.0101755	0.01	CXCL12_ACKR3	Cxcl12 - Ackr3	CXCL	Secreted Signaling	KEGG: mmu04060
261	Arterial EC	Fenestrated EC	Cxcl12	Ackr3	0.00892052	0.01	CXCL12_ACKR3	Cxcl12 - Ackr3	CXCL	Secreted Signaling	KEGG: mmu04060
262	Venous EC	Fenestrated EC	Cxcl12	Ackr3	0.000839131	0.01	CXCL12_ACKR3	Cxcl12 - Ackr3	CXCL	Secreted Signaling	KEGG: mmu04060
263	Fibroblast	Fenestrated EC	Cxcl12	Ackr3	0.00598739	0.01	CXCL12_ACKR3	Cxcl12 - Ackr3	CXCL	Secreted Signaling	KEGG: mmu04060
264	Glutamatergic Neuron	Fenestrated EC	Cxcl12	Ackr3	0.00174704	0.01	CXCL12_ACKR3	Cxcl12 - Ackr3	CXCL	Secreted Signaling	KEGG: mmu04060
265	Fenestrated EC	Fenestrated EC	Cxcl12	Ackr3	0.00183022	0.03	CXCL12_ACKR3	Cxcl12 - Ackr3	CXCL	Secreted Signaling	KEGG: mmu04060
266	Fibroblast	T Cell	Cxcl16	Cxcr6	0.00567261	0	CXCL16_CXCR6	Cxcl16 - Cxcr6	CXCL	Secreted Signaling	KEGG: mmu04060
267	Ccr2+ Monocyte/Macrophage	T Cell	Cxcl16	Cxcr6	0.00886831	0	CXCL16_CXCR6	Cxcl16 - Cxcr6	CXCL	Secreted Signaling	KEGG: mmu04060
268	Choroid Plexus Cell	Ccr2+ Monocyte/Macrophage	Mif	CD74_CD44	0.0496038	0	MIF_CD74_CD44	Mif - (Cd74+Cd44)	MIF	Secreted Signaling	PMID: 29637711; PMID: 26175090
269	Arterial SMC	Ccr2+ Monocyte/Macrophage	Mif	CD74_CD44	0.011594	0	MIF_CD74_CD44	Mif - (Cd74+Cd44)	MIF	Secreted Signaling	PMID: 29637711; PMID: 26175090
270	Ependymal Cell	Ccr2+ Monocyte/Macrophage	Mif	CD74_CD44	0.0500306	0	MIF_CD74_CD44	Mif - (Cd74+Cd44)	MIF	Secreted Signaling	PMID: 29637711; PMID: 26175090
271	T Cell	Ccr2+ Monocyte/Macrophage	Mif	CD74_CD44	0.0137338	0	MIF_CD74_CD44	Mif - (Cd74+Cd44)	MIF	Secreted Signaling	PMID: 29637711; PMID: 26175090
272	Venous EC	Ccr2+ Monocyte/Macrophage	Mif	CD74_CD44	0.0146083	0	MIF_CD74_CD44	Mif - (Cd74+Cd44)	MIF	Secreted Signaling	PMID: 29637711; PMID: 26175090
273	Fibroblast	Ccr2+ Monocyte/Macrophage	Mif	CD74_CD44	0.0124004	0	MIF_CD74_CD44	Mif - (Cd74+Cd44)	MIF	Secreted Signaling	PMID: 29637711; PMID: 26175090
274	Reactive Astrocyte	Ccr2+ Monocyte/Macrophage	Mif	CD74_CD44	0.0185004	0	MIF_CD74_CD44	Mif - (Cd74+Cd44)	MIF	Secreted Signaling	PMID: 29637711; PMID: 26175090
275	OPC 1	Ccr2+ Monocyte/Macrophage	Mif	CD74_CD44	0.0485592	0	MIF_CD74_CD44	Mif - (Cd74+Cd44)	MIF	Secreted Signaling	PMID: 29637711; PMID: 26175090
276	NPY+ Cell	Ccr2+ Monocyte/Macrophage	Mif	CD74_CD44	0.0301506	0	MIF_CD74_CD44	Mif - (Cd74+Cd44)	MIF	Secreted Signaling	PMID: 29637711; PMID: 26175090
277	B Cell	Ccr2+ Monocyte/Macrophage	Mif	CD74_CD44	0.0143994	0	MIF_CD74_CD44	Mif - (Cd74+Cd44)	MIF	Secreted Signaling	PMID: 29637711; PMID: 26175090
278	GABAergic Neuron	Ccr2+ Monocyte/Macrophage	Mif	CD74_CD44	0.0290673	0	MIF_CD74_CD44	Mif - (Cd74+Cd44)	MIF	Secreted Signaling	PMID: 29637711; PMID: 26175090
279	Choroid Plexus Cell	Arterial EC	Mif	Ackr3	0.0167162	0	MIF_ACKR3	Mif - Ackr3	MIF	Secreted Signaling	PMID: 26175090
280	Arterial SMC	Arterial EC	Mif	Ackr3	0.00380618	0	MIF_ACKR3	Mif - Ackr3	MIF	Secreted Signaling	PMID: 26175090
281	Ependymal Cell	Arterial EC	Mif	Ackr3	0.0168651	0	MIF_ACKR3	Mif - Ackr3	MIF	Secreted Signaling	PMID: 26175090
282	T Cell	Arterial EC	Mif	Ackr3	0.00451524	0	MIF_ACKR3	Mif - Ackr3	MIF	Secreted Signaling	PMID: 26175090
283	Venous EC	Arterial EC	Mif	Ackr3	0.0048056	0	MIF_ACKR3	Mif - Ackr3	MIF	Secreted Signaling	PMID: 26175090
284	Fibroblast	Arterial EC	Mif	Ackr3	0.00407315	0	MIF_ACKR3	Mif - Ackr3	MIF	Secreted Signaling	PMID: 26175090
285	Reactive Astrocyte	Arterial EC	Mif	Ackr3	0.00610213	0	MIF_ACKR3	Mif - Ackr3	MIF	Secreted Signaling	PMID: 26175090
286	OPC 1	Arterial EC	Mif	Ackr3	0.0163523	0	MIF_ACKR3	Mif - Ackr3	MIF	Secreted Signaling	PMID: 26175090
287	NPY+ Cell	Arterial EC	Mif	Ackr3	0.0100246	0	MIF_ACKR3	Mif - Ackr3	MIF	Secreted Signaling	PMID: 26175090
288	B Cell	Arterial EC	Mif	Ackr3	0.00473622	0	MIF_ACKR3	Mif - Ackr3	MIF	Secreted Signaling	PMID: 26175090
289	GABAergic Neuron	Arterial EC	Mif	Ackr3	0.00965718	0	MIF_ACKR3	Mif - Ackr3	MIF	Secreted Signaling	PMID: 26175090
290	Choroid Plexus Cell	Ependymal Cell	Mif	Ackr3	0.0089994	0	MIF_ACKR3	Mif - Ackr3	MIF	Secreted Signaling	PMID: 26175090
291	Arterial SMC	Ependymal Cell	Mif	Ackr3	0.00203676	0	MIF_ACKR3	Mif - Ackr3	MIF	Secreted Signaling	PMID: 26175090
292	Ependymal Cell	Ependymal Cell	Mif	Ackr3	0.00908016	0	MIF_ACKR3	Mif - Ackr3	MIF	Secreted Signaling	PMID: 26175090
293	T Cell	Ependymal Cell	Mif	Ackr3	0.00241699	0	MIF_ACKR3	Mif - Ackr3	MIF	Secreted Signaling	PMID: 26175090
294	Venous EC	Ependymal Cell	Mif	Ackr3	0.00257277	0	MIF_ACKR3	Mif - Ackr3	MIF	Secreted Signaling	PMID: 26175090
295	Fibroblast	Ependymal Cell	Mif	Ackr3	0.00217989	0	MIF_ACKR3	Mif - Ackr3	MIF	Secreted Signaling	PMID: 26175090
296	Reactive Astrocyte	Ependymal Cell	Mif	Ackr3	0.00326887	0	MIF_ACKR3	Mif - Ackr3	MIF	Secreted Signaling	PMID: 26175090
297	OPC 1	Ependymal Cell	Mif	Ackr3	0.00880196	0	MIF_ACKR3	Mif - Ackr3	MIF	Secreted Signaling	PMID: 26175090
298	NPY+ Cell	Ependymal Cell	Mif	Ackr3	0.00537995	0	MIF_ACKR3	Mif - Ackr3	MIF	Secreted Signaling	PMID: 26175090
299	B Cell	Ependymal Cell	Mif	Ackr3	0.00253554	0	MIF_ACKR3	Mif - Ackr3	MIF	Secreted Signaling	PMID: 26175090
300	GABAergic Neuron	Ependymal Cell	Mif	Ackr3	0.00518189	0	MIF_ACKR3	Mif - Ackr3	MIF	Secreted Signaling	PMID: 26175090
301	Choroid Plexus Cell	Venous EC	Mif	Ackr3	0.0158963	0	MIF_ACKR3	Mif - Ackr3	MIF	Secreted Signaling	PMID: 26175090
302	Arterial SMC	Venous EC	Mif	Ackr3	0.00361715	0	MIF_ACKR3	Mif - Ackr3	MIF	Secreted Signaling	PMID: 26175090
303	Ependymal Cell	Venous EC	Mif	Ackr3	0.0160379	0	MIF_ACKR3	Mif - Ackr3	MIF	Secreted Signaling	PMID: 26175090
304	T Cell	Venous EC	Mif	Ackr3	0.00429114	0	MIF_ACKR3	Mif - Ackr3	MIF	Secreted Signaling	PMID: 26175090
305	Venous EC	Venous EC	Mif	Ackr3	0.00456716	0	MIF_ACKR3	Mif - Ackr3	MIF	Secreted Signaling	PMID: 26175090
306	Fibroblast	Venous EC	Mif	Ackr3	0.00387091	0	MIF_ACKR3	Mif - Ackr3	MIF	Secreted Signaling	PMID: 26175090
307	Reactive Astrocyte	Venous EC	Mif	Ackr3	0.00579974	0	MIF_ACKR3	Mif - Ackr3	MIF	Secreted Signaling	PMID: 26175090
308	OPC 1	Venous EC	Mif	Ackr3	0.0155499	0	MIF_ACKR3	Mif - Ackr3	MIF	Secreted Signaling	PMID: 26175090
309	NPY+ Cell	Venous EC	Mif	Ackr3	0.00952965	0	MIF_ACKR3	Mif - Ackr3	MIF	Secreted Signaling	PMID: 26175090
310	B Cell	Venous EC	Mif	Ackr3	0.00450121	0	MIF_ACKR3	Mif - Ackr3	MIF	Secreted Signaling	PMID: 26175090
311	GABAergic Neuron	Venous EC	Mif	Ackr3	0.00918023	0	MIF_ACKR3	Mif - Ackr3	MIF	Secreted Signaling	PMID: 26175090
312	Choroid Plexus Cell	OPC 1	Mif	Ackr3	0.00911011	0	MIF_ACKR3	Mif - Ackr3	MIF	Secreted Signaling	PMID: 26175090
313	Arterial SMC	OPC 1	Mif	Ackr3	0.002062	0.03	MIF_ACKR3	Mif - Ackr3	MIF	Secreted Signaling	PMID: 26175090
314	Ependymal Cell	OPC 1	Mif	Ackr3	0.00919186	0	MIF_ACKR3	Mif - Ackr3	MIF	Secreted Signaling	PMID: 26175090
315	T Cell	OPC 1	Mif	Ackr3	0.00244692	0.02	MIF_ACKR3	Mif - Ackr3	MIF	Secreted Signaling	PMID: 26175090
316	Venous EC	OPC 1	Mif	Ackr3	0.00260463	0.02	MIF_ACKR3	Mif - Ackr3	MIF	Secreted Signaling	PMID: 26175090
317	Fibroblast	OPC 1	Mif	Ackr3	0.0022069	0.02	MIF_ACKR3	Mif - Ackr3	MIF	Secreted Signaling	PMID: 26175090
318	Reactive Astrocyte	OPC 1	Mif	Ackr3	0.00330932	0.01	MIF_ACKR3	Mif - Ackr3	MIF	Secreted Signaling	PMID: 26175090
319	OPC 1	OPC 1	Mif	Ackr3	0.00891026	0	MIF_ACKR3	Mif - Ackr3	MIF	Secreted Signaling	PMID: 26175090
320	NPY+ Cell	OPC 1	Mif	Ackr3	0.00544638	0.01	MIF_ACKR3	Mif - Ackr3	MIF	Secreted Signaling	PMID: 26175090
321	B Cell	OPC 1	Mif	Ackr3	0.00256694	0.03	MIF_ACKR3	Mif - Ackr3	MIF	Secreted Signaling	PMID: 26175090
322	GABAergic Neuron	OPC 1	Mif	Ackr3	0.00524588	0.01	MIF_ACKR3	Mif - Ackr3	MIF	Secreted Signaling	PMID: 26175090
323	Choroid Plexus Cell	Fenestrated EC	Mif	Ackr3	0.00532472	0.01	MIF_ACKR3	Mif - Ackr3	MIF	Secreted Signaling	PMID: 26175090
324	Arterial SMC	Fenestrated EC	Mif	Ackr3	0.00120165	0.03	MIF_ACKR3	Mif - Ackr3	MIF	Secreted Signaling	PMID: 26175090
325	Ependymal Cell	Fenestrated EC	Mif	Ackr3	0.00537268	0.01	MIF_ACKR3	Mif - Ackr3	MIF	Secreted Signaling	PMID: 26175090
326	T Cell	Fenestrated EC	Mif	Ackr3	0.0014262	0.02	MIF_ACKR3	Mif - Ackr3	MIF	Secreted Signaling	PMID: 26175090
327	Venous EC	Fenestrated EC	Mif	Ackr3	0.00151822	0.02	MIF_ACKR3	Mif - Ackr3	MIF	Secreted Signaling	PMID: 26175090
328	Fibroblast	Fenestrated EC	Mif	Ackr3	0.00128617	0.02	MIF_ACKR3	Mif - Ackr3	MIF	Secreted Signaling	PMID: 26175090
329	Reactive Astrocyte	Fenestrated EC	Mif	Ackr3	0.00192955	0.02	MIF_ACKR3	Mif - Ackr3	MIF	Secreted Signaling	PMID: 26175090
330	OPC 1	Fenestrated EC	Mif	Ackr3	0.00520747	0.01	MIF_ACKR3	Mif - Ackr3	MIF	Secreted Signaling	PMID: 26175090
331	NPY+ Cell	Fenestrated EC	Mif	Ackr3	0.00317844	0.02	MIF_ACKR3	Mif - Ackr3	MIF	Secreted Signaling	PMID: 26175090
332	B Cell	Fenestrated EC	Mif	Ackr3	0.00149623	0.01	MIF_ACKR3	Mif - Ackr3	MIF	Secreted Signaling	PMID: 26175090
333	GABAergic Neuron	Fenestrated EC	Mif	Ackr3	0.00306118	0.02	MIF_ACKR3	Mif - Ackr3	MIF	Secreted Signaling	PMID: 26175090
334	Choroid Plexus Cell	Venous EC	Ctf1	LIFR_IL6ST	0.000560201	0	CTF1_LIFR_IL6ST	Ctf1 - (Lifr+Il6st)	LIFR	Secreted Signaling	KEGG: mmu04060
335	Pericyte	Microglia	Il34	Csf1r	0.0630437	0	IL34_CSF1R	Il34 - Csf1r	CSF	Secreted Signaling	KEGG: mmu04060
336	Fibroblast	Microglia	Il34	Csf1r	0.0401503	0	IL34_CSF1R	Il34 - Csf1r	CSF	Secreted Signaling	KEGG: mmu04060
337	Pericyte	Homeostatic Microglia	Il34	Csf1r	0.0649567	0	IL34_CSF1R	Il34 - Csf1r	CSF	Secreted Signaling	KEGG: mmu04060
338	Fibroblast	Homeostatic Microglia	Il34	Csf1r	0.0413994	0	IL34_CSF1R	Il34 - Csf1r	CSF	Secreted Signaling	KEGG: mmu04060
339	Pericyte	Border Associated Macrophage	Il34	Csf1r	0.0483042	0	IL34_CSF1R	Il34 - Csf1r	CSF	Secreted Signaling	KEGG: mmu04060
340	Fibroblast	Border Associated Macrophage	Il34	Csf1r	0.0305885	0	IL34_CSF1R	Il34 - Csf1r	CSF	Secreted Signaling	KEGG: mmu04060
341	Pericyte	Ccr2+ Monocyte/Macrophage	Il34	Csf1r	0.0324185	0	IL34_CSF1R	Il34 - Csf1r	CSF	Secreted Signaling	KEGG: mmu04060
342	Fibroblast	Ccr2+ Monocyte/Macrophage	Il34	Csf1r	0.020404	0	IL34_CSF1R	Il34 - Csf1r	CSF	Secreted Signaling	KEGG: mmu04060
343	Pericyte	Glutamatergic Neuron	Il34	Csf1r	0.00832706	0	IL34_CSF1R	Il34 - Csf1r	CSF	Secreted Signaling	KEGG: mmu04060
344	Fibroblast	Glutamatergic Neuron	Il34	Csf1r	0.00519309	0	IL34_CSF1R	Il34 - Csf1r	CSF	Secreted Signaling	KEGG: mmu04060
345	Microglia	Fibroblast	Tnf	Tnfrsf1a	0.00784856	0	TNF_TNFRSF1A	Tnf - Tnfrsf1a	TNF	Secreted Signaling	KEGG: mmu04060
346	Border Associated Macrophage	Fibroblast	Tnf	Tnfrsf1a	0.00192771	0	TNF_TNFRSF1A	Tnf - Tnfrsf1a	TNF	Secreted Signaling	KEGG: mmu04060
347	Ccr2+ Monocyte/Macrophage	Fibroblast	Tnf	Tnfrsf1a	0.00212905	0	TNF_TNFRSF1A	Tnf - Tnfrsf1a	TNF	Secreted Signaling	KEGG: mmu04060
348	Microglia	Ccr2+ Monocyte/Macrophage	Tnf	Tnfrsf1a	0.0144631	0	TNF_TNFRSF1A	Tnf - Tnfrsf1a	TNF	Secreted Signaling	KEGG: mmu04060
349	Border Associated Macrophage	Ccr2+ Monocyte/Macrophage	Tnf	Tnfrsf1a	0.00357029	0	TNF_TNFRSF1A	Tnf - Tnfrsf1a	TNF	Secreted Signaling	KEGG: mmu04060
350	Ccr2+ Monocyte/Macrophage	Ccr2+ Monocyte/Macrophage	Tnf	Tnfrsf1a	0.0039425	0	TNF_TNFRSF1A	Tnf - Tnfrsf1a	TNF	Secreted Signaling	KEGG: mmu04060
351	Microglia	Fenestrated EC	Tnf	Tnfrsf1a	0.0253014	0	TNF_TNFRSF1A	Tnf - Tnfrsf1a	TNF	Secreted Signaling	KEGG: mmu04060
352	Border Associated Macrophage	Fenestrated EC	Tnf	Tnfrsf1a	0.00629795	0	TNF_TNFRSF1A	Tnf - Tnfrsf1a	TNF	Secreted Signaling	KEGG: mmu04060
353	Ccr2+ Monocyte/Macrophage	Fenestrated EC	Tnf	Tnfrsf1a	0.00695254	0	TNF_TNFRSF1A	Tnf - Tnfrsf1a	TNF	Secreted Signaling	KEGG: mmu04060
354	Venous EC	Choroid Plexus Cell	Tnfsf12	Tnfrsf12a	0.000704998	0	TNFSF12_TNFRSF12A	Tnfsf12 - Tnfrsf12a	TWEAK	Secreted Signaling	KEGG: mmu04060
355	Fibroblast	Choroid Plexus Cell	Tnfsf12	Tnfrsf12a	0.000114089	0	TNFSF12_TNFRSF12A	Tnfsf12 - Tnfrsf12a	TWEAK	Secreted Signaling	KEGG: mmu04060
356	OPC 1	Choroid Plexus Cell	Tnfsf12	Tnfrsf12a	0.0005494	0	TNFSF12_TNFRSF12A	Tnfsf12 - Tnfrsf12a	TWEAK	Secreted Signaling	KEGG: mmu04060
357	Fibroblast	Ccr2+ Monocyte/Macrophage	Spp1	Cd44	0.0111566	0	SPP1_CD44	Spp1 - Cd44	SPP1	Secreted Signaling	PMID: 21907263
358	Fibroblast	OPC 1	Spp1	ITGAV_ITGB1	0.048635	0	SPP1_ITGAV_ITGB1	Spp1 - (Itgav+Itgb1)	SPP1	Secreted Signaling	PMID: 21907263
359	Fibroblast	T Cell	Spp1	ITGA4_ITGB1	0.0257906	0	SPP1_ITGA4_ITGB1	Spp1 - (Itga4+Itgb1)	SPP1	Secreted Signaling	PMID: 21907263
360	Fibroblast	Ccr2+ Monocyte/Macrophage	Spp1	ITGA4_ITGB1	0.0182956	0	SPP1_ITGA4_ITGB1	Spp1 - (Itga4+Itgb1)	SPP1	Secreted Signaling	PMID: 21907263
361	Fibroblast	Arterial SMC	Spp1	ITGA8_ITGB1	0.0583609	0	SPP1_ITGA8_ITGB1	Spp1 - (Itga8+Itgb1)	SPP1	Secreted Signaling	PMID: 21907263
362	Arterial SMC	Venous EC	Nampt	Insr	0.00122906	0	NAMPT_INSR	Nampt - Insr	VISFATIN	Secreted Signaling	PMID: 28490838
363	Venous EC	Venous EC	Nampt	Insr	0.00375388	0	NAMPT_INSR	Nampt - Insr	VISFATIN	Secreted Signaling	PMID: 28490838
364	NPY+ Cell	Capillary EC	Angptl4	Cdh5	0.00913138	0	ANGPTL4_CDH5	Angptl4 - Cdh5	ANGPTL	Secreted Signaling	PMID: 30049845
365	NPY+ Cell	Arterial EC	Angptl4	Cdh5	0.020513	0	ANGPTL4_CDH5	Angptl4 - Cdh5	ANGPTL	Secreted Signaling	PMID: 30049845
366	NPY+ Cell	Venous EC	Angptl4	Cdh5	0.0237813	0	ANGPTL4_CDH5	Angptl4 - Cdh5	ANGPTL	Secreted Signaling	PMID: 30049845
367	NPY+ Cell	Fenestrated EC	Angptl4	Cdh5	0.0172701	0	ANGPTL4_CDH5	Angptl4 - Cdh5	ANGPTL	Secreted Signaling	PMID: 30049845
368	NPY+ Cell	Fibroblast	Angptl4	Cdh11	0.0045468	0	ANGPTL4_CDH11	Angptl4 - Cdh11	ANGPTL	Secreted Signaling	PMID: 30049845
369	NPY+ Cell	Choroid Plexus Cell	Angptl4	Sdc2	0.00669271	0	ANGPTL4_SDC2	Angptl4 - Sdc2	ANGPTL	Secreted Signaling	PMID: 29017031
370	NPY+ Cell	Pericyte	Angptl4	Sdc2	0.0091477	0	ANGPTL4_SDC2	Angptl4 - Sdc2	ANGPTL	Secreted Signaling	PMID: 29017031
371	NPY+ Cell	Arterial SMC	Angptl4	Sdc2	0.0174116	0	ANGPTL4_SDC2	Angptl4 - Sdc2	ANGPTL	Secreted Signaling	PMID: 29017031
372	NPY+ Cell	Ependymal Cell	Angptl4	Sdc2	0.00435847	0	ANGPTL4_SDC2	Angptl4 - Sdc2	ANGPTL	Secreted Signaling	PMID: 29017031
373	NPY+ Cell	Fibroblast	Angptl4	Sdc2	0.00397159	0	ANGPTL4_SDC2	Angptl4 - Sdc2	ANGPTL	Secreted Signaling	PMID: 29017031
374	NPY+ Cell	Pericyte	Angptl4	Sdc3	0.00860087	0	ANGPTL4_SDC3	Angptl4 - Sdc3	ANGPTL	Secreted Signaling	PMID: 29017031
375	NPY+ Cell	Venous EC	Angptl4	Sdc3	0.0016892	0	ANGPTL4_SDC3	Angptl4 - Sdc3	ANGPTL	Secreted Signaling	PMID: 29017031
376	NPY+ Cell	OPC 1	Angptl4	Sdc3	0.0179347	0	ANGPTL4_SDC3	Angptl4 - Sdc3	ANGPTL	Secreted Signaling	PMID: 29017031
377	NPY+ Cell	Choroid Plexus Cell	Angptl4	Sdc4	0.0128509	0	ANGPTL4_SDC4	Angptl4 - Sdc4	ANGPTL	Secreted Signaling	PMID: 29017031
378	NPY+ Cell	Arterial SMC	Angptl4	Sdc4	0.0175129	0	ANGPTL4_SDC4	Angptl4 - Sdc4	ANGPTL	Secreted Signaling	PMID: 29017031
379	NPY+ Cell	Ependymal Cell	Angptl4	Sdc4	0.0192206	0	ANGPTL4_SDC4	Angptl4 - Sdc4	ANGPTL	Secreted Signaling	PMID: 29017031
380	NPY+ Cell	Border Associated Macrophage	Angptl4	Sdc4	0.00804601	0	ANGPTL4_SDC4	Angptl4 - Sdc4	ANGPTL	Secreted Signaling	PMID: 29017031
381	NPY+ Cell	Fibroblast	Angptl4	Sdc4	0.00459755	0	ANGPTL4_SDC4	Angptl4 - Sdc4	ANGPTL	Secreted Signaling	PMID: 29017031
382	NPY+ Cell	NPY+ Cell	Angptl4	Sdc4	0.00842277	0	ANGPTL4_SDC4	Angptl4 - Sdc4	ANGPTL	Secreted Signaling	PMID: 29017031
383	NPY+ Cell	B Cell	Angptl4	Sdc4	0.0054016	0	ANGPTL4_SDC4	Angptl4 - Sdc4	ANGPTL	Secreted Signaling	PMID: 29017031
384	Arterial SMC	Capillary EC	Angpt1	Tek	0.00137175	0	ANGPT1_TEK	Angpt1 - Tek	ANGPT	Secreted Signaling	PMID: 20651738
385	Arterial SMC	Arterial EC	Angpt1	Tek	0.00126777	0	ANGPT1_TEK	Angpt1 - Tek	ANGPT	Secreted Signaling	PMID: 20651738
386	Arterial SMC	Venous EC	Angpt1	Tek	0.00299993	0	ANGPT1_TEK	Angpt1 - Tek	ANGPT	Secreted Signaling	PMID: 20651738
387	Arterial SMC	Glutamatergic Neuron	Angpt1	Tek	0.000333401	0	ANGPT1_TEK	Angpt1 - Tek	ANGPT	Secreted Signaling	PMID: 20651738
388	Arterial SMC	Fenestrated EC	Angpt1	Tek	0.000216259	0	ANGPT1_TEK	Angpt1 - Tek	ANGPT	Secreted Signaling	PMID: 20651738
389	Ependymal Cell	Choroid Plexus Cell	Mdk	Sdc2	0.00483274	0	MDK_SDC2	Mdk - Sdc2	MK	Secreted Signaling	PMID: 28356350
390	Fibroblast	Choroid Plexus Cell	Mdk	Sdc2	0.0121341	0	MDK_SDC2	Mdk - Sdc2	MK	Secreted Signaling	PMID: 28356350
391	OPC 1	Choroid Plexus Cell	Mdk	Sdc2	0.00237647	0	MDK_SDC2	Mdk - Sdc2	MK	Secreted Signaling	PMID: 28356350
392	NPY+ Cell	Choroid Plexus Cell	Mdk	Sdc2	0.00711214	0	MDK_SDC2	Mdk - Sdc2	MK	Secreted Signaling	PMID: 28356350
393	GABAergic Neuron	Choroid Plexus Cell	Mdk	Sdc2	0.00566902	0	MDK_SDC2	Mdk - Sdc2	MK	Secreted Signaling	PMID: 28356350
394	Ependymal Cell	Pericyte	Mdk	Sdc2	0.00661	0	MDK_SDC2	Mdk - Sdc2	MK	Secreted Signaling	PMID: 28356350
395	Fibroblast	Pericyte	Mdk	Sdc2	0.0165518	0	MDK_SDC2	Mdk - Sdc2	MK	Secreted Signaling	PMID: 28356350
396	OPC 1	Pericyte	Mdk	Sdc2	0.00325339	0	MDK_SDC2	Mdk - Sdc2	MK	Secreted Signaling	PMID: 28356350
397	NPY+ Cell	Pericyte	Mdk	Sdc2	0.00971947	0	MDK_SDC2	Mdk - Sdc2	MK	Secreted Signaling	PMID: 28356350
398	GABAergic Neuron	Pericyte	Mdk	Sdc2	0.00775144	0	MDK_SDC2	Mdk - Sdc2	MK	Secreted Signaling	PMID: 28356350
399	Ependymal Cell	Arterial SMC	Mdk	Sdc2	0.0126106	0	MDK_SDC2	Mdk - Sdc2	MK	Secreted Signaling	PMID: 28356350
400	Fibroblast	Arterial SMC	Mdk	Sdc2	0.0312932	0	MDK_SDC2	Mdk - Sdc2	MK	Secreted Signaling	PMID: 28356350
401	OPC 1	Arterial SMC	Mdk	Sdc2	0.00622591	0	MDK_SDC2	Mdk - Sdc2	MK	Secreted Signaling	PMID: 28356350
402	NPY+ Cell	Arterial SMC	Mdk	Sdc2	0.0184903	0	MDK_SDC2	Mdk - Sdc2	MK	Secreted Signaling	PMID: 28356350
403	GABAergic Neuron	Arterial SMC	Mdk	Sdc2	0.0147728	0	MDK_SDC2	Mdk - Sdc2	MK	Secreted Signaling	PMID: 28356350
404	Ependymal Cell	Ependymal Cell	Mdk	Sdc2	0.00314515	0	MDK_SDC2	Mdk - Sdc2	MK	Secreted Signaling	PMID: 28356350
405	Fibroblast	Ependymal Cell	Mdk	Sdc2	0.00791716	0	MDK_SDC2	Mdk - Sdc2	MK	Secreted Signaling	PMID: 28356350
406	OPC 1	Ependymal Cell	Mdk	Sdc2	0.00154528	0	MDK_SDC2	Mdk - Sdc2	MK	Secreted Signaling	PMID: 28356350
407	NPY+ Cell	Ependymal Cell	Mdk	Sdc2	0.00463229	0	MDK_SDC2	Mdk - Sdc2	MK	Secreted Signaling	PMID: 28356350
408	GABAergic Neuron	Ependymal Cell	Mdk	Sdc2	0.00369049	0	MDK_SDC2	Mdk - Sdc2	MK	Secreted Signaling	PMID: 28356350
409	Ependymal Cell	Fibroblast	Mdk	Sdc2	0.00286566	0	MDK_SDC2	Mdk - Sdc2	MK	Secreted Signaling	PMID: 28356350
410	Fibroblast	Fibroblast	Mdk	Sdc2	0.00721667	0	MDK_SDC2	Mdk - Sdc2	MK	Secreted Signaling	PMID: 28356350
411	OPC 1	Fibroblast	Mdk	Sdc2	0.00140776	0	MDK_SDC2	Mdk - Sdc2	MK	Secreted Signaling	PMID: 28356350
412	NPY+ Cell	Fibroblast	Mdk	Sdc2	0.0042212	0	MDK_SDC2	Mdk - Sdc2	MK	Secreted Signaling	PMID: 28356350
413	GABAergic Neuron	Fibroblast	Mdk	Sdc2	0.0033627	0	MDK_SDC2	Mdk - Sdc2	MK	Secreted Signaling	PMID: 28356350
414	Ependymal Cell	Choroid Plexus Cell	Mdk	Sdc4	0.0092955	0	MDK_SDC4	Mdk - Sdc4	MK	Secreted Signaling	PMID: 28356350
415	Fibroblast	Choroid Plexus Cell	Mdk	Sdc4	0.0231822	0	MDK_SDC4	Mdk - Sdc4	MK	Secreted Signaling	PMID: 28356350
416	OPC 1	Choroid Plexus Cell	Mdk	Sdc4	0.00458145	0	MDK_SDC4	Mdk - Sdc4	MK	Secreted Signaling	PMID: 28356350
417	NPY+ Cell	Choroid Plexus Cell	Mdk	Sdc4	0.0136509	0	MDK_SDC4	Mdk - Sdc4	MK	Secreted Signaling	PMID: 28356350
418	GABAergic Neuron	Choroid Plexus Cell	Mdk	Sdc4	0.0108956	0	MDK_SDC4	Mdk - Sdc4	MK	Secreted Signaling	PMID: 28356350
419	Ependymal Cell	Arterial SMC	Mdk	Sdc4	0.0126843	0	MDK_SDC4	Mdk - Sdc4	MK	Secreted Signaling	PMID: 28356350
420	Fibroblast	Arterial SMC	Mdk	Sdc4	0.0314727	0	MDK_SDC4	Mdk - Sdc4	MK	Secreted Signaling	PMID: 28356350
421	OPC 1	Arterial SMC	Mdk	Sdc4	0.00626254	0	MDK_SDC4	Mdk - Sdc4	MK	Secreted Signaling	PMID: 28356350
422	NPY+ Cell	Arterial SMC	Mdk	Sdc4	0.0185977	0	MDK_SDC4	Mdk - Sdc4	MK	Secreted Signaling	PMID: 28356350
423	GABAergic Neuron	Arterial SMC	Mdk	Sdc4	0.014859	0	MDK_SDC4	Mdk - Sdc4	MK	Secreted Signaling	PMID: 28356350
424	Ependymal Cell	Ependymal Cell	Mdk	Sdc4	0.0139278	0	MDK_SDC4	Mdk - Sdc4	MK	Secreted Signaling	PMID: 28356350
425	Fibroblast	Ependymal Cell	Mdk	Sdc4	0.0344939	0	MDK_SDC4	Mdk - Sdc4	MK	Secreted Signaling	PMID: 28356350
426	OPC 1	Ependymal Cell	Mdk	Sdc4	0.0068809	0	MDK_SDC4	Mdk - Sdc4	MK	Secreted Signaling	PMID: 28356350
427	NPY+ Cell	Ependymal Cell	Mdk	Sdc4	0.020409	0	MDK_SDC4	Mdk - Sdc4	MK	Secreted Signaling	PMID: 28356350
428	GABAergic Neuron	Ependymal Cell	Mdk	Sdc4	0.0163122	0	MDK_SDC4	Mdk - Sdc4	MK	Secreted Signaling	PMID: 28356350
429	Ependymal Cell	Border Associated Macrophage	Mdk	Sdc4	0.00581214	0	MDK_SDC4	Mdk - Sdc4	MK	Secreted Signaling	PMID: 28356350
430	Fibroblast	Border Associated Macrophage	Mdk	Sdc4	0.0145715	0	MDK_SDC4	Mdk - Sdc4	MK	Secreted Signaling	PMID: 28356350
431	OPC 1	Border Associated Macrophage	Mdk	Sdc4	0.00285952	0	MDK_SDC4	Mdk - Sdc4	MK	Secreted Signaling	PMID: 28356350
432	NPY+ Cell	Border Associated Macrophage	Mdk	Sdc4	0.00854951	0	MDK_SDC4	Mdk - Sdc4	MK	Secreted Signaling	PMID: 28356350
433	GABAergic Neuron	Border Associated Macrophage	Mdk	Sdc4	0.00681674	0	MDK_SDC4	Mdk - Sdc4	MK	Secreted Signaling	PMID: 28356350
434	Ependymal Cell	Fibroblast	Mdk	Sdc4	0.0033179	0	MDK_SDC4	Mdk - Sdc4	MK	Secreted Signaling	PMID: 28356350
435	Fibroblast	Fibroblast	Mdk	Sdc4	0.00834982	0	MDK_SDC4	Mdk - Sdc4	MK	Secreted Signaling	PMID: 28356350
436	OPC 1	Fibroblast	Mdk	Sdc4	0.0016303	0	MDK_SDC4	Mdk - Sdc4	MK	Secreted Signaling	PMID: 28356350
437	NPY+ Cell	Fibroblast	Mdk	Sdc4	0.00488632	0	MDK_SDC4	Mdk - Sdc4	MK	Secreted Signaling	PMID: 28356350
438	GABAergic Neuron	Fibroblast	Mdk	Sdc4	0.00389307	0	MDK_SDC4	Mdk - Sdc4	MK	Secreted Signaling	PMID: 28356350
439	Ependymal Cell	NPY+ Cell	Mdk	Sdc4	0.00608494	0	MDK_SDC4	Mdk - Sdc4	MK	Secreted Signaling	PMID: 28356350
440	Fibroblast	NPY+ Cell	Mdk	Sdc4	0.0152491	0	MDK_SDC4	Mdk - Sdc4	MK	Secreted Signaling	PMID: 28356350
441	OPC 1	NPY+ Cell	Mdk	Sdc4	0.00299415	0	MDK_SDC4	Mdk - Sdc4	MK	Secreted Signaling	PMID: 28356350
442	NPY+ Cell	NPY+ Cell	Mdk	Sdc4	0.00894964	0	MDK_SDC4	Mdk - Sdc4	MK	Secreted Signaling	PMID: 28356350
443	GABAergic Neuron	NPY+ Cell	Mdk	Sdc4	0.00713636	0	MDK_SDC4	Mdk - Sdc4	MK	Secreted Signaling	PMID: 28356350
444	Ependymal Cell	B Cell	Mdk	Sdc4	0.00389903	0	MDK_SDC4	Mdk - Sdc4	MK	Secreted Signaling	PMID: 28356350
445	Fibroblast	B Cell	Mdk	Sdc4	0.00980361	0	MDK_SDC4	Mdk - Sdc4	MK	Secreted Signaling	PMID: 28356350
446	OPC 1	B Cell	Mdk	Sdc4	0.00191641	0	MDK_SDC4	Mdk - Sdc4	MK	Secreted Signaling	PMID: 28356350
447	NPY+ Cell	B Cell	Mdk	Sdc4	0.00574058	0	MDK_SDC4	Mdk - Sdc4	MK	Secreted Signaling	PMID: 28356350
448	GABAergic Neuron	B Cell	Mdk	Sdc4	0.00457448	0	MDK_SDC4	Mdk - Sdc4	MK	Secreted Signaling	PMID: 28356350
449	Ependymal Cell	Astrocyte	Mdk	Ptprz1	0.0222542	0	MDK_PTPRZ1	Mdk - Ptprz1	MK	Secreted Signaling	PMID: 28356350
450	Fibroblast	Astrocyte	Mdk	Ptprz1	0.0544362	0	MDK_PTPRZ1	Mdk - Ptprz1	MK	Secreted Signaling	PMID: 28356350
451	OPC 1	Astrocyte	Mdk	Ptprz1	0.0110416	0	MDK_PTPRZ1	Mdk - Ptprz1	MK	Secreted Signaling	PMID: 28356350
452	NPY+ Cell	Astrocyte	Mdk	Ptprz1	0.0324823	0	MDK_PTPRZ1	Mdk - Ptprz1	MK	Secreted Signaling	PMID: 28356350
453	GABAergic Neuron	Astrocyte	Mdk	Ptprz1	0.0260263	0	MDK_PTPRZ1	Mdk - Ptprz1	MK	Secreted Signaling	PMID: 28356350
454	Ependymal Cell	Ependymal Cell	Mdk	Ptprz1	0.0110763	0	MDK_PTPRZ1	Mdk - Ptprz1	MK	Secreted Signaling	PMID: 28356350
455	Fibroblast	Ependymal Cell	Mdk	Ptprz1	0.0275494	0	MDK_PTPRZ1	Mdk - Ptprz1	MK	Secreted Signaling	PMID: 28356350
456	OPC 1	Ependymal Cell	Mdk	Ptprz1	0.00546414	0	MDK_PTPRZ1	Mdk - Ptprz1	MK	Secreted Signaling	PMID: 28356350
457	NPY+ Cell	Ependymal Cell	Mdk	Ptprz1	0.0162525	0	MDK_PTPRZ1	Mdk - Ptprz1	MK	Secreted Signaling	PMID: 28356350
458	GABAergic Neuron	Ependymal Cell	Mdk	Ptprz1	0.0129789	0	MDK_PTPRZ1	Mdk - Ptprz1	MK	Secreted Signaling	PMID: 28356350
459	Ependymal Cell	Reactive Astrocyte	Mdk	Ptprz1	0.0165896	0	MDK_PTPRZ1	Mdk - Ptprz1	MK	Secreted Signaling	PMID: 28356350
460	Fibroblast	Reactive Astrocyte	Mdk	Ptprz1	0.0409228	0	MDK_PTPRZ1	Mdk - Ptprz1	MK	Secreted Signaling	PMID: 28356350
461	OPC 1	Reactive Astrocyte	Mdk	Ptprz1	0.0082071	0	MDK_PTPRZ1	Mdk - Ptprz1	MK	Secreted Signaling	PMID: 28356350
462	NPY+ Cell	Reactive Astrocyte	Mdk	Ptprz1	0.0242789	0	MDK_PTPRZ1	Mdk - Ptprz1	MK	Secreted Signaling	PMID: 28356350
463	GABAergic Neuron	Reactive Astrocyte	Mdk	Ptprz1	0.0194206	0	MDK_PTPRZ1	Mdk - Ptprz1	MK	Secreted Signaling	PMID: 28356350
464	Ependymal Cell	OPC 1	Mdk	Ptprz1	0.0429375	0	MDK_PTPRZ1	Mdk - Ptprz1	MK	Secreted Signaling	PMID: 28356350
465	Fibroblast	OPC 1	Mdk	Ptprz1	0.101912	0	MDK_PTPRZ1	Mdk - Ptprz1	MK	Secreted Signaling	PMID: 28356350
466	OPC 1	OPC 1	Mdk	Ptprz1	0.0215333	0	MDK_PTPRZ1	Mdk - Ptprz1	MK	Secreted Signaling	PMID: 28356350
467	NPY+ Cell	OPC 1	Mdk	Ptprz1	0.0620683	0	MDK_PTPRZ1	Mdk - Ptprz1	MK	Secreted Signaling	PMID: 28356350
468	GABAergic Neuron	OPC 1	Mdk	Ptprz1	0.0500361	0	MDK_PTPRZ1	Mdk - Ptprz1	MK	Secreted Signaling	PMID: 28356350
469	Ependymal Cell	NPY+ Cell	Mdk	Ptprz1	0.0190028	0	MDK_PTPRZ1	Mdk - Ptprz1	MK	Secreted Signaling	PMID: 28356350
470	Fibroblast	NPY+ Cell	Mdk	Ptprz1	0.0467077	0	MDK_PTPRZ1	Mdk - Ptprz1	MK	Secreted Signaling	PMID: 28356350
471	OPC 1	NPY+ Cell	Mdk	Ptprz1	0.00941265	0	MDK_PTPRZ1	Mdk - Ptprz1	MK	Secreted Signaling	PMID: 28356350
472	NPY+ Cell	NPY+ Cell	Mdk	Ptprz1	0.0277791	0	MDK_PTPRZ1	Mdk - Ptprz1	MK	Secreted Signaling	PMID: 28356350
473	GABAergic Neuron	NPY+ Cell	Mdk	Ptprz1	0.0222364	0	MDK_PTPRZ1	Mdk - Ptprz1	MK	Secreted Signaling	PMID: 28356350
474	Ependymal Cell	OPC 2	Mdk	Ptprz1	0.0378831	0	MDK_PTPRZ1	Mdk - Ptprz1	MK	Secreted Signaling	PMID: 28356350
475	Fibroblast	OPC 2	Mdk	Ptprz1	0.0905726	0	MDK_PTPRZ1	Mdk - Ptprz1	MK	Secreted Signaling	PMID: 28356350
476	OPC 1	OPC 2	Mdk	Ptprz1	0.0189486	0	MDK_PTPRZ1	Mdk - Ptprz1	MK	Secreted Signaling	PMID: 28356350
477	NPY+ Cell	OPC 2	Mdk	Ptprz1	0.0548911	0	MDK_PTPRZ1	Mdk - Ptprz1	MK	Secreted Signaling	PMID: 28356350
478	GABAergic Neuron	OPC 2	Mdk	Ptprz1	0.0441846	0	MDK_PTPRZ1	Mdk - Ptprz1	MK	Secreted Signaling	PMID: 28356350
479	Ependymal Cell	Glutamatergic Neuron	Mdk	Ptprz1	0.00344844	0	MDK_PTPRZ1	Mdk - Ptprz1	MK	Secreted Signaling	PMID: 28356350
480	Fibroblast	Glutamatergic Neuron	Mdk	Ptprz1	0.00867661	0	MDK_PTPRZ1	Mdk - Ptprz1	MK	Secreted Signaling	PMID: 28356350
481	OPC 1	Glutamatergic Neuron	Mdk	Ptprz1	0.00169455	0	MDK_PTPRZ1	Mdk - Ptprz1	MK	Secreted Signaling	PMID: 28356350
482	NPY+ Cell	Glutamatergic Neuron	Mdk	Ptprz1	0.00507826	0	MDK_PTPRZ1	Mdk - Ptprz1	MK	Secreted Signaling	PMID: 28356350
483	GABAergic Neuron	Glutamatergic Neuron	Mdk	Ptprz1	0.00404615	0	MDK_PTPRZ1	Mdk - Ptprz1	MK	Secreted Signaling	PMID: 28356350
484	Ependymal Cell	GABAergic Neuron	Mdk	Ptprz1	0.0129702	0	MDK_PTPRZ1	Mdk - Ptprz1	MK	Secreted Signaling	PMID: 28356350
485	Fibroblast	GABAergic Neuron	Mdk	Ptprz1	0.0321683	0	MDK_PTPRZ1	Mdk - Ptprz1	MK	Secreted Signaling	PMID: 28356350
486	OPC 1	GABAergic Neuron	Mdk	Ptprz1	0.00640465	0	MDK_PTPRZ1	Mdk - Ptprz1	MK	Secreted Signaling	PMID: 28356350
487	NPY+ Cell	GABAergic Neuron	Mdk	Ptprz1	0.0190144	0	MDK_PTPRZ1	Mdk - Ptprz1	MK	Secreted Signaling	PMID: 28356350
488	GABAergic Neuron	GABAergic Neuron	Mdk	Ptprz1	0.0151932	0	MDK_PTPRZ1	Mdk - Ptprz1	MK	Secreted Signaling	PMID: 28356350
489	Ependymal Cell	T Cell	Mdk	ITGA4_ITGB1	0.00346661	0	MDK_ITGA4_ITGB1	Mdk - (Itga4+Itgb1)	MK	Secreted Signaling	PMID: 28356350
490	Fibroblast	T Cell	Mdk	ITGA4_ITGB1	0.00872208	0	MDK_ITGA4_ITGB1	Mdk - (Itga4+Itgb1)	MK	Secreted Signaling	PMID: 28356350
491	OPC 1	T Cell	Mdk	ITGA4_ITGB1	0.0017035	0	MDK_ITGA4_ITGB1	Mdk - (Itga4+Itgb1)	MK	Secreted Signaling	PMID: 28356350
492	NPY+ Cell	T Cell	Mdk	ITGA4_ITGB1	0.00510497	0	MDK_ITGA4_ITGB1	Mdk - (Itga4+Itgb1)	MK	Secreted Signaling	PMID: 28356350
493	GABAergic Neuron	T Cell	Mdk	ITGA4_ITGB1	0.00406745	0	MDK_ITGA4_ITGB1	Mdk - (Itga4+Itgb1)	MK	Secreted Signaling	PMID: 28356350
494	Ependymal Cell	Ccr2+ Monocyte/Macrophage	Mdk	ITGA4_ITGB1	0.00244291	0	MDK_ITGA4_ITGB1	Mdk - (Itga4+Itgb1)	MK	Secreted Signaling	PMID: 28356350
495	Fibroblast	Ccr2+ Monocyte/Macrophage	Mdk	ITGA4_ITGB1	0.00615601	0	MDK_ITGA4_ITGB1	Mdk - (Itga4+Itgb1)	MK	Secreted Signaling	PMID: 28356350
496	OPC 1	Ccr2+ Monocyte/Macrophage	Mdk	ITGA4_ITGB1	0.00119982	0	MDK_ITGA4_ITGB1	Mdk - (Itga4+Itgb1)	MK	Secreted Signaling	PMID: 28356350
497	NPY+ Cell	Ccr2+ Monocyte/Macrophage	Mdk	ITGA4_ITGB1	0.0035992	0	MDK_ITGA4_ITGB1	Mdk - (Itga4+Itgb1)	MK	Secreted Signaling	PMID: 28356350
498	GABAergic Neuron	Ccr2+ Monocyte/Macrophage	Mdk	ITGA4_ITGB1	0.00286683	0	MDK_ITGA4_ITGB1	Mdk - (Itga4+Itgb1)	MK	Secreted Signaling	PMID: 28356350
499	Ependymal Cell	Capillary EC	Mdk	ITGA6_ITGB1	0.00605388	0	MDK_ITGA6_ITGB1	Mdk - (Itga6+Itgb1)	MK	Secreted Signaling	PMID: 28356350
500	Fibroblast	Capillary EC	Mdk	ITGA6_ITGB1	0.015172	0	MDK_ITGA6_ITGB1	Mdk - (Itga6+Itgb1)	MK	Secreted Signaling	PMID: 28356350
501	OPC 1	Capillary EC	Mdk	ITGA6_ITGB1	0.00297882	0	MDK_ITGA6_ITGB1	Mdk - (Itga6+Itgb1)	MK	Secreted Signaling	PMID: 28356350
502	NPY+ Cell	Capillary EC	Mdk	ITGA6_ITGB1	0.00890409	0	MDK_ITGA6_ITGB1	Mdk - (Itga6+Itgb1)	MK	Secreted Signaling	PMID: 28356350
503	GABAergic Neuron	Capillary EC	Mdk	ITGA6_ITGB1	0.00709997	0	MDK_ITGA6_ITGB1	Mdk - (Itga6+Itgb1)	MK	Secreted Signaling	PMID: 28356350
504	Ependymal Cell	Microglia	Mdk	ITGA6_ITGB1	0.00380612	0	MDK_ITGA6_ITGB1	Mdk - (Itga6+Itgb1)	MK	Secreted Signaling	PMID: 28356350
505	Fibroblast	Microglia	Mdk	ITGA6_ITGB1	0.00957136	0	MDK_ITGA6_ITGB1	Mdk - (Itga6+Itgb1)	MK	Secreted Signaling	PMID: 28356350
506	OPC 1	Microglia	Mdk	ITGA6_ITGB1	0.00187066	0	MDK_ITGA6_ITGB1	Mdk - (Itga6+Itgb1)	MK	Secreted Signaling	PMID: 28356350
507	NPY+ Cell	Microglia	Mdk	ITGA6_ITGB1	0.00560403	0	MDK_ITGA6_ITGB1	Mdk - (Itga6+Itgb1)	MK	Secreted Signaling	PMID: 28356350
508	GABAergic Neuron	Microglia	Mdk	ITGA6_ITGB1	0.00446555	0	MDK_ITGA6_ITGB1	Mdk - (Itga6+Itgb1)	MK	Secreted Signaling	PMID: 28356350
509	Ependymal Cell	Arterial EC	Mdk	ITGA6_ITGB1	0.00484984	0	MDK_ITGA6_ITGB1	Mdk - (Itga6+Itgb1)	MK	Secreted Signaling	PMID: 28356350
510	Fibroblast	Arterial EC	Mdk	ITGA6_ITGB1	0.0121767	0	MDK_ITGA6_ITGB1	Mdk - (Itga6+Itgb1)	MK	Secreted Signaling	PMID: 28356350
511	OPC 1	Arterial EC	Mdk	ITGA6_ITGB1	0.0023849	0	MDK_ITGA6_ITGB1	Mdk - (Itga6+Itgb1)	MK	Secreted Signaling	PMID: 28356350
512	NPY+ Cell	Arterial EC	Mdk	ITGA6_ITGB1	0.00713724	0	MDK_ITGA6_ITGB1	Mdk - (Itga6+Itgb1)	MK	Secreted Signaling	PMID: 28356350
513	GABAergic Neuron	Arterial EC	Mdk	ITGA6_ITGB1	0.00568906	0	MDK_ITGA6_ITGB1	Mdk - (Itga6+Itgb1)	MK	Secreted Signaling	PMID: 28356350
514	Ependymal Cell	Venous EC	Mdk	ITGA6_ITGB1	0.011093	0	MDK_ITGA6_ITGB1	Mdk - (Itga6+Itgb1)	MK	Secreted Signaling	PMID: 28356350
515	Fibroblast	Venous EC	Mdk	ITGA6_ITGB1	0.0275901	0	MDK_ITGA6_ITGB1	Mdk - (Itga6+Itgb1)	MK	Secreted Signaling	PMID: 28356350
516	OPC 1	Venous EC	Mdk	ITGA6_ITGB1	0.0054724	0	MDK_ITGA6_ITGB1	Mdk - (Itga6+Itgb1)	MK	Secreted Signaling	PMID: 28356350
517	NPY+ Cell	Venous EC	Mdk	ITGA6_ITGB1	0.0162767	0	MDK_ITGA6_ITGB1	Mdk - (Itga6+Itgb1)	MK	Secreted Signaling	PMID: 28356350
518	GABAergic Neuron	Venous EC	Mdk	ITGA6_ITGB1	0.0129984	0	MDK_ITGA6_ITGB1	Mdk - (Itga6+Itgb1)	MK	Secreted Signaling	PMID: 28356350
519	Ependymal Cell	Microglia	Mdk	Lrp1	0.00480829	0	MDK_LRP1	Mdk - Lrp1	MK	Secreted Signaling	PMID: 28356350
520	Fibroblast	Microglia	Mdk	Lrp1	0.0120731	0	MDK_LRP1	Mdk - Lrp1	MK	Secreted Signaling	PMID: 28356350
521	OPC 1	Microglia	Mdk	Lrp1	0.00236442	0	MDK_LRP1	Mdk - Lrp1	MK	Secreted Signaling	PMID: 28356350
522	NPY+ Cell	Microglia	Mdk	Lrp1	0.00707623	0	MDK_LRP1	Mdk - Lrp1	MK	Secreted Signaling	PMID: 28356350
523	GABAergic Neuron	Microglia	Mdk	Lrp1	0.00564036	0	MDK_LRP1	Mdk - Lrp1	MK	Secreted Signaling	PMID: 28356350
524	Ependymal Cell	Homeostatic Microglia	Mdk	Lrp1	0.0053816	0	MDK_LRP1	Mdk - Lrp1	MK	Secreted Signaling	PMID: 28356350
525	Fibroblast	Homeostatic Microglia	Mdk	Lrp1	0.0135009	0	MDK_LRP1	Mdk - Lrp1	MK	Secreted Signaling	PMID: 28356350
526	OPC 1	Homeostatic Microglia	Mdk	Lrp1	0.00264711	0	MDK_LRP1	Mdk - Lrp1	MK	Secreted Signaling	PMID: 28356350
527	NPY+ Cell	Homeostatic Microglia	Mdk	Lrp1	0.00791781	0	MDK_LRP1	Mdk - Lrp1	MK	Secreted Signaling	PMID: 28356350
528	GABAergic Neuron	Homeostatic Microglia	Mdk	Lrp1	0.00631226	0	MDK_LRP1	Mdk - Lrp1	MK	Secreted Signaling	PMID: 28356350
529	Ependymal Cell	Choroid Plexus Cell	Mdk	Lrp1	0.00342598	0	MDK_LRP1	Mdk - Lrp1	MK	Secreted Signaling	PMID: 28356350
530	Fibroblast	Choroid Plexus Cell	Mdk	Lrp1	0.00862039	0	MDK_LRP1	Mdk - Lrp1	MK	Secreted Signaling	PMID: 28356350
531	OPC 1	Choroid Plexus Cell	Mdk	Lrp1	0.0016835	0	MDK_LRP1	Mdk - Lrp1	MK	Secreted Signaling	PMID: 28356350
532	NPY+ Cell	Choroid Plexus Cell	Mdk	Lrp1	0.00504523	0	MDK_LRP1	Mdk - Lrp1	MK	Secreted Signaling	PMID: 28356350
533	GABAergic Neuron	Choroid Plexus Cell	Mdk	Lrp1	0.00401981	0	MDK_LRP1	Mdk - Lrp1	MK	Secreted Signaling	PMID: 28356350
534	Ependymal Cell	Pericyte	Mdk	Lrp1	0.00490469	0	MDK_LRP1	Mdk - Lrp1	MK	Secreted Signaling	PMID: 28356350
535	Fibroblast	Pericyte	Mdk	Lrp1	0.0123134	0	MDK_LRP1	Mdk - Lrp1	MK	Secreted Signaling	PMID: 28356350
536	OPC 1	Pericyte	Mdk	Lrp1	0.00241194	0	MDK_LRP1	Mdk - Lrp1	MK	Secreted Signaling	PMID: 28356350
537	NPY+ Cell	Pericyte	Mdk	Lrp1	0.00721777	0	MDK_LRP1	Mdk - Lrp1	MK	Secreted Signaling	PMID: 28356350
538	GABAergic Neuron	Pericyte	Mdk	Lrp1	0.00575335	0	MDK_LRP1	Mdk - Lrp1	MK	Secreted Signaling	PMID: 28356350
539	Ependymal Cell	Fibroblast	Mdk	Lrp1	0.0133864	0	MDK_LRP1	Mdk - Lrp1	MK	Secreted Signaling	PMID: 28356350
540	Fibroblast	Fibroblast	Mdk	Lrp1	0.0331798	0	MDK_LRP1	Mdk - Lrp1	MK	Secreted Signaling	PMID: 28356350
541	OPC 1	Fibroblast	Mdk	Lrp1	0.00661157	0	MDK_LRP1	Mdk - Lrp1	MK	Secreted Signaling	PMID: 28356350
542	NPY+ Cell	Fibroblast	Mdk	Lrp1	0.0196207	0	MDK_LRP1	Mdk - Lrp1	MK	Secreted Signaling	PMID: 28356350
543	GABAergic Neuron	Fibroblast	Mdk	Lrp1	0.0156795	0	MDK_LRP1	Mdk - Lrp1	MK	Secreted Signaling	PMID: 28356350
544	Ependymal Cell	OPC 1	Mdk	Lrp1	0.0213413	0	MDK_LRP1	Mdk - Lrp1	MK	Secreted Signaling	PMID: 28356350
545	Fibroblast	OPC 1	Mdk	Lrp1	0.0522737	0	MDK_LRP1	Mdk - Lrp1	MK	Secreted Signaling	PMID: 28356350
546	OPC 1	OPC 1	Mdk	Lrp1	0.0105837	0	MDK_LRP1	Mdk - Lrp1	MK	Secreted Signaling	PMID: 28356350
547	NPY+ Cell	OPC 1	Mdk	Lrp1	0.0311632	0	MDK_LRP1	Mdk - Lrp1	MK	Secreted Signaling	PMID: 28356350
548	GABAergic Neuron	OPC 1	Mdk	Lrp1	0.0249626	0	MDK_LRP1	Mdk - Lrp1	MK	Secreted Signaling	PMID: 28356350
549	Ependymal Cell	OPC 2	Mdk	Lrp1	0.020413	0	MDK_LRP1	Mdk - Lrp1	MK	Secreted Signaling	PMID: 28356350
550	Fibroblast	OPC 2	Mdk	Lrp1	0.0500688	0	MDK_LRP1	Mdk - Lrp1	MK	Secreted Signaling	PMID: 28356350
551	OPC 1	OPC 2	Mdk	Lrp1	0.0101185	0	MDK_LRP1	Mdk - Lrp1	MK	Secreted Signaling	PMID: 28356350
552	NPY+ Cell	OPC 2	Mdk	Lrp1	0.0298207	0	MDK_LRP1	Mdk - Lrp1	MK	Secreted Signaling	PMID: 28356350
553	GABAergic Neuron	OPC 2	Mdk	Lrp1	0.0238806	0	MDK_LRP1	Mdk - Lrp1	MK	Secreted Signaling	PMID: 28356350
554	Ependymal Cell	Capillary EC	Mdk	Ncl	0.00462418	0	MDK_NCL	Mdk - Ncl	MK	Secreted Signaling	PMID: 28356350
555	Fibroblast	Capillary EC	Mdk	Ncl	0.0116141	0	MDK_NCL	Mdk - Ncl	MK	Secreted Signaling	PMID: 28356350
556	OPC 1	Capillary EC	Mdk	Ncl	0.00227367	0	MDK_NCL	Mdk - Ncl	MK	Secreted Signaling	PMID: 28356350
557	NPY+ Cell	Capillary EC	Mdk	Ncl	0.00680587	0	MDK_NCL	Mdk - Ncl	MK	Secreted Signaling	PMID: 28356350
558	GABAergic Neuron	Capillary EC	Mdk	Ncl	0.00542456	0	MDK_NCL	Mdk - Ncl	MK	Secreted Signaling	PMID: 28356350
559	Ependymal Cell	Microglia	Mdk	Ncl	0.0176567	0	MDK_NCL	Mdk - Ncl	MK	Secreted Signaling	PMID: 28356350
560	Fibroblast	Microglia	Mdk	Ncl	0.043486	0	MDK_NCL	Mdk - Ncl	MK	Secreted Signaling	PMID: 28356350
561	OPC 1	Microglia	Mdk	Ncl	0.00873984	0	MDK_NCL	Mdk - Ncl	MK	Secreted Signaling	PMID: 28356350
562	NPY+ Cell	Microglia	Mdk	Ncl	0.0258277	0	MDK_NCL	Mdk - Ncl	MK	Secreted Signaling	PMID: 28356350
563	GABAergic Neuron	Microglia	Mdk	Ncl	0.0206661	0	MDK_NCL	Mdk - Ncl	MK	Secreted Signaling	PMID: 28356350
564	Ependymal Cell	Homeostatic Microglia	Mdk	Ncl	0.0159099	0	MDK_NCL	Mdk - Ncl	MK	Secreted Signaling	PMID: 28356350
565	Fibroblast	Homeostatic Microglia	Mdk	Ncl	0.0392861	0	MDK_NCL	Mdk - Ncl	MK	Secreted Signaling	PMID: 28356350
566	OPC 1	Homeostatic Microglia	Mdk	Ncl	0.00786814	0	MDK_NCL	Mdk - Ncl	MK	Secreted Signaling	PMID: 28356350
567	NPY+ Cell	Homeostatic Microglia	Mdk	Ncl	0.0232917	0	MDK_NCL	Mdk - Ncl	MK	Secreted Signaling	PMID: 28356350
568	GABAergic Neuron	Homeostatic Microglia	Mdk	Ncl	0.0186272	0	MDK_NCL	Mdk - Ncl	MK	Secreted Signaling	PMID: 28356350
569	Ependymal Cell	Choroid Plexus Cell	Mdk	Ncl	0.00944815	0	MDK_NCL	Mdk - Ncl	MK	Secreted Signaling	PMID: 28356350
570	Fibroblast	Choroid Plexus Cell	Mdk	Ncl	0.0235574	0	MDK_NCL	Mdk - Ncl	MK	Secreted Signaling	PMID: 28356350
571	OPC 1	Choroid Plexus Cell	Mdk	Ncl	0.00465705	0	MDK_NCL	Mdk - Ncl	MK	Secreted Signaling	PMID: 28356350
572	NPY+ Cell	Choroid Plexus Cell	Mdk	Ncl	0.0138741	0	MDK_NCL	Mdk - Ncl	MK	Secreted Signaling	PMID: 28356350
573	GABAergic Neuron	Choroid Plexus Cell	Mdk	Ncl	0.0110742	0	MDK_NCL	Mdk - Ncl	MK	Secreted Signaling	PMID: 28356350
574	Ependymal Cell	Pericyte	Mdk	Ncl	0.00638005	0	MDK_NCL	Mdk - Ncl	MK	Secreted Signaling	PMID: 28356350
575	Fibroblast	Pericyte	Mdk	Ncl	0.0159815	0	MDK_NCL	Mdk - Ncl	MK	Secreted Signaling	PMID: 28356350
576	OPC 1	Pericyte	Mdk	Ncl	0.00313983	0	MDK_NCL	Mdk - Ncl	MK	Secreted Signaling	PMID: 28356350
577	NPY+ Cell	Pericyte	Mdk	Ncl	0.00938237	0	MDK_NCL	Mdk - Ncl	MK	Secreted Signaling	PMID: 28356350
578	GABAergic Neuron	Pericyte	Mdk	Ncl	0.00748207	0	MDK_NCL	Mdk - Ncl	MK	Secreted Signaling	PMID: 28356350
579	Ependymal Cell	Arterial EC	Mdk	Ncl	0.00537505	0	MDK_NCL	Mdk - Ncl	MK	Secreted Signaling	PMID: 28356350
580	Fibroblast	Arterial EC	Mdk	Ncl	0.0134846	0	MDK_NCL	Mdk - Ncl	MK	Secreted Signaling	PMID: 28356350
581	OPC 1	Arterial EC	Mdk	Ncl	0.00264388	0	MDK_NCL	Mdk - Ncl	MK	Secreted Signaling	PMID: 28356350
582	NPY+ Cell	Arterial EC	Mdk	Ncl	0.00790819	0	MDK_NCL	Mdk - Ncl	MK	Secreted Signaling	PMID: 28356350
583	GABAergic Neuron	Arterial EC	Mdk	Ncl	0.00630458	0	MDK_NCL	Mdk - Ncl	MK	Secreted Signaling	PMID: 28356350
584	Ependymal Cell	Arterial SMC	Mdk	Ncl	0.0138636	0	MDK_NCL	Mdk - Ncl	MK	Secreted Signaling	PMID: 28356350
585	Fibroblast	Arterial SMC	Mdk	Ncl	0.034338	0	MDK_NCL	Mdk - Ncl	MK	Secreted Signaling	PMID: 28356350
586	OPC 1	Arterial SMC	Mdk	Ncl	0.00684893	0	MDK_NCL	Mdk - Ncl	MK	Secreted Signaling	PMID: 28356350
587	NPY+ Cell	Arterial SMC	Mdk	Ncl	0.0203155	0	MDK_NCL	Mdk - Ncl	MK	Secreted Signaling	PMID: 28356350
588	GABAergic Neuron	Arterial SMC	Mdk	Ncl	0.0162371	0	MDK_NCL	Mdk - Ncl	MK	Secreted Signaling	PMID: 28356350
589	Ependymal Cell	Ependymal Cell	Mdk	Ncl	0.0132487	0	MDK_NCL	Mdk - Ncl	MK	Secreted Signaling	PMID: 28356350
590	Fibroblast	Ependymal Cell	Mdk	Ncl	0.0328453	0	MDK_NCL	Mdk - Ncl	MK	Secreted Signaling	PMID: 28356350
591	OPC 1	Ependymal Cell	Mdk	Ncl	0.0065431	0	MDK_NCL	Mdk - Ncl	MK	Secreted Signaling	PMID: 28356350
592	NPY+ Cell	Ependymal Cell	Mdk	Ncl	0.0194201	0	MDK_NCL	Mdk - Ncl	MK	Secreted Signaling	PMID: 28356350
593	GABAergic Neuron	Ependymal Cell	Mdk	Ncl	0.0155186	0	MDK_NCL	Mdk - Ncl	MK	Secreted Signaling	PMID: 28356350
594	Ependymal Cell	T Cell	Mdk	Ncl	0.0172636	0	MDK_NCL	Mdk - Ncl	MK	Secreted Signaling	PMID: 28356350
595	Fibroblast	T Cell	Mdk	Ncl	0.0425426	0	MDK_NCL	Mdk - Ncl	MK	Secreted Signaling	PMID: 28356350
596	OPC 1	T Cell	Mdk	Ncl	0.0085435	0	MDK_NCL	Mdk - Ncl	MK	Secreted Signaling	PMID: 28356350
597	NPY+ Cell	T Cell	Mdk	Ncl	0.0252572	0	MDK_NCL	Mdk - Ncl	MK	Secreted Signaling	PMID: 28356350
598	GABAergic Neuron	T Cell	Mdk	Ncl	0.0202073	0	MDK_NCL	Mdk - Ncl	MK	Secreted Signaling	PMID: 28356350
599	Ependymal Cell	Venous EC	Mdk	Ncl	0.0123786	0	MDK_NCL	Mdk - Ncl	MK	Secreted Signaling	PMID: 28356350
600	Fibroblast	Venous EC	Mdk	Ncl	0.0307282	0	MDK_NCL	Mdk - Ncl	MK	Secreted Signaling	PMID: 28356350
601	OPC 1	Venous EC	Mdk	Ncl	0.00611063	0	MDK_NCL	Mdk - Ncl	MK	Secreted Signaling	PMID: 28356350
602	NPY+ Cell	Venous EC	Mdk	Ncl	0.0181521	0	MDK_NCL	Mdk - Ncl	MK	Secreted Signaling	PMID: 28356350
603	GABAergic Neuron	Venous EC	Mdk	Ncl	0.0145016	0	MDK_NCL	Mdk - Ncl	MK	Secreted Signaling	PMID: 28356350
604	Ependymal Cell	Border Associated Macrophage	Mdk	Ncl	0.0148602	0	MDK_NCL	Mdk - Ncl	MK	Secreted Signaling	PMID: 28356350
605	Fibroblast	Border Associated Macrophage	Mdk	Ncl	0.0367517	0	MDK_NCL	Mdk - Ncl	MK	Secreted Signaling	PMID: 28356350
606	OPC 1	Border Associated Macrophage	Mdk	Ncl	0.00734504	0	MDK_NCL	Mdk - Ncl	MK	Secreted Signaling	PMID: 28356350
607	NPY+ Cell	Border Associated Macrophage	Mdk	Ncl	0.0217657	0	MDK_NCL	Mdk - Ncl	MK	Secreted Signaling	PMID: 28356350
608	GABAergic Neuron	Border Associated Macrophage	Mdk	Ncl	0.0174014	0	MDK_NCL	Mdk - Ncl	MK	Secreted Signaling	PMID: 28356350
609	Ependymal Cell	Fibroblast	Mdk	Ncl	0.00420562	0	MDK_NCL	Mdk - Ncl	MK	Secreted Signaling	PMID: 28356350
610	Fibroblast	Fibroblast	Mdk	Ncl	0.0105696	0	MDK_NCL	Mdk - Ncl	MK	Secreted Signaling	PMID: 28356350
611	OPC 1	Fibroblast	Mdk	Ncl	0.00206743	0	MDK_NCL	Mdk - Ncl	MK	Secreted Signaling	PMID: 28356350
612	NPY+ Cell	Fibroblast	Mdk	Ncl	0.00619106	0	MDK_NCL	Mdk - Ncl	MK	Secreted Signaling	PMID: 28356350
613	GABAergic Neuron	Fibroblast	Mdk	Ncl	0.00493391	0	MDK_NCL	Mdk - Ncl	MK	Secreted Signaling	PMID: 28356350
614	Ependymal Cell	Ccr2+ Monocyte/Macrophage	Mdk	Ncl	0.00529336	0	MDK_NCL	Mdk - Ncl	MK	Secreted Signaling	PMID: 28356350
615	Fibroblast	Ccr2+ Monocyte/Macrophage	Mdk	Ncl	0.0132813	0	MDK_NCL	Mdk - Ncl	MK	Secreted Signaling	PMID: 28356350
616	OPC 1	Ccr2+ Monocyte/Macrophage	Mdk	Ncl	0.00260359	0	MDK_NCL	Mdk - Ncl	MK	Secreted Signaling	PMID: 28356350
617	NPY+ Cell	Ccr2+ Monocyte/Macrophage	Mdk	Ncl	0.00778831	0	MDK_NCL	Mdk - Ncl	MK	Secreted Signaling	PMID: 28356350
618	GABAergic Neuron	Ccr2+ Monocyte/Macrophage	Mdk	Ncl	0.00620885	0	MDK_NCL	Mdk - Ncl	MK	Secreted Signaling	PMID: 28356350
619	Ependymal Cell	OPC 1	Mdk	Ncl	0.0126055	0	MDK_NCL	Mdk - Ncl	MK	Secreted Signaling	PMID: 28356350
620	Fibroblast	OPC 1	Mdk	Ncl	0.031281	0	MDK_NCL	Mdk - Ncl	MK	Secreted Signaling	PMID: 28356350
621	OPC 1	OPC 1	Mdk	Ncl	0.00622341	0	MDK_NCL	Mdk - Ncl	MK	Secreted Signaling	PMID: 28356350
622	NPY+ Cell	OPC 1	Mdk	Ncl	0.0184829	0	MDK_NCL	Mdk - Ncl	MK	Secreted Signaling	PMID: 28356350
623	GABAergic Neuron	OPC 1	Mdk	Ncl	0.0147669	0	MDK_NCL	Mdk - Ncl	MK	Secreted Signaling	PMID: 28356350
624	Ependymal Cell	NPY+ Cell	Mdk	Ncl	0.00549407	0	MDK_NCL	Mdk - Ncl	MK	Secreted Signaling	PMID: 28356350
625	Fibroblast	NPY+ Cell	Mdk	Ncl	0.0137807	0	MDK_NCL	Mdk - Ncl	MK	Secreted Signaling	PMID: 28356350
626	OPC 1	NPY+ Cell	Mdk	Ncl	0.00270259	0.01	MDK_NCL	Mdk - Ncl	MK	Secreted Signaling	PMID: 28356350
627	NPY+ Cell	NPY+ Cell	Mdk	Ncl	0.00808286	0	MDK_NCL	Mdk - Ncl	MK	Secreted Signaling	PMID: 28356350
628	GABAergic Neuron	NPY+ Cell	Mdk	Ncl	0.00644405	0	MDK_NCL	Mdk - Ncl	MK	Secreted Signaling	PMID: 28356350
629	Ependymal Cell	B Cell	Mdk	Ncl	0.0189609	0	MDK_NCL	Mdk - Ncl	MK	Secreted Signaling	PMID: 28356350
630	Fibroblast	B Cell	Mdk	Ncl	0.0466076	0	MDK_NCL	Mdk - Ncl	MK	Secreted Signaling	PMID: 28356350
631	OPC 1	B Cell	Mdk	Ncl	0.00939169	0	MDK_NCL	Mdk - Ncl	MK	Secreted Signaling	PMID: 28356350
632	NPY+ Cell	B Cell	Mdk	Ncl	0.0277184	0	MDK_NCL	Mdk - Ncl	MK	Secreted Signaling	PMID: 28356350
633	GABAergic Neuron	B Cell	Mdk	Ncl	0.0221875	0	MDK_NCL	Mdk - Ncl	MK	Secreted Signaling	PMID: 28356350
634	Ependymal Cell	Glutamatergic Neuron	Mdk	Ncl	0.00214138	0	MDK_NCL	Mdk - Ncl	MK	Secreted Signaling	PMID: 28356350
635	Fibroblast	Glutamatergic Neuron	Mdk	Ncl	0.00539866	0	MDK_NCL	Mdk - Ncl	MK	Secreted Signaling	PMID: 28356350
636	OPC 1	Glutamatergic Neuron	Mdk	Ncl	0.00105157	0	MDK_NCL	Mdk - Ncl	MK	Secreted Signaling	PMID: 28356350
637	NPY+ Cell	Glutamatergic Neuron	Mdk	Ncl	0.00315541	0	MDK_NCL	Mdk - Ncl	MK	Secreted Signaling	PMID: 28356350
638	GABAergic Neuron	Glutamatergic Neuron	Mdk	Ncl	0.00251312	0	MDK_NCL	Mdk - Ncl	MK	Secreted Signaling	PMID: 28356350
639	Ependymal Cell	Fenestrated EC	Mdk	Ncl	0.00498138	0	MDK_NCL	Mdk - Ncl	MK	Secreted Signaling	PMID: 28356350
640	Fibroblast	Fenestrated EC	Mdk	Ncl	0.0125045	0	MDK_NCL	Mdk - Ncl	MK	Secreted Signaling	PMID: 28356350
641	OPC 1	Fenestrated EC	Mdk	Ncl	0.00244975	0	MDK_NCL	Mdk - Ncl	MK	Secreted Signaling	PMID: 28356350
642	NPY+ Cell	Fenestrated EC	Mdk	Ncl	0.00733037	0	MDK_NCL	Mdk - Ncl	MK	Secreted Signaling	PMID: 28356350
643	GABAergic Neuron	Fenestrated EC	Mdk	Ncl	0.00584323	0	MDK_NCL	Mdk - Ncl	MK	Secreted Signaling	PMID: 28356350
644	Ependymal Cell	GABAergic Neuron	Mdk	Ncl	0.0211753	0	MDK_NCL	Mdk - Ncl	MK	Secreted Signaling	PMID: 28356350
645	Fibroblast	GABAergic Neuron	Mdk	Ncl	0.0518799	0	MDK_NCL	Mdk - Ncl	MK	Secreted Signaling	PMID: 28356350
646	OPC 1	GABAergic Neuron	Mdk	Ncl	0.0105005	0	MDK_NCL	Mdk - Ncl	MK	Secreted Signaling	PMID: 28356350
647	NPY+ Cell	GABAergic Neuron	Mdk	Ncl	0.0309233	0	MDK_NCL	Mdk - Ncl	MK	Secreted Signaling	PMID: 28356350
648	GABAergic Neuron	GABAergic Neuron	Mdk	Ncl	0.0247692	0	MDK_NCL	Mdk - Ncl	MK	Secreted Signaling	PMID: 28356350
649	Capillary EC	Astrocyte	Ptn	Ptprz1	0.145439	0	PTN_PTPRZ1	Ptn - Ptprz1	PTN	Secreted Signaling	PMID: 28356350; PMID: 25620911
650	Pericyte	Astrocyte	Ptn	Ptprz1	0.26286	0	PTN_PTPRZ1	Ptn - Ptprz1	PTN	Secreted Signaling	PMID: 28356350; PMID: 25620911
651	Arterial EC	Astrocyte	Ptn	Ptprz1	0.197776	0	PTN_PTPRZ1	Ptn - Ptprz1	PTN	Secreted Signaling	PMID: 28356350; PMID: 25620911
652	Arterial SMC	Astrocyte	Ptn	Ptprz1	0.0242186	0	PTN_PTPRZ1	Ptn - Ptprz1	PTN	Secreted Signaling	PMID: 28356350; PMID: 25620911
653	Astrocyte	Astrocyte	Ptn	Ptprz1	0.0521094	0	PTN_PTPRZ1	Ptn - Ptprz1	PTN	Secreted Signaling	PMID: 28356350; PMID: 25620911
654	Ependymal Cell	Astrocyte	Ptn	Ptprz1	0.0129879	0	PTN_PTPRZ1	Ptn - Ptprz1	PTN	Secreted Signaling	PMID: 28356350; PMID: 25620911
655	Venous EC	Astrocyte	Ptn	Ptprz1	0.209991	0	PTN_PTPRZ1	Ptn - Ptprz1	PTN	Secreted Signaling	PMID: 28356350; PMID: 25620911
656	Border Associated Macrophage	Astrocyte	Ptn	Ptprz1	0.0259535	0	PTN_PTPRZ1	Ptn - Ptprz1	PTN	Secreted Signaling	PMID: 28356350; PMID: 25620911
657	Fibroblast	Astrocyte	Ptn	Ptprz1	0.224066	0	PTN_PTPRZ1	Ptn - Ptprz1	PTN	Secreted Signaling	PMID: 28356350; PMID: 25620911
658	Reactive Astrocyte	Astrocyte	Ptn	Ptprz1	0.196809	0	PTN_PTPRZ1	Ptn - Ptprz1	PTN	Secreted Signaling	PMID: 28356350; PMID: 25620911
659	OPC 1	Astrocyte	Ptn	Ptprz1	0.230194	0	PTN_PTPRZ1	Ptn - Ptprz1	PTN	Secreted Signaling	PMID: 28356350; PMID: 25620911
660	NPY+ Cell	Astrocyte	Ptn	Ptprz1	0.29641	0	PTN_PTPRZ1	Ptn - Ptprz1	PTN	Secreted Signaling	PMID: 28356350; PMID: 25620911
661	OPC 2	Astrocyte	Ptn	Ptprz1	0.137972	0	PTN_PTPRZ1	Ptn - Ptprz1	PTN	Secreted Signaling	PMID: 28356350; PMID: 25620911
662	Glutamatergic Neuron	Astrocyte	Ptn	Ptprz1	0.0389678	0	PTN_PTPRZ1	Ptn - Ptprz1	PTN	Secreted Signaling	PMID: 28356350; PMID: 25620911
663	Capillary EC	Ependymal Cell	Ptn	Ptprz1	0.0772779	0	PTN_PTPRZ1	Ptn - Ptprz1	PTN	Secreted Signaling	PMID: 28356350; PMID: 25620911
664	Pericyte	Ependymal Cell	Ptn	Ptprz1	0.149282	0	PTN_PTPRZ1	Ptn - Ptprz1	PTN	Secreted Signaling	PMID: 28356350; PMID: 25620911
665	Arterial EC	Ependymal Cell	Ptn	Ptprz1	0.108193	0	PTN_PTPRZ1	Ptn - Ptprz1	PTN	Secreted Signaling	PMID: 28356350; PMID: 25620911
666	Arterial SMC	Ependymal Cell	Ptn	Ptprz1	0.0120663	0	PTN_PTPRZ1	Ptn - Ptprz1	PTN	Secreted Signaling	PMID: 28356350; PMID: 25620911
667	Astrocyte	Ependymal Cell	Ptn	Ptprz1	0.0263398	0	PTN_PTPRZ1	Ptn - Ptprz1	PTN	Secreted Signaling	PMID: 28356350; PMID: 25620911
668	Ependymal Cell	Ependymal Cell	Ptn	Ptprz1	0.00643372	0	PTN_PTPRZ1	Ptn - Ptprz1	PTN	Secreted Signaling	PMID: 28356350; PMID: 25620911
669	Venous EC	Ependymal Cell	Ptn	Ptprz1	0.115672	0	PTN_PTPRZ1	Ptn - Ptprz1	PTN	Secreted Signaling	PMID: 28356350; PMID: 25620911
670	Border Associated Macrophage	Ependymal Cell	Ptn	Ptprz1	0.0129421	0	PTN_PTPRZ1	Ptn - Ptprz1	PTN	Secreted Signaling	PMID: 28356350; PMID: 25620911
671	Fibroblast	Ependymal Cell	Ptn	Ptprz1	0.124421	0	PTN_PTPRZ1	Ptn - Ptprz1	PTN	Secreted Signaling	PMID: 28356350; PMID: 25620911
672	Reactive Astrocyte	Ependymal Cell	Ptn	Ptprz1	0.107605	0	PTN_PTPRZ1	Ptn - Ptprz1	PTN	Secreted Signaling	PMID: 28356350; PMID: 25620911
673	OPC 1	Ependymal Cell	Ptn	Ptprz1	0.128274	0	PTN_PTPRZ1	Ptn - Ptprz1	PTN	Secreted Signaling	PMID: 28356350; PMID: 25620911
674	NPY+ Cell	Ependymal Cell	Ptn	Ptprz1	0.171712	0	PTN_PTPRZ1	Ptn - Ptprz1	PTN	Secreted Signaling	PMID: 28356350; PMID: 25620911
675	OPC 2	Ependymal Cell	Ptn	Ptprz1	0.0730118	0	PTN_PTPRZ1	Ptn - Ptprz1	PTN	Secreted Signaling	PMID: 28356350; PMID: 25620911
676	Glutamatergic Neuron	Ependymal Cell	Ptn	Ptprz1	0.019563	0	PTN_PTPRZ1	Ptn - Ptprz1	PTN	Secreted Signaling	PMID: 28356350; PMID: 25620911
677	Capillary EC	Reactive Astrocyte	Ptn	Ptprz1	0.112011	0	PTN_PTPRZ1	Ptn - Ptprz1	PTN	Secreted Signaling	PMID: 28356350; PMID: 25620911
678	Pericyte	Reactive Astrocyte	Ptn	Ptprz1	0.209046	0	PTN_PTPRZ1	Ptn - Ptprz1	PTN	Secreted Signaling	PMID: 28356350; PMID: 25620911
679	Arterial EC	Reactive Astrocyte	Ptn	Ptprz1	0.154493	0	PTN_PTPRZ1	Ptn - Ptprz1	PTN	Secreted Signaling	PMID: 28356350; PMID: 25620911
680	Arterial SMC	Reactive Astrocyte	Ptn	Ptprz1	0.0180632	0	PTN_PTPRZ1	Ptn - Ptprz1	PTN	Secreted Signaling	PMID: 28356350; PMID: 25620911
681	Astrocyte	Reactive Astrocyte	Ptn	Ptprz1	0.0391497	0	PTN_PTPRZ1	Ptn - Ptprz1	PTN	Secreted Signaling	PMID: 28356350; PMID: 25620911
682	Ependymal Cell	Reactive Astrocyte	Ptn	Ptprz1	0.00965867	0	PTN_PTPRZ1	Ptn - Ptprz1	PTN	Secreted Signaling	PMID: 28356350; PMID: 25620911
683	Venous EC	Reactive Astrocyte	Ptn	Ptprz1	0.164583	0	PTN_PTPRZ1	Ptn - Ptprz1	PTN	Secreted Signaling	PMID: 28356350; PMID: 25620911
684	Border Associated Macrophage	Reactive Astrocyte	Ptn	Ptprz1	0.0193659	0	PTN_PTPRZ1	Ptn - Ptprz1	PTN	Secreted Signaling	PMID: 28356350; PMID: 25620911
685	Fibroblast	Reactive Astrocyte	Ptn	Ptprz1	0.176294	0	PTN_PTPRZ1	Ptn - Ptprz1	PTN	Secreted Signaling	PMID: 28356350; PMID: 25620911
686	Reactive Astrocyte	Reactive Astrocyte	Ptn	Ptprz1	0.153697	0	PTN_PTPRZ1	Ptn - Ptprz1	PTN	Secreted Signaling	PMID: 28356350; PMID: 25620911
687	OPC 1	Reactive Astrocyte	Ptn	Ptprz1	0.181421	0	PTN_PTPRZ1	Ptn - Ptprz1	PTN	Secreted Signaling	PMID: 28356350; PMID: 25620911
688	NPY+ Cell	Reactive Astrocyte	Ptn	Ptprz1	0.237944	0	PTN_PTPRZ1	Ptn - Ptprz1	PTN	Secreted Signaling	PMID: 28356350; PMID: 25620911
689	OPC 2	Reactive Astrocyte	Ptn	Ptprz1	0.106047	0	PTN_PTPRZ1	Ptn - Ptprz1	PTN	Secreted Signaling	PMID: 28356350; PMID: 25620911
690	Glutamatergic Neuron	Reactive Astrocyte	Ptn	Ptprz1	0.0291758	0	PTN_PTPRZ1	Ptn - Ptprz1	PTN	Secreted Signaling	PMID: 28356350; PMID: 25620911
691	Capillary EC	OPC 1	Ptn	Ptprz1	0.251197	0	PTN_PTPRZ1	Ptn - Ptprz1	PTN	Secreted Signaling	PMID: 28356350; PMID: 25620911
692	Pericyte	OPC 1	Ptn	Ptprz1	0.412762	0	PTN_PTPRZ1	Ptn - Ptprz1	PTN	Secreted Signaling	PMID: 28356350; PMID: 25620911
693	Arterial EC	OPC 1	Ptn	Ptprz1	0.327029	0	PTN_PTPRZ1	Ptn - Ptprz1	PTN	Secreted Signaling	PMID: 28356350; PMID: 25620911
694	Arterial SMC	OPC 1	Ptn	Ptprz1	0.0466407	0	PTN_PTPRZ1	Ptn - Ptprz1	PTN	Secreted Signaling	PMID: 28356350; PMID: 25620911
695	Astrocyte	OPC 1	Ptn	Ptprz1	0.097766	0	PTN_PTPRZ1	Ptn - Ptprz1	PTN	Secreted Signaling	PMID: 28356350; PMID: 25620911
696	Ependymal Cell	OPC 1	Ptn	Ptprz1	0.0252818	0	PTN_PTPRZ1	Ptn - Ptprz1	PTN	Secreted Signaling	PMID: 28356350; PMID: 25620911
697	Venous EC	OPC 1	Ptn	Ptprz1	0.343804	0	PTN_PTPRZ1	Ptn - Ptprz1	PTN	Secreted Signaling	PMID: 28356350; PMID: 25620911
698	Border Associated Macrophage	OPC 1	Ptn	Ptprz1	0.0498995	0	PTN_PTPRZ1	Ptn - Ptprz1	PTN	Secreted Signaling	PMID: 28356350; PMID: 25620911
699	Fibroblast	OPC 1	Ptn	Ptprz1	0.362731	0	PTN_PTPRZ1	Ptn - Ptprz1	PTN	Secreted Signaling	PMID: 28356350; PMID: 25620911
700	Reactive Astrocyte	OPC 1	Ptn	Ptprz1	0.325686	0	PTN_PTPRZ1	Ptn - Ptprz1	PTN	Secreted Signaling	PMID: 28356350; PMID: 25620911
701	OPC 1	OPC 1	Ptn	Ptprz1	0.370839	0	PTN_PTPRZ1	Ptn - Ptprz1	PTN	Secreted Signaling	PMID: 28356350; PMID: 25620911
702	NPY+ Cell	OPC 1	Ptn	Ptprz1	0.453669	0	PTN_PTPRZ1	Ptn - Ptprz1	PTN	Secreted Signaling	PMID: 28356350; PMID: 25620911
703	OPC 2	OPC 1	Ptn	Ptprz1	0.239825	0	PTN_PTPRZ1	Ptn - Ptprz1	PTN	Secreted Signaling	PMID: 28356350; PMID: 25620911
704	Glutamatergic Neuron	OPC 1	Ptn	Ptprz1	0.0740091	0	PTN_PTPRZ1	Ptn - Ptprz1	PTN	Secreted Signaling	PMID: 28356350; PMID: 25620911
705	Capillary EC	NPY+ Cell	Ptn	Ptprz1	0.126519	0	PTN_PTPRZ1	Ptn - Ptprz1	PTN	Secreted Signaling	PMID: 28356350; PMID: 25620911
706	Pericyte	NPY+ Cell	Ptn	Ptprz1	0.232827	0	PTN_PTPRZ1	Ptn - Ptprz1	PTN	Secreted Signaling	PMID: 28356350; PMID: 25620911
707	Arterial EC	NPY+ Cell	Ptn	Ptprz1	0.17343	0	PTN_PTPRZ1	Ptn - Ptprz1	PTN	Secreted Signaling	PMID: 28356350; PMID: 25620911
708	Arterial SMC	NPY+ Cell	Ptn	Ptprz1	0.0206864	0	PTN_PTPRZ1	Ptn - Ptprz1	PTN	Secreted Signaling	PMID: 28356350; PMID: 25620911
709	Astrocyte	NPY+ Cell	Ptn	Ptprz1	0.0446956	0	PTN_PTPRZ1	Ptn - Ptprz1	PTN	Secreted Signaling	PMID: 28356350; PMID: 25620911
710	Ependymal Cell	NPY+ Cell	Ptn	Ptprz1	0.0110751	0	PTN_PTPRZ1	Ptn - Ptprz1	PTN	Secreted Signaling	PMID: 28356350; PMID: 25620911
711	Venous EC	NPY+ Cell	Ptn	Ptprz1	0.184486	0	PTN_PTPRZ1	Ptn - Ptprz1	PTN	Secreted Signaling	PMID: 28356350; PMID: 25620911
712	Border Associated Macrophage	NPY+ Cell	Ptn	Ptprz1	0.0221739	0	PTN_PTPRZ1	Ptn - Ptprz1	PTN	Secreted Signaling	PMID: 28356350; PMID: 25620911
713	Fibroblast	NPY+ Cell	Ptn	Ptprz1	0.197279	0	PTN_PTPRZ1	Ptn - Ptprz1	PTN	Secreted Signaling	PMID: 28356350; PMID: 25620911
714	Reactive Astrocyte	NPY+ Cell	Ptn	Ptprz1	0.172556	0	PTN_PTPRZ1	Ptn - Ptprz1	PTN	Secreted Signaling	PMID: 28356350; PMID: 25620911
715	OPC 1	NPY+ Cell	Ptn	Ptprz1	0.202866	0	PTN_PTPRZ1	Ptn - Ptprz1	PTN	Secreted Signaling	PMID: 28356350; PMID: 25620911
716	NPY+ Cell	NPY+ Cell	Ptn	Ptprz1	0.263916	0	PTN_PTPRZ1	Ptn - Ptprz1	PTN	Secreted Signaling	PMID: 28356350; PMID: 25620911
717	OPC 2	NPY+ Cell	Ptn	Ptprz1	0.119888	0	PTN_PTPRZ1	Ptn - Ptprz1	PTN	Secreted Signaling	PMID: 28356350; PMID: 25620911
718	Glutamatergic Neuron	NPY+ Cell	Ptn	Ptprz1	0.0333579	0	PTN_PTPRZ1	Ptn - Ptprz1	PTN	Secreted Signaling	PMID: 28356350; PMID: 25620911
719	Capillary EC	OPC 2	Ptn	Ptprz1	0.227454	0	PTN_PTPRZ1	Ptn - Ptprz1	PTN	Secreted Signaling	PMID: 28356350; PMID: 25620911
720	Pericyte	OPC 2	Ptn	Ptprz1	0.381529	0	PTN_PTPRZ1	Ptn - Ptprz1	PTN	Secreted Signaling	PMID: 28356350; PMID: 25620911
721	Arterial EC	OPC 2	Ptn	Ptprz1	0.298979	0	PTN_PTPRZ1	Ptn - Ptprz1	PTN	Secreted Signaling	PMID: 28356350; PMID: 25620911
722	Arterial SMC	OPC 2	Ptn	Ptprz1	0.0411691	0	PTN_PTPRZ1	Ptn - Ptprz1	PTN	Secreted Signaling	PMID: 28356350; PMID: 25620911
723	Astrocyte	OPC 2	Ptn	Ptprz1	0.0868431	0	PTN_PTPRZ1	Ptn - Ptprz1	PTN	Secreted Signaling	PMID: 28356350; PMID: 25620911
724	Ependymal Cell	OPC 2	Ptn	Ptprz1	0.0222574	0	PTN_PTPRZ1	Ptn - Ptprz1	PTN	Secreted Signaling	PMID: 28356350; PMID: 25620911
725	Venous EC	OPC 2	Ptn	Ptprz1	0.31499	0	PTN_PTPRZ1	Ptn - Ptprz1	PTN	Secreted Signaling	PMID: 28356350; PMID: 25620911
726	Border Associated Macrophage	OPC 2	Ptn	Ptprz1	0.0440633	0	PTN_PTPRZ1	Ptn - Ptprz1	PTN	Secreted Signaling	PMID: 28356350; PMID: 25620911
727	Fibroblast	OPC 2	Ptn	Ptprz1	0.333135	0	PTN_PTPRZ1	Ptn - Ptprz1	PTN	Secreted Signaling	PMID: 28356350; PMID: 25620911
728	Reactive Astrocyte	OPC 2	Ptn	Ptprz1	0.297701	0	PTN_PTPRZ1	Ptn - Ptprz1	PTN	Secreted Signaling	PMID: 28356350; PMID: 25620911
729	OPC 1	OPC 2	Ptn	Ptprz1	0.340935	0	PTN_PTPRZ1	Ptn - Ptprz1	PTN	Secreted Signaling	PMID: 28356350; PMID: 25620911
730	NPY+ Cell	OPC 2	Ptn	Ptprz1	0.421562	0	PTN_PTPRZ1	Ptn - Ptprz1	PTN	Secreted Signaling	PMID: 28356350; PMID: 25620911
731	OPC 2	OPC 2	Ptn	Ptprz1	0.216846	0	PTN_PTPRZ1	Ptn - Ptprz1	PTN	Secreted Signaling	PMID: 28356350; PMID: 25620911
732	Glutamatergic Neuron	OPC 2	Ptn	Ptprz1	0.0655476	0	PTN_PTPRZ1	Ptn - Ptprz1	PTN	Secreted Signaling	PMID: 28356350; PMID: 25620911
733	Capillary EC	Glutamatergic Neuron	Ptn	Ptprz1	0.0252221	0	PTN_PTPRZ1	Ptn - Ptprz1	PTN	Secreted Signaling	PMID: 28356350; PMID: 25620911
734	Pericyte	Glutamatergic Neuron	Ptn	Ptprz1	0.0514262	0	PTN_PTPRZ1	Ptn - Ptprz1	PTN	Secreted Signaling	PMID: 28356350; PMID: 25620911
735	Arterial EC	Glutamatergic Neuron	Ptn	Ptprz1	0.0361274	0	PTN_PTPRZ1	Ptn - Ptprz1	PTN	Secreted Signaling	PMID: 28356350; PMID: 25620911
736	Arterial SMC	Glutamatergic Neuron	Ptn	Ptprz1	0.00375924	0	PTN_PTPRZ1	Ptn - Ptprz1	PTN	Secreted Signaling	PMID: 28356350; PMID: 25620911
737	Astrocyte	Glutamatergic Neuron	Ptn	Ptprz1	0.0082886	0	PTN_PTPRZ1	Ptn - Ptprz1	PTN	Secreted Signaling	PMID: 28356350; PMID: 25620911
738	Ependymal Cell	Glutamatergic Neuron	Ptn	Ptprz1	0.00199658	0	PTN_PTPRZ1	Ptn - Ptprz1	PTN	Secreted Signaling	PMID: 28356350; PMID: 25620911
739	Venous EC	Glutamatergic Neuron	Ptn	Ptprz1	0.0388419	0	PTN_PTPRZ1	Ptn - Ptprz1	PTN	Secreted Signaling	PMID: 28356350; PMID: 25620911
740	Border Associated Macrophage	Glutamatergic Neuron	Ptn	Ptprz1	0.00403458	0	PTN_PTPRZ1	Ptn - Ptprz1	PTN	Secreted Signaling	PMID: 28356350; PMID: 25620911
741	Fibroblast	Glutamatergic Neuron	Ptn	Ptprz1	0.0420561	0	PTN_PTPRZ1	Ptn - Ptprz1	PTN	Secreted Signaling	PMID: 28356350; PMID: 25620911
742	Reactive Astrocyte	Glutamatergic Neuron	Ptn	Ptprz1	0.0359153	0	PTN_PTPRZ1	Ptn - Ptprz1	PTN	Secreted Signaling	PMID: 28356350; PMID: 25620911
743	OPC 1	Glutamatergic Neuron	Ptn	Ptprz1	0.0434852	0	PTN_PTPRZ1	Ptn - Ptprz1	PTN	Secreted Signaling	PMID: 28356350; PMID: 25620911
744	NPY+ Cell	Glutamatergic Neuron	Ptn	Ptprz1	0.0601935	0	PTN_PTPRZ1	Ptn - Ptprz1	PTN	Secreted Signaling	PMID: 28356350; PMID: 25620911
745	OPC 2	Glutamatergic Neuron	Ptn	Ptprz1	0.0237557	0	PTN_PTPRZ1	Ptn - Ptprz1	PTN	Secreted Signaling	PMID: 28356350; PMID: 25620911
746	Glutamatergic Neuron	Glutamatergic Neuron	Ptn	Ptprz1	0.00612684	0	PTN_PTPRZ1	Ptn - Ptprz1	PTN	Secreted Signaling	PMID: 28356350; PMID: 25620911
747	Capillary EC	GABAergic Neuron	Ptn	Ptprz1	0.0894672	0	PTN_PTPRZ1	Ptn - Ptprz1	PTN	Secreted Signaling	PMID: 28356350; PMID: 25620911
748	Pericyte	GABAergic Neuron	Ptn	Ptprz1	0.170728	0	PTN_PTPRZ1	Ptn - Ptprz1	PTN	Secreted Signaling	PMID: 28356350; PMID: 25620911
749	Arterial EC	GABAergic Neuron	Ptn	Ptprz1	0.1246	0	PTN_PTPRZ1	Ptn - Ptprz1	PTN	Secreted Signaling	PMID: 28356350; PMID: 25620911
750	Arterial SMC	GABAergic Neuron	Ptn	Ptprz1	0.014127	0	PTN_PTPRZ1	Ptn - Ptprz1	PTN	Secreted Signaling	PMID: 28356350; PMID: 25620911
751	Astrocyte	GABAergic Neuron	Ptn	Ptprz1	0.0307624	0	PTN_PTPRZ1	Ptn - Ptprz1	PTN	Secreted Signaling	PMID: 28356350; PMID: 25620911
752	Ependymal Cell	GABAergic Neuron	Ptn	Ptprz1	0.00753985	0	PTN_PTPRZ1	Ptn - Ptprz1	PTN	Secreted Signaling	PMID: 28356350; PMID: 25620911
753	Venous EC	GABAergic Neuron	Ptn	Ptprz1	0.133044	0	PTN_PTPRZ1	Ptn - Ptprz1	PTN	Secreted Signaling	PMID: 28356350; PMID: 25620911
754	Border Associated Macrophage	GABAergic Neuron	Ptn	Ptprz1	0.0151502	0	PTN_PTPRZ1	Ptn - Ptprz1	PTN	Secreted Signaling	PMID: 28356350; PMID: 25620911
755	Fibroblast	GABAergic Neuron	Ptn	Ptprz1	0.142895	0	PTN_PTPRZ1	Ptn - Ptprz1	PTN	Secreted Signaling	PMID: 28356350; PMID: 25620911
756	Reactive Astrocyte	GABAergic Neuron	Ptn	Ptprz1	0.123935	0	PTN_PTPRZ1	Ptn - Ptprz1	PTN	Secreted Signaling	PMID: 28356350; PMID: 25620911
757	OPC 1	GABAergic Neuron	Ptn	Ptprz1	0.147224	0	PTN_PTPRZ1	Ptn - Ptprz1	PTN	Secreted Signaling	PMID: 28356350; PMID: 25620911
758	NPY+ Cell	GABAergic Neuron	Ptn	Ptprz1	0.195639	0	PTN_PTPRZ1	Ptn - Ptprz1	PTN	Secreted Signaling	PMID: 28356350; PMID: 25620911
759	OPC 2	GABAergic Neuron	Ptn	Ptprz1	0.0845899	0	PTN_PTPRZ1	Ptn - Ptprz1	PTN	Secreted Signaling	PMID: 28356350; PMID: 25620911
760	Glutamatergic Neuron	GABAergic Neuron	Ptn	Ptprz1	0.0228744	0	PTN_PTPRZ1	Ptn - Ptprz1	PTN	Secreted Signaling	PMID: 28356350; PMID: 25620911
761	Capillary EC	Choroid Plexus Cell	Ptn	Sdc2	0.0350395	0	PTN_SDC2	Ptn - Sdc2	PTN	Secreted Signaling	PMID: 28356350; PMID: 25620911
762	Pericyte	Choroid Plexus Cell	Ptn	Sdc2	0.0707036	0	PTN_SDC2	Ptn - Sdc2	PTN	Secreted Signaling	PMID: 28356350; PMID: 25620911
763	Arterial EC	Choroid Plexus Cell	Ptn	Sdc2	0.049972	0	PTN_SDC2	Ptn - Sdc2	PTN	Secreted Signaling	PMID: 28356350; PMID: 25620911
764	Arterial SMC	Choroid Plexus Cell	Ptn	Sdc2	0.00526763	0	PTN_SDC2	Ptn - Sdc2	PTN	Secreted Signaling	PMID: 28356350; PMID: 25620911
765	Astrocyte	Choroid Plexus Cell	Ptn	Sdc2	0.0115933	0	PTN_SDC2	Ptn - Sdc2	PTN	Secreted Signaling	PMID: 28356350; PMID: 25620911
766	Ependymal Cell	Choroid Plexus Cell	Ptn	Sdc2	0.0027997	0	PTN_SDC2	Ptn - Sdc2	PTN	Secreted Signaling	PMID: 28356350; PMID: 25620911
767	Venous EC	Choroid Plexus Cell	Ptn	Sdc2	0.0536689	0	PTN_SDC2	Ptn - Sdc2	PTN	Secreted Signaling	PMID: 28356350; PMID: 25620911
768	Border Associated Macrophage	Choroid Plexus Cell	Ptn	Sdc2	0.00565283	0	PTN_SDC2	Ptn - Sdc2	PTN	Secreted Signaling	PMID: 28356350; PMID: 25620911
769	Fibroblast	Choroid Plexus Cell	Ptn	Sdc2	0.0580359	0	PTN_SDC2	Ptn - Sdc2	PTN	Secreted Signaling	PMID: 28356350; PMID: 25620911
770	Reactive Astrocyte	Choroid Plexus Cell	Ptn	Sdc2	0.0496828	0	PTN_SDC2	Ptn - Sdc2	PTN	Secreted Signaling	PMID: 28356350; PMID: 25620911
771	OPC 1	Choroid Plexus Cell	Ptn	Sdc2	0.0599741	0	PTN_SDC2	Ptn - Sdc2	PTN	Secreted Signaling	PMID: 28356350; PMID: 25620911
772	NPY+ Cell	Choroid Plexus Cell	Ptn	Sdc2	0.0824716	0	PTN_SDC2	Ptn - Sdc2	PTN	Secreted Signaling	PMID: 28356350; PMID: 25620911
773	OPC 2	Choroid Plexus Cell	Ptn	Sdc2	0.0330217	0	PTN_SDC2	Ptn - Sdc2	PTN	Secreted Signaling	PMID: 28356350; PMID: 25620911
774	Glutamatergic Neuron	Choroid Plexus Cell	Ptn	Sdc2	0.00857706	0	PTN_SDC2	Ptn - Sdc2	PTN	Secreted Signaling	PMID: 28356350; PMID: 25620911
775	Capillary EC	Pericyte	Ptn	Sdc2	0.0473964	0	PTN_SDC2	Ptn - Sdc2	PTN	Secreted Signaling	PMID: 28356350; PMID: 25620911
776	Pericyte	Pericyte	Ptn	Sdc2	0.0944072	0	PTN_SDC2	Ptn - Sdc2	PTN	Secreted Signaling	PMID: 28356350; PMID: 25620911
777	Arterial EC	Pericyte	Ptn	Sdc2	0.0672281	0	PTN_SDC2	Ptn - Sdc2	PTN	Secreted Signaling	PMID: 28356350; PMID: 25620911
778	Arterial SMC	Pericyte	Ptn	Sdc2	0.00720367	0	PTN_SDC2	Ptn - Sdc2	PTN	Secreted Signaling	PMID: 28356350; PMID: 25620911
779	Astrocyte	Pericyte	Ptn	Sdc2	0.0158172	0	PTN_SDC2	Ptn - Sdc2	PTN	Secreted Signaling	PMID: 28356350; PMID: 25620911
780	Ependymal Cell	Pericyte	Ptn	Sdc2	0.00383219	0	PTN_SDC2	Ptn - Sdc2	PTN	Secreted Signaling	PMID: 28356350; PMID: 25620911
781	Venous EC	Pericyte	Ptn	Sdc2	0.0721046	0	PTN_SDC2	Ptn - Sdc2	PTN	Secreted Signaling	PMID: 28356350; PMID: 25620911
782	Border Associated Macrophage	Pericyte	Ptn	Sdc2	0.00772935	0	PTN_SDC2	Ptn - Sdc2	PTN	Secreted Signaling	PMID: 28356350; PMID: 25620911
783	Fibroblast	Pericyte	Ptn	Sdc2	0.0778484	0	PTN_SDC2	Ptn - Sdc2	PTN	Secreted Signaling	PMID: 28356350; PMID: 25620911
784	Reactive Astrocyte	Pericyte	Ptn	Sdc2	0.0668461	0	PTN_SDC2	Ptn - Sdc2	PTN	Secreted Signaling	PMID: 28356350; PMID: 25620911
785	OPC 1	Pericyte	Ptn	Sdc2	0.0803918	0	PTN_SDC2	Ptn - Sdc2	PTN	Secreted Signaling	PMID: 28356350; PMID: 25620911
786	NPY+ Cell	Pericyte	Ptn	Sdc2	0.109655	0	PTN_SDC2	Ptn - Sdc2	PTN	Secreted Signaling	PMID: 28356350; PMID: 25620911
787	OPC 2	Pericyte	Ptn	Sdc2	0.0447	0	PTN_SDC2	Ptn - Sdc2	PTN	Secreted Signaling	PMID: 28356350; PMID: 25620911
788	Glutamatergic Neuron	Pericyte	Ptn	Sdc2	0.0117151	0	PTN_SDC2	Ptn - Sdc2	PTN	Secreted Signaling	PMID: 28356350; PMID: 25620911
789	Capillary EC	Arterial SMC	Ptn	Sdc2	0.0871737	0	PTN_SDC2	Ptn - Sdc2	PTN	Secreted Signaling	PMID: 28356350; PMID: 25620911
790	Pericyte	Arterial SMC	Ptn	Sdc2	0.166733	0	PTN_SDC2	Ptn - Sdc2	PTN	Secreted Signaling	PMID: 28356350; PMID: 25620911
791	Arterial EC	Arterial SMC	Ptn	Sdc2	0.121526	0	PTN_SDC2	Ptn - Sdc2	PTN	Secreted Signaling	PMID: 28356350; PMID: 25620911
792	Arterial SMC	Arterial SMC	Ptn	Sdc2	0.0137357	0	PTN_SDC2	Ptn - Sdc2	PTN	Secreted Signaling	PMID: 28356350; PMID: 25620911
793	Astrocyte	Arterial SMC	Ptn	Sdc2	0.0299243	0	PTN_SDC2	Ptn - Sdc2	PTN	Secreted Signaling	PMID: 28356350; PMID: 25620911
794	Ependymal Cell	Arterial SMC	Ptn	Sdc2	0.00732966	0	PTN_SDC2	Ptn - Sdc2	PTN	Secreted Signaling	PMID: 28356350; PMID: 25620911
795	Venous EC	Arterial SMC	Ptn	Sdc2	0.129793	0	PTN_SDC2	Ptn - Sdc2	PTN	Secreted Signaling	PMID: 28356350; PMID: 25620911
796	Border Associated Macrophage	Arterial SMC	Ptn	Sdc2	0.014731	0	PTN_SDC2	Ptn - Sdc2	PTN	Secreted Signaling	PMID: 28356350; PMID: 25620911
797	Fibroblast	Arterial SMC	Ptn	Sdc2	0.139441	0	PTN_SDC2	Ptn - Sdc2	PTN	Secreted Signaling	PMID: 28356350; PMID: 25620911
798	Reactive Astrocyte	Arterial SMC	Ptn	Sdc2	0.120875	0	PTN_SDC2	Ptn - Sdc2	PTN	Secreted Signaling	PMID: 28356350; PMID: 25620911
799	OPC 1	Arterial SMC	Ptn	Sdc2	0.143684	0	PTN_SDC2	Ptn - Sdc2	PTN	Secreted Signaling	PMID: 28356350; PMID: 25620911
800	NPY+ Cell	Arterial SMC	Ptn	Sdc2	0.191195	0	PTN_SDC2	Ptn - Sdc2	PTN	Secreted Signaling	PMID: 28356350; PMID: 25620911
801	OPC 2	Arterial SMC	Ptn	Sdc2	0.0824101	0	PTN_SDC2	Ptn - Sdc2	PTN	Secreted Signaling	PMID: 28356350; PMID: 25620911
802	Glutamatergic Neuron	Arterial SMC	Ptn	Sdc2	0.0222463	0	PTN_SDC2	Ptn - Sdc2	PTN	Secreted Signaling	PMID: 28356350; PMID: 25620911
803	Capillary EC	Ependymal Cell	Ptn	Sdc2	0.0230481	0	PTN_SDC2	Ptn - Sdc2	PTN	Secreted Signaling	PMID: 28356350; PMID: 25620911
804	Pericyte	Ependymal Cell	Ptn	Sdc2	0.0471027	0	PTN_SDC2	Ptn - Sdc2	PTN	Secreted Signaling	PMID: 28356350; PMID: 25620911
805	Arterial EC	Ependymal Cell	Ptn	Sdc2	0.0330453	0	PTN_SDC2	Ptn - Sdc2	PTN	Secreted Signaling	PMID: 28356350; PMID: 25620911
806	Arterial SMC	Ependymal Cell	Ptn	Sdc2	0.00342871	0	PTN_SDC2	Ptn - Sdc2	PTN	Secreted Signaling	PMID: 28356350; PMID: 25620911
807	Astrocyte	Ependymal Cell	Ptn	Sdc2	0.00756285	0	PTN_SDC2	Ptn - Sdc2	PTN	Secreted Signaling	PMID: 28356350; PMID: 25620911
808	Ependymal Cell	Ependymal Cell	Ptn	Sdc2	0.00182075	0.01	PTN_SDC2	Ptn - Sdc2	PTN	Secreted Signaling	PMID: 28356350; PMID: 25620911
809	Venous EC	Ependymal Cell	Ptn	Sdc2	0.0355367	0	PTN_SDC2	Ptn - Sdc2	PTN	Secreted Signaling	PMID: 28356350; PMID: 25620911
810	Border Associated Macrophage	Ependymal Cell	Ptn	Sdc2	0.00367993	0	PTN_SDC2	Ptn - Sdc2	PTN	Secreted Signaling	PMID: 28356350; PMID: 25620911
811	Fibroblast	Ependymal Cell	Ptn	Sdc2	0.0384884	0	PTN_SDC2	Ptn - Sdc2	PTN	Secreted Signaling	PMID: 28356350; PMID: 25620911
812	Reactive Astrocyte	Ependymal Cell	Ptn	Sdc2	0.0328506	0	PTN_SDC2	Ptn - Sdc2	PTN	Secreted Signaling	PMID: 28356350; PMID: 25620911
813	OPC 1	Ependymal Cell	Ptn	Sdc2	0.0398014	0	PTN_SDC2	Ptn - Sdc2	PTN	Secreted Signaling	PMID: 28356350; PMID: 25620911
814	NPY+ Cell	Ependymal Cell	Ptn	Sdc2	0.0551758	0	PTN_SDC2	Ptn - Sdc2	PTN	Secreted Signaling	PMID: 28356350; PMID: 25620911
815	OPC 2	Ependymal Cell	Ptn	Sdc2	0.0217053	0	PTN_SDC2	Ptn - Sdc2	PTN	Secreted Signaling	PMID: 28356350; PMID: 25620911
816	Glutamatergic Neuron	Ependymal Cell	Ptn	Sdc2	0.00558931	0	PTN_SDC2	Ptn - Sdc2	PTN	Secreted Signaling	PMID: 28356350; PMID: 25620911
817	Capillary EC	Fibroblast	Ptn	Sdc2	0.0210372	0	PTN_SDC2	Ptn - Sdc2	PTN	Secreted Signaling	PMID: 28356350; PMID: 25620911
818	Pericyte	Fibroblast	Ptn	Sdc2	0.0430858	0	PTN_SDC2	Ptn - Sdc2	PTN	Secreted Signaling	PMID: 28356350; PMID: 25620911
819	Arterial EC	Fibroblast	Ptn	Sdc2	0.0301892	0	PTN_SDC2	Ptn - Sdc2	PTN	Secreted Signaling	PMID: 28356350; PMID: 25620911
820	Arterial SMC	Fibroblast	Ptn	Sdc2	0.00312409	0.04	PTN_SDC2	Ptn - Sdc2	PTN	Secreted Signaling	PMID: 28356350; PMID: 25620911
821	Astrocyte	Fibroblast	Ptn	Sdc2	0.00689349	0	PTN_SDC2	Ptn - Sdc2	PTN	Secreted Signaling	PMID: 28356350; PMID: 25620911
822	Venous EC	Fibroblast	Ptn	Sdc2	0.0324725	0	PTN_SDC2	Ptn - Sdc2	PTN	Secreted Signaling	PMID: 28356350; PMID: 25620911
823	Border Associated Macrophage	Fibroblast	Ptn	Sdc2	0.00335307	0.02	PTN_SDC2	Ptn - Sdc2	PTN	Secreted Signaling	PMID: 28356350; PMID: 25620911
824	Fibroblast	Fibroblast	Ptn	Sdc2	0.035179	0	PTN_SDC2	Ptn - Sdc2	PTN	Secreted Signaling	PMID: 28356350; PMID: 25620911
825	Reactive Astrocyte	Fibroblast	Ptn	Sdc2	0.0300109	0	PTN_SDC2	Ptn - Sdc2	PTN	Secreted Signaling	PMID: 28356350; PMID: 25620911
826	OPC 1	Fibroblast	Ptn	Sdc2	0.0363833	0	PTN_SDC2	Ptn - Sdc2	PTN	Secreted Signaling	PMID: 28356350; PMID: 25620911
827	NPY+ Cell	Fibroblast	Ptn	Sdc2	0.0505069	0	PTN_SDC2	Ptn - Sdc2	PTN	Secreted Signaling	PMID: 28356350; PMID: 25620911
828	OPC 2	Fibroblast	Ptn	Sdc2	0.0198092	0	PTN_SDC2	Ptn - Sdc2	PTN	Secreted Signaling	PMID: 28356350; PMID: 25620911
829	Glutamatergic Neuron	Fibroblast	Ptn	Sdc2	0.00509372	0.01	PTN_SDC2	Ptn - Sdc2	PTN	Secreted Signaling	PMID: 28356350; PMID: 25620911
830	Capillary EC	Pericyte	Ptn	Sdc3	0.0446662	0	PTN_SDC3	Ptn - Sdc3	PTN	Secreted Signaling	PMID: 28356350; PMID: 25620911
831	Pericyte	Pericyte	Ptn	Sdc3	0.0892226	0	PTN_SDC3	Ptn - Sdc3	PTN	Secreted Signaling	PMID: 28356350; PMID: 25620911
832	Arterial EC	Pericyte	Ptn	Sdc3	0.0634315	0	PTN_SDC3	Ptn - Sdc3	PTN	Secreted Signaling	PMID: 28356350; PMID: 25620911
833	Arterial SMC	Pericyte	Ptn	Sdc3	0.00677225	0	PTN_SDC3	Ptn - Sdc3	PTN	Secreted Signaling	PMID: 28356350; PMID: 25620911
834	Astrocyte	Pericyte	Ptn	Sdc3	0.0148777	0	PTN_SDC3	Ptn - Sdc3	PTN	Secreted Signaling	PMID: 28356350; PMID: 25620911
835	Ependymal Cell	Pericyte	Ptn	Sdc3	0.00360195	0	PTN_SDC3	Ptn - Sdc3	PTN	Secreted Signaling	PMID: 28356350; PMID: 25620911
836	Venous EC	Pericyte	Ptn	Sdc3	0.0680528	0	PTN_SDC3	Ptn - Sdc3	PTN	Secreted Signaling	PMID: 28356350; PMID: 25620911
837	Border Associated Macrophage	Pericyte	Ptn	Sdc3	0.00726667	0	PTN_SDC3	Ptn - Sdc3	PTN	Secreted Signaling	PMID: 28356350; PMID: 25620911
838	Fibroblast	Pericyte	Ptn	Sdc3	0.0734994	0	PTN_SDC3	Ptn - Sdc3	PTN	Secreted Signaling	PMID: 28356350; PMID: 25620911
839	Reactive Astrocyte	Pericyte	Ptn	Sdc3	0.0630696	0	PTN_SDC3	Ptn - Sdc3	PTN	Secreted Signaling	PMID: 28356350; PMID: 25620911
840	OPC 1	Pericyte	Ptn	Sdc3	0.0759124	0	PTN_SDC3	Ptn - Sdc3	PTN	Secreted Signaling	PMID: 28356350; PMID: 25620911
841	NPY+ Cell	Pericyte	Ptn	Sdc3	0.103729	0	PTN_SDC3	Ptn - Sdc3	PTN	Secreted Signaling	PMID: 28356350; PMID: 25620911
842	OPC 2	Pericyte	Ptn	Sdc3	0.0421182	0	PTN_SDC3	Ptn - Sdc3	PTN	Secreted Signaling	PMID: 28356350; PMID: 25620911
843	Glutamatergic Neuron	Pericyte	Ptn	Sdc3	0.0110165	0	PTN_SDC3	Ptn - Sdc3	PTN	Secreted Signaling	PMID: 28356350; PMID: 25620911
844	Capillary EC	Venous EC	Ptn	Sdc3	0.00903655	0	PTN_SDC3	Ptn - Sdc3	PTN	Secreted Signaling	PMID: 28356350; PMID: 25620911
845	Pericyte	Venous EC	Ptn	Sdc3	0.0187484	0	PTN_SDC3	Ptn - Sdc3	PTN	Secreted Signaling	PMID: 28356350; PMID: 25620911
846	Arterial EC	Venous EC	Ptn	Sdc3	0.0130373	0	PTN_SDC3	Ptn - Sdc3	PTN	Secreted Signaling	PMID: 28356350; PMID: 25620911
847	Arterial SMC	Venous EC	Ptn	Sdc3	0.00132809	0	PTN_SDC3	Ptn - Sdc3	PTN	Secreted Signaling	PMID: 28356350; PMID: 25620911
848	Astrocyte	Venous EC	Ptn	Sdc3	0.0029369	0	PTN_SDC3	Ptn - Sdc3	PTN	Secreted Signaling	PMID: 28356350; PMID: 25620911
849	Ependymal Cell	Venous EC	Ptn	Sdc3	0.000704563	0	PTN_SDC3	Ptn - Sdc3	PTN	Secreted Signaling	PMID: 28356350; PMID: 25620911
850	Venous EC	Venous EC	Ptn	Sdc3	0.0140422	0	PTN_SDC3	Ptn - Sdc3	PTN	Secreted Signaling	PMID: 28356350; PMID: 25620911
851	Border Associated Macrophage	Venous EC	Ptn	Sdc3	0.00142562	0	PTN_SDC3	Ptn - Sdc3	PTN	Secreted Signaling	PMID: 28356350; PMID: 25620911
852	Fibroblast	Venous EC	Ptn	Sdc3	0.0152367	0	PTN_SDC3	Ptn - Sdc3	PTN	Secreted Signaling	PMID: 28356350; PMID: 25620911
853	Reactive Astrocyte	Venous EC	Ptn	Sdc3	0.0129589	0	PTN_SDC3	Ptn - Sdc3	PTN	Secreted Signaling	PMID: 28356350; PMID: 25620911
854	OPC 1	Venous EC	Ptn	Sdc3	0.0157695	0	PTN_SDC3	Ptn - Sdc3	PTN	Secreted Signaling	PMID: 28356350; PMID: 25620911
855	NPY+ Cell	Venous EC	Ptn	Sdc3	0.0220743	0	PTN_SDC3	Ptn - Sdc3	PTN	Secreted Signaling	PMID: 28356350; PMID: 25620911
856	OPC 2	Venous EC	Ptn	Sdc3	0.00850298	0	PTN_SDC3	Ptn - Sdc3	PTN	Secreted Signaling	PMID: 28356350; PMID: 25620911
857	Glutamatergic Neuron	Venous EC	Ptn	Sdc3	0.00216787	0	PTN_SDC3	Ptn - Sdc3	PTN	Secreted Signaling	PMID: 28356350; PMID: 25620911
858	Capillary EC	OPC 1	Ptn	Sdc3	0.0896016	0	PTN_SDC3	Ptn - Sdc3	PTN	Secreted Signaling	PMID: 28356350; PMID: 25620911
859	Pericyte	OPC 1	Ptn	Sdc3	0.170961	0	PTN_SDC3	Ptn - Sdc3	PTN	Secreted Signaling	PMID: 28356350; PMID: 25620911
860	Arterial EC	OPC 1	Ptn	Sdc3	0.12478	0	PTN_SDC3	Ptn - Sdc3	PTN	Secreted Signaling	PMID: 28356350; PMID: 25620911
861	Arterial SMC	OPC 1	Ptn	Sdc3	0.01415	0	PTN_SDC3	Ptn - Sdc3	PTN	Secreted Signaling	PMID: 28356350; PMID: 25620911
862	Astrocyte	OPC 1	Ptn	Sdc3	0.0308115	0	PTN_SDC3	Ptn - Sdc3	PTN	Secreted Signaling	PMID: 28356350; PMID: 25620911
863	Ependymal Cell	OPC 1	Ptn	Sdc3	0.00755219	0.01	PTN_SDC3	Ptn - Sdc3	PTN	Secreted Signaling	PMID: 28356350; PMID: 25620911
864	Venous EC	OPC 1	Ptn	Sdc3	0.133234	0	PTN_SDC3	Ptn - Sdc3	PTN	Secreted Signaling	PMID: 28356350; PMID: 25620911
865	Border Associated Macrophage	OPC 1	Ptn	Sdc3	0.0151748	0	PTN_SDC3	Ptn - Sdc3	PTN	Secreted Signaling	PMID: 28356350; PMID: 25620911
866	Fibroblast	OPC 1	Ptn	Sdc3	0.143097	0	PTN_SDC3	Ptn - Sdc3	PTN	Secreted Signaling	PMID: 28356350; PMID: 25620911
867	Reactive Astrocyte	OPC 1	Ptn	Sdc3	0.124114	0	PTN_SDC3	Ptn - Sdc3	PTN	Secreted Signaling	PMID: 28356350; PMID: 25620911
868	OPC 1	OPC 1	Ptn	Sdc3	0.147431	0	PTN_SDC3	Ptn - Sdc3	PTN	Secreted Signaling	PMID: 28356350; PMID: 25620911
869	NPY+ Cell	OPC 1	Ptn	Sdc3	0.195899	0	PTN_SDC3	Ptn - Sdc3	PTN	Secreted Signaling	PMID: 28356350; PMID: 25620911
870	OPC 2	OPC 1	Ptn	Sdc3	0.0847176	0	PTN_SDC3	Ptn - Sdc3	PTN	Secreted Signaling	PMID: 28356350; PMID: 25620911
871	Glutamatergic Neuron	OPC 1	Ptn	Sdc3	0.0229113	0	PTN_SDC3	Ptn - Sdc3	PTN	Secreted Signaling	PMID: 28356350; PMID: 25620911
872	Capillary EC	Choroid Plexus Cell	Ptn	Sdc4	0.0655589	0	PTN_SDC4	Ptn - Sdc4	PTN	Secreted Signaling	PMID: 28356350; PMID: 25620911
873	Pericyte	Choroid Plexus Cell	Ptn	Sdc4	0.128161	0	PTN_SDC4	Ptn - Sdc4	PTN	Secreted Signaling	PMID: 28356350; PMID: 25620911
874	Arterial EC	Choroid Plexus Cell	Ptn	Sdc4	0.0922542	0	PTN_SDC4	Ptn - Sdc4	PTN	Secreted Signaling	PMID: 28356350; PMID: 25620911
875	Arterial SMC	Choroid Plexus Cell	Ptn	Sdc4	0.0101279	0	PTN_SDC4	Ptn - Sdc4	PTN	Secreted Signaling	PMID: 28356350; PMID: 25620911
876	Astrocyte	Choroid Plexus Cell	Ptn	Sdc4	0.02216	0	PTN_SDC4	Ptn - Sdc4	PTN	Secreted Signaling	PMID: 28356350; PMID: 25620911
877	Ependymal Cell	Choroid Plexus Cell	Ptn	Sdc4	0.00539525	0	PTN_SDC4	Ptn - Sdc4	PTN	Secreted Signaling	PMID: 28356350; PMID: 25620911
878	Venous EC	Choroid Plexus Cell	Ptn	Sdc4	0.0987539	0	PTN_SDC4	Ptn - Sdc4	PTN	Secreted Signaling	PMID: 28356350; PMID: 25620911
879	Border Associated Macrophage	Choroid Plexus Cell	Ptn	Sdc4	0.0108646	0	PTN_SDC4	Ptn - Sdc4	PTN	Secreted Signaling	PMID: 28356350; PMID: 25620911
880	Fibroblast	Choroid Plexus Cell	Ptn	Sdc4	0.106377	0	PTN_SDC4	Ptn - Sdc4	PTN	Secreted Signaling	PMID: 28356350; PMID: 25620911
881	Reactive Astrocyte	Choroid Plexus Cell	Ptn	Sdc4	0.091744	0	PTN_SDC4	Ptn - Sdc4	PTN	Secreted Signaling	PMID: 28356350; PMID: 25620911
882	OPC 1	Choroid Plexus Cell	Ptn	Sdc4	0.109742	0	PTN_SDC4	Ptn - Sdc4	PTN	Secreted Signaling	PMID: 28356350; PMID: 25620911
883	NPY+ Cell	Choroid Plexus Cell	Ptn	Sdc4	0.147969	0	PTN_SDC4	Ptn - Sdc4	PTN	Secreted Signaling	PMID: 28356350; PMID: 25620911
884	OPC 2	Choroid Plexus Cell	Ptn	Sdc4	0.0618964	0	PTN_SDC4	Ptn - Sdc4	PTN	Secreted Signaling	PMID: 28356350; PMID: 25620911
885	Glutamatergic Neuron	Choroid Plexus Cell	Ptn	Sdc4	0.0164404	0	PTN_SDC4	Ptn - Sdc4	PTN	Secreted Signaling	PMID: 28356350; PMID: 25620911
886	Capillary EC	Arterial SMC	Ptn	Sdc4	0.0876446	0	PTN_SDC4	Ptn - Sdc4	PTN	Secreted Signaling	PMID: 28356350; PMID: 25620911
887	Pericyte	Arterial SMC	Ptn	Sdc4	0.167554	0	PTN_SDC4	Ptn - Sdc4	PTN	Secreted Signaling	PMID: 28356350; PMID: 25620911
888	Arterial EC	Arterial SMC	Ptn	Sdc4	0.122157	0	PTN_SDC4	Ptn - Sdc4	PTN	Secreted Signaling	PMID: 28356350; PMID: 25620911
889	Arterial SMC	Arterial SMC	Ptn	Sdc4	0.0138159	0	PTN_SDC4	Ptn - Sdc4	PTN	Secreted Signaling	PMID: 28356350; PMID: 25620911
890	Astrocyte	Arterial SMC	Ptn	Sdc4	0.0300962	0	PTN_SDC4	Ptn - Sdc4	PTN	Secreted Signaling	PMID: 28356350; PMID: 25620911
891	Ependymal Cell	Arterial SMC	Ptn	Sdc4	0.00737273	0	PTN_SDC4	Ptn - Sdc4	PTN	Secreted Signaling	PMID: 28356350; PMID: 25620911
892	Venous EC	Arterial SMC	Ptn	Sdc4	0.130461	0	PTN_SDC4	Ptn - Sdc4	PTN	Secreted Signaling	PMID: 28356350; PMID: 25620911
893	Border Associated Macrophage	Arterial SMC	Ptn	Sdc4	0.0148169	0	PTN_SDC4	Ptn - Sdc4	PTN	Secreted Signaling	PMID: 28356350; PMID: 25620911
894	Fibroblast	Arterial SMC	Ptn	Sdc4	0.140151	0	PTN_SDC4	Ptn - Sdc4	PTN	Secreted Signaling	PMID: 28356350; PMID: 25620911
895	Reactive Astrocyte	Arterial SMC	Ptn	Sdc4	0.121504	0	PTN_SDC4	Ptn - Sdc4	PTN	Secreted Signaling	PMID: 28356350; PMID: 25620911
896	OPC 1	Arterial SMC	Ptn	Sdc4	0.144412	0	PTN_SDC4	Ptn - Sdc4	PTN	Secreted Signaling	PMID: 28356350; PMID: 25620911
897	NPY+ Cell	Arterial SMC	Ptn	Sdc4	0.19211	0	PTN_SDC4	Ptn - Sdc4	PTN	Secreted Signaling	PMID: 28356350; PMID: 25620911
898	OPC 2	Arterial SMC	Ptn	Sdc4	0.0828577	0	PTN_SDC4	Ptn - Sdc4	PTN	Secreted Signaling	PMID: 28356350; PMID: 25620911
899	Glutamatergic Neuron	Arterial SMC	Ptn	Sdc4	0.0223751	0	PTN_SDC4	Ptn - Sdc4	PTN	Secreted Signaling	PMID: 28356350; PMID: 25620911
900	Capillary EC	Ependymal Cell	Ptn	Sdc4	0.0955262	0	PTN_SDC4	Ptn - Sdc4	PTN	Secreted Signaling	PMID: 28356350; PMID: 25620911
901	Pericyte	Ependymal Cell	Ptn	Sdc4	0.181195	0	PTN_SDC4	Ptn - Sdc4	PTN	Secreted Signaling	PMID: 28356350; PMID: 25620911
902	Arterial EC	Ependymal Cell	Ptn	Sdc4	0.132691	0	PTN_SDC4	Ptn - Sdc4	PTN	Secreted Signaling	PMID: 28356350; PMID: 25620911
903	Arterial SMC	Ependymal Cell	Ptn	Sdc4	0.0151687	0	PTN_SDC4	Ptn - Sdc4	PTN	Secreted Signaling	PMID: 28356350; PMID: 25620911
904	Astrocyte	Ependymal Cell	Ptn	Sdc4	0.0329897	0	PTN_SDC4	Ptn - Sdc4	PTN	Secreted Signaling	PMID: 28356350; PMID: 25620911
905	Ependymal Cell	Ependymal Cell	Ptn	Sdc4	0.00809982	0	PTN_SDC4	Ptn - Sdc4	PTN	Secreted Signaling	PMID: 28356350; PMID: 25620911
906	Venous EC	Ependymal Cell	Ptn	Sdc4	0.141595	0	PTN_SDC4	Ptn - Sdc4	PTN	Secreted Signaling	PMID: 28356350; PMID: 25620911
907	Border Associated Macrophage	Ependymal Cell	Ptn	Sdc4	0.0162661	0	PTN_SDC4	Ptn - Sdc4	PTN	Secreted Signaling	PMID: 28356350; PMID: 25620911
908	Fibroblast	Ependymal Cell	Ptn	Sdc4	0.151968	0	PTN_SDC4	Ptn - Sdc4	PTN	Secreted Signaling	PMID: 28356350; PMID: 25620911
909	Reactive Astrocyte	Ependymal Cell	Ptn	Sdc4	0.13199	0	PTN_SDC4	Ptn - Sdc4	PTN	Secreted Signaling	PMID: 28356350; PMID: 25620911
910	OPC 1	Ependymal Cell	Ptn	Sdc4	0.156522	0	PTN_SDC4	Ptn - Sdc4	PTN	Secreted Signaling	PMID: 28356350; PMID: 25620911
911	NPY+ Cell	Ependymal Cell	Ptn	Sdc4	0.207252	0	PTN_SDC4	Ptn - Sdc4	PTN	Secreted Signaling	PMID: 28356350; PMID: 25620911
912	OPC 2	Ependymal Cell	Ptn	Sdc4	0.0903514	0	PTN_SDC4	Ptn - Sdc4	PTN	Secreted Signaling	PMID: 28356350; PMID: 25620911
913	Glutamatergic Neuron	Ependymal Cell	Ptn	Sdc4	0.0245451	0	PTN_SDC4	Ptn - Sdc4	PTN	Secreted Signaling	PMID: 28356350; PMID: 25620911
914	Capillary EC	Border Associated Macrophage	Ptn	Sdc4	0.041883	0	PTN_SDC4	Ptn - Sdc4	PTN	Secreted Signaling	PMID: 28356350; PMID: 25620911
915	Pericyte	Border Associated Macrophage	Ptn	Sdc4	0.0839069	0	PTN_SDC4	Ptn - Sdc4	PTN	Secreted Signaling	PMID: 28356350; PMID: 25620911
916	Arterial EC	Border Associated Macrophage	Ptn	Sdc4	0.0595519	0	PTN_SDC4	Ptn - Sdc4	PTN	Secreted Signaling	PMID: 28356350; PMID: 25620911
917	Astrocyte	Border Associated Macrophage	Ptn	Sdc4	0.0139236	0	PTN_SDC4	Ptn - Sdc4	PTN	Secreted Signaling	PMID: 28356350; PMID: 25620911
918	Venous EC	Border Associated Macrophage	Ptn	Sdc4	0.0639098	0	PTN_SDC4	Ptn - Sdc4	PTN	Secreted Signaling	PMID: 28356350; PMID: 25620911
919	Fibroblast	Border Associated Macrophage	Ptn	Sdc4	0.0690494	0	PTN_SDC4	Ptn - Sdc4	PTN	Secreted Signaling	PMID: 28356350; PMID: 25620911
920	Reactive Astrocyte	Border Associated Macrophage	Ptn	Sdc4	0.0592108	0	PTN_SDC4	Ptn - Sdc4	PTN	Secreted Signaling	PMID: 28356350; PMID: 25620911
921	OPC 1	Border Associated Macrophage	Ptn	Sdc4	0.0713275	0	PTN_SDC4	Ptn - Sdc4	PTN	Secreted Signaling	PMID: 28356350; PMID: 25620911
922	NPY+ Cell	Border Associated Macrophage	Ptn	Sdc4	0.0976415	0	PTN_SDC4	Ptn - Sdc4	PTN	Secreted Signaling	PMID: 28356350; PMID: 25620911
923	OPC 2	Border Associated Macrophage	Ptn	Sdc4	0.0394872	0	PTN_SDC4	Ptn - Sdc4	PTN	Secreted Signaling	PMID: 28356350; PMID: 25620911
924	Capillary EC	Fibroblast	Ptn	Sdc4	0.0242874	0	PTN_SDC4	Ptn - Sdc4	PTN	Secreted Signaling	PMID: 28356350; PMID: 25620911
925	Pericyte	Fibroblast	Ptn	Sdc4	0.0495698	0	PTN_SDC4	Ptn - Sdc4	PTN	Secreted Signaling	PMID: 28356350; PMID: 25620911
926	Arterial EC	Fibroblast	Ptn	Sdc4	0.034803	0	PTN_SDC4	Ptn - Sdc4	PTN	Secreted Signaling	PMID: 28356350; PMID: 25620911
927	Astrocyte	Fibroblast	Ptn	Sdc4	0.0079763	0.01	PTN_SDC4	Ptn - Sdc4	PTN	Secreted Signaling	PMID: 28356350; PMID: 25620911
928	Venous EC	Fibroblast	Ptn	Sdc4	0.0374218	0	PTN_SDC4	Ptn - Sdc4	PTN	Secreted Signaling	PMID: 28356350; PMID: 25620911
929	Fibroblast	Fibroblast	Ptn	Sdc4	0.0405235	0	PTN_SDC4	Ptn - Sdc4	PTN	Secreted Signaling	PMID: 28356350; PMID: 25620911
930	Reactive Astrocyte	Fibroblast	Ptn	Sdc4	0.0345984	0	PTN_SDC4	Ptn - Sdc4	PTN	Secreted Signaling	PMID: 28356350; PMID: 25620911
931	OPC 1	Fibroblast	Ptn	Sdc4	0.0419028	0	PTN_SDC4	Ptn - Sdc4	PTN	Secreted Signaling	PMID: 28356350; PMID: 25620911
932	NPY+ Cell	Fibroblast	Ptn	Sdc4	0.0580399	0	PTN_SDC4	Ptn - Sdc4	PTN	Secreted Signaling	PMID: 28356350; PMID: 25620911
933	OPC 2	Fibroblast	Ptn	Sdc4	0.0228741	0	PTN_SDC4	Ptn - Sdc4	PTN	Secreted Signaling	PMID: 28356350; PMID: 25620911
934	Capillary EC	NPY+ Cell	Ptn	Sdc4	0.0437743	0	PTN_SDC4	Ptn - Sdc4	PTN	Secreted Signaling	PMID: 28356350; PMID: 25620911
935	Pericyte	NPY+ Cell	Ptn	Sdc4	0.0875225	0	PTN_SDC4	Ptn - Sdc4	PTN	Secreted Signaling	PMID: 28356350; PMID: 25620911
936	Arterial EC	NPY+ Cell	Ptn	Sdc4	0.0621893	0	PTN_SDC4	Ptn - Sdc4	PTN	Secreted Signaling	PMID: 28356350; PMID: 25620911
937	Astrocyte	NPY+ Cell	Ptn	Sdc4	0.0145715	0	PTN_SDC4	Ptn - Sdc4	PTN	Secreted Signaling	PMID: 28356350; PMID: 25620911
938	Venous EC	NPY+ Cell	Ptn	Sdc4	0.0667265	0	PTN_SDC4	Ptn - Sdc4	PTN	Secreted Signaling	PMID: 28356350; PMID: 25620911
939	Fibroblast	NPY+ Cell	Ptn	Sdc4	0.0720751	0	PTN_SDC4	Ptn - Sdc4	PTN	Secreted Signaling	PMID: 28356350; PMID: 25620911
940	Reactive Astrocyte	NPY+ Cell	Ptn	Sdc4	0.061834	0	PTN_SDC4	Ptn - Sdc4	PTN	Secreted Signaling	PMID: 28356350; PMID: 25620911
941	OPC 1	NPY+ Cell	Ptn	Sdc4	0.0744451	0	PTN_SDC4	Ptn - Sdc4	PTN	Secreted Signaling	PMID: 28356350; PMID: 25620911
942	NPY+ Cell	NPY+ Cell	Ptn	Sdc4	0.101783	0	PTN_SDC4	Ptn - Sdc4	PTN	Secreted Signaling	PMID: 28356350; PMID: 25620911
943	OPC 2	NPY+ Cell	Ptn	Sdc4	0.041275	0	PTN_SDC4	Ptn - Sdc4	PTN	Secreted Signaling	PMID: 28356350; PMID: 25620911
944	Glutamatergic Neuron	NPY+ Cell	Ptn	Sdc4	0.0107889	0.04	PTN_SDC4	Ptn - Sdc4	PTN	Secreted Signaling	PMID: 28356350; PMID: 25620911
945	Capillary EC	B Cell	Ptn	Sdc4	0.0284365	0	PTN_SDC4	Ptn - Sdc4	PTN	Secreted Signaling	PMID: 28356350; PMID: 25620911
946	Pericyte	B Cell	Ptn	Sdc4	0.0577823	0	PTN_SDC4	Ptn - Sdc4	PTN	Secreted Signaling	PMID: 28356350; PMID: 25620911
947	Arterial EC	B Cell	Ptn	Sdc4	0.0406736	0	PTN_SDC4	Ptn - Sdc4	PTN	Secreted Signaling	PMID: 28356350; PMID: 25620911
948	Astrocyte	B Cell	Ptn	Sdc4	0.00936567	0.01	PTN_SDC4	Ptn - Sdc4	PTN	Secreted Signaling	PMID: 28356350; PMID: 25620911
949	Venous EC	B Cell	Ptn	Sdc4	0.0437142	0	PTN_SDC4	Ptn - Sdc4	PTN	Secreted Signaling	PMID: 28356350; PMID: 25620911
950	Fibroblast	B Cell	Ptn	Sdc4	0.0473118	0	PTN_SDC4	Ptn - Sdc4	PTN	Secreted Signaling	PMID: 28356350; PMID: 25620911
951	Reactive Astrocyte	B Cell	Ptn	Sdc4	0.040436	0	PTN_SDC4	Ptn - Sdc4	PTN	Secreted Signaling	PMID: 28356350; PMID: 25620911
952	OPC 1	B Cell	Ptn	Sdc4	0.0489104	0	PTN_SDC4	Ptn - Sdc4	PTN	Secreted Signaling	PMID: 28356350; PMID: 25620911
953	NPY+ Cell	B Cell	Ptn	Sdc4	0.0675559	0	PTN_SDC4	Ptn - Sdc4	PTN	Secreted Signaling	PMID: 28356350; PMID: 25620911
954	OPC 2	B Cell	Ptn	Sdc4	0.0267884	0	PTN_SDC4	Ptn - Sdc4	PTN	Secreted Signaling	PMID: 28356350; PMID: 25620911
955	Capillary EC	Capillary EC	Ptn	Ncl	0.0335713	0	PTN_NCL	Ptn - Ncl	PTN	Secreted Signaling	PMID: 28356350; PMID: 25620911
956	Pericyte	Capillary EC	Ptn	Ncl	0.0678461	0	PTN_NCL	Ptn - Ncl	PTN	Secreted Signaling	PMID: 28356350; PMID: 25620911
957	Arterial EC	Capillary EC	Ptn	Ncl	0.0479092	0	PTN_NCL	Ptn - Ncl	PTN	Secreted Signaling	PMID: 28356350; PMID: 25620911
958	Venous EC	Capillary EC	Ptn	Ncl	0.0514617	0	PTN_NCL	Ptn - Ncl	PTN	Secreted Signaling	PMID: 28356350; PMID: 25620911
959	Fibroblast	Capillary EC	Ptn	Ncl	0.0556597	0	PTN_NCL	Ptn - Ncl	PTN	Secreted Signaling	PMID: 28356350; PMID: 25620911
960	NPY+ Cell	Capillary EC	Ptn	Ncl	0.079179	0	PTN_NCL	Ptn - Ncl	PTN	Secreted Signaling	PMID: 28356350; PMID: 25620911
961	Capillary EC	Microglia	Ptn	Ncl	0.118477	0	PTN_NCL	Ptn - Ncl	PTN	Secreted Signaling	PMID: 28356350; PMID: 25620911
962	Pericyte	Microglia	Ptn	Ncl	0.219727	0	PTN_NCL	Ptn - Ncl	PTN	Secreted Signaling	PMID: 28356350; PMID: 25620911
963	Arterial EC	Microglia	Ptn	Ncl	0.162962	0	PTN_NCL	Ptn - Ncl	PTN	Secreted Signaling	PMID: 28356350; PMID: 25620911
964	Astrocyte	Microglia	Ptn	Ncl	0.0416067	0	PTN_NCL	Ptn - Ncl	PTN	Secreted Signaling	PMID: 28356350; PMID: 25620911
965	Venous EC	Microglia	Ptn	Ncl	0.173491	0	PTN_NCL	Ptn - Ncl	PTN	Secreted Signaling	PMID: 28356350; PMID: 25620911
966	Fibroblast	Microglia	Ptn	Ncl	0.185695	0	PTN_NCL	Ptn - Ncl	PTN	Secreted Signaling	PMID: 28356350; PMID: 25620911
967	Reactive Astrocyte	Microglia	Ptn	Ncl	0.16213	0	PTN_NCL	Ptn - Ncl	PTN	Secreted Signaling	PMID: 28356350; PMID: 25620911
968	OPC 1	Microglia	Ptn	Ncl	0.191032	0	PTN_NCL	Ptn - Ncl	PTN	Secreted Signaling	PMID: 28356350; PMID: 25620911
969	NPY+ Cell	Microglia	Ptn	Ncl	0.249636	0	PTN_NCL	Ptn - Ncl	PTN	Secreted Signaling	PMID: 28356350; PMID: 25620911
970	OPC 2	Microglia	Ptn	Ncl	0.112213	0	PTN_NCL	Ptn - Ncl	PTN	Secreted Signaling	PMID: 28356350; PMID: 25620911
971	Capillary EC	Homeostatic Microglia	Ptn	Ncl	0.107851	0	PTN_NCL	Ptn - Ncl	PTN	Secreted Signaling	PMID: 28356350; PMID: 25620911
972	Pericyte	Homeostatic Microglia	Ptn	Ncl	0.202102	0	PTN_NCL	Ptn - Ncl	PTN	Secreted Signaling	PMID: 28356350; PMID: 25620911
973	Arterial EC	Homeostatic Microglia	Ptn	Ncl	0.14902	0	PTN_NCL	Ptn - Ncl	PTN	Secreted Signaling	PMID: 28356350; PMID: 25620911
974	Astrocyte	Homeostatic Microglia	Ptn	Ncl	0.0375812	0	PTN_NCL	Ptn - Ncl	PTN	Secreted Signaling	PMID: 28356350; PMID: 25620911
975	Venous EC	Homeostatic Microglia	Ptn	Ncl	0.15882	0	PTN_NCL	Ptn - Ncl	PTN	Secreted Signaling	PMID: 28356350; PMID: 25620911
976	Fibroblast	Homeostatic Microglia	Ptn	Ncl	0.170204	0	PTN_NCL	Ptn - Ncl	PTN	Secreted Signaling	PMID: 28356350; PMID: 25620911
977	Reactive Astrocyte	Homeostatic Microglia	Ptn	Ncl	0.148248	0	PTN_NCL	Ptn - Ncl	PTN	Secreted Signaling	PMID: 28356350; PMID: 25620911
978	OPC 1	Homeostatic Microglia	Ptn	Ncl	0.175192	0	PTN_NCL	Ptn - Ncl	PTN	Secreted Signaling	PMID: 28356350; PMID: 25620911
979	NPY+ Cell	Homeostatic Microglia	Ptn	Ncl	0.23032	0	PTN_NCL	Ptn - Ncl	PTN	Secreted Signaling	PMID: 28356350; PMID: 25620911
980	OPC 2	Homeostatic Microglia	Ptn	Ncl	0.102083	0	PTN_NCL	Ptn - Ncl	PTN	Secreted Signaling	PMID: 28356350; PMID: 25620911
981	Capillary EC	Choroid Plexus Cell	Ptn	Ncl	0.0665735	0	PTN_NCL	Ptn - Ncl	PTN	Secreted Signaling	PMID: 28356350; PMID: 25620911
982	Pericyte	Choroid Plexus Cell	Ptn	Ncl	0.130009	0	PTN_NCL	Ptn - Ncl	PTN	Secreted Signaling	PMID: 28356350; PMID: 25620911
983	Arterial EC	Choroid Plexus Cell	Ptn	Ncl	0.0936404	0	PTN_NCL	Ptn - Ncl	PTN	Secreted Signaling	PMID: 28356350; PMID: 25620911
984	Venous EC	Choroid Plexus Cell	Ptn	Ncl	0.100227	0	PTN_NCL	Ptn - Ncl	PTN	Secreted Signaling	PMID: 28356350; PMID: 25620911
985	Fibroblast	Choroid Plexus Cell	Ptn	Ncl	0.10795	0	PTN_NCL	Ptn - Ncl	PTN	Secreted Signaling	PMID: 28356350; PMID: 25620911
986	Reactive Astrocyte	Choroid Plexus Cell	Ptn	Ncl	0.0931233	0	PTN_NCL	Ptn - Ncl	PTN	Secreted Signaling	PMID: 28356350; PMID: 25620911
987	OPC 1	Choroid Plexus Cell	Ptn	Ncl	0.111358	0	PTN_NCL	Ptn - Ncl	PTN	Secreted Signaling	PMID: 28356350; PMID: 25620911
988	NPY+ Cell	Choroid Plexus Cell	Ptn	Ncl	0.150054	0	PTN_NCL	Ptn - Ncl	PTN	Secreted Signaling	PMID: 28356350; PMID: 25620911
989	OPC 2	Choroid Plexus Cell	Ptn	Ncl	0.0628581	0.04	PTN_NCL	Ptn - Ncl	PTN	Secreted Signaling	PMID: 28356350; PMID: 25620911
990	Capillary EC	Pericyte	Ptn	Ncl	0.045813	0	PTN_NCL	Ptn - Ncl	PTN	Secreted Signaling	PMID: 28356350; PMID: 25620911
991	Pericyte	Pericyte	Ptn	Ncl	0.0914039	0	PTN_NCL	Ptn - Ncl	PTN	Secreted Signaling	PMID: 28356350; PMID: 25620911
992	Arterial EC	Pericyte	Ptn	Ncl	0.0650273	0	PTN_NCL	Ptn - Ncl	PTN	Secreted Signaling	PMID: 28356350; PMID: 25620911
993	Venous EC	Pericyte	Ptn	Ncl	0.0697562	0	PTN_NCL	Ptn - Ncl	PTN	Secreted Signaling	PMID: 28356350; PMID: 25620911
994	Fibroblast	Pericyte	Ptn	Ncl	0.0753281	0	PTN_NCL	Ptn - Ncl	PTN	Secreted Signaling	PMID: 28356350; PMID: 25620911
995	Reactive Astrocyte	Pericyte	Ptn	Ncl	0.0646569	0.01	PTN_NCL	Ptn - Ncl	PTN	Secreted Signaling	PMID: 28356350; PMID: 25620911
996	OPC 1	Pericyte	Ptn	Ncl	0.0777961	0.02	PTN_NCL	Ptn - Ncl	PTN	Secreted Signaling	PMID: 28356350; PMID: 25620911
997	NPY+ Cell	Pericyte	Ptn	Ncl	0.106223	0	PTN_NCL	Ptn - Ncl	PTN	Secreted Signaling	PMID: 28356350; PMID: 25620911
998	Capillary EC	Arterial EC	Ptn	Ncl	0.0388392	0	PTN_NCL	Ptn - Ncl	PTN	Secreted Signaling	PMID: 28356350; PMID: 25620911
999	Pericyte	Arterial EC	Ptn	Ncl	0.0780579	0	PTN_NCL	Ptn - Ncl	PTN	Secreted Signaling	PMID: 28356350; PMID: 25620911
1000	Arterial EC	Arterial EC	Ptn	Ncl	0.0552982	0	PTN_NCL	Ptn - Ncl	PTN	Secreted Signaling	PMID: 28356350; PMID: 25620911
1001	Venous EC	Arterial EC	Ptn	Ncl	0.0593644	0	PTN_NCL	Ptn - Ncl	PTN	Secreted Signaling	PMID: 28356350; PMID: 25620911
1002	Fibroblast	Arterial EC	Ptn	Ncl	0.0641635	0	PTN_NCL	Ptn - Ncl	PTN	Secreted Signaling	PMID: 28356350; PMID: 25620911
1003	Reactive Astrocyte	Arterial EC	Ptn	Ncl	0.05498	0.04	PTN_NCL	Ptn - Ncl	PTN	Secreted Signaling	PMID: 28356350; PMID: 25620911
1004	OPC 1	Arterial EC	Ptn	Ncl	0.066292	0.04	PTN_NCL	Ptn - Ncl	PTN	Secreted Signaling	PMID: 28356350; PMID: 25620911
1005	NPY+ Cell	Arterial EC	Ptn	Ncl	0.0909301	0	PTN_NCL	Ptn - Ncl	PTN	Secreted Signaling	PMID: 28356350; PMID: 25620911
1006	Capillary EC	Arterial SMC	Ptn	Ncl	0.0951218	0	PTN_NCL	Ptn - Ncl	PTN	Secreted Signaling	PMID: 28356350; PMID: 25620911
1007	Pericyte	Arterial SMC	Ptn	Ncl	0.1805	0	PTN_NCL	Ptn - Ncl	PTN	Secreted Signaling	PMID: 28356350; PMID: 25620911
1008	Arterial EC	Arterial SMC	Ptn	Ncl	0.132153	0	PTN_NCL	Ptn - Ncl	PTN	Secreted Signaling	PMID: 28356350; PMID: 25620911
1009	Astrocyte	Arterial SMC	Ptn	Ncl	0.0328405	0.01	PTN_NCL	Ptn - Ncl	PTN	Secreted Signaling	PMID: 28356350; PMID: 25620911
1010	Venous EC	Arterial SMC	Ptn	Ncl	0.141026	0	PTN_NCL	Ptn - Ncl	PTN	Secreted Signaling	PMID: 28356350; PMID: 25620911
1011	Fibroblast	Arterial SMC	Ptn	Ncl	0.151365	0	PTN_NCL	Ptn - Ncl	PTN	Secreted Signaling	PMID: 28356350; PMID: 25620911
1012	Reactive Astrocyte	Arterial SMC	Ptn	Ncl	0.131454	0	PTN_NCL	Ptn - Ncl	PTN	Secreted Signaling	PMID: 28356350; PMID: 25620911
1013	OPC 1	Arterial SMC	Ptn	Ncl	0.155904	0	PTN_NCL	Ptn - Ncl	PTN	Secreted Signaling	PMID: 28356350; PMID: 25620911
1014	NPY+ Cell	Arterial SMC	Ptn	Ncl	0.206482	0	PTN_NCL	Ptn - Ncl	PTN	Secreted Signaling	PMID: 28356350; PMID: 25620911
1015	OPC 2	Arterial SMC	Ptn	Ncl	0.0899667	0	PTN_NCL	Ptn - Ncl	PTN	Secreted Signaling	PMID: 28356350; PMID: 25620911
1016	Capillary EC	Ependymal Cell	Ptn	Ncl	0.0912364	0	PTN_NCL	Ptn - Ncl	PTN	Secreted Signaling	PMID: 28356350; PMID: 25620911
1017	Pericyte	Ependymal Cell	Ptn	Ncl	0.173797	0	PTN_NCL	Ptn - Ncl	PTN	Secreted Signaling	PMID: 28356350; PMID: 25620911
1018	Arterial EC	Ependymal Cell	Ptn	Ncl	0.126967	0	PTN_NCL	Ptn - Ncl	PTN	Secreted Signaling	PMID: 28356350; PMID: 25620911
1019	Astrocyte	Ependymal Cell	Ptn	Ncl	0.0314107	0.02	PTN_NCL	Ptn - Ncl	PTN	Secreted Signaling	PMID: 28356350; PMID: 25620911
1020	Venous EC	Ependymal Cell	Ptn	Ncl	0.135547	0	PTN_NCL	Ptn - Ncl	PTN	Secreted Signaling	PMID: 28356350; PMID: 25620911
1021	Fibroblast	Ependymal Cell	Ptn	Ncl	0.145552	0	PTN_NCL	Ptn - Ncl	PTN	Secreted Signaling	PMID: 28356350; PMID: 25620911
1022	Reactive Astrocyte	Ependymal Cell	Ptn	Ncl	0.126291	0	PTN_NCL	Ptn - Ncl	PTN	Secreted Signaling	PMID: 28356350; PMID: 25620911
1023	OPC 1	Ependymal Cell	Ptn	Ncl	0.149947	0	PTN_NCL	Ptn - Ncl	PTN	Secreted Signaling	PMID: 28356350; PMID: 25620911
1024	NPY+ Cell	Ependymal Cell	Ptn	Ncl	0.199049	0	PTN_NCL	Ptn - Ncl	PTN	Secreted Signaling	PMID: 28356350; PMID: 25620911
1025	OPC 2	Ependymal Cell	Ptn	Ncl	0.0862718	0.01	PTN_NCL	Ptn - Ncl	PTN	Secreted Signaling	PMID: 28356350; PMID: 25620911
1026	Capillary EC	T Cell	Ptn	Ncl	0.116104	0	PTN_NCL	Ptn - Ncl	PTN	Secreted Signaling	PMID: 28356350; PMID: 25620911
1027	Pericyte	T Cell	Ptn	Ncl	0.215823	0	PTN_NCL	Ptn - Ncl	PTN	Secreted Signaling	PMID: 28356350; PMID: 25620911
1028	Arterial EC	T Cell	Ptn	Ncl	0.159859	0	PTN_NCL	Ptn - Ncl	PTN	Secreted Signaling	PMID: 28356350; PMID: 25620911
1029	Astrocyte	T Cell	Ptn	Ncl	0.0407023	0	PTN_NCL	Ptn - Ncl	PTN	Secreted Signaling	PMID: 28356350; PMID: 25620911
1030	Venous EC	T Cell	Ptn	Ncl	0.170229	0	PTN_NCL	Ptn - Ncl	PTN	Secreted Signaling	PMID: 28356350; PMID: 25620911
1031	Fibroblast	T Cell	Ptn	Ncl	0.182254	0	PTN_NCL	Ptn - Ncl	PTN	Secreted Signaling	PMID: 28356350; PMID: 25620911
1032	Reactive Astrocyte	T Cell	Ptn	Ncl	0.159041	0	PTN_NCL	Ptn - Ncl	PTN	Secreted Signaling	PMID: 28356350; PMID: 25620911
1033	OPC 1	T Cell	Ptn	Ncl	0.187515	0	PTN_NCL	Ptn - Ncl	PTN	Secreted Signaling	PMID: 28356350; PMID: 25620911
1034	NPY+ Cell	T Cell	Ptn	Ncl	0.245367	0	PTN_NCL	Ptn - Ncl	PTN	Secreted Signaling	PMID: 28356350; PMID: 25620911
1035	OPC 2	T Cell	Ptn	Ncl	0.10995	0	PTN_NCL	Ptn - Ncl	PTN	Secreted Signaling	PMID: 28356350; PMID: 25620911
1036	Capillary EC	Venous EC	Ptn	Ncl	0.0856889	0	PTN_NCL	Ptn - Ncl	PTN	Secreted Signaling	PMID: 28356350; PMID: 25620911
1037	Pericyte	Venous EC	Ptn	Ncl	0.164136	0	PTN_NCL	Ptn - Ncl	PTN	Secreted Signaling	PMID: 28356350; PMID: 25620911
1038	Arterial EC	Venous EC	Ptn	Ncl	0.119533	0	PTN_NCL	Ptn - Ncl	PTN	Secreted Signaling	PMID: 28356350; PMID: 25620911
1039	Venous EC	Venous EC	Ptn	Ncl	0.127684	0	PTN_NCL	Ptn - Ncl	PTN	Secreted Signaling	PMID: 28356350; PMID: 25620911
1040	Fibroblast	Venous EC	Ptn	Ncl	0.1372	0	PTN_NCL	Ptn - Ncl	PTN	Secreted Signaling	PMID: 28356350; PMID: 25620911
1041	Reactive Astrocyte	Venous EC	Ptn	Ncl	0.118891	0	PTN_NCL	Ptn - Ncl	PTN	Secreted Signaling	PMID: 28356350; PMID: 25620911
1042	OPC 1	Venous EC	Ptn	Ncl	0.141385	0	PTN_NCL	Ptn - Ncl	PTN	Secreted Signaling	PMID: 28356350; PMID: 25620911
1043	NPY+ Cell	Venous EC	Ptn	Ncl	0.188304	0	PTN_NCL	Ptn - Ncl	PTN	Secreted Signaling	PMID: 28356350; PMID: 25620911
1044	OPC 2	Venous EC	Ptn	Ncl	0.0809993	0.01	PTN_NCL	Ptn - Ncl	PTN	Secreted Signaling	PMID: 28356350; PMID: 25620911
1045	Capillary EC	Border Associated Macrophage	Ptn	Ncl	0.10136	0	PTN_NCL	Ptn - Ncl	PTN	Secreted Signaling	PMID: 28356350; PMID: 25620911
1046	Pericyte	Border Associated Macrophage	Ptn	Ncl	0.191154	0	PTN_NCL	Ptn - Ncl	PTN	Secreted Signaling	PMID: 28356350; PMID: 25620911
1047	Arterial EC	Border Associated Macrophage	Ptn	Ncl	0.140442	0	PTN_NCL	Ptn - Ncl	PTN	Secreted Signaling	PMID: 28356350; PMID: 25620911
1048	Astrocyte	Border Associated Macrophage	Ptn	Ncl	0.0351527	0.01	PTN_NCL	Ptn - Ncl	PTN	Secreted Signaling	PMID: 28356350; PMID: 25620911
1049	Venous EC	Border Associated Macrophage	Ptn	Ncl	0.149776	0	PTN_NCL	Ptn - Ncl	PTN	Secreted Signaling	PMID: 28356350; PMID: 25620911
1050	Fibroblast	Border Associated Macrophage	Ptn	Ncl	0.160636	0	PTN_NCL	Ptn - Ncl	PTN	Secreted Signaling	PMID: 28356350; PMID: 25620911
1051	Reactive Astrocyte	Border Associated Macrophage	Ptn	Ncl	0.139706	0	PTN_NCL	Ptn - Ncl	PTN	Secreted Signaling	PMID: 28356350; PMID: 25620911
1052	OPC 1	Border Associated Macrophage	Ptn	Ncl	0.165399	0	PTN_NCL	Ptn - Ncl	PTN	Secreted Signaling	PMID: 28356350; PMID: 25620911
1053	NPY+ Cell	Border Associated Macrophage	Ptn	Ncl	0.218261	0	PTN_NCL	Ptn - Ncl	PTN	Secreted Signaling	PMID: 28356350; PMID: 25620911
1054	OPC 2	Border Associated Macrophage	Ptn	Ncl	0.0959022	0.01	PTN_NCL	Ptn - Ncl	PTN	Secreted Signaling	PMID: 28356350; PMID: 25620911
1055	Pericyte	Fibroblast	Ptn	Ncl	0.0620618	0	PTN_NCL	Ptn - Ncl	PTN	Secreted Signaling	PMID: 28356350; PMID: 25620911
1056	Arterial EC	Fibroblast	Ptn	Ncl	0.0437448	0	PTN_NCL	Ptn - Ncl	PTN	Secreted Signaling	PMID: 28356350; PMID: 25620911
1057	Venous EC	Fibroblast	Ptn	Ncl	0.0470038	0	PTN_NCL	Ptn - Ncl	PTN	Secreted Signaling	PMID: 28356350; PMID: 25620911
1058	Fibroblast	Fibroblast	Ptn	Ncl	0.0508577	0	PTN_NCL	Ptn - Ncl	PTN	Secreted Signaling	PMID: 28356350; PMID: 25620911
1059	Reactive Astrocyte	Fibroblast	Ptn	Ncl	0.0434901	0.04	PTN_NCL	Ptn - Ncl	PTN	Secreted Signaling	PMID: 28356350; PMID: 25620911
1060	NPY+ Cell	Fibroblast	Ptn	Ncl	0.0725036	0.01	PTN_NCL	Ptn - Ncl	PTN	Secreted Signaling	PMID: 28356350; PMID: 25620911
1061	Capillary EC	Ccr2+ Monocyte/Macrophage	Ptn	Ncl	0.0382685	0	PTN_NCL	Ptn - Ncl	PTN	Secreted Signaling	PMID: 28356350; PMID: 25620911
1062	Pericyte	Ccr2+ Monocyte/Macrophage	Ptn	Ncl	0.076957	0	PTN_NCL	Ptn - Ncl	PTN	Secreted Signaling	PMID: 28356350; PMID: 25620911
1063	Arterial EC	Ccr2+ Monocyte/Macrophage	Ptn	Ncl	0.0544993	0	PTN_NCL	Ptn - Ncl	PTN	Secreted Signaling	PMID: 28356350; PMID: 25620911
1064	Venous EC	Ccr2+ Monocyte/Macrophage	Ptn	Ncl	0.0585105	0	PTN_NCL	Ptn - Ncl	PTN	Secreted Signaling	PMID: 28356350; PMID: 25620911
1065	Fibroblast	Ccr2+ Monocyte/Macrophage	Ptn	Ncl	0.0632452	0	PTN_NCL	Ptn - Ncl	PTN	Secreted Signaling	PMID: 28356350; PMID: 25620911
1066	NPY+ Cell	Ccr2+ Monocyte/Macrophage	Ptn	Ncl	0.0896654	0	PTN_NCL	Ptn - Ncl	PTN	Secreted Signaling	PMID: 28356350; PMID: 25620911
1067	Capillary EC	OPC 1	Ptn	Ncl	0.0871416	0	PTN_NCL	Ptn - Ncl	PTN	Secreted Signaling	PMID: 28356350; PMID: 25620911
1068	Pericyte	OPC 1	Ptn	Ncl	0.166676	0	PTN_NCL	Ptn - Ncl	PTN	Secreted Signaling	PMID: 28356350; PMID: 25620911
1069	Arterial EC	OPC 1	Ptn	Ncl	0.121483	0	PTN_NCL	Ptn - Ncl	PTN	Secreted Signaling	PMID: 28356350; PMID: 25620911
1070	Venous EC	OPC 1	Ptn	Ncl	0.129747	0	PTN_NCL	Ptn - Ncl	PTN	Secreted Signaling	PMID: 28356350; PMID: 25620911
1071	Fibroblast	OPC 1	Ptn	Ncl	0.139393	0	PTN_NCL	Ptn - Ncl	PTN	Secreted Signaling	PMID: 28356350; PMID: 25620911
1072	Reactive Astrocyte	OPC 1	Ptn	Ncl	0.120832	0	PTN_NCL	Ptn - Ncl	PTN	Secreted Signaling	PMID: 28356350; PMID: 25620911
1073	OPC 1	OPC 1	Ptn	Ncl	0.143634	0	PTN_NCL	Ptn - Ncl	PTN	Secreted Signaling	PMID: 28356350; PMID: 25620911
1074	NPY+ Cell	OPC 1	Ptn	Ncl	0.191133	0	PTN_NCL	Ptn - Ncl	PTN	Secreted Signaling	PMID: 28356350; PMID: 25620911
1075	OPC 2	OPC 1	Ptn	Ncl	0.0823796	0.03	PTN_NCL	Ptn - Ncl	PTN	Secreted Signaling	PMID: 28356350; PMID: 25620911
1076	Capillary EC	NPY+ Cell	Ptn	Ncl	0.0396697	0	PTN_NCL	Ptn - Ncl	PTN	Secreted Signaling	PMID: 28356350; PMID: 25620911
1077	Pericyte	NPY+ Cell	Ptn	Ncl	0.0796575	0	PTN_NCL	Ptn - Ncl	PTN	Secreted Signaling	PMID: 28356350; PMID: 25620911
1078	Arterial EC	NPY+ Cell	Ptn	Ncl	0.05646	0	PTN_NCL	Ptn - Ncl	PTN	Secreted Signaling	PMID: 28356350; PMID: 25620911
1079	Venous EC	NPY+ Cell	Ptn	Ncl	0.0606062	0	PTN_NCL	Ptn - Ncl	PTN	Secreted Signaling	PMID: 28356350; PMID: 25620911
1080	Fibroblast	NPY+ Cell	Ptn	Ncl	0.0654986	0	PTN_NCL	Ptn - Ncl	PTN	Secreted Signaling	PMID: 28356350; PMID: 25620911
1081	Reactive Astrocyte	NPY+ Cell	Ptn	Ncl	0.0561355	0.03	PTN_NCL	Ptn - Ncl	PTN	Secreted Signaling	PMID: 28356350; PMID: 25620911
1082	NPY+ Cell	NPY+ Cell	Ptn	Ncl	0.092767	0	PTN_NCL	Ptn - Ncl	PTN	Secreted Signaling	PMID: 28356350; PMID: 25620911
1083	Capillary EC	B Cell	Ptn	Ncl	0.12627	0	PTN_NCL	Ptn - Ncl	PTN	Secreted Signaling	PMID: 28356350; PMID: 25620911
1084	Pericyte	B Cell	Ptn	Ncl	0.232426	0	PTN_NCL	Ptn - Ncl	PTN	Secreted Signaling	PMID: 28356350; PMID: 25620911
1085	Arterial EC	B Cell	Ptn	Ncl	0.173107	0	PTN_NCL	Ptn - Ncl	PTN	Secreted Signaling	PMID: 28356350; PMID: 25620911
1086	Astrocyte	B Cell	Ptn	Ncl	0.0445996	0	PTN_NCL	Ptn - Ncl	PTN	Secreted Signaling	PMID: 28356350; PMID: 25620911
1087	Venous EC	B Cell	Ptn	Ncl	0.184148	0	PTN_NCL	Ptn - Ncl	PTN	Secreted Signaling	PMID: 28356350; PMID: 25620911
1088	Fibroblast	B Cell	Ptn	Ncl	0.196923	0	PTN_NCL	Ptn - Ncl	PTN	Secreted Signaling	PMID: 28356350; PMID: 25620911
1089	Reactive Astrocyte	B Cell	Ptn	Ncl	0.172235	0	PTN_NCL	Ptn - Ncl	PTN	Secreted Signaling	PMID: 28356350; PMID: 25620911
1090	OPC 1	B Cell	Ptn	Ncl	0.202502	0	PTN_NCL	Ptn - Ncl	PTN	Secreted Signaling	PMID: 28356350; PMID: 25620911
1091	NPY+ Cell	B Cell	Ptn	Ncl	0.263479	0	PTN_NCL	Ptn - Ncl	PTN	Secreted Signaling	PMID: 28356350; PMID: 25620911
1092	OPC 2	B Cell	Ptn	Ncl	0.11965	0	PTN_NCL	Ptn - Ncl	PTN	Secreted Signaling	PMID: 28356350; PMID: 25620911
1093	Pericyte	Fenestrated EC	Ptn	Ncl	0.0727302	0	PTN_NCL	Ptn - Ncl	PTN	Secreted Signaling	PMID: 28356350; PMID: 25620911
1094	Arterial EC	Fenestrated EC	Ptn	Ncl	0.0514373	0	PTN_NCL	Ptn - Ncl	PTN	Secreted Signaling	PMID: 28356350; PMID: 25620911
1095	Venous EC	Fenestrated EC	Ptn	Ncl	0.0552362	0	PTN_NCL	Ptn - Ncl	PTN	Secreted Signaling	PMID: 28356350; PMID: 25620911
1096	Fibroblast	Fenestrated EC	Ptn	Ncl	0.0597228	0.01	PTN_NCL	Ptn - Ncl	PTN	Secreted Signaling	PMID: 28356350; PMID: 25620911
1097	NPY+ Cell	Fenestrated EC	Ptn	Ncl	0.0848047	0.01	PTN_NCL	Ptn - Ncl	PTN	Secreted Signaling	PMID: 28356350; PMID: 25620911
1098	Capillary EC	GABAergic Neuron	Ptn	Ncl	0.139238	0	PTN_NCL	Ptn - Ncl	PTN	Secreted Signaling	PMID: 28356350; PMID: 25620911
1099	Pericyte	GABAergic Neuron	Ptn	Ncl	0.253137	0	PTN_NCL	Ptn - Ncl	PTN	Secreted Signaling	PMID: 28356350; PMID: 25620911
1100	Arterial EC	GABAergic Neuron	Ptn	Ncl	0.18984	0	PTN_NCL	Ptn - Ncl	PTN	Secreted Signaling	PMID: 28356350; PMID: 25620911
1101	Astrocyte	GABAergic Neuron	Ptn	Ncl	0.0496567	0	PTN_NCL	Ptn - Ncl	PTN	Secreted Signaling	PMID: 28356350; PMID: 25620911
1102	Venous EC	GABAergic Neuron	Ptn	Ncl	0.201688	0	PTN_NCL	Ptn - Ncl	PTN	Secreted Signaling	PMID: 28356350; PMID: 25620911
1103	Fibroblast	GABAergic Neuron	Ptn	Ncl	0.215358	0	PTN_NCL	Ptn - Ncl	PTN	Secreted Signaling	PMID: 28356350; PMID: 25620911
1104	Reactive Astrocyte	GABAergic Neuron	Ptn	Ncl	0.188903	0	PTN_NCL	Ptn - Ncl	PTN	Secreted Signaling	PMID: 28356350; PMID: 25620911
1105	OPC 1	GABAergic Neuron	Ptn	Ncl	0.221316	0	PTN_NCL	Ptn - Ncl	PTN	Secreted Signaling	PMID: 28356350; PMID: 25620911
1106	NPY+ Cell	GABAergic Neuron	Ptn	Ncl	0.285927	0	PTN_NCL	Ptn - Ncl	PTN	Secreted Signaling	PMID: 28356350; PMID: 25620911
1107	OPC 2	GABAergic Neuron	Ptn	Ncl	0.132041	0	PTN_NCL	Ptn - Ncl	PTN	Secreted Signaling	PMID: 28356350; PMID: 25620911
1108	Arterial EC	Arterial SMC	Edn1	Ednra	0.00265487	0	EDN1_EDNRA	Edn1 - Ednra	EDN	Secreted Signaling	KEGG: mmu04080
1109	Venous EC	Arterial SMC	Edn1	Ednra	0.000195492	0	EDN1_EDNRA	Edn1 - Ednra	EDN	Secreted Signaling	KEGG: mmu04080
1110	Arterial EC	Arterial SMC	Edn3	Ednra	0.00261095	0	EDN3_EDNRA	Edn3 - Ednra	EDN	Secreted Signaling	KEGG: mmu04080
1111	Venous EC	Arterial SMC	Edn3	Ednra	0.00129495	0	EDN3_EDNRA	Edn3 - Ednra	EDN	Secreted Signaling	KEGG: mmu04080
1112	Fibroblast	Arterial SMC	Edn3	Ednra	0.00277213	0	EDN3_EDNRA	Edn3 - Ednra	EDN	Secreted Signaling	KEGG: mmu04080
1113	Arterial EC	Choroid Plexus Cell	Edn1	Ednrb	0.00189274	0	EDN1_EDNRB	Edn1 - Ednrb	EDN	Secreted Signaling	KEGG: mmu04080
1114	Venous EC	Choroid Plexus Cell	Edn1	Ednrb	0.000139273	0	EDN1_EDNRB	Edn1 - Ednrb	EDN	Secreted Signaling	KEGG: mmu04080
1115	Arterial EC	Ependymal Cell	Edn1	Ednrb	0.00317909	0	EDN1_EDNRB	Edn1 - Ednrb	EDN	Secreted Signaling	KEGG: mmu04080
1116	Venous EC	Ependymal Cell	Edn1	Ednrb	0.000234207	0	EDN1_EDNRB	Edn1 - Ednrb	EDN	Secreted Signaling	KEGG: mmu04080
1117	Arterial EC	OPC 1	Edn1	Ednrb	0.0410361	0	EDN1_EDNRB	Edn1 - Ednrb	EDN	Secreted Signaling	KEGG: mmu04080
1118	Venous EC	OPC 1	Edn1	Ednrb	0.00313341	0	EDN1_EDNRB	Edn1 - Ednrb	EDN	Secreted Signaling	KEGG: mmu04080
1119	Arterial EC	Fenestrated EC	Edn1	Ednrb	0.00877134	0	EDN1_EDNRB	Edn1 - Ednrb	EDN	Secreted Signaling	KEGG: mmu04080
1120	Venous EC	Fenestrated EC	Edn1	Ednrb	0.000649569	0	EDN1_EDNRB	Edn1 - Ednrb	EDN	Secreted Signaling	KEGG: mmu04080
1121	Arterial EC	Choroid Plexus Cell	Edn3	Ednrb	0.0018614	0	EDN3_EDNRB	Edn3 - Ednrb	EDN	Secreted Signaling	KEGG: mmu04080
1122	Venous EC	Choroid Plexus Cell	Edn3	Ednrb	0.000922844	0	EDN3_EDNRB	Edn3 - Ednrb	EDN	Secreted Signaling	KEGG: mmu04080
1123	Fibroblast	Choroid Plexus Cell	Edn3	Ednrb	0.0019764	0	EDN3_EDNRB	Edn3 - Ednrb	EDN	Secreted Signaling	KEGG: mmu04080
1124	Arterial EC	Ependymal Cell	Edn3	Ednrb	0.00312653	0	EDN3_EDNRB	Edn3 - Ednrb	EDN	Secreted Signaling	KEGG: mmu04080
1125	Venous EC	Ependymal Cell	Edn3	Ednrb	0.00155106	0	EDN3_EDNRB	Edn3 - Ednrb	EDN	Secreted Signaling	KEGG: mmu04080
1126	Fibroblast	Ependymal Cell	Edn3	Ednrb	0.00331943	0	EDN3_EDNRB	Edn3 - Ednrb	EDN	Secreted Signaling	KEGG: mmu04080
1127	Arterial EC	OPC 1	Edn3	Ednrb	0.0403829	0	EDN3_EDNRB	Edn3 - Ednrb	EDN	Secreted Signaling	KEGG: mmu04080
1128	Venous EC	OPC 1	Edn3	Ednrb	0.0204184	0	EDN3_EDNRB	Edn3 - Ednrb	EDN	Secreted Signaling	KEGG: mmu04080
1129	Fibroblast	OPC 1	Edn3	Ednrb	0.0427758	0	EDN3_EDNRB	Edn3 - Ednrb	EDN	Secreted Signaling	KEGG: mmu04080
1130	Arterial EC	Fenestrated EC	Edn3	Ednrb	0.0086271	0	EDN3_EDNRB	Edn3 - Ednrb	EDN	Secreted Signaling	KEGG: mmu04080
1131	Venous EC	Fenestrated EC	Edn3	Ednrb	0.00429181	0	EDN3_EDNRB	Edn3 - Ednrb	EDN	Secreted Signaling	KEGG: mmu04080
1132	Fibroblast	Fenestrated EC	Edn3	Ednrb	0.00915626	0	EDN3_EDNRB	Edn3 - Ednrb	EDN	Secreted Signaling	KEGG: mmu04080
1133	NPY+ Cell	Arterial SMC	Npy	Npy1r	0.0538274	0	NPY_NPY1R	Npy - Npy1r	NPY	Secreted Signaling	KEGG: mmu04080
1134	Choroid Plexus Cell	Venous EC	Sema3b	NRP1_PLXNA2	0.00156688	0	SEMA3B_NRP1_PLXNA2	Sema3b - (Nrp1+Plxna2)	SEMA3	Secreted Signaling	PMID: 27533782
1135	Choroid Plexus Cell	Fenestrated EC	Sema3b	NRP1_PLXNA2	0.0103177	0	SEMA3B_NRP1_PLXNA2	Sema3b - (Nrp1+Plxna2)	SEMA3	Secreted Signaling	PMID: 27533782
1136	Capillary EC	Venous EC	Sema3c	NRP1_PLXNA2	0.00676273	0	SEMA3C_NRP1_PLXNA2	Sema3c - (Nrp1+Plxna2)	SEMA3	Secreted Signaling	PMID: 27533782
1137	Arterial EC	Venous EC	Sema3c	NRP1_PLXNA2	0.00501671	0	SEMA3C_NRP1_PLXNA2	Sema3c - (Nrp1+Plxna2)	SEMA3	Secreted Signaling	PMID: 27533782
1138	Venous EC	Venous EC	Sema3c	NRP1_PLXNA2	0.00950025	0	SEMA3C_NRP1_PLXNA2	Sema3c - (Nrp1+Plxna2)	SEMA3	Secreted Signaling	PMID: 27533782
1139	Capillary EC	Fenestrated EC	Sema3c	NRP1_PLXNA2	0.043274	0	SEMA3C_NRP1_PLXNA2	Sema3c - (Nrp1+Plxna2)	SEMA3	Secreted Signaling	PMID: 27533782
1140	Arterial EC	Fenestrated EC	Sema3c	NRP1_PLXNA2	0.032409	0	SEMA3C_NRP1_PLXNA2	Sema3c - (Nrp1+Plxna2)	SEMA3	Secreted Signaling	PMID: 27533782
1141	Venous EC	Fenestrated EC	Sema3c	NRP1_PLXNA2	0.0598998	0	SEMA3C_NRP1_PLXNA2	Sema3c - (Nrp1+Plxna2)	SEMA3	Secreted Signaling	PMID: 27533782
1142	OPC 1	Venous EC	Sema3d	NRP1_PLXNA2	0.00367023	0	SEMA3D_NRP1_PLXNA2	Sema3d - (Nrp1+Plxna2)	SEMA3	Secreted Signaling	PMID: 27533782
1143	OPC 1	Fenestrated EC	Sema3d	NRP1_PLXNA2	0.023887	0	SEMA3D_NRP1_PLXNA2	Sema3d - (Nrp1+Plxna2)	SEMA3	Secreted Signaling	PMID: 27533782
1144	Choroid Plexus Cell	Venous EC	Sema3b	NRP2_PLXNA2	0.0021143	0	SEMA3B_NRP2_PLXNA2	Sema3b - (Nrp2+Plxna2)	SEMA3	Secreted Signaling	PMID: 27533782
1145	Choroid Plexus Cell	Fenestrated EC	Sema3b	NRP2_PLXNA2	0.00173115	0	SEMA3B_NRP2_PLXNA2	Sema3b - (Nrp2+Plxna2)	SEMA3	Secreted Signaling	PMID: 27533782
1146	Capillary EC	Venous EC	Sema3c	NRP2_PLXNA2	0.00910886	0	SEMA3C_NRP2_PLXNA2	Sema3c - (Nrp2+Plxna2)	SEMA3	Secreted Signaling	PMID: 27533782
1147	Arterial EC	Venous EC	Sema3c	NRP2_PLXNA2	0.00676123	0	SEMA3C_NRP2_PLXNA2	Sema3c - (Nrp2+Plxna2)	SEMA3	Secreted Signaling	PMID: 27533782
1148	Venous EC	Venous EC	Sema3c	NRP2_PLXNA2	0.0127839	0	SEMA3C_NRP2_PLXNA2	Sema3c - (Nrp2+Plxna2)	SEMA3	Secreted Signaling	PMID: 27533782
1149	Capillary EC	Fenestrated EC	Sema3c	NRP2_PLXNA2	0.00746766	0	SEMA3C_NRP2_PLXNA2	Sema3c - (Nrp2+Plxna2)	SEMA3	Secreted Signaling	PMID: 27533782
1150	Arterial EC	Fenestrated EC	Sema3c	NRP2_PLXNA2	0.00554065	0	SEMA3C_NRP2_PLXNA2	Sema3c - (Nrp2+Plxna2)	SEMA3	Secreted Signaling	PMID: 27533782
1151	Venous EC	Fenestrated EC	Sema3c	NRP2_PLXNA2	0.0104875	0	SEMA3C_NRP2_PLXNA2	Sema3c - (Nrp2+Plxna2)	SEMA3	Secreted Signaling	PMID: 27533782
1152	OPC 1	Venous EC	Sema3d	NRP2_PLXNA2	0.00494886	0	SEMA3D_NRP2_PLXNA2	Sema3d - (Nrp2+Plxna2)	SEMA3	Secreted Signaling	PMID: 27533782
1153	OPC 1	Fenestrated EC	Sema3d	NRP2_PLXNA2	0.00405412	0	SEMA3D_NRP2_PLXNA2	Sema3d - (Nrp2+Plxna2)	SEMA3	Secreted Signaling	PMID: 27533782
1154	Fenestrated EC	Venous EC	Sema3f	NRP2_PLXNA2	0.000544695	0	SEMA3F_NRP2_PLXNA2	Sema3f - (Nrp2+Plxna2)	SEMA3	Secreted Signaling	PMID: 27533782
1155	Fenestrated EC	Fenestrated EC	Sema3f	NRP2_PLXNA2	0.000445859	0	SEMA3F_NRP2_PLXNA2	Sema3f - (Nrp2+Plxna2)	SEMA3	Secreted Signaling	PMID: 27533782
1156	Arterial EC	Venous EC	Sema3g	NRP2_PLXNA2	0.00581317	0	SEMA3G_NRP2_PLXNA2	Sema3g - (Nrp2+Plxna2)	SEMA3	Secreted Signaling	PMID: 27533782
1157	Arterial EC	Fenestrated EC	Sema3g	NRP2_PLXNA2	0.00476292	0	SEMA3G_NRP2_PLXNA2	Sema3g - (Nrp2+Plxna2)	SEMA3	Secreted Signaling	PMID: 27533782
1158	Choroid Plexus Cell	Arterial SMC	Gas6	Axl	0.0114748	0	GAS6_AXL	Gas6 - Axl	GAS	Secreted Signaling	PMID: 27801848
1159	Arterial EC	Arterial SMC	Gas6	Axl	0.00338563	0	GAS6_AXL	Gas6 - Axl	GAS	Secreted Signaling	PMID: 27801848
1160	Arterial SMC	Arterial SMC	Gas6	Axl	0.00203663	0	GAS6_AXL	Gas6 - Axl	GAS	Secreted Signaling	PMID: 27801848
1161	Ependymal Cell	Arterial SMC	Gas6	Axl	0.012932	0	GAS6_AXL	Gas6 - Axl	GAS	Secreted Signaling	PMID: 27801848
1162	Venous EC	Arterial SMC	Gas6	Axl	0.00675491	0	GAS6_AXL	Gas6 - Axl	GAS	Secreted Signaling	PMID: 27801848
1163	Border Associated Macrophage	Arterial SMC	Gas6	Axl	0.0111514	0	GAS6_AXL	Gas6 - Axl	GAS	Secreted Signaling	PMID: 27801848
1164	Fenestrated EC	Arterial SMC	Gas6	Axl	0.011558	0	GAS6_AXL	Gas6 - Axl	GAS	Secreted Signaling	PMID: 27801848
1165	Choroid Plexus Cell	Ccr2+ Monocyte/Macrophage	Gas6	Axl	0.00892577	0	GAS6_AXL	Gas6 - Axl	GAS	Secreted Signaling	PMID: 27801848
1166	Arterial EC	Ccr2+ Monocyte/Macrophage	Gas6	Axl	0.00262876	0	GAS6_AXL	Gas6 - Axl	GAS	Secreted Signaling	PMID: 27801848
1167	Arterial SMC	Ccr2+ Monocyte/Macrophage	Gas6	Axl	0.00158086	0	GAS6_AXL	Gas6 - Axl	GAS	Secreted Signaling	PMID: 27801848
1168	Ependymal Cell	Ccr2+ Monocyte/Macrophage	Gas6	Axl	0.0100626	0	GAS6_AXL	Gas6 - Axl	GAS	Secreted Signaling	PMID: 27801848
1169	Venous EC	Ccr2+ Monocyte/Macrophage	Gas6	Axl	0.0052488	0	GAS6_AXL	Gas6 - Axl	GAS	Secreted Signaling	PMID: 27801848
1170	Border Associated Macrophage	Ccr2+ Monocyte/Macrophage	Gas6	Axl	0.00867358	0	GAS6_AXL	Gas6 - Axl	GAS	Secreted Signaling	PMID: 27801848
1171	Fenestrated EC	Ccr2+ Monocyte/Macrophage	Gas6	Axl	0.00899065	0	GAS6_AXL	Gas6 - Axl	GAS	Secreted Signaling	PMID: 27801848
1172	Choroid Plexus Cell	Microglia	Gas6	Mertk	0.0744557	0	GAS6_MERTK	Gas6 - Mertk	GAS	Secreted Signaling	PMID: 27801848
1173	Arterial EC	Microglia	Gas6	Mertk	0.0230011	0	GAS6_MERTK	Gas6 - Mertk	GAS	Secreted Signaling	PMID: 27801848
1174	Arterial SMC	Microglia	Gas6	Mertk	0.0139457	0	GAS6_MERTK	Gas6 - Mertk	GAS	Secreted Signaling	PMID: 27801848
1175	Ependymal Cell	Microglia	Gas6	Mertk	0.0832374	0	GAS6_MERTK	Gas6 - Mertk	GAS	Secreted Signaling	PMID: 27801848
1176	Venous EC	Microglia	Gas6	Mertk	0.0450096	0	GAS6_MERTK	Gas6 - Mertk	GAS	Secreted Signaling	PMID: 27801848
1177	Border Associated Macrophage	Microglia	Gas6	Mertk	0.0724874	0	GAS6_MERTK	Gas6 - Mertk	GAS	Secreted Signaling	PMID: 27801848
1178	Fenestrated EC	Microglia	Gas6	Mertk	0.0749608	0	GAS6_MERTK	Gas6 - Mertk	GAS	Secreted Signaling	PMID: 27801848
1179	Choroid Plexus Cell	Homeostatic Microglia	Gas6	Mertk	0.03359	0	GAS6_MERTK	Gas6 - Mertk	GAS	Secreted Signaling	PMID: 27801848
1180	Arterial EC	Homeostatic Microglia	Gas6	Mertk	0.0100695	0	GAS6_MERTK	Gas6 - Mertk	GAS	Secreted Signaling	PMID: 27801848
1181	Arterial SMC	Homeostatic Microglia	Gas6	Mertk	0.00607355	0	GAS6_MERTK	Gas6 - Mertk	GAS	Secreted Signaling	PMID: 27801848
1182	Ependymal Cell	Homeostatic Microglia	Gas6	Mertk	0.0377484	0	GAS6_MERTK	Gas6 - Mertk	GAS	Secreted Signaling	PMID: 27801848
1183	Venous EC	Homeostatic Microglia	Gas6	Mertk	0.0199572	0	GAS6_MERTK	Gas6 - Mertk	GAS	Secreted Signaling	PMID: 27801848
1184	Border Associated Macrophage	Homeostatic Microglia	Gas6	Mertk	0.0326639	0	GAS6_MERTK	Gas6 - Mertk	GAS	Secreted Signaling	PMID: 27801848
1185	Fenestrated EC	Homeostatic Microglia	Gas6	Mertk	0.033828	0	GAS6_MERTK	Gas6 - Mertk	GAS	Secreted Signaling	PMID: 27801848
[truncated: 1,459 more rows]

## Sheet: CellChat_Network_CSD
	source	target	ligand	receptor	prob	pval	interaction_name	interaction_name_2	pathway_name	annotation	evidence
[truncated: 3,865 more rows]
